# Supplementary material for: Long noncoding RNAs (lncRNAs) dynamics evidence immunomodulation during ISAV-Infected Atlantic salmon (Salmo salar)
Source: Sci Rep. 2016 Mar 4;6:22698. doi: 10.1038/srep22698 (PMC4778034; doi:10.1038/srep22698)
Supplement: Supplementary Dataset 1 [file srep22698-s2.xls]

## Sheet: S2 Table
lncRNAs	Sequence
Ss_lncRNA_1	CTACTGGGTGTTCAGGGAAGTCAGAGTTGATGTTTGATCATTTCTTGATGGATGTGCTGTAACGACTAGTCATTGTAGTGAAAAATTGGTTTCGGGAATGTACTACTGATTGATTATCAAGTATATTTTACAATGGAGTTTGAAATAGGCCAATAACTGTTCAGAAGGGAACAATTTGGGACTGAGTGGATGTATTTATTATACTACGTACTACGTACTACACACTACGCATGGAGCTTAACATTGGTGTATGACAAAAACAGTTTAGAGTTGGGAGGAAAACCTCGAAAGCCCCTGCATGTGATGTTGTTGCAATGAGTGGGATTTGATTGGATGATGCGTCTCCCATTTAACTACGGCAGTTTAAAAGGTTCCAATCAGTATCATGTCATTTGAATC…
Ss_lncRNA_2	GGAAAATCCCAGGTAAAATAGTTCATAAATAAGACTGAGCTTGGTAGGGAACTCAACGTTTAGGAGCTCCTGTTAAGTTTATAGCCTGTAAATTGACCCACTATTATCCATGTATTATATTGTCTCTAGCTACCCAAAGTGTCCTCCTCTCTAAGTCCATTGTTTTTATTTGGTGGTGAAGAGAATGAATGTCCTAGAATCTCGTAGTGAATCTGCCCCCTGGTGTTGTAACATACGATGTTTCCATTTTCGCCCATGTTCCCCGGCGACAAAGCTCGTCTGAGACTACTGACCCCTTTGTTGCCGAGGGACTCGATAAAGCTTCCACCTTCAACGTTTTGTAGGAACTAAAGATAGGTCCTTCTAGAGTTCAGTGTTATAGCAGGTGTTACAGAAACA…
Ss_lncRNA_3	GTGGAAATTCTACCTTTAACTAATAATGAGGAGAGGCAAAGTCAATAATCAAAATATCACTTTTATTAAAAACGGATTATAATAAGGATGCTGGTTGCACCACACACGTAGGTCGACTGGAGTGAGAGCCTCCTGTACAAAGAGTAACCGAAGCCTTATATAGTCAAGTTATCCCATGCAAACATCTGAAAAAACACGTGACCCTATGTACAGTGCCTTGCAGAGTGTTCATCCCCCTTGGCACTTTTCCTATTTTGTTGCATTACAACCTGTAATTTAAATATATTTTTATTTGGATTTCATGTAATGGACATTCACAAAATAGTCCAAATTAGTCAAGTGAAATGAAAAATATAACTAGTTTCAAAAAATTCTAAAATATTTAAAAAACGGTAGTGG…
Ss_lncRNA_4	TTGTAGCAGGTTTACTAACGCGTTCGTTCTAGTAGCTATGTTGACTTGACGTTAGCTAATATGGTAACAACAATATAGGCTGTGTATAGCGGTTATGATATGAAGGTTTGGCTTGGAAAGGTTTTGTCGCCTGGTCCTAGACAGCTGATGTGTTGTGCACTGAAGTCCACAAGCGAAGGGAAAAGGTGAGAGGAGGAGAGTGCGTAGATGTGTGAAGGAATTATCCAACGATCAAAGGGATCATGCTATGTTGTATGTGGCTGCTATGAAAGACAACTGTGTTTACGTGTGATCAGGGGTGTATTCATTCTGCCAGTTCTGTTGAAAGAAACTTAAATGGAATCAAACGGAACGAAACAGGGATAAACATACCTGAATTTGTCCAATAGAAACTCTAGT…
Ss_lncRNA_5	GCTACTAGCGAGTTAAGTTCATCTCGATCTATTTTGCGAGTCTTAGATATGTTACATAACTACAGTCATTTTTATTTGATTTTGGTTCGTTTTAGAGTCAAAGACAATAGTTTAAGAGTAGTTTTATTTTATTTCAGTTTACTAAATCGTTTTCTCATGATTAGTTTTCGTTTACTATAATAACCTTGCTCAGTACTCATCTCTGAGAGAGTTTAGGGAGAGGGTTTGGGTTAACTCCTGGGTACTGGGTAGTGGTTCAGTAAGTACGTCCAAAATGGCACCC
Ss_lncRNA_6	GTCCTACGCAATGCTGTCCGTCTCTTCTTTGTTGTTTTTTTTTTTTAATGATACGGCGACCACCGAGATCTACACTCTTTCCCTACACGACGCTCTTCCGATCTCCCCCCGACAAAAAACGGTGCTCCAGGCAACTACTTCCATAACCCGTTCAAAGGCACATTTGTCTTGCCCATTCACCATCTGAATGGCACACATAGACAATCCATGTCTCAATTGTCACAAGGTTTAAAAATCCTTCTTTAACATGTCTCCTCCCCTTCATCTACACTGATTGAAGTGGATTTAACAAGTGACATCAATAAGGGATCATGGCTTTCACCTGGATTCACCTGGTCAGTCTGTCATGGAAAGAGCAGGTGTTCTTAATGTTTTGTATACTTGGTGTACGTGTAATTT…
Ss_lncRNA_7	GATGGTTTGTCTGTCTCCCGTTGCGATGTTCTGTCTGTCTCCCGTAGCGATGGTGTGTCTGTCTCCCATAGCGATGGTCTGTCTGTCTCCCATAGCGATGGTCTGTCTGTCTGTCTGTGTCTGTCTGTCTGTCTGTCTGTCTGTCTGTCTGTCTGTCTGTCTGTCTGTCTGTCTGTCTGTCTGGCTCTCGTAACGATGGTTTTGGATGATGGGAATAACAGCGGATCTGTTTGTTAGCCCTGATCTGACCTGTGACCCTGATCTGACGTCTTTAATTCGATTCAAACGTTTTCTATTTTTCTTCAACAGATGAGAGCTTCGGTGGCCTTGTTCTACCTTGTTCTTATTCACTCTGTCCCCGATCCTGTCCCTCTCCTTGCTCTCTTCTGGGTGTCCACC…
Ss_lncRNA_8	GCTTCATAACGGCGGGAGGGGGAATGTTCGCTGCCATGTCTAACCGGTGCTAACAACACTGAAGCTAACTAGCAAACTCACTCTAGCTAAGGACAATTCCGGCGTCCGGCGAAGTTTTACTCAAATAAGCATTTTTTAGGGGGTAAACCAGAACAGGTTGCTCTAATTTGCGGAAAGCATGGTTAGTTATCCGACTCTGACACCATGTTTGAATGTTAAATGACGAGACAGAGGCATTGATGCGAGTAACCAGTCTTGTTCAGTATAT
Ss_lncRNA_9	GTGGCTAGGTAGGTGTGTAGATAATGTATTTTTTTTTTTTTTTTAATGATACGGCGACCACCGAGATCTACACTCTTTCCCTACACGACGCTCTTCCGATAACTGTATGTTTACGTAGTCTGTCCACAAGAGATTACCAGCTCTAACATTGAAGTGGTAGCAAACCACTTGGAAATGTATACGTTAACATAAATTAAGTTAACTATTTACATGCATTTAAAGTCTATCTAGAGTGGGGTGTGCTTGTTCCCTTTTCTCCAGTCAAACAAGTCAATGTTTAGGTAAGTGGGGAGTGCAAGATCGCTGGAAGGCTTCAGAATACTATAGCAAATGTAAACATAGCCTAGCTGTCAAAACACACTTATTTAAATTGAACCTCTGCAGATTTCATAGTTTCCA…
Ss_lncRNA_10	AGTCTCTATTTTTTTTTGTTTTTTGTTGATGTTATGTTCTTGTTGTTTGTCGTTTTTGTGTTTTTTTTTTTTTAATGATACGGCGACCACCGAGATCTACACTCTTTCCCTACACGACGCTCTTCCGATCTCAAATGGCGTGTGGCTGTGTGTTGGAAGACCAACCGTAGGTGTACAGTCAACAAAACATCAAAACAAATACAGAACCGTTAAAGGCGGAGATTAACAATCCTTCATAAGTAGCCTTATTATGAACAGGAGCGTTTTATCACACCAAGTACATGCCTGACACGGAAACTAAGCCACAGAAGTTTAAGTGGTTCAACTATTACCACAGAAGTGGTATGTGCTTTTCCTATAGGACATATCTG
Ss_lncRNA_11	TTTATTTATTTTGTTTTTTTTTTTAATGATACGGCGACCACCGAGATCTACACTCTTTCCCTACACGACGCTCTTCCGATCTTTCTAGTCATGGAATGAGGTGTAAATATATGGGATTGAGAATGGCATCTTTTGAAAGGTTTATGAGGATCATTCTGTAGCAAATGATTGCTTGTTTAAATTTGAGCATTAATTTTCCTTTCATGTCATTACAATGCATTGTCTTGCCACATGTCACAAATTGGTACCCTTTTGCCAAGTACAGGAAACCAAAAAGTACTTATTGCAAAATACTGTGATTTCTCATATTGGGAAGACATTCTAGTGGTGTTCTGTGTTATGTACTCTCAGTATTACATTTATCTTCAGAGAGAACTTGACTGCATTTAACTTTTTGCC…
Ss_lncRNA_12	CCTCTATCTACGTTCGTTCCTTACACGTCGCTCTTCCGAGTTCAAATTTTTTTTTTTTAATGATACGGCGACCACCGAGATCTACACTCTTTCCCTACACGACGCTCTTCCGATCTCTAACTTGTGGTCTGTCGTCCGCTCGCAGTCTCCGCCACAGTCTGTCGGTCTGGTGTGAGTGTGTAACGTTAGTCGGCAAGGTAAAGCACACATGTACGCGGGACTAGACTTCTGGTACACTCCTGCCAGCTAGCGCACATGCAGCGAGGAATTCCAGGAGAATCCGATGTGATTTTTCTTGATCGAGACGGTGCAGCAACACCACAGGGAGTGAGTGAGTAGCTAATGTTCCAAATGATCAACAATGTTCTCCCGGCAGTGAAACCGGATGGGACACGATAG…
Ss_lncRNA_13	AATATAAACACATCCCCCCCCCCCCCCTCCACCCCCCCCCCCCCCCCACTGTCGATATTTATATTTTTTTTTTTTAATGATACGGCGACCACCGAGATCTACACTCTTTCCCTACACGACGCTCTTTATTGGACAGGAAAGAGAGAGAAAAAAAATTAAATTAAAAAAAAGAACCGGTTTAATTTTCTTCGGCGTATAAAAACAATAAAAATTGATTTGATATTTAAAATGTACATGTTCAATGTTCAATGTAGAAACATCACTGCCATTACTCCACGTCCCATCCTGCCTCTCTCTTTCTCCCTGATCGAGTGGTGTTGTTTTTTAAGGAATCTTCCTTTGTGGTGTAGTTTTACATTGAGACAACACATAACATTCACTGTATTTTAAATCCACAGT…
Ss_lncRNA_14	GGAGGAAGAGACTGTTTTTATGAGGTCATACCTTGAGTTGGTATTGCCCTCGTTCTGGTGACAATGTGTCTGGTTACGGTGCATAACTTGTGTAGACAACATGCTTGCAGGTGTTTTGATCCTTTTTGTACGTCACACTTTAATATTAGAATAATTTAACCATTATGTATTGCTTGAAACTGCAATGCTGAAATGCCATCCCACCCATATAAGCCTTACGAGGGTGTGAAAAAGGTATTGCTTTTTAGAGGGCCATTGTTATTGCATTCTGAGGAAAGTCTAATTTCTGCTCATTGATAGCTAGGGAAATGTAGGAAAAAGTGGGAGAAACTGAAATGTACAGCATTAAACAAAAAAGGTATTGTTTACATCAGAAGTGCTACTTCTATGAGACAGCCA…
Ss_lncRNA_15	TTTTGATCAATTATCTTTATTGTTATTTGTATTATTGATCGTGTGTCTGTATTTGTTTTTTTTTTAATGATACGGCGACCACCGAGATCTACACTCTTTCCCTACACGACGCTCTTCCGATCTCCACACTTTAATATTAGGATAATTTAACCATTATGTATTGCTTGAAACTGCAATGCTGAAATGCCATCCCACCCATATAAGCCTTACGAGGGTGTGAAAAAGGTATTGCTTTTTAGAGGGCCATTGTTATTGCATTCTGAGGAAAGTCTAATTTCTGCTCATTGATAGCTAGGGAAATGTAGGAAAAAGTGGGAGAAACTGAAATGTACAGCATGAAACAAAAAAGGTATTGTTTACATCAGAAGTGCTACTTCTATGAGACAGCCAGGCACTGAT…
Ss_lncRNA_16	AAGAATATGCGCATGCGTACTGCAAGGGATCAAGGTGGGGCGGAACTATAACGTATATGGGCGGAACGTGCAGAACGTTGCAGATAGAAATTTAACATCTAGAACAGTTAGAGGCAACAATGTTCCAATAATAAACGCGATACATTTCTATATTCAGCGGTCTGAATGTTGTGCACCACTGCTCCTCTTGGCTGACTATATGTATTTCATATTACAACAAGGCCGACCAGAGCAGAGGATAACCATTGAAGCTTGCGGATTATTTTTCAACTTTTCACATTCTGGAGAATTTAGAGAAAATCTGTGTGTTGATCTCACTAGTTTGTGACCGAGTTGAGTTAATTCAGCGGTTTACATTTCGCTCTATGGTTGAGACGCCGTCGTGTTGTTTTCATCAAG…
Ss_lncRNA_17	AATGATACGGCGACCACCGAGATCTACACTCTTTCCCTACACGACGCTCTTCCGATCTGGCCAAGCTGGGGCCAGTGGTACTGTTAGAGGGGCCAGTTACATTAGAAGTTATCGTTGTCATATCATTTTCTTCACTGCATTGCAGGCATTAGCAGGCAAAAGACCATGTTCATAATCATCAACGTTGCCACTGTCTAATAACGGATGTAAAAAAAAGAACGATAGCAAAAATTTGTTATGTAAAAATTATTTCAAACTCCACATTTAGGGGGGCCACAAAGGGGTCCAAAATTGTTCTCACAGGGGCACTGCCCCCCCTCCCAAGAACCGCTAGTGCGGAAAAGTCAAAATTGTATGGCAAAAATTAGTGAAAACAAAAATGTGCTTTTTGTTCTTAAT…
Ss_lncRNA_18	GAACGAGTGCCTGCGGGAAAAATTACGCCGGTGTAAGAAAAAAGCCCCCCCCCCCTCAAACTATCCCCTTCCTTTTCCCCCCCCTTCTCCCTCTGCCCTCTCCCCCCCCCTAAAAAAAGGCCCCCCCCCGGTACCCGCGCGGGCCTGAAACCGGCTGTGTTCTCAGGACAGATGCGTTGCCCCCCACCCCCCCCCCCCCCCCCCCTTCCTTCCTCATTTGTATTAGCTTTTCAAGGACGAAGTGAGGTCATGTTCCCTTTTCCTCCTGTTTTGGGTGTAATTGTTTATAAAGGGTGTTTTTGGGGGGAGGAGGCAAAGCATAAAACCAAACCAAACTCTTCTACACACTAGCTCCAGCACTCTGTCATGCCTGGTACAAGAAAGAGCTGTCTGCCCCAC…
Ss_lncRNA_19	CGGTGTAGTCTATAGCTGAGCTGGTTAAACTGTAGTAGGTTCCACATAGAGTCTACTGATGCCGGTGTAGTCTATAGCTGAGCTGGTTAAACTGTAGTAGGGTCCACATAGATACTAGTCATCCCGGTGGAGTCTATAGCTGATCTGGTTAAACTGTAGTACGGTCCACAGATCGGAAGAGCGTCGTGTAGGGAACGAGTGTAGATCTCGGTGGTCGCCGTATCATTAAAAAAAAAAATAAATATAACAAGATAAAGGGGCTGACAGAGGTGAATGTGCTCTGGTAGTTGTTTTTTTTTAATGATACGGCGACCACCGAGATCTACACTCTTTCCCTACACGACGCTCTTCCGATCTCTTTTACTCCAGTTGGGATGGC
Ss_lncRNA_20	TGAGTCTACATGCTACTACTGTTCTTTTTTTTTTTAATGATACGGCGACCACCGAGATCTACACTCTTTCCCTACACGACGCTCTTCCGATCTCAGCTGCCTCTCGCCTGCTGCTCGTCCGTCACTGGCTTGTCCCTCATGGTTTTGTCAGGTCCTTCTTTGCTGCCCCAGGGCCGGTAGGAGATAGCTGGACGCACCCACCCCCAAACTCTTCCTACTACAGCTGTCATGTCAGCTCCCTTAGTTCGGCGCCCTTAATTATGTCTGGATTTTAGACTAAAGGACTTAGAGACTGCAATGACGAGTTATTGAGAACGCAATAATGGGTTAAACTTGATATTTAATTTCTTTCCGTTTTAGGATTTTGTTGGAGGTTTTGTTAGACTATAGCCTAGCTAT…
Ss_lncRNA_21	ACTCATACTGTGGTACTCTATAGGGGTAGAGAATGGGACAACAGTCTGACTGGTCTTACAGTATAAAGGAGAACGACTAGGAGAGAAGGTTCATCACCGCCATCCTACTACAGGAGTAGAGATCACAAAAGCGGTGGAAGGAATTGTTTTTGCCACTCCGTGTCACTTAAATATAACCTGACAGTTTTTATTTAAAGCTGCTTTTTTGAACAATAGATTTCTGTTAGATACAGAGCCCCAAATACAGACAAGAAAAACCCCTCATGAAAAATAAAGAACTAAAATCACACTGTGTCCCAATCCTCCTGTCATACAGGTAAAAAAATAAACATTTGGTTGATCTGTTTATCTCTTAGGCACGTACTGCCTTTTCTGTCATTTTCTTGCCAACAAAGCACA…
Ss_lncRNA_22	GCATTCGCGTAACAGGCAGGCTCTTCGTGGAGTGCAATGTAAAGCAGGTAGTTAGAGCGTTGGACTAGTTAACCGTAAGGTTGCAAGATTGAATCCCCAAGCTGACAAGGTAAAAATCTGTCGTTCTGCCCCTGAACAAGGCAGTTAACCCACCATTCCTAGGCCGTCATTGAAAATAAGAATGTGTTCTTAACTGACTTACCTAGTTAATAAATATGTATTTATTTATATATATATATATATATATTAAAAAAAAAAATCGGCAAATCGGTGGCCAAAAATACCGATTACCGATTGTTATGAAAACTTGAAATCGGCCCTAATTAATCGGCCATTCCGATTAATCGGTCGACCTCTAGTGAATACTTTCGCAAGCCACTGTATATCATTCAAGTGATA…
Ss_lncRNA_23	CACAATACACAGGTAACTAAGGATCTAGTCAAGATAAACACAATACACAGGTAACTAAGGATCTAGTCTAGATAAACACAATACACAGGTAACTAAGGAGCTAGTGTAACCGATGTGAAACGCTATTAGCGCGCACCACGCTAACTAGCTAGCCATTTCACATCGGTTACTCTAGTCTAGATAAACACAATACACAGGTAAATAAGGAGCTAGTCTGGCATTGATTATTTATTTTCAATTATAATAATTATTTTCTCATTTACTTTGCCATCTAACCTATATGGCTTGATCACAGATGAATGATTAGAAGGGCTGCATGGTT
Ss_lncRNA_24	GTCTTGTACTGGTCTGGAAGTGTGTAGGGTGCGTGGGTTTGGTTGTGGCTGGTACGTGTTGGGAGTGTGTTGTGTTTTTTTTTTTTTAATGATACGGCGACCACCGAGATCTACACTCTTTCCCTACACGACGCTCTTCCGATCTAGAAGGGCTGCATGGTTCAGTGGTATACAGTTGATCACAGATTAATGATTAGAAGGGCTGTATGGTTCAGTGGTAAACAGTTGATCACAGATTAATGATTAGAAGGGCTGTATGGTTCAGTGGTAAACAGTTGGCTTTTGTTTCTGTTATTTTACGTTTTAAATGTTCATCTTATTGTAATTTTTTTGGTTGAGAATATGCACGTGTTGTTTCATATACAGGTATTACACATGTATTGGTCTTTTAAATAATTT…
Ss_lncRNA_25	GTCCTAGGTCTATGTTGTTGTTAGACCTACTGTAGGACCCATAAAGTCACCTATGTTATTGTTAGGTGAGATTATAGACCATTTTGGCATACACTTAGTGGACAAAACCTCATTGTCAGGCTGATGTCAGGCTGATGGAAAACTAGCCAATGATCATTTTACTGGTTGAAGTCGTTTTTAAATATAAAGTAGTACATTTTCGACAATAACACAAACATTATATTAAATCAGGACATTCAAACGAGCCTTACAATTATAATCCAAAGTAGTGTCAAATGATGATAATAATAATCATAATCAACCTGGAA
Ss_lncRNA_26	CACGGACCAGGCCTCCAGTGGGTCCCCCCATCCTGGTCCGACCTGTGCCTCCTCCTAGGACCAGGCCTCCAGTGGGTCTCCCCATCCTGGTCAGTCCTGTGCCTGCTCAACGGACCAGGCCTCCAGTGGGTCTCGCCAGTCCGGAGCCACCAGAGCCGCCCGACAGTCCGGAGCCGCCAGAGATCGGAAGAGCGTCGTGTAGGGAAAGAGTGTAGATCTCGGGGGTCGCCGTTTCATTAAAAAAAAAAAAATATACCCAGACGGACAGCCGGGCCCGAGCTCAAAAGAGCGTCGTGTAGAGAGAGAGTGTAGATCTC
Ss_lncRNA_27	CCAAACACACCCCACCCCCCCCCCTCCCCCACCTCCCCCCGTCCACATAGTTATTTGTCATGCTGGTGTAGTCTATATCTGAGCTGGTTAAACTGTAGTAGGGTCCACATTGATACTAGTCACGCTGGTGTAGTCTATAGCTGAGCTGGTTAAACTGTAGTAGGGTCCACATAGATACTAGTCACGCTGGTGTAGTCTATAGCTGAGCTGGTTAAACTGTAGTAGGGTACACATAGATACTAGTCTATATCTGAACTGGTTAAACTGAA
Ss_lncRNA_28	CACTATACCCCCACACTTCTCACCTCTCTTTCTCTCTATTTTTTTTTTGTGTGTATGATCTTCATATTCTTTTTTTTTTTTTAATGATACGGCGACCACCGAGATCTACACTCTTTCCCTACACGACGCTCTTCCGATCTCACAAAATGAAAATGACTGGAAGGTCCTAACGGTTCAATTAACAGCATCAGTTTTACAAATGGATTTGAAATAAATAAATATTAAATGACATTACAGATTGAATTTCATGATGTAAAAGGAATGTTCATTCTTATAAGGCACACATGATCAAATGTGCCATGCAAACGCCAATAAAATAGGCATTTCCCTATATACAAAAACAGTTTATAATTTCTATCTTGATAAAAGGAAGCAGCAGCTCTCCTTTTAATGACATTT…
Ss_lncRNA_29	TCCATTGAAAGCCTATCCACCATATAAAGACTTAGGACCCAGTTCACGATCTCTATGGCTTCTTCTACATGTGGCCAGTCTTTAGGCATTGATTCAGGCGTTTACTCTGAAAAATGAGGGAGATACAGCACTTTCAATGAGTGGACAGTGGACATTTTCAGACATGAAGCCAGCGCATGATCGGGAGCACGCCTTTCTTGTTTCTCCTTTTCTATTGACGAAGCTTTTGTCCGGTTGAAATATTATTGATTATTTATGACAAAAACAACCTGAGGCTGGATTTTAAACATCGTTTGACATGTTTCTACTAACTTTTATTGTACATTTTTGACTTTTCGTCTGGATGTTGAGAGCACGCTTTGTGCCTTTGGATTACTGAACTAAACGCACCAACAAAAC…
Ss_lncRNA_30	GTTAACCTTATTGCACCCATTCCGCTCTTGGACCCAGACAAAAGTATTGCACCCTATCCCCTATTGGCCCTGGTCAAAAGTAGTGCACCCAATACCCTATTGGCCCTGGTCAAAAGTAGTGCACCCAATTCCCTATTGGTCCTGGTCAAAAGTAGTGCACCCTATTCCCTATTGGCCCTGGTCAAAAGAAGTGCACCCTATTCCCTATTGGCCCTGGTCAAAAGTAGTGCACTCCATAGGGTGCCATTTGGGAGACATCTTATAGTAGCACTGCAGATGTGTTACACGAGAAACACTAAAAAAAAAGAAAAAAAAAAGAAAAAAGGGGTAAGTAACGGCATTCCAAAACTTCCGCATCAGTTCATAAGAGCAATTTATACTTACACAGTATAATACAGT…
Ss_lncRNA_31	TCACCACCGTAGCTGGAGGAGCTGCTACTACAGCAAGCGGCGGAGCGATCAACAGACCAACGTTCGGCCTCCACCTTCTCCTCACCACTCTGGCCATCGCTGTCCTGTACATTCTACACTGATTTCAGAGTGAGAGAGTTAACTGACTCCATAGCATCAAGTCGCATTCGGCTCAGACAGGGAAAAACATAATGTAAAGTTCTCAAACAGGAAACAAAAATATATACATTTAGAGTCAGGTAGTGCCTTAGATATTGTAAATATCACTGAATAAAAGGATATATTGGATCTATCAAAAGACTGTAAAACAATCTAGCACTTTAGTCACGTCAATGTTTCTGCTTTGACAAGGTCTTCACACCATTTTATTTAAGTGTATTCACTTTGTATGTTGTATGT…
Ss_lncRNA_32	CCACATTCACACTCCCACACACACACACGCACGCACGCGCGCGCCCGCACACTCGCGTCCACACACGCGCACGTCCACACACACGCACACACACACACACACACACACACACACACACACACACACACACACACAGACGCACACACACACACAAACACACACACACACACACACACACACACACACACACACACACACAAATACACACACACACACACACACACACAAACACACACACACAAAAAAACACAAACACACACAAACACACCAACAAAAAAACAAAAACAAACCCACACACACACACAACAAAAACCTCCTGTTAAAGTATAAAAAACATAGTTATATACATGCACAATGTTGAATGAATGTTAAAACTATTGCGAGATGTCAATCTTCCTA…
Ss_lncRNA_33	GAAAAATTACTTGTGTCATGCACGAAGTAGACGTCCTAACCGACTTGTCAAAACTATAGTTTGTTAACAAGAAATTTGTGGAGTGGTTGAAAAACGAGTTTTAATGACTCCAACCTAAGTGTATGTAAACTTCCGACTTCAACTGTAGGTAGGGATCAAGTGACTATGCAATAGGAGAGTTAGTGCAAAAAGGGTCAATGCAGATAGTTAAATAGTTAACCAAAAGCTTCCTGGATTAACTAATTAGCAGTCTTATGGTTTGGGGGTTGACACTGTTCAGGGTCCTGTTGGTTGCAGATTTGGTGCATTGGTACCGCTTGCCATGAGGTAGCAGAGACAACAGTCTATGACTTGGGTGGCTGGAGTCAGAATCTTTAGCGCTTTCCTCTGACACCGCCT…
Ss_lncRNA_34	ACTCTCAGTGATACTGTAGTTTATGACTCATTATAATTATCAGTATTACTGGTTTTGTCTGAGAAATAAACCCCCAGGCAACTGAAAAACAAAAACACAATGAACAACATCAATAATTCAACCACTTAGTAAAAGCCCCGTATAAAAGAGAATAGTTTCATTCCACAGAGCAAGCCATCCCTTTACAGTAGATGCTATCTGTAGATAGCCAATGGGTGGGGGCTGTAACAAGCTCCTTTGGTACTAAGTCAGTGTTTGCGTTAGAGCTACAAAATATTAGCCTGGTCCCAGATCAGCTGTGTGCCGTCTTGTAACAATGACCATAGGAGTTGGCTATACAGCACAAAACAGATCTGGGACCAGGCTAACATGACGGAGCACAGTAGTCTTTGGGATTGA…
Ss_lncRNA_35	GCGACCACCGAGATCTAAAAGAGGTCCCTACAAGACGATCTTCCGATCTCCGAGAGATTGCAACGAAAGCTGAAACCATGCAAGTATTATCTGTCTTCATTTTCTTGCTCTGTAAAGAATAGGTGAAAATGATATGCACTTTGTGCATATCAGCAGCAGTCGTCAAGGATACAGTCCAGAGATCGGAAGAGCGTCGTATAGGGAAAGAGTGTAGATCTCGGTGGTCGCCGTATCATTAAAAAAAAAAAGAGTAAGACACAAGGGGGGGGTGGGTGGGTGTGGGGGGGGAGGG
Ss_lncRNA_36	TATGTTCTGTCAACAAACAATTGTAAATCTTTATGTCTTGTGTCAAGAAAAGCTCAAGGAATGATCGCTGTGTCCAACTCAAACACCAGTTAAAGAGTCTTGTCACATTGGTAGGCTACTTGATGACTATAATTACAACTAAGCCTTGTTGAAGTGTTGCCTTGAGGGCCTTGGGACTTTAAAATAGAGGAGATGGGCTATGTTGCATGTTTCTGGGATGAGTATAGAGATAAACAAATGGGAACACTAACTATTTATAAGTCAGAGACAACAGCTCTTGTTCTGGCGATGTAGTGGGGTGGGTGTTCACTGGCAGATAAAAGACGCGTAAGGCATTCTGAACAGGGGAGGCAGCCAAACGGAATACATACCGAAACCACCAATCATCACTTAGAACAT…
Ss_lncRNA_37	GGACCGGCCAGCCCCTTCCTCCTGCTGACTCTGCATGCCCCTCTAGAGGGGGTGGAGGGGGCTTTACTTCGCTCCATCCTCGACATCATCTGTCTCAACAACGCCCAGCGCGTCGACGCTGCGTGTCTCTGGGGGAACGCTCCCATCAACGGGGCGGTGGACCTCCACAGTCCTCTCCTGTCATTGGATGACAGTCTGGCGCTGATCGGTAGAACCGGACTGGACCACCAGCTGCTCTCCCTACTGGGACAGAACAATGCCGAGCCTGTCACAGAACCCGACCAGGACAGAGACACACCCGGGCCAAATCTGGACGCTGTGGAGAGAGAGTCACAGACACCACCAGAGACAGAGGTACAGGCAGAGGTACAGG
Ss_lncRNA_38	CGTAGTAGACGGTGGCAAACGCCTCATGTGCCATTTCATTTCTCTCTGTACATTTCTCGTGTTTCTCTCTCAGCTTCTCAGTGACAGGATGCAGTGTAGACCACAGCTCCTCCAGTAGAATAATGGTGGAAACGCTGTGAACTTGTCTCTGAAACCACAGCCTGTTTTAAACTAGATCACTGAACCAAACACAGTGTTACACCTAATTTAGAGAAGTGATGGACCAGACACCTTAAGGACCCTATGCCACAACACAACAGTTGCCCAGAACATTAACCTACTGTCCAAACTTTATGGCAGTCCCTTCATGAAACAGAGTATGGTACAGAAATACAGTAATTCAATGTGCATACATGAGTATGATTGAGAGCTAGGTAAAGGTAGAGGCACATTTGTGGA…
Ss_lncRNA_39	GTGAAGGGGGTGAGGGAACAAGGGGGAGTGTAAAGGTGCATTTTTTTTTTTTAATGATACGGCGACCACCGAGATCTACACTCTTTCCCTACACGACGCTCTTCCGATCTCTGGGAACCAAACGAGATGGGGGCGAAGTAGGTGGCTCGCTAGCTAGATAAGAGGTTGGACTGTCTGTACTGCAGTGGCTGTGGGTAGCCTTGGTTGTGGTATGCAGACTAAGTAGCTAGCTAGCAAGGATACGATTGAAGAAGGAAAACACAGAGTTAAGTGTAACGGCATTCTCGCCTGCTGTGAAGTGAATGTTTGAATTTGCAGTGTGTTTTATACACGACTGCTACCAGGTTGCTAGCTAGAAGCGACATTGAACAGAGAGGGAAGGAGAAACTTTCCAGCCTG…
Ss_lncRNA_40	CTCTATTTCTTTCTCTCTCTCTTTCTCCCTCTCTCACCCTTTTTCACTGAATGAACATCACAATCAACTATTTCCTCTATACACATTTATTTCATCCATGACTTTACAAATCTTTATCATTAACAAAGTTTTGTTAATTCATCATTATACACTCCTACGCTAAATTATTAGCAAATTTTTCTCAAAGTGAATCACATGAAAGCAACAAAATCAAACATCAAAAATGGAGGCACAAACCCTCAAAAAACTTGGGACACAAGGAGTGATTCAAATCGGTTGCCTCTTACTGAAAAGGCATGACAAATGCACTGTCACAATACCCACACACAACCACACATAGAAGTGATTTGCCTACGAAAGAAAGATTCAGCATAAAGATGAATATGTAATCACTTAGAG…
Ss_lncRNA_41	AGGTATAAAAATAGGAAATAAGTAATAAACAAACTTTTTTTTTTTTAATGATACGGCGACCACCGAGATCTGCACTCTTTCCCTACACGACGCTCTTCCGATCTCTTAAAATACCCTCTACCCTCCCTCGCTGCCCTAAATACTTTCGCACAGCACTGCCGGCAGTAGTCATGGTCTATTCTGATAAGTAGTCAGATTATTTTCACATGATATTACTATGTTTCTGTGTGGAGTCAGTGTAGAAGTGGGTCAACAGACAACTCAAATGTTTGACCAAAGCAAAGCTGAGGGGAGAAAATAACATATATATTTTTTGTTTTGAAAAGTTTATTTTTTATGAAATATGTTTTTAAAATGTATTTTACTTTCACACTTTAAAAAATTATAATGATAAAAGTT…
Ss_lncRNA_42	ATATTGCCACTCATTCGCCATCCCTTCAATCTAAGCTTACAAAAAAAGGCCTGGAGGGAAGCGAAATTAATTCCACTACCCAAGAACAGGAAAGCACCCTATTAGCCGCGTCATTGTTTAAGCCGCGAGGTTCAAAGCCTGGGAAGAAAGTTGAGGCTTATAGTCCGGGATTTACGGAATTTGCGAGGCGCACAGTACTACATGTAACTTTATTCCACATCAAGTAACTCACGCAAGCAGTAAAATCAAAAATGTTAAATCTAAAATTTAAAAAGCAGATAAAAATACACCTTATGGAACCGCGAGGACTGTGAAGAGTTACACAGGTATAAACACACACACGTACACCTGTATTGTGTGGCGTAGTAGATTAGTGGCCAGAGGGCACACACTTAATGT…
Ss_lncRNA_43	AACCACAACTACCCATCACCATCCCCTATATACATACCCCCTCCCATTTGTTTTTTGTTTTTTTTTAATGATACGGCGACCACCGAGATCTACACTCTTTCCCTACACGACGCTCTTCTAAGATCTGAAATCACAGGAATCTTGAAATGGAAACAAGGTAGTGTCATCTGGTAGTAGTGTCATCTGTAGAGAACAGTTTATTCCTCACCAATTCAGGCACATTCTAAGACAACTCGTTTGACCATTATGATTACTAGGGGTCTTTAGCAAGCACTTTAGAAGTCCAAACTGAACCCCGGCCCATTACTTAGGCCCTTGTTGATGCCCCCACTAGAAGATTTAAATGGATTGGATCAGTATTTAAACAAACACCTTGGATTAAGGGCTAATGATCCATTT…
Ss_lncRNA_44	TTTTTTTTTTTTTTTTAAAAAAAAAAGGAAAAAAAAAATATTTTTTTTTACTTTGAACCAATTGGTCCTTTTTTTTAAAAAAAGTAAAAAAAAAAATTTTTTTTTTTGGTACCTTTTCCCCCCCCCAAAAAAAATTTTTTATACAACTCTGGATCAGAAGGTTGGGTTTTGGTTTGGGAGGGGGATGGGCATTACTCTGGATCAGAAGGTTGGGTTTTGGTTGGGGAGGTGGATGGGCATTACTCTGGATCAGAAGGTTGGGTTTTGGTTGGGGAGGTGGATGGGCATTACTCTGGATCAGAAGGTTGGGTCCTGGACGGGGAGGTGGAGGGGCATTAAACTGGATTAGCAGGATGGGCTTTGGGCGGGGCGGTGGATGGGAATTAAAGTGGAACAGAA…
Ss_lncRNA_45	CACCATCCAACGCACCATGATCAGCCCTTCCCACCATCCAACTCACCATCACCATGACCAACCCTGTCCACCATCCAACTCACCATCGCCATGAACAACCCTGTCTACCATCCAACTCACCATGATCAACCCTGTCCACCATCCAACTCACCATCACCATGACCAACCCTGTCCACCATCCAACTCACCATCACCATGATCAAGCCTGTCTACCATCCAACTCACCATGATCAAGCCTGTCTACCATCCAACTCACCATCACCAACCCTGTCCACCATCCAACTCACCATCACCATGATCAAGCCTGTCTACCATCCAACTCACCATGATCAAGCCTGTCTACCATCCAACTCACCATGATCAACCCCAACTAATAAAGCTTTAATATAACCATGTGTA…
Ss_lncRNA_46	TCAACACACAAACAAAAAAAACAAAAAAAAAAATCTAATAGACATCACTAGCCGTCTTCCACCCGGTTACGCAACCCTGCACCTTAGAGGCTCCCGAGTGGCGCAGCGGTCTAAGGCACTGCATCTCAGTGCTAGAGGCGTCACTACAGACCCTGGTTCGATTCCAGGCTGTATCACAACCGGCCAGGATTGGGAGTCCCATAGGGCGGCGCACAATTGGCCCAGCGTCGTCCAGGTTAGGGTTTGGCAGGGGTAGGCCGTCATTGTAAATAAGAATTTCTTCTTAACTGATTTGCCTAGTTAAATAAAGGTTAACTAAATACAAATAAAAGAGGCTGCTGCCTTATATACATACTGTAGACTTGTAATCACTGGCCACTTTAATAATGGAACACTAGT…
Ss_lncRNA_47	GGACATGGCTGCCACTGAGAGTTTTTTTTTAATGATACGGCGACCACCGAGATCTACGAACTTTCCCTACACGACGCTCTTCCGATGTGGGAAGTGTCACGTTAGAGCAGAGATCCTTAGTAAATGATAGAGATGGAAAAGAAGTTCAAGAAATGGTCAGACAGGCCACTTCCTGTAAAGGAATCTCTCAGGTTTTGACCTGCCATTTGAGTTCTGTTATACTCACAGACACCATTCAAACAGTTTTAGAAAATTTAGGGTGTTTTCTATCCATATGTAATAAGTATATGCATATTCTAGTTACTGGGTAGGAGTGGTAACCAGATTAAATCGGGTATGTTTTTTATCCAGCCGTGTCAATACTGCCCCCTAGCCCTAACAGGTTAACTCTGTAGTGC
Ss_lncRNA_48	TTCGCCAGACTGCCAAGAACCTTGGCCTCATCCAGGCCAAGGTGGTGAGACTGGGTAGTGATGACACCATAAGCCTTGTTGATCTCTGCACCAGACAGGATGCTCTTGCCAGCATACTTGGGGTCCAACATGTACGCTGCAGCGTATATTGGCTTCAGGCAGAAGTCTTCACGCTTTTTGATGTATTTCAGAACTGCAGTTTCCTCTGCTTGGAGCAACAGTGAAGTGGGCAGGGCAGTATAGATTTCTTCTCTTACATCTGCTAGCAGAGTGAACATTAGACAGGATGGCATTGTCTCCCTCAATCCGTGCAATGGCTACTGCTATAGGTTTCAGGAGTTTCAGGCTGCTTACCACTCTCTCCCAAAATACATCATCCAGGAGGATCCTCTTGATGGG…
Ss_lncRNA_49	ATAGAGTCTCCTGTTACTGTCCTCCCCTACACTGACATACTGTTATGTTCAGCTGATAGAGTCTCCTGTTACTGTCCTCCCCTCCACTGACATACTGTTATGTTCAGCTGATAGTCTCCTGTTACTGTCCTCCCCTCCACTGACATACTGTTATGTTCAGCTGATAGAGTCTCCTGTTACTGTCCTCCCCTCCACTGACATACTGTTATGTTCAGCTGATAACTGACATACTGCTCTCTCTCTCCCCCCCTCCCTCCCTCTCTCTCTCTCTATCCCTCCGTCTTGCATTCTACCTTCCCTCTCACTCTCCCTCTCTCTCTCTATCTCTATATCTCACACCTTTACTCGTCCCACCCTCCTGCATTCTCTCTCTCTCTCTCTCTCTCTCTCTCTCTCTCT…
Ss_lncRNA_50	TGGGCCGTCGTCCCCTCAGCAGCCTCCACTGTTGTGGAGTCATTAGTAGACCTACTGTAGCAGAGAGAGGTTATTGATAAGAAACTCGAATGGAGAGAACATATTGATTGATTTATTGAATGAATTTATTAGATAATTAAGCTGCTCCAGCCGGAGACCACATTACATACATTAATACATTATCGAGGATAAAAACACAATAAAGCCCAGAGTCCTATTTCCTCAATGCAATTAAAATTATGAACAGTAGCCATTTACAACAATTTACAACGATATCCATTTAAAACAATTAAAAAAAATATCAACAGCACAGAGGTCCCGTTTGAGTCACCTCGTCAAAGAATACCCTTAATCAAATGGACATGTTATTTCTCAAGTATGCTTTTAGTGACACCTTAA…
Ss_lncRNA_51	TCACCTCGGTTAGCATTTAAAAGAACATGCCAATTTCTTTATTGTACTTTCGCTGATATCAATTCCTGGTACCACTTGTAATTGTGCTAAATATGATAAATGATACCCCCATTTATATGATATACATTTCATTTAGAAATCGAACAAGCAGTATATGATGAATTGCACATCGGCATCGGATGATAAATTAAATAACCATGGAAGTTGGTGGCGGCACTGGAAGGCTTTTAAATAGAAGGCACTGTGCTGGGAGGACCAAACTCAATCAATTCGTTCAACGATTTTTAGAAGCTATTAGATCGGAAGAGCGTCGTGTAGGGAAAGAGTGTAGATCTCGGTGGTCGCCGTATCATTAAAAAAAAAACGGAGGCAGCCGTATCATTAACAAAAATAAACTAA…
Ss_lncRNA_52	TCACACAAACAACACAAAAAACAAAAATGATAGATACATTCAAGTATGGTGAGTGTGTGATAACGACTTGGGCGGTCTCGAGGGTTGATGATTTTTTTTTTTTTTAATGATACGGCGACCACCGAGATCTACACTCTTTCCCTACACGACGCTCTTCCGATCTGTGCTACACAGAGCAGAGAGGAGAACGGCTGGGCAGCACATGAAGACTTCTATACCTAAAGACTTTCAAATCTGAAAACTTCAACACCTGAAAATGAGGTTGAGTCTGGTGTTCTCCTCTCTGCTCTGTGTAGCCACATGGATGACCGGGGTCGATGCAAGCTTTGGACCAGTCAACACTTGCT
Ss_lncRNA_53	CTCTATGTATATTCACTCTCTTTTTTTTTAATGATACGGCGACCACCGAGATCTACACTCTTTCCCTACACGACGCTCTTCCGATCTCAATAGGGTACATGTACATCTACCTAAGACGTTGAGAATCACATAAAATACACAACTAATATATATCTTGTCAAAAATGTTTTATAATTACCCATTCTATCCCAACTCCACCTGAACTGAGATTATTATGGCCATTTGGTCCTATGTATTAAACAAATGTGAAAGAGCAAATAAAACAAAGATTTATTTGAACACTTGAGGTAAATGTCTATAAAAAGATGCCGGATAAAACAAAGTGCCTTTAAAAACAATGCTATCCCATGCTAAAACAATAGATCAAATCCATTGATAAAAGTTAGTGGTATTTGCACT…
Ss_lncRNA_54	CTACCTAAACACGATGAGGTTACATAAAAGTGAAGTGAATGATTGGAGTAATGTAGAATAGTGAAGTCATCATAGTCCTCCACTGAGTCAAGCCTTTAGGCTGACAGTCTTAAAGAAATAGGAAAGGCTTGAGGCTGATGAACGTTTCCAGTTGTCAATATCATGATGATTTCCTATCTAATTAAGCAACATGTTGCTCTCTCGGACTCGGACTCCCTCAGGGCTGATGTCAATGGTAAAACAGCATGATTTAACCCCTCGCTGACATCCTCGCACATGATCTCTCCACCCTGTCATTGACCACTTAGCCTATCACGCTGGGACAGTTAACCACTTCTTGAAAAGCTGTGTGTGGTGCATATCTCACTATTGCTATTTATTATGGAAGATTAGATGTAT…
Ss_lncRNA_55	GGAATTTACCAGTTGTGAAGTCGTAAATACTAGTGGGATGCATTCACGTGCTTTGAACTCATTGAGAAATGCCGATTGGCTAATGGCTAACAAGCTGCGTAAACCATAAATGAAAAGTACAGCTCTCATGCTTGCAAACAAATTAGTGTTCAAAAACCATATTAATAGATTGCTATTTAAAAATGTTTTGTTGCATTTAACTTCTGAAAATGCTGTTATCGAGGTAATTTCCTTAGTAGGTGACAGAGGTCACCATGTGGGAGCACAGGATGGACAAATTTCCCACTAGTAATGAGCAGTTGGAGGGCCATTCAAGTGGATTTTCCCAGTTGTATGTGGTAAAT
Ss_lncRNA_56	GATACGGCGGCCACCGAGATTTACTCTCTTTCCGTACACGACGCTTTTCTGATCTGGGTACTCTTTTTTTTTTTTTAATGATACGGCGACCACCGAGATCTACACTCTTTCCCTACACGACGCTCTTCCGATCTCAGTATTGTAGAGGTCAAAAGCCCACTTAGTTAAAACTCAAGATGACCTGAGAGAAGAAAGTTAAGTCCTGATTAGATTATCTAAGACAAAAAAAATTGAGAATTGTCACAAGACGGAGGCAAAACAAGATGTCAAGAAGACAATCACAAAAAAGAATCCCTGAGTTTCCTCCCCACATACTGGTACTTGACATAGTCTGTTAGGCAACCTTCCCTTGACTTAATGGTGCTAAGGGAGGACCATTTGCACAAGGTCGTCCACATA…
Ss_lncRNA_57	TGTAAATATTTCTAATTGACTGTTTGCTGTGCAACGGAAGTGCAGTACTGCTAATTTATCAGAGTACTTTACACTACAGCTCAGCTGAAGAAGGTTCCAAAGGGTTTGAATAGCAATAGAAGCCTTAACACTGCTTTCAAAGATCAAAGGAGGGACCATACTAGACCGACTAATTTAAACAATGTCACATAGAGAGAAGTGACCTTGCAAACGTATTGAAAACGAATGAGAAGAGTTAACCTGTTGGGTCTAGGGGGCAGCATTTGCACGTCTGGATAAAAAAAATGTACCCGATTTAATCTGGTTACTAATCCTACCCAGTAACTAGAATATGCATATACTTATTATATATGGATAGAAAACACTCTAAAGTTTCCAAAACTGTTTGAATGGTGTCTG…
Ss_lncRNA_58	CAAATACAAGGAAGCTTTGGTGGCGGATGTGGTTAAGTTCTGGCTCAATAAACCCTAAGAAAACGAGTAACATTATTATATATTTTTTAAATTAGATATAAAGAAATGGGTAACTATTTGCATACTATGTTAGAGAGAATAACTACATCTTCTCTTTTGAGATAATTTACAACTCTTATGCAACAAATGATTGAAAATAAAGTGGACAATGTCTCGCTCTACACAGCCTACAGTACAGGGGTTAATGCAGAGCGTGTGTTAAAAATGAAACAAATCATGAATCATGTAAGACATACGGGGAAGACTCTACAATGGTCACAACTGGTATCACGGCTTGTGGATGATTCTGAAGAACTA
Ss_lncRNA_59	ACAAACCGTGAACACAGTTCACAAACCGTACATGTAATCAGTGTATAACCCAGTGTGTGTAATAATTGTGTGTTGGTAAACATCTTTCTGTGTTGTCCGGCAAAAGGGTTTGAAGACACTGTGTTATTTTTTTTTTTTTAAATCAGTCAAATTAACATTTCACCTCCTTAGACACAAAAAGATTTAATATTCTGATTATTGTGCTCAATCCCTGACCTTTAACCCTATGACCCTGACAGTGTAAAGGATGAGTTAAGGACGTTGTGTTAGCCTGACCTTTAACC
Ss_lncRNA_60	ACTTTGTAGTCAACACTTTGTAGTGAACATTTTGTAGTCAACACTCTGATAAACCGTCAGATGTGAGTTCTACATGGAACACCACACATTGGTTGCTGCTGTAGGCTGAACAGCTGTTTCCATGTTAAGATATTATGGTGATTGTTTTTGATGGTAGGCTACTCTGGTAGGTCCTACATTATGATCTAAGAGCAACAGTAGCCTACTTGGCCGTTGTTAAAACTCTAACTCAAAGCGGTTATATTTCCAGTGATCACATTATCGCTTGGTCATAATGCTTATTTAGTTTTTTCCGCAAACATTCTTTCTGAATGTAAAAGTAATCCAAGAAGTAATCCTCTGTAATCTGATTACAATATGTTTTTGCTGGCAAAGTAACCGATTTAAAAAATAAATAAA…
Ss_lncRNA_61	ACCAAAATATACAAAATAATACAATTGGGTACTGATAAGGAAATTATATGTTTAAGATAATGACTAAATTATTCCACCCTGTCACTGTATAATTGAGTGAAATGTATTAGAATCATAAGACTAGAATTCTCTAATGTGTGTGCATAGGAAAAGAGGAACTGTCAACAGACAACTTGTGATAGACAACTGTGAAACTGATAACAGGAAGGAGGTCTCCCCACCCAGGGAGGGGAGAAACCGTAAGGCTTGCAGTAGATTGTGCAGGATATGATAAGCAATGTATGTGTTGGAACATTCTTGTAAATAGCAAGAGGAGGGGCATTTATAAGGGGTACGGTATGACCAAATGTGAGGTATAAAAGGCTATGTGCGTTGTATGATTTTTAGAGCTCTCTGAAT…
Ss_lncRNA_62	TATCCAGGACATAGACAGGCCTACGGAAGACAGCATTTAGTTATACAGGTCTGGGGTGGACAACATTTAGTAATACAGGCGTGGGGTGGACAACATTTGAGTAATACAGGCATGGATAGAATAACATTTAGTTATCCAGGACTAGGGTAGACAGCATTGGAGTCTCTCACTCAAACTGCACTGAAATAGTCTCCCATTCTACACTGTACATGTACTGTACATTTCCAAATGGAGAAATCACAATCTTGGGCCCAAGTAGTGATACACTTTTACAGTATCTCAATTCAACAATATTGTAATAAATATCCTCTGCTGTCTTTTTTTACCTGGTGATTCCATGTATTATATCAATGTTGTCTTACAATATATTGACACATACTGTATAGTTAATTGAAAAGG…
Ss_lncRNA_63	CACATTGAAAGTCACTGAGCTTTTCAGTAAGGCCATTCTACTGCCAATGTTTGTCTATGGAGATTGCATGGCAGTGTGCTTGATTTTATACACCTGTCAGCAACGGGTGTGGCTGAAATATCCAAATCCACTAATTTGAAGGGGTGGCCACATACCTTTTGTGTGTGTGTATATATAATGGATCATGCTTGCAAACAAATTATAGTGTTCAAAAACCATATTAAGATACATGTTTTGTTGCATTTATCTACCAAAAAATGCTGTAATGAAGGTCATTTCCTTAGTAGGTGATGTCAGAGGTCACCATGTGGGAGATCGGGATGATAGATGAGTTTCACACTAGTAATTACTAGTTGGAGGGCCATTCCAGTGGATTTTTCCCAGTCGTATGTGGTAAAT…
Ss_lncRNA_64	TATATATATTTTTTTTTCTCTCTCTCTCTCTCTACCTCTGTCTCTCACTCCCCATCCTTCTCTCTCCTTCTTTTTCTCTCTCACTTTTCCTACCCCCCGACCTCTTCCCTTCTCCTTCTTTCCCTCCCTCATGCCAACCTCTTCCCTCACGGTCTTCTAGCTCTACCCTCAGGTGCCCGGGTCAGATCGGAAGAGCGTCGTGTAGGGAAAGAGTGTAGATCTCGGTGGTCGCCGTATCATTAAAAAAAAAAAATAATATCTGAAG
Ss_lncRNA_65	AGCATTAGATATACATTATTAGTAGCATCTTACACTCTTTCTATTTTATTTTGAGTATTGACATGGCGTTGTTTTATGATTTTTTTTTTTTAATGATTCGGCGACCACCGAGATCTACACTCTTTCCCTACACGACGCTCTTCCGATCTCAAACTCGCTGACACACGGCATAAACAAATACACTCAACCATATGTGGAACTTGGGAACCCACACAGGAGAGACAGAGGGGGATTGCCATGGGGGACAAGACGATTAAGTCAGTCATATGTGGAACTAGTTAATGTCATCTCCACATGAAACGGCCTTTCTAAAGACAACATTATGAACTACAGACTTTGTATAATCTATCAGGATCACATAGTAGTTTACATTACGACTACACAAGCCTTGTGATAATT…
Ss_lncRNA_66	ACCTGTTTAACCTCTCTGGGATATGTGGGAGCGTCCCAACCTCTCTGGGATATGTGGGAGCGCACTAGCGTCCCACCTCGACAACAGCCAGTGAAATTGCAGGGCGCCAAATTCAAAACAACAGAAATCTCATAATTAGAATTCCTCAAACATACAAGTATTATACACTATTTTAAAGATACACTTCTTATTAATCCAACCACAGTGTCTGATTTCAAAAAGGCTTTACGGTGAAAGCACACCATACGATTATGTTAGGTCAGGGCCTAGTCACAAAAAAACGTACAGCCATTTTCCAGCCAAAGAGAGGAGTCACAAAAAGCAGAAATAGAGATAAAATTAGTCACTAACCTTTGATGACCTTCATCAGATGGCACTCATAGGACTTCATGTAGATCG…
Ss_lncRNA_67	CTTCTATGTTACTCTTCTCACTTGTCTGTCTCTTTGTTATTCTCTTGTTTATAATAGTTATTTCGTCTGTCTTTTTCACTTTTTTTTTTTTTTAATGATACGGCGACCACCGAGATCTACACTCTTTCCCTACACGACGCTCTTCCGATCTGTTACACAATACATCTATGTTTTGTTTGATAAAGTTCATATTTATATCCAAAAATCTGTTTACATTGGTGTGTTATGTTCAGTAATGTTTTGCCTCCAAACCATCTGGTGATTTTGCAGAGAGCCACATCAATTTACAGAAATACTCATAAATGTTGTATTTATCAAGTGTTATGCATGGAACTTTAGATAAACTTCTCCTTAATGAACCGCTGTGTCAGATTTCAAAAAAGCTTTATTGAAAAAGCA…
Ss_lncRNA_68	CCTGTACCTGTATGTTCTATTTTTTTTTTTTTTAATGATACGGCGACCACCGAGATCTACACTCTTTCCCTACACGACGCTCTTCCGATCTTTTTAATGGACAGGAAGTGTGCTTTTCTTTCAAAAACGGGGACATTTGGGTGACCCCAAACTTTTGAACGATAGTGTATGTGATTTTTTTCCTTTGTAAATAATATTTTGGTTATGTTCTATAGATAGTCCTTGGACAAAAGAAAAACATTGAAGTAGTGCACGACCGGGTATTATTCCCTATGTGTACCTCTGATCCGTTTTTTCATCTTACAACAACATGAAGGGTTTAATGTGATTATCTTGAAAGGTTGTGTGTTGGTCTCATGGCAAACACTGTTGTTTGACTGTGACAAATGTACTAAAGCA…
Ss_lncRNA_69	TGTTTTGTGGGGGTGGATTTTTTTGTGTTGTGGTTGTGGAGGGTGTGGTTTGTGTTGGTTTGTGGTTTTGTGTTTGTGTGTGTTTGTTGTGTTCGTTTTGTTTTTGGTTTTGTGTGTGTTTTTTTTTTTTTTTTTGTTTTTGTCTTTTTTTTTTTTGTGTGTGTTTGTGTTTTTTTGTGTGTGTGTTGTGTGTGTGTGTGTGTGTGTGTGTGTGTGTGGTGTGGGTGTGTGTGTGTGTGTGTGTGTGTGTGTGTGTTGTGTGTGTGTGTGTGTGTGTGTGTGTGTGTGTGTGTGTGTGCGGCCCACGAACTGCTGGGGGGTAGAGAAATGGGTGTGCGTGCGAGAGAGGTATGTGATCCAATGTATGTACCGTGCGTGTGTGTGTGTGTGTGAGTCTGT…
Ss_lncRNA_70	TCTTTTGTGTTTCTATCTATTGTTGTGTGTGCTCGCAATTTTGCATTTTTTTTTTTTTAATGATACGGCGACCACCGAGATCTACACTCTTTCCCTACACGACGCTCTTCCGATCTTGGATTTGTACCTCATGGATACGGTTGGATTTATTCCTCCGGAATACAGTTGGATTTATACCTCCTGGATATGGTTGTTTTTGTACAGTACCTCCCAAATGGCACCCTAGTCCCTATGTAATGCACTACTTTTGACCAGGGCCTGGTCCAAAGTAAGGGTACTGTGTGGGGAATATTTGGGAGGCAGCCAAGCCACATTCAGTACACTGTACTACTGTGGTGAAGGCCGTATAGTGGAGGTAGTCTACCTTTCTCTCTGACCTTCACTATCTCTTCAAGGTCA…
Ss_lncRNA_71	GGACCTTGATAAGAAGGTTCATGAACGTTCTAGTTGCTAATTCTATGGGTGTTGCACTCCGTGTGCACTCACTAGGCTAGGGGTCGCAGTAACAGGATGTTGCATGTCCTATGTTTTTTTTGGGGGGGGCGTAGAACTTTCGGGAGAAGCGTGGGAAGATGAGTGGGGTGAGTTACAGTGAGTAAGTCTGAGGCAAATTAATTTATAGAGGGAAGACATTCAAATTGTCTCTATGACAAAGGTATATTTTTTAAGCAATTGTTGTTGGCTGTAAGCCATTTATCAATTTGTGTTTATTTCATTGCTTTTAATGGTTTCCAAAGCAGACGAGGCCAGTGGCTGAGTAGGAAAACAATCTGACATGATCCTCTTTTTGTGTCCATTCTACTGTTTTTAAAT…
Ss_lncRNA_72	ATGCACTAACCTTTGGCAATCTCCATCAGATGACACTCCTAGGACATTATGTTATACAATACATGCATTTTTTGTTCCATCAAGTTCATATTTATATCCAAAAACAGCATTTTACAGTAGCGTGAAATTCAGATTTTTTTTCTTCTCTGAAGTGCTTCCGGTGAACAACGTTACAATTTACAAAATTACTATTCGAAAACATTGGTAAATTATAATATTGTGATTCAAATAATAATAGTTTATCATTTCGTAAATGCTACTGTATTGCCAGATTTCAAAATAACTTTACTGCGAAATCACAAGTTGCAATAAACCGGGTGCTGTGCTAAGAACAATAGGCTAGGCTATATAGGTTAGCATCATCTTGTAACCAGCTAATATCAATAATACTATCGTCAA…
Ss_lncRNA_73	ACTCCTTGCTGTCCCCAGTCCACCTGGCCGTGCTGCTGCTCCAGTTTCAACTGTTCTGCCTGCGGCTATGGAACCCTGACCTGTTCACCGGACGTGCTACCTGTCCCAGACCTGCTGTTTTCAACTCTCTAGAGACAGCAGGAGCGGTAGAGATACTCTCAATGATCGGCTATGAAAAGCCAACTGACATTTACTCCTGAGGTGCTGACCTGTTGCACCCTCGACAACTACTGTGATTATTATTATTTGACCATGCTGGTTTTTATGAACATTTGAACATCTTGGCCATGTTCTGTTATAATCTCCACCCGGCACAGCCAGAAGAGGACTGGCCACCCCTCATAGCCTGGTTCCTCTCTAGGTTTCTTCCTAGGTTTTGGCCTTTCTAGGGAGTTTTTC…
Ss_lncRNA_74	TGACTTTTAATAATGTTTTACTATTATGATAACATCGTGCCACCAGCAGAAGTAGTTACACCAGTGATGGTAACTCCAATGACAACATTTTGGTAATTGAGGACATTCGAATCTAAGGTCATTAAACCTTTAAAAATAATTGACCAAAGTGTTTATGATTCATAATTTAGCTCACAGTGTAATTTCCCTTCATTTAACATTTGTAACACCAATTACACTATTTAGACACACCAAATGATCAATGGAATCCTCAAATTGATGAGTTGCTAAAAGGGTGTGATTAGCTAATAATTGTATTTAATATAGATCCCTCCAGTGCAAAACTTTTCCACTGGAGGTCAATGCAAGGTACTTGTAAATCTTTGTAATGAGTGATTTTCAAGGTGGTTACACCAATGG…
Ss_lncRNA_75	GGCGACCACCGAGATCTACACTCTTTCCCTACACGACGCTCTTCCGATCTATTTAATTGTGGTCCTGGCAGCATTGGGGGCTCTCTTCCTTGTCACAGCAGTGATTGTGGGGCTCTACATTTACATAAAAAGACGGAAGTGGAACACGGCCGAGCAGAAGCTTCCAACCAAACCAGTTCCCCAGATACAGAAAGCAACCTTGTCTAGACCAGAGGACATCTATGAAAACATGAGACAGTCAGCCAAGCCGATCACTGATCCTGATGACATGAACTATGCAGAGCTCAATATCAGCCCTGCTCCTTCACCCAGGTAAATAAACACAGAGTGAGTGAGACACTCACAGTAAATTCCACAAGGAAAATAATGTGTATCAAATAACTTTTGATACACATTATT…
Ss_lncRNA_76	GACTATCCCCCGACCCACAGCCGTCTCTTTTTTTTTTTTTAATGATACGGCGACCACCGAGATCTACACTCTTTCCCTACACGACGCTCTTCCGATCTCACCGAGGCCACCGACCTCATCCCACATCTCTCCCTCCGGCCCTGTAGCGGATCACAAACAGAACAGGACCACAGGAAATACAGGAATGGTTCTATCCTTCTCCCCTAAACACATAGGAGTCTATTGTGACCGCTGCATCAGCAGATTACTGACTAGTCACGTGTGGGCTGTATTCATTAGACACCAAAAACAGAAGAAAAAGGATAGAAACAAGAAGGTACTACCTGAGCTTGTCCAATAAGGATTTGTTTTCCTTTTGCACAGCATTTTGCTACAGTGTACCCTAATGAATACAACCCT…
Ss_lncRNA_77	ACAATAGTGTAACTATTTTTTTTTTTTAATGATACGGCGACCACCGAGATCTACACTCTTTCCCTACACGACGCTCTTCCGATCTGGTTTCCCTGTTCACAAACAAACGTACACTACAGTGTATCCTTTTTAGTGAACAGGGAAATAGCAAACGTACACTACAGTATATCCTTTTTTGTGAACAGGGAAACCACAACACTTCTTATGCAGTCTTTACCTATCGCAGTGCAATAATGCATCTATCCCCTCTATATACTGTATATACAGTTACTGTATGTTGTTTTATGTACTGCTTTGTTTCAAATGAATGTACACATTGGCAGGTAGAAGAGAGACAGACAAAGAGGAAGTTTGTGTAGGTTTACAGTATATGTTAACCAATGGGACACAATGTTATCG…
Ss_lncRNA_78	TGTTGTATTGTTTTATTTTTTTTTTAGTTGAATGTAGTTTTTTTTTTTTTAATGATACGGCGACCACCGAGATCTACACTCTTTCCCTACACGACGCTCTTCCGATCTGAAATCTAAAAGGCAAAACTGATCCTAAATCAGCACTTTTACCTTAACTCTATATGCATACAGGCCCTGGTGTGACGTGAGAGATGTGACTAATGCTAGCTACCACCTAGACCCAGCCAGCCCAGCGGCCTCTCCCTCTCCCTCTACTCGGATGGCATTATCAGAGCAGTGTGGAGCAGCGGCGTCACGTCAGCCAGCGCTAATAGTCTGATTACAGCTCCAGATCCCCCCCTTTGATAAGGAGGAGGCTGCTTCCTGAAATGGAGGCCTTGGGCCTGGAAATGTGCTCTG…
Ss_lncRNA_79	CATTCCAGGTGAAGCTGGTTGAGAGAATGCCAAGAGTGTGCAAAGCTGTCATCAAGGCAAAGGGTGGCTACTTTGAAGAATCTCAAATATAAAATATATTTTGATTTGTTTAACACTTTTTTTTTGGTTGCTGCATGGTTCCATATGTGTTGTTTCATGGTTTTGGCGTCTTCGCTGTTGTTCTGCAATGTGGAGAGTGGTAAAAGTAAGGAGGGACCATGGAATTAGTGGGTGTGTCTTTTGACTTGTACTGTAGATAGCATCCCCCTACAAATTTTGTGTGGCTGGCAATATGGAAAAGGGAACAAACAACTTTGTTATTTAACCTACAGTGCATTCAGATCGGAAGAGCGTCGTGTAGGGAAAGAGTGTAGATCTCGGTGGTCGCCGTATCATTAA…
Ss_lncRNA_80	GTCCATAGTACTTTTTTCGGTCTGACGTTATTCACGTCTTCCTGATATTTTTTTTTTTTTAATGATACGGCGACCACCGAGATCTACACTCTTTCCCTACACGACGCTCTTCCGATCTCTTTTCTAAATGGATTTGGACAGATGTACAACATAAGTAAGTTCAAGTCTAAGGACAATGGACATTACCACTGTGAGGCCTGGAATGGAAGAGGATCTAGGAACTCTACAGCTCTGATGATCATTTTACCAGAGAAACAAACATCAGTTCTGAATGCAGCTGTAGGAATCATAGTGGTTGTTCTGGTTCTCATCCTCTGTATCTCTGGCTTCATGTGGTTCAGGAAGAAGTCCTCCATATCCACCTCTGACACAAGAGACACA
Ss_lncRNA_81	ATTTTGGTGTGTATTTAATCTGCAACTTAACTTCTTAAAGCGGCAATCAGCAGTAGAAACGATAACAAAGTGTTCTCCATGCCCCTGATTCGGTAAAAAGCTCAGGGATGGGGCTGGAGAAATGTAATCACTTAAATTCATAGACAGAGCTATGGATGCTAGGACATCCAAATTATAGTTTTAACCATGTTCTGGAGGCTATGCAGTGTTATACATTGTTTACAAACATTTGAATTGATAAATAGTATATTTTGGGGTTCTGATGGGGTACAAGAGTTAAACTAAGCATTTATACATTATGTTCAAGAATCAATGGGTACATATCAATTTATAAATCAAAGAAATTATGTAGCAGCTGCTGATTGACCCTTTAAACTATGGCACGTTTTCAAACAAAAT…
Ss_lncRNA_82	AACAAGCCCGATTTCCATCAAGTACACACACACACACACACACACCCACACACACCCACCACCCAACCCACCAACCCCACCCCCACACCCCTAAACTCCCACCCACCCACTCACCCGCATCCCACCCTCCCCCACACACACACCTACCCAACCTCACACACCACACCCCCCCCCCACACAACAAACACCCACCCCCCCCCCCCAAAAAAAAAAAAAAAAAGGGATTCCTTTTCCTTAATGTAAAGCCTTTATATCTTAGCATTGTTTAATAGAATCAAAAAAGAGTCTAGAACATTTCAAGAACATGTTATAGAATCCAAGAAGAGTCTAGAAAATTTGTAGAACATGTTATAGAAATCACGAAGAGTCTAGAATACGTCTAGAACATGTTAAAGAATC…
Ss_lncRNA_83	AAAAAAAAAAAGAAGAAAAAGGCACACGGGGTGTGCAGGGGGGGGGGAGGGGGGGATAGGGGTGAGGGCTATGGAGAGAGGGTGAGGGCAGGGGTAAAAAGAGATATCATCAACGACTGACATACCTCATAGACTCATAAGACACGCATTCTAGAAGGATCTTCTAATTGTTATTCACAGAATAGCGAGGCACGCACTCTAGAAGGTTGTTTTAAATGTTATTCAAAGACTGGTGAGACACGCATTCTAGAAGGTTGTTTTAAATGTTATTTACAGACTGGTGAGACACGCATTC
Ss_lncRNA_84	CAGTCAACATAGTGTATGTAAACGTCTGACCCACTGATATTGTCATACAGTGAATTATAAGTGAAATAATCTGTCTGTGAACAATTGTTGGAAAAATGACTTGTGTCATGCTCAAAGTAGATGTCCTATCCGACTTGCCAAAACTAGTTAGATAACAAGAAATTTGTGGAGTGGTTGAAAAATGAGTTTTAATGACTCCAACCTAAGTGTATGTAAACTTCCGAATTCAACTGTATCTATAGTTTAAGATTGTGTTGCTGATCTTTTTCTATGGGATGTTGCTATTTACAGATTATTTATAATATCGATAGTCCTACTTTCCTCAGCAACTAATATGGATAATATTGATAACAGTTTTTTAATATTTTTAGCCCTTAGGCCAAGTTTCTGTTGCTGTTG…
Ss_lncRNA_85	CCCCCCCCCCTCTTTCCCTACACGACGCTCTTCCGATCTGTGCTTTGTAAAATCTGAACGCTTCTCAGAAAAATTTCTTCTTCCCTGGACACACTGGCATAGGTGCAAGAGGTGCAGACACAATAGCTGGGCTGTCTGGCACTGGTTCTGGGGCTTCCCTCTTCACCACCCCAGATACAACAGGTGCATCCGTGCCTACAACTGGATCGACTACGAACACAGGGGACGCTTCGGTACCTACAGGGACCACCACCACGGGGACCACAGGCACTATGGACTCCTCGGACTCGCCAGACTCGCCAGACTCGGCAGACAGAAGGCCGCTGCGGTCGGGGTCGTGGAGGACGGTGAGTTTGTGGTGCCTCAGGCCGTGGACCTTGGGGAGGTTACCATTGTGGA…
Ss_lncRNA_86	TTGTGTGGAAGCTCAGCCAACCCCTGGGCATCCTCCACCATGGGCATGCCAGCTGAGGTGGCATACATGACTAACCCCATTGGATATACCGTCTGAGAAGCCATGTTGGGAGAGCTGTGGCGTATATCTGTATCCACTCCTTGTCGGTATTCGGTCTATATTATCGATGTAATAGTACATAAACTATTCACGGAAGAAGTTTCCACACATTCCTACACATCGGCCTGGCTCCGTCTGTTTGCGAGCGTCGTGTAGGGAAAGAGTGTAGATCTCGGTGGTCGCCGTATCATTAAAAAAAAAAAACGAAACTAAAGCTCGACAAGGAGGGGAAAGGGGGGGGGGGGGGTGAGGGGGTTAGAGATATGAAAA
Ss_lncRNA_87	CACACCCACCCCCCCCCCCGCCCCCACCCGCCCCCACACCCCCACACACACCCACACACACTCCCCCACCCCCCCACACACACACACACACACACACACACACACACACACACACACACACACACACACACACACACTTCACACCAAGCTGCTCCATGGGAGATCCCTCTTTAACCGTTGACTGAATACTCTCAACACACACACACACACACACACACACACACACAAACAATGGGAGATCCTTCTTTAACCATTGAGTGAATACTCTCAACACACACCCCCCACCACCCACACACACACACACCGCATGGTGCACTAGTGGAGATCTCGCTGCACCACTTGTGCGAAAACAAACAACCACAAAAACACAAAAAAAGAACAGACACGCGACAGCTAGAG…
Ss_lncRNA_88	GGATCTTTGTAATGTCAACTGCTGTGGTATTAACCAGGTCAGGATAACTTTAATTACATGAACTCACTCACTGTCCTATTATGTTGAGCATCCTGCTAATGTTGTTTACATTCCAAAGCACACCCTCTTGTTGTCATAGACCTACATAGAATAAGCTAATGTAATGGCTTGAAATGTAGTTTCAGAGTTGTATTTCGAGAACGTTAAAAAGTTGTACGTTTGTGTGGTATTTCCAAGTTTGCGGATTGGCTGTTTAATTTGAAGAGTGTTATTGCACTAAATGGCAATAGAGATGGCCTGAGTGCCTGTCTGTTTGACAATGACTGACAGGGAGTTGGCATGAAAA
Ss_lncRNA_89	GAAACAGTATACAGTAAGATTCTTGGTGTGTTTAATCAACATATTGTGTTACGCTTCATGGTTATTAGAGGTCACAAATAGGGTTGCAAAGGGTCGGAAACTTTCCGGTAAATTTCAGGAATTTTTCTGGAAATATTCCATGGGAAGTTAAGCCTTGGAATTTGGGGAATTTTGCTTAAATTCATCAAAAAAGTTAGCTTATAACAGTGAACCTTTTTTGTAGGATACACATAAGGCAATTCTAGGGCTTGTGGCATATTTTGGTTAAACTATCCACAATGGAATTGCAACCCTCTGCATGCACAGTACATTCTTCCACCACATGTGCAGTGCACTCTTCCATCACATGTACAGCTGATTCTCAAGATCTTGCACACTAATGAGATGCTATTAAGCCCA…
Ss_lncRNA_90	TATATGTCTTTGACTAGATCTGACTCACACCTTGTTTTATTTTTTTTTTTTTTAATGATACGGCGACCACCGAGATCTACACTCTTTCCCTACACGACGCTCTGTACCACCATTTTGTCCACCAGAACAGTTCACTTTCATTTGGCGTCAGCCTGAGACTAAAAGTCAGCAAGGTTAGATAATAGCCAACTGAAGTACACCGTCTTAGTGTAGTTAACATATATGAATGTTACATAGGTCTACTCACAGGAACGTAAGTGATTACTAATTAACTTTAGGGCTTGAGATCAAATTGCCTGCCATGGGGGTAGTTTTACACCAGGCCTTGCATTTCTCTCAACCTCTATAGATACTTTATTTTTGGAAGGAAGAGGTTGAGTAAAGCCAATTTAGGTTTTT…
Ss_lncRNA_91	TCATTAAAAAAAAAAAACAGTCAACGCTGATCCATGAAATACAACCCCTCAACACCAGGTACTTCATGATTTTTTTTTTTTTTTTATTAATTAGATTCTTTATTTATATTGATTATTATTTATTGTTTACATTTTTTTTTTTATTTTTTTATTTCTTTTTTTTATTTGTAGTATTATTTTAAGATTTTAACTGTGTTTTGATGTTATTAATGAAACAGATGTTATGTTTTTACTAAGAATAAACACAACTGAGTGTTTAAATCACCAGACAGGACTGGGGGGAGTACAATCACCAGACAGGACTGGGGGGAGTACAATCACCAGACGGGACTGGGGGGACTAAAAACCCCAGACAGGCCTGGGGGGACTACAAACACCAGACAGGAATGGGGAGACTAC…
Ss_lncRNA_92	TTCTCATGAACCATAGGACCAAATGACACCAAATGTGGAATGAAGGCCGATGGTACGTCTTAACTAGTTTGAGAAAAGCTACAAAAGATGGCTGAGCTATTGGCAAATAAAAAAATCTGATTTCATGCGTCCACTTAAACTACTGTAAATCAACACCACAGTGGCCTATCAACTTGAAATGTGTTGTCGCTATCATGGATGTCCCTAAGATGAACCACACTGAATTCGGTATTGATATCTCATTATACAAGTCTTGAATGGTTTTGAGAAAAAAAGAATTGCATTCAAATATGGCCGCACTGTACCTATAGATTGGCATTAGCACATATGCTAATGCTATAAAATAATTTATAAATCTTCTTCTCGTGAACCATACGTCAGATTGACTCCAGATTTGGT…
Ss_lncRNA_93	CACTTATGCTGCTAAACATACCCTGTAAAACTGACTATCCTACCGATCCTTGACTTCGGCGATGTCATTTACAAAATAGCCTCCAACACTCTACTCAGTAAACTGGATGTAGTCTATCACAGTGCCATCCGTTTTGTCACCAAAGCCCCATATACTACCCACCACTGCGACCTGGATGCTCTCGTTGGCTGGCCCTCGCTATATATTTGTTGCCAAACCCACTGGCTCCAGGTCATCTATAAGACTTTGCTAGGTAAAGCCCCGCCTTATCTCAGCTCACTGGTCACCATAGCAATACCCACCTGTAAAACGTGCTCCAGCAGGTATATTTCACCGGTCATCCCTAAAGCCAACACTTCCTTTGGCTGCCTTTCCTTCCAGCTCTCTGCTGCCAATGAC…
Ss_lncRNA_94	AGTACAGACTACCTGCAACACACCTCCAAAGGAAAAAATATATATATATATGGTGAACTAAAAACGTCAGCTTACATTGAACATCTCAACAGAGCACTGGGCAAACTCTTTTTCCAAGGATGCAAGTGCCCGTTGTTTGAAATTGTAGCCATTTTCCCAGAACATTCAAGTACTCTGCCATGTAAACACTGGTATAGATGAGATTTCTGTATTTTCGAAGCCTGTGTAACACATTGTATATGACACTTTCCAATACTAACGACAGTTAACAGTTAACACCAAAGTATTGTTCAAAATGGGTCTGTTTTTGTCTTCAAGCAAAACGTATTAGTTTCCTCGAGTATTGTTTCTTTAAATTTAGATTAGTATTAGGATGGGTTCACTCACCATTTGCAAATG…
Ss_lncRNA_95	TGCTGGATCAGTGTGGATTTTATGCAGAGGTTTCGGCTGAGGAAGAGTGATTCAGCATTCTGGGTACCAAGACTGCCATGGTAACAATGATGACTGTAATCACAAGGCAACGGTTGGTCATTGGTATGACTGTGCCCTCCTTGCCGGGAAGAAAGCCATTACAGGAAGCTGAATCATGTGAGCACACACAACAGAACACACTAGACACAGGCGGTGGTGAGCAGAGCAGAGAACACTAGGCAGCAGGGGATTGGAATCTACTGAAGGATCAGACAACTGACTCCAAGGACTGGACCGGACTCGATTTAACCGGACAGGATGTTACTGAACTGGACTGGAGTAGTCTGGACTACAGGTTGGATAATGCCTCAAGGAAAGTGGACAAATCTCAACTGTAAT…
Ss_lncRNA_96	TACCTGGGGGTTGTGATAAGGTACTTTAGTGACACCAAGCAGACAATTGTATCAACATTTCTGGGGCTTGTTGAGTTGGAGGGAGGAGATGCCAAATCTATAGCCAGTGGTGCTGTTGTGGCTTTCCTCGAGCAGTGTTGTCAACCTGTTGGGGCTAGGGGGCAGTATTGAGAAATTTTGAAAAAGATATGTGCCCATTTATAACTGCCTCCTACACCAACTCAGAAGCTAGGATATGCATATTATTAACACATTCGGATAGAAAACACTCTGAATTTTCTAAAACAGTTTGAATGGTGTCTGTAAGTATAACAAAACTCATATTGCAGGCAAAAACCTGTGAAAAATAGATTTAAAAAAAATGTGAATTTTGTGACTGTACTATTTAGTGTCATTGTT…
Ss_lncRNA_97	TGTAGTTTGCAGCGATTACCGTGTATCTCATCTTTTTTTTTTTTTAATGATACGGCGACCACCGAGATCTACACTCTTTCCCTACACGACGCTCTTCCGAAAGTTTGGTTCAAATGACAACTTTTTGAAGGAAAATAAAAACATGCTTGCTGTTAATGCATAATAACTTACCTCAAAAGTATATTTTCAGTGTTTTCTTAGTGAAAAACGGGAGAGTGAAATTGGGAATCGGATTACAATATTGCCAAACATAAATCACATTGAGAGAACGTAGGTAACTCAGATCCATACAGTTCATTTAATGCAATAACATTACCTGCTGTCAATAGAATTTCAGTTACATTCCAGTTCTTCACGTTACACTGCTAAGTACCACAGACCAGAGTTTTTTATGATCTT…
Ss_lncRNA_98	AGCTCCATTTAAATTTAAAGGCAATGTTCCCACGTTCGTGGAGACTGCATTCACGATAAACACTGCCTATGTCGGCCTAATCGGAAGTTACCTTTACACTTTAATGCGATCTTCCGCGATACGGATTGAATCCAGCCCAAAGTTACATTTCATGCAAACTACATAAATAACCCTTCACTATATTGATGAATGCTATAATATTCCTAATCACCCATTGGAAATAGTGAGTGAAGCAAATACACAGGTCAACTATAAAACATTCAACTTAGTGTTCAAAGTCAAACTAGAAACTGCACCAAAGAGAACTGTACAAATGAACGGTTACAAATCTCAGATTCAATTCATTTTCCTGATTGACCAAAATAAAATAAAAGAACATTCCATCAGTCAGAAAAAGTA…
Ss_lncRNA_99	ACCACCGAGATCTACACTCTTTCCCTACACGACGCTCTTTCGATCTCTGGTTTGTTCCTATTGGTTCATTTCCTGAGGTCAAAGGTCTTCGTGCTCTTCGGGACTTTTCACTGTTTCTGCCTCATTCTCCTCTGAAAGTAACAAAGAAAACCACAAGCACTTGAAAATAAGAACTGACCAGCACAAGTCCCACACCCCTCAACTCATGTGCTGTACAAGGCAACACAATATCCTTGTGTGTTTATTTTGTCTTCATGTATAGTGTATGCTGCAAAAGGAATGACCTCATTGAGGACAATGAAGTATCTCTAATTATAACACATACTTGCTTGATCACGCACTGGCAAATACAGCGTCAACCAAGAGTCATCTGATACATCTGCAGTATTTCATAGAGAG…
Ss_lncRNA_100	GATTTGTTGTTTGTTTCTTGTAGATTTTTTTTTTTAATGATACGGCGACCACCGAGATCTACACTCTTTCCCTACACGACGCTCTTCCGATCTAGACTAGTGAGGAAGAGGAGCGGCCTCCAGAGACACTCGTGAAGGCACAGACTGACTGACGGGAGGAAAGCAGTACTGAAATTGAGCTGAGTGCTCTACACCCTCCTATCTCTCTCTTTGTACAGTTAGAGCGCTCCCTGTTGACCCTCCTGCAGTACTACAACACAGATTAACGCCTGCTGTGATGACCTGCCTTGTGCAGACAGACAGACAGTCAGGCAGGACCCAACGGGCCAGAACCATGATTGTCTGTGTGCTTGGAGCTGAGAGGATCAGAAGGAAATCATGTTTATATTTCTAGGATGG…
Ss_lncRNA_101	GCTGAGGTACGTACCCCTGCGCTTCTCATCATTGCTAGCCCATGTCTATCAATCACAAGAAAATTAAGTTGACTAATGGTCCACATTCACAGGTAGCCCAATTCTGATCCCCCCCACTAACGGGACTTTTGACCAATCACACCAGATCTTACAGAGCTGATCGGTCAAAATATCCAGTTGAAAAAAGATTAGAATTAGACTACCCATCTAAACGTAGCCTTAGAATTACAACAGGTGTTGGATTGAACTCATTCTTCATGTCAAAGGAGAAAACATGAGGGACAACTCCCTTACATAGTGCACTGGTCAAAGTAGTGCACTACATAG
Ss_lncRNA_102	TTATTTGTTTGTTTTGTCGTGTACTTATTTTTTTTTTTTTTTTTTTTAATGATACGGCGACCACCGAGATCTACACTCTTTCCCTACACGACGCTCTTCCGATCTGTTTTATACACCGGGAAATGGACCTGTTATTGCTAATGCCCAAATATAAACAAAAACCAATCATTTGAGTCTTTGATACATTTTCAACTGTAAAATATTACTTGGTGTAGTTTTGTCTGTTTACTATTAAGTGGCTACATCCAACTAGCCCTATACACCTTCTCAATGTAGTCAGACTTACTATTGAGCACATTGATAACTTAGTGTTCGGATGGGGTTAGCATACACAATCTAGTAGTTGGTATGCTAACTGTGTCCTAACTAGCGTCTGTATATGCTAACCCCATCTAATCT…
Ss_lncRNA_103	CGATCTAAAAAGCTTTCCTTGCGCTCTTCGGATCAAGACATGCCTGCACAATTTTCCACACAAGTCATTCCAAAGGAGTTTTGACATTGTTCATGTTTGACCCTCAAACTCGTTAGCCAGGTATAGGACGACAGTATTTTCTAACTTACACTATACCTATTTGACTAAAATTGCTGTCCAGCAGGAGGGCAGTTGGATCCAGCGAGTAATCAATGAATCCATTTCTTTGTTAAGGCTTCTTCATCACACTCATCCA
Ss_lncRNA_104	CCAAACTCAACTGTGCAAAAGAAGATGACCCAGGGACTTTACATATGCATACCTGGCCGACAGTGACAGTCGGTGACATTTATTATGAGGGAGGACAATACATTTTTTTATGAGAATGGCTTTATTTCTATTACAGCATATTGGATGATTGTCATTCATATTCCATACACCCAGCTCAATCTAACATTGATCGGTTTAGGCTACTACATGATACTCACATTTTCCTATCATGAGGTTGGTACAGCCTAGCCTATGAATGAAAGTTTACAACCTAG
Ss_lncRNA_105	GTATTTTATTCTTATTTTTTTTTTTAATGATACGGCGACCACCGAGATCTACACTCTTTCCCTACACGACGCTCTTCCGATCTCCAAACTCAACTGTGCAAAAGAAGGTGACCCAGGGACTTTACATATGCATACCTGGCCGACAGTGACAGTCGGTGACATTTATTATGAGGGAGGACAATACATTTTTTTATGAGAATGGCTTTATTTCTATTACAGCATATTGGATGATTGTCATTCATATTCCATACACCCAGCTCAATCTAACATTGATCGGTTTAGGCTACTACATGATACTCACATTTTCCTATCATGAGGTTGGTACAGCCTAGCTTATGAATGAAAGTTTACAACCTAG
Ss_lncRNA_106	TTATTTCACCTTTATTTAATCAGGTAGGCAAGTTGAGAACAAGTTCTCATTTACAACTGCGACCTGGCCAAGATAAAGCAAGCCGTTTTGACACATACAACAACACAGAGTTACACATGGAGTAAAACAAACATACAGTCAATAATACAGTAGAAAAATAAGTCTATATACAATGTGAGCAAATGAGGTGAGATAAGGGAGGTAAAGGCAAAAAAGGCCATGGTGGCAAAGTAAATACAATATAGCAAGTAAAACACTGGAATGGTGGATTTGTAGTGGAAGAAAGTGCAAAGTAGAAATAGAAATAATGGGGTGCAAAGGAGCACAATAAATAAATAAATACAGTTGGGGAAGCGGTAGTTGTTAGGGCTAAATTATAGATGGGCTATGTACATGTGC…
Ss_lncRNA_107	AGTGAAGTAAAAGTTGTCAAAATAAAAATACTACTTAAGTCAGTTAAGAACAAATGTGTGTTTGTTCCTGGAACAATAAGGTGTAAAATTCTATCCAAATGTAAAATATAAACAATCAAAAATGGACTAGTCTTACAAAGAAGCAGATATCAATTACAACAGCATTATCATAAGTGGCATAATCATACAATAGAACAGAATGGTTCAGGTATCAGTCGTTTGATACAGTACAATGATGTAGGGAAAGAGTGTAGATCTCGGTGGTCGCCGTATCATTAAAAAAAAAAAAAAGAAAATTAGATGGTTGGAGTATCATACTACAAAAAAGAAAACAAAA
Ss_lncRNA_108	CCAGATCATAAACACATATCCCACAAAAAAGACAAAAACACAAACAAAATGATCGTGCGACTCTATTTATTTTTTTTTTTAATGATACGGCGACCACCGAGATCTACACTCTTTCCCTACACGACGCTCTTCCGATCTGCGCACTATTTCATTATGATGTTGAAATAAGGATTTTTGATTCAGAAAATCAGGAAACATGATTGATATTTCATTTCATTTTTAATTACGCAGTTACATAGCTCAACACAGACGATAACCTGAATTAGAATGTTTACAGCTTCACACATCCAACATAGCGCACAGTTAAAGAAGGGGAATAGCAAAAAGGGAAGGAAAGCATGCAATAAATAAATAAAAATCAGAATTAAATTATTCTGGCACAGTTCACTTCATCTAAAG…
Ss_lncRNA_109	TGAGATTTAACATTGGTTTATAAGCATCTTGTGCCACTTGCCTCTGTCTGGACTAGTACACACTATACGTCATCTATGTGAAAATTAACCTCTTGCAGTTTCATTTTTTTATTGATGAGATCTTTCAACAATCAATATGCATTCTGAAAACATATCTACATAGACAACATGTTGTAAGACAAGACGATTAGGAAAAGTAGATGAAACATGAGTTTAAACCTCTACTACTAAACCTTCTCCTCTCCTTTTCCTAAAACAGTCTTCTTCTGAAATATCACTGTTTTGCTTTCTCTTTAAGTGGCAGGAAATCTGTTTCTAGTCTGGATGTTAAGTATACAGTA
Ss_lncRNA_110	CAAACAACACAACCACAAACCTAAAAAAGTAAAAAAGGCACAAGGTAGTATATTTTTTTTTTTTTTAATGATACGGCGACCACCGAGATCTACACTCTTTCCCTACACGACGCTCTTCCGATCTGTTTAATACATTTCTTTGTTGGTAATTTAGCATTAATTACAGGTTTAAAAGCTGATAGCATTTACAGAGCATACAAACATACTGAAACACTAGAGCTGGACTTTACTAAGCAGGGAGCATATTTACACTGTGGGGCTGAGAGAGAGAAGAGACAGAGAGAGAGGGATGGAGAGAGGAGGACAACATCGTTTGAATGTGATCTTTGCTCCAGTCATTAAACAGAATCACTCACAACTTATTGATCCGTTTTTCTTTGTATTATCGATTACATTTTG…
Ss_lncRNA_111	CTCCATACAGCTGTAGTCCCTAGTTTCCATACAGCTAGTCTCCATACAGCTAGTCTCCATACAGCTGTAGTCCCTAGTCTCCATACAGCTGTAGTCCTATCAGGGGTTTAATAGATGAGCAGCTTTGCTTACAGGCTGATGTTTGTCCTGAAAGCGTTACTGTAAAGAAAGCAAGGGTTAATCAATTATTTTCCCTCCTTGATAAGAGGTTGAAAAATAAATAAAACCCAGGGTACCTCTGAAATTGGCACCCTTATACCCTAATGTAGTGCACTACTTTAAGACCAGAGCCCTATGGGTATCCCTGGTCAAAGGTAGTGCACTACATAGGGACTAGGCCCCAGCCTTCAGGCTTCAATTGAAATACAGCACAGCTCTTGTGTCTCAACGTGGTCATCT…
Ss_lncRNA_112	CCGTGACCCCTCGCCGTGACCCCTGGCCGTGACCCACTGACTTGCAGTGATTGCAGGGTGCTGAACAGAGAGCAAAAAAGTTGTATTGTGCTACACTGTCACTGCCTCTTAAGTCACCTTTTGGCCCTTGACCTTTAACCCCTGTGAGCCCTCACCTTGACCCCTGATCTCCAGTCACCTCTGGTGCAGGCTGTCACCTATGACTCTTGACCACTGAACCCTGTTACCACTTCTAATGGCCTTGTACCTGGCAGTTCTACCCCCCTAAACCACTGTAAATGAGCTCTCCCAATCCCTCCCCTCACACGCCCCTCTCCTCTCTGTAATGGACTATTCCAGAGTCTGTAGATATGTTGATGTGTTCTGTAGGATGAAGTTGCCCTCACGCTGATCCTGGGT…
Ss_lncRNA_113	GACGGGTGCGTTGCTGAGCGCCGCGCCTTAAACACATAGGCGCCCCGCTGGGCACTGGCGCAACGTTCGAAATCACCAGGCTACCTGCTGGTTACGGGCGCAACGCTCTAAACCCCGAGGCTACCTGCTGTCTCCGGGCCCAACGGTCTAAACAACTAGGATACGTGCGGGTTAGCGGCCAAACGCTCAAACCACTAGGCTACCTGCAGGTTACTAGTCCAACACTCTAACCACTAGGCTACCTGCTGGTTACTAACCCAACGCTCTAACCACTAGGCTACCTGCTGGTTACTAGTCCAACACTCTAACCACTAGACTACCTGCTGGTTACTAGTCCAACACTCTAACCACTAGGCTACCTGCTGGTTACTAACCCAACGCTCTAACCACTAGGCTACC…
Ss_lncRNA_114	ACTAAGTAACACACAAACACCACCCCCATTTTACTCCATAACCTAACATTGTTAGCTACTTTTTTTTTTGTTAATGATACGGCGACCACCGAGATCTACACTCTTTCCCTACACGACGCTCTTCCGATCTTGTGTGTGAAATTTGATATTTCACTGACTGAGACTGTGATTTAGTTACCTCTATTCAGCCCGATGATCATCTAGTGCAGCTGATTTTGGCTATGTGTTACAGACAATGCTATTGTTAGGTAATTTAAAGTGTACTTTGTTAATCTGAAGTCCACACACACAAACACACACACACACACACACACACACACACACACACACACACACACACACACACACGCTGGACACACACTGGACTCACACACACTGGACACACACACACACACACAC…
Ss_lncRNA_115	TGGTCATGTGGCCGTTGACAATCTTTTTTTTTTTTTTTTAATGATACGGCGACCACCGAGATCTACACTCTTTCCCTACACGACGCTCTTCCGATCTTCTCTTTTAACTGGAAGTGCTAGTAGGCCTAACTCCTAAACAGACTCCAACTCAGATGTCTGCAAACCTGTCCACAATGAAAAAAGTAGCTAGTTAGTTCCAATGTAGGGCAGTCCAATGAAGTTCCAAAACAAAAAAAGAGGTGAATAAAAACAGGTCTTGGAGTCCTTGGCCCTTCAACGTCTCTGGGAGATTAAGCAGGTGGATGGAACAGCCACTGGCCTACTGCAATTGTCTTGGTCCTGAGGTGAGGATGTTTGACGGAGCAACATCTTTCCTCCTAATCCCGTATCTCTTCCACT…
Ss_lncRNA_116	ACAACAAAAACAACTACAAACCCACAAAAAAAAAGAAATAAAAAACCAGGTTCATGATGTTTTTATTTTTTTTTTTTTTAATGATACGGCGACCACCGAGATCTACACTCTTTCCCTACACGACGCTCTTCCGATCTCGGCAATATATTTGATGTGGAAAAATATCAGCGACTCCGTGAATGGTGGTCCTCAAGAGCTTTTAACAGTGATTTGATGGTCTCCAGAATGGAAAAGGTTGGGAACTGCTGAGCTAGACAGTCACATCTGTGTGGTAACATGATAGGATGGGTAACCAATGATATACAATGATTCTGCAGAACCCAAAACAGACTGATTATAATGTATAGTATATGATGTTACATTGAACTAACAGTAATCAGAGACCTACTAACATACATA…
Ss_lncRNA_117	TCCGATCTCGGCAATATATTTGATGTGGAAAAATATCAGCGACTCTGTGAATGGTGGTCCTCAAGAGCTTTTGACGGTGATTTGATGGTCTCCAGAATGGGAAATGTTGGGAACTGCTGAGCTAGACAGTCACATCTGTGTGGTAACATGATAGGATGGGTAACCAATGATATACAATGATTCTGCAGAACCTAAAACAGACTGATTATAATGTATAGTATATGATGTTACATTGAACTAATCACAGTAATCAGAGACCTACTGACATACATAGAAATACACACACAGACACAGATATACACACACAGAATATATTACATGTATTTGACAGGGATTCTGCACATCAATCAACATTTCTGTAAATGTGCCAGATTTAACCAGCTAGCTAGTTTTCAACTG…
Ss_lncRNA_118	CATCTTTCCATTCAGCTACAGCTTCCTGTATTCTAGAGTACCCACGTCCATTCAGCTACAGCCTCCTGTATTCTACAGTACCCACGTCCATTCAACTACAGCCTCCTGTATTCTACAGTACCCACGTCCATTCAGCTACAGCCTCCTGTATTCTACGGTACCCAGGTCCATTCAGCTACAGCCTCCTGTATTCTACAGTACCCAGGTCCATTCAGCTACAGCCTCCTTTATTCTAGAGTACCCAGGTCCATTCTGCAACAGCCTCCTGTATTCTACAGTACCCAGGTCCATTCAGCTACAGCCTCCTGTATTCTACAGTACCCACGTCCATTCAGCTACAGCCTCCTGTATTCTACAGTACCCACGTCCATTCAACTACAGCCTCCTGTATTCTAGAGT…
Ss_lncRNA_119	AGACGTGTACCTTTAAAATGGTGTGAAATAGTCGTATGTTTGAGAACAAAGATTAAATGTAGCCAAAGATTATAGGGTCCCCTAGGAAACATATTATTATTTGGTTGCTACCCTGTCTCGTCCCTGGCATTTTTGTTAATTTCCATGTCATCCAACACTGTATTCAAAGTGTCCGCTATTATATTCTCATTATAGAATTTGAATAATACATTTCCATGATTCCAACAGTTCACCGACGTGAACGTTTTGTTTAGGTCCACACAGTCCCTTAACTTCTATGGGCTACGTGGGCCCACCTGCGGGACACAGCCAGTGAAATATCAGGGCGGCAAATTCAAAAACAACAAAATGTCATAATTCAACTTTCTCAAACATACAACTATTTTACACCATTTTAAA…
Ss_lncRNA_120	GAAGGGAAGTCATGAATTCAGGAAGTGAGGTCATGTTTACGTACAGCGAAGGAGGAAGTTGGGTGTCTATTGCGCGCAAGTTGTAGTTTTTTGCCTTTTCGCTTTAGGGTCGTTGGTCCGTGGTTGCCATTTCTACGTCAAATCAACCCACTACCCGATGACACAGGCCTTTGTTACCTAAAAACTAGAGGTAGACGTAAAAACAACTTTTATTCTTGTCTGTTTCATTGATCTCAATGCTTTTTAACTGTGCTTGTGTTGCTGGTACGAATGACGATGGGGTGTTTGTTAGAAGTTACATTTTGAATAGGGGTTTTATTGATGGATGCTGCAAATGTGCCATGTGAAGGAGTGTGGCTTTTATTTTGAAATTGGGGCTTTTATTTTGTAAAGATACCT…
Ss_lncRNA_121	TTCTTCGTTACCTTCGTTCACCTGGAGATGAAAAATAAAAATGTATTTAAAAAATATGTGGTTCCCCCTATGTAGATGTTATTTTCAGTCTATTCAAATGCGATTATTTGGCAGGGATTCACATTAACGTGAATATGCCTGTATAATAAATAAAACGAAATTGTTCAAAACATACATTCAAAAAATAATGTTTCACTTGAATGTTGTCATGAATAAGTCCAAGGTCGTATCCAGTCCCACTCAAAAGTTCCTGAACTTTTCCCTGACAAAGTTTCTATATTATTAAGCCGATTCAACAAGTTGTAGAGGTATATGTTTAGACGCAGCCTTGTTTGCAGTAGGTGGCTTAGTGCAAACTGACTAGCACCGAACTCACAGATCAAATCTCTGTTTGTGCGC…
Ss_lncRNA_122	CTGTTCAGCAGACACAGCATCATGTGTATCCTCAATTATTTGTCTCTTGCTAGGGACATCATCTAGGATTATAGTTGATGCACTTGAGCTGAAGCTTGAGTCAGACGTCTCAGAAGCAGAAGACAAGGAGAAATCAGAGAATTCTAAAGGAATAGAAAAAATGCAAATAATTATATTATGTAAGGTGTAAAGTGCTTTATTATACCTGCCTTGATATCTCACCCTGATCTGAGAATAGTGTCAGCACCACATTGCCTTGTCCAACGAGGTCGCTGAATATTTCTGCATCAACTTCTGTCCCTGTTGCATCCTTGTATATAACTTTTGCATCAGGTGGCAGGCAAAATCTCTCGATGACTGGAAAAGATAGTAAGGTCAAACTGAATGTGCCTTTGAAGT…
Ss_lncRNA_123	TCTACAATAAATAAAATAAATGTTATTTGTTTTTTTTTAATGATACGGCGACCACCGAGATCTACACTCTTTCCCTACACGACGCTCTTCCGATCTGGAAATAGGAAACCTGCATGGTAGTGACTATTTCAATACAGTTAGGTTCTGTCCACGTTGGCACACTAGGTGGTTTTACGGTGTCATTCAAACTCTAATAGTGTTGGACAATATGATTGTAAATAACTTATTTTTTCTAATGCTGATGAATGATTTGGGGTCGTAATAAGCTTAAAATGTGAGATGGAATTCCTCCTCTAACCCATGTTATGTGTGGGTCCCAAATGGCACTCTAGTCTGCACTACAAAAGTAGTCTGCACTATGTAGGGAGTTGGGTGCAATTTGGGATTAAAGCATTTTCT…
Ss_lncRNA_124	TTTTCTCTTTTCAGGTGTTCTCTACCTGTGTCTTGTCAGTGTTCGGGATTCCCATGATATCTCTCTGTCTTCAATTGATCCTAAAGAACAGGACTAGGGACAGTTATTATACTGTAATAAGCGTTCTTGACATAAGTTTATAAATTGGAAAAATTGTAAAATCTACTGCGGTCTTTGAACCAGGTTTCTCTTGAAATTTGTACTAATAAAAAAAAAAAGTAGATTACATTTCAATAAATAAAGGTTTTACTGTGTCTAACACAACCTAGAGGGCTAACTGGGAGCTAGTGTACAGGCTACTCAGTCAGTAAAACTATTGTTTTTCTTCACCTCAACACAGACATGAAGACAGACACAGAATAGGTCAGGCTGCAGACTGTTTATATACCGTTCAGTACC…
Ss_lncRNA_125	CCCTGCACGACGTTCTTTTTTTTTGTTAATGATACGGCGACCACCGAGATCTACACTCTTTCCCTACACGACGCTCTTCCGATCTCTCCGCTTAAGGATTTGGGACTGGTGACCCTCTGTCCGGTCACTATGGAGTTCCCACTCTGTTTGCATGCTGTGTATTTACTTTGAAGAGGAGGAGAGGAGGAGGAGGAAAGGAGATGAAAAGCCTGCTCCCAAGGGCAGGTCACTGGGTCCCTGGCCATGTCCTAGTGGAGATCGGAAGAGCGTCGTGTAGGGAAAGAGTGTAGATCTCGGTGGTCGCCGTATCATTAAAAAAAAAAAAAAAAAAAACACGGCTAATGAC
Ss_lncRNA_126	TTACTTTAGCTAATATGGTAACAAAGATGTAGGTTGTTTGTAGAGGTTTGGCTTGGAAATGTTTTTGTTGCCTGGTCACATACAGCTGATGTGTTGTACACTGAAGTCCACAAGCAAAGGGAGAGAAGGAACGCAACGTGGCAGTTATGAGAGTGAACTCTATTTACGGTGATCAGGGGTGTATTCATTCCGACGATTCTGTTGAAACACACACACACACACAAACACACACACACACACAATAGTTTAGTGATTTAAAACAATCCCTCGTGTATTTTCCTCTCCTACTTGTCAGTCCACAGTCCACTGTGTGTCAA
Ss_lncRNA_127	AAACAAAGTGAGGTCAGGGATGGGTTAGATATGCAAGTATTAAACATTTTCCTTGTGTAACCACTTTTTACTACCATCAGTTTAAAAACAGCCATAGTGGATGCGTTCATCATAAAATAATTAAATCTAAAATAGGACTTTGGAAGACACTGCTCTGTAGGGTTTAAGACGTGTTCAGACCAGAAAAGAGCCTGGATTTGTACTACTTGAGGGACATGATGTCAAAGCAATAGGAGTTAACCTCTTATTGGTGGTGTTTGGACTAGTGTGTCCAGGTGGGATCAGCACAGATCAGTCAGGACTCAGGAATCGGAAGAGCGTCGTGTAGGGAAAGAGTGTAGATCTCGGTGGTCGCCGTATCATTAAAAAAAAAAAACAAAACGCACATCAGGC
Ss_lncRNA_128	ATCCAGCTGGGTGATTTCTTTTATTTTTTTTTTTTAATGATACGGCGACCACCGAGATCTACACTCTTTCCCTACACGACGCTCTTCCGATCTGCCACCAGGCGGCGCCACTTAAACTGACGCCAACCAACAGGGGAGAGACCATAGAGTTAGTTAGAGGAGTCATCTTTGTATCTGTCCCATTAAGGTGTCAGTGACAGTCTCAGCACGGGCAGCGTCACTATCTCCATTTTGAAGTAGTCTATTTTCTTAGTGTTTTTAAAAAGCATAAAGCTAATATTGGTGATTTACAGCAACCTGCAGTGCTGGAGTCCTGAATCATATCTTTTGTCATTCATTTATTGTGGCCACTAGATGGCAGTGATATAGCTTAAAGCCATTTACAAACAATGCAACCAG…
Ss_lncRNA_129	TAGAGGATAGGTAGGTAGAGGATAGGTAGGTAAGGATAGGGAGGGAGAGGATAGGGAGGGAGGGGGTAGGTAGGGAGAGGGTAGGGAGGGAGGGGGGAGGGAGGGGGGGGAGGGGGAGGGGGGGGGCGGGGAGGGGGGAGAGGGGGGGGAGGACGAGCCCAGACTGCTGGCCAGGAACGTACCCATGAAGGAGGCAGAGGAGTTCCCCATCAGACCACTGCCCAGTAAGAACATATTGTTAGTGGCAGCAGACTCTTTGCTCTCTTTGTCAGTGGAATATTCCAATCCCGTCCTTCAGTTGATTTCAGAACAACAGACGTGTCCTATCACAGTAATACCATGTCACAGTCACAGGAACCCAGACCAACTCTGAAACTAACCAGACTGCAGAAATACTGC…
Ss_lncRNA_130	TTTTGTTTTAATGATACGCCGCCCACCGAGATCGATACGCCTGCCCCGCACGACTCTGTTCCGATCTCGCAAGTGCTTCTGAAGACAACACTGTATCGGTCCCAATGGACCAGGCGGTCCAGCTCCCCACCTGTACTACATTAGCTCTGCCACCAGACACACCACCCTGTGGGAGAGAGAAAGGGGGTCCGTGGAGTGAGCCCTACCCAGCTTCTCAGTCTCATTGGTATGGCTTCTTTGTTATTTTGGCGCTTTTTTTTGACTCAGGATCTGTGAAAAAAAAATAGAAAAATACAAAAACTGGAACGGTGAAAACAACAGAAGGTTTTTAAAGAGTAAATTTAAAGATCGGAAGAGCGTCGTGTAGGGAAAGAGTGTAGATCTCGGTGGTCGCCGTAT…
Ss_lncRNA_131	ACTTATTTAGACTTGCCATAACAAATACTTATTGACTCAAGACATTTCAGCTTTTCATTTTTAATTAATTTGTAAAAAATAAAATTGAAAAACATAATTCCACTTTGATATTATGGGGTATCGTGTGTAGGCCAGTGACACAAAATCTCAATTTAACCCATTTTAAATTCAGGCTGTAACACAACAAAACGTGGAAAAAGTCAAGGGGTGTGAATACTTTCTGAAGGCACTGTGGGTCAGTTGTATAAAACATATTTGATATCAGTGTGTGTCTTTAAACTAGCTGATCATCAGCGGGGAAACAGTGAGTTAACATTTGAACCATCCATACGTTGCTAATTAAAAAGGTCCGGAGGGGGCATGTCTTTACAGAACCAAAACATAAATAATATAAACACA…
Ss_lncRNA_132	GTTGATGTGCTGCTGCGACCTCTGTGTTTTTACTGTTTTTTTGTTAATGATACGGCGACCACCGAGATCTACACTCTTTCCCTACACGACGCTCTTCCGATCTCTTTGCTTCTCAGTGTACTAAAAGGAAAATTAGATAACATTAAGTGACCATCCCCGTAACCTTCTTGAATTGGTCAAAACAACAGAATCCAATCAAAGTGTCTTAGGGAGGTTTGAAAAAGAATGAGTCTGATTAAATCATTACCACCGTTTGCAGTCTCAAGCAAGAGGCGTCATGAACGTTCCTTTGATGTAAATCAACCTAAACACCTACCTGCTTACTACATGCTGAGATGGACTTCCCCTACAACAACACCCATCAGCATGAACACAGCTATTTCTGCAAAGTCAATGTGA…
Ss_lncRNA_133	ATGCACGATGTTTTTTTTTTTAATGATACGGCGACCACCGAGATCTACACTCTTTCCCTACACGACGCTCTTCCGATCTAAAAGACTGCGTAAAAGGTAGTTACTGAGAAACAGCATATGCTTTTTGTTTGAAGTACATTTAGAGCGATGCTACTGAAATATAGATTATACTTATACAGTAGCCATCTCAATTCAGAAGTCACGCCAAGGCCATTTGTGGTGACAGCTGCTCCAGTCTCTGAAGTGTGACACTATTCTAACAGGCCATTGAGCATGGTTTTCCTAATAAGGGACATAGTCAAGCATCAGAACTGTTTTGCCCAAGCTGTATACTACACATTTTCAAATCAAATACAGTAGAATTGTACAAAACATTCCATTAAACCAATGGCATGTTAC…
Ss_lncRNA_134	CCACAGTCAGAGCAGTGGTGAGATTTCTTCCCTGTGTGTTTCCGCTGGTATTTCTTGTGGTGTTCTGATGTAGAAAGACTCTTCTCTGCCTCGTCAGCTTCATGAGGTTGTTGAGGCTCCCCAGACGATCCACGATAGTCATGTCTCTCTCTAGTGTTAATCAGGGAACGGTTTCTCAAAACCATTTTAGGGCTAAGTTCATCGTTAGCACCATTGGACGCCTTAAGATGCGTTTCTGTAACCGGCCCCAGATATCCAGCTTCCCCTTCTTCTTCCTCCTTTTTCGATGTGACAGTC
Ss_lncRNA_135	GCTGACCACATATTTACCATTTACTGACCACCTCACAGGCACCACAGGTTGACCACAATCTGAGCACCATACTGATCATAAACGGAGCACTAACAAGCACATTAGATTGTGTCAATGTTAAAATATAAGTAATGCAATATTGTGTTCTTTCAGTAATGGTGATTCCTGGTCTGTGTTGATTTTGTCAATATTTTGAAAAACAGAGACTGAGATTATGGTGAGGAGAGACAAGACTCCACCTGAAGGACCAGTCAGTCTGACCAATGAGAACACTCAACTTAACACCAATTAATTGAGAGAAAAGAGACAACTACATTTGCATTTTAG
Ss_lncRNA_136	GGGTGTCTGGCTGGTGAAACAGGGGAGGGCTTTCTCTCCCCCTCCCCCACCTGCTGGGGGTGTCTGGCTGGTGAAACAGGGGAGGGCTTTCTCCCTTCCTCCCCCACCTGCTGGGGGTGTCTGGCTGGTGAAACAGGGGAGGGCTTTCTCCCTTCCTCCCCCACCTGCTGGGGGTGTCTGGCTGGTGAAACAGGAGAGGGCTTTCTCCCTTCCTCCCCCACCTGCTGGGGGTGTCTGGCTGGTGAAACAGGAGAGGGAGAGAGGCTAGGGAGAGGTACAGTGGGGGGATTGCTGGAGAGGCTAGAGATCGGAAGAGCGTCGTGTAGGGAAAGAGTGTAGATCTCGGTGGTCGCCGTATCATTAAAAAAAAAAAATGTCGATCGTAATGATACTCCCACC…
Ss_lncRNA_137	TTGCCCATGGAAGAAGTGGTCAGAAAGAACAGATTTTCAGAAAGATTTAAAACAACAAATATTCCCATTCAAGTCAACATTCTCTGATGATCTTTGAAAGTTGACATTTTCACTTTATTCCCATTTTAGTACATTTTTCTGCCAAAACATAACACTCATCCTGTATGTAACCCTGTACCTTAGAGGCTGCTGCCCTATGTACATAGACATGGAATCACTGGTCACTTTAATAATGGCACACTAGTCACTTTAATCATGTTTACATATGTATATACTGTATTCTCTTATACTGTATTTTAGTTAATGCCACTCCGTCATTGCTCGTCCTAATATTTATATATTACTTAATTCCATTCTTTTACTTTTAGATTTGTGTGCATTGTTGTGAATTGTTAGATA…
Ss_lncRNA_138	TGAATAATGATGAGTAAGAAAGTTAAACTATTACTTTAGGTCATCAGACTGTCCAAACCTTAACACTGTAAAGGTCATCCCTTTTCCATGTCTCTTTTGAGAAAAAGATTGTATCTCAATTGGACAAACTTAAAGGGATAGTTCACCCGAATTACAAATGAAAATCAAATCAAATGTATTTATATTGCCCAGATCGGAAGAGCGTCGTGTCGGGAACGAGTGTAGATCTCGGTGGTCGCCGTATCATTAAAAAAAATAGAAGACACAGAAAAAAAAAAAGGTGGGGGGGGGGGGGTGGGGGGGGGGGGGGTGGGGGATGGAGGGGGGGGGGGGGAAGGGAATAGCAGGGTACGTGGGGCTGGGGTCATAGAGGGCTGATTGGAGGTGTGGCCCTCAGGG…
Ss_lncRNA_139	TAATGATACGGCGATCACCGAGGTCTACACACTTTCCCTGCACGACACTCTTCCGATCTAGGACGGACCGGTGGAACGCATCGGGGAAGTTTCGAACGGACCAGGCTGTGAGGCAATGAAGCTCGGCGGCGGAGGAGGGATGGGGGAGTTCTTCCCATCCCTCCCTTCCTCTTCCTCCTCCTCCTCCTCCTCCTCCTCATTCACCAAAACCACAAGCCACGGCAGTTCCAAGGGAGGCAGTAGCCTCCTCAGCAGTACCTAGACCGGCGGCGCTGCCGACAGGTTCGGAGCTGATTCATTCGGAATGGATCTCGGAGCGTTTATGCGCGGGCTCGAGGAAGATGATGTCCCAGATCGGAAGAGCGTCGTGTAGGGAAAGAGTGTAGATCTCGGTGGTCG…
Ss_lncRNA_140	TATCATAGGTACTTTTAAAGTCCTACATTTCTGTCAGGGGTAGAGGTGGGGATTGATTTTGTCTTGTGTTCTCATATACAGGTGATGGGTTCTCATATACAGGTGGTTGAGTGCCTCTTCGACGCATTGGCTCAGCATTGGTTCCATTTTTCCTGATGAAGAAAACTGCAACACCAAATGCCACTCCCACAACCAGCAATAATCCAAACACAATACCAGCAATGGCACCAGCAGGCAGACCTAGTGATAAAAGGTCCCCTTCTTTTACTGACAGTCTACTGGCTTGTTCAGTTTTGGAAGTCTGTGGACAATGCCAAGAGGTTAACCTTGATGACCAGGAAGACCCGAAAGTAGTGGAAGCACAGC
Ss_lncRNA_141	GGCTCCATCAGGGGCCAGGTCACCAGGCAGAACCAGTGAGCTAAGTGTCTAATAATATATTTTGGACATAGTGTATATCCAGTTCATAAGAAACACTTACTTGAAACAGGAATTGCATTTTTGACTCTTACTTTCAATGAGCTGCAACTACCTCCCTTATGCTCTAGAGATCATGGTGCAAAGTCTCAGTCCTCAAAGCAGACTACTCCTTTAACCTAGTCACACCGTCGTTCTGATCCTAACCATACTGTTCTGGTTCTACTCCTTTAACCTAGTCACACTGTCGTTCTGATCCTAACCATACTGTTCTGGTTCTACTCCTTTAACCTAGTCACACCGCCGTTCTGATCCTAACCATACTGTTCTGGTTCTACTCCTTTAACCTCGTCACACCGTCGT…
Ss_lncRNA_142	ATCACTTTCCCTCCTATGAGCCATCTGATCCAATTCACTTCTCACAAGATATGTTAAGATAGCAATACAGCAATGTTCTGATCTAATGAGATGGATGTAGGATTTTCTACAGCCTAGAATCGAGGCCTTTCCCAGTCATGAAGGACACAGCTAGGCCCCTCTTGGTTCTCATTGGCAAAGAATTAACTCAATTTGGGGGTTCTATGTCAGACTCTCCGATACCACTTTTCCCATCATCTTATACCCCATAGGTTGTAAATAAACCCTTTTTAAGCTGATATACCATGTATCATTATCATAGGACTGTGAAACCCATAGCTGAATGTCTTCAGACTGAGCATTTCTCACCATTTATTAATACAAGGCTCCACTTTTTGTGTACATTACACCATTTCTGTC…
Ss_lncRNA_143	GGGCCTGGGGTAAGCCACTCTACCAGGGTGGCTAAGGGCCTGGAGTAAGCCACTCTACCAGGGTGGCTAAGGGCCTGGGGTAAGCCACTCTACCAGGGTGACTAGGGGCCTGGAGTAAGCCACTCTACCAGGGTGGCTAAGGGCCTGGGGTAAGCCACTCTACCAGGGTAACCAGGGGGCCCGGGGTAATTTGTAATATCAAAAGCAGCCTTTGCCCTATTATCCCAGAGGACTACTTTCCCTTTTTCTTATTTGTGTATAATCTCTCCACTTCCACGCAAACACAACCCTGTTTATCTCTTTTTTCCTTCCCCTCTCACTCCAGTTTGCTGAGAAAGT
Ss_lncRNA_144	ACGTTACAGCAGAGATCCTGTATTTTTCATAGAGAGACTACAGAAGGCTAAGAAATGGTCAGACAGGGCACTTCACATATAGAATCTTCTCAGGTTTTGGCCTGCCATATGAGTTCTGTTATACTCACAGACACCATTCAAACAGTTTTAGAAACTTTAGAGTGTTTTCTATCCAAATCTACTAATTATATGCATATTCTAGTTTCTGGGCAGGAGTAGTAACCAGATTAAATCGGGTACGTTTTTTATCCGGCTGTGAAAATACTGCCCACTATCCCAAACAGGTTAAATGCAGACCCTCCTCTCTTCGAAGGGTACAAGAAGACAAAGCTTCCAAAGCCGTGTTTTTCCCGCAATTGCATTTTGAAATGTTATACAATCAGAACACATTTTTCTAGC…
Ss_lncRNA_145	CTGTCTCTTACTTGTCATTCGTCTGATTCGTTATTAATCATGGCTCGGCGTCTCAATTCCATTCTTATTTTTTTTTTTAATGATACGGCGACCACCGAGATCTACACTCTTTCCCTACACGACGCTCTTCCGATCTCAAATCTACAGTGCAACATTCAAAAATGAAACAAAAATGTCCATGATGCAAAATAGATGAAACATGTCAAAATCGACAATGGAAAAATTGAAGAAAAAAGTGTTTGTTTTTTGATGGAAAGTATTATTATTGAAAAATATGTGTCGATTGAGCCACGTGCAATGCATTGGGTAGATTCATTGTGTTTTGTCTGTTAGAGATTTTTAAGAAAGATAAGAAGAAAAGAGAAAAAAAATCTATTTGTTTCAAGTCCGATGTGCTCC…
Ss_lncRNA_146	CACTATTCTATTCTTTTTTTTTTTAATGATACGGCGACCACCGAGATCTTAAGATCCAGAGGAAATTGTTACACATTCAGCCCAGAAACACTTCCAGACTACAGAAGAACTTCTGTTTGGGAAAACAGTGTTTTTGGGCATGTCTGATGCTTTTTAAATGTATATTCTTCAATATAGCCTTTAGGTTAAAATTAAAGATGGTGTTTTTACAGTCGTTTACTAGACAAAGTACACTGAGAAGCCTGTTTAATAGAAAAGGAATGTGACATGGACTTCAAGCTGTTCGGATAAGGCGTGGAACCAGAACTAAACTTCAGCTATGGATTGGAGTCAGATGTTG
Ss_lncRNA_147	GTCAGCATCACTCCAGCTGACCATGGGACTCACCACTACCAGTTGTTATTAACATCTACATTAAGCAGTTAGTCTCACCAGGGTTGGGGTCAATTCCATTTCAATTCCAGTCAATTCGGAAAGTAAACCAAATTCCAATTCCGATTAAAAAAAAATGTTCCTCATTGAAAAGCATTGAAGAGAATTGGAATTTCAGTGTGCTTTCTGAATTGACTGGAATTGAAATGGAATTGACCCCAACACAGAGTCACACCACTGTCAGGTGACCTATTATTTTACACAGATAGATGTGTTGTCATGTGTATTCATTATCAACTGGAACAGAAGACGCTTCTGCAGCTTCAAGATGTTTTGCAATAAATCATGTTGCTTTGTGCTGGGTTTCAATCAACGAATCAA…
Ss_lncRNA_148	TGTTAATGATACGGCGACCACCGAGATCTACACTCTTTCCCTACACGACGCTCTTCCGATCTGCCCCATATAGCAATGTTTTTATTCTTCAAAAAACTAATTTGATACAAAATACATGCTTGATAAACCACTCGGTCTGGTACAAGTAAGCATTTTCACCACTGAATTTGTGGGGGAAAAAAAGTTCATTTTGTAATGTTGTTATAAAACAAAGCGCTGAACAATGTGAAATTGATTACAGAGTTAAATTCCCTTAAGCACTTTTAACACAGTGGCTGAATTCTCAAGTACAGTAGCCTGACAGCCCCAAATAGTAGTAATCCACAATTTGCTGTTAAGAAATGCAAATCTAACACTTTCATTCAAACACCTCAATTATAGACACAGAATAACACCTGA…
Ss_lncRNA_149	GTTTATAATTATACCATACGATATGCACATTATCTATTTTTTATTTTTTTTTTTTTAATGATACGGCGACCACCGAGATCTACACTCTTTCCCTACACGACGCTCTTCCGATCTAAAAACTTGAATTTTATTTAAACTTGAAAATGACTTTGCCTTAACTTTTATACGAGACAACGTAGAGTTAGTTTATTATTTTTTTTCAAACCCCAACATTTTACTAAGGGAGACGCATGGAAATATTTAGTCATACCTAACGTCAGAAGTCTTACTTGGTCTTAAAGTACAAATCAAGCAGCATTTTGGTTTTGTAAAATTTATCTCAAGTCTCTTTTGATTAACCTTGTTCCTTGTTTCTGTTTGATTTTGGGGGAAAATATAAATCCTGTAAATGCAAAATAG…
Ss_lncRNA_150	AATCATGATTTTATTGCTAAGTTCAGAAAAATACTCTTCGCCTTTAAAGCTCTTGCAGTCTACATTAAAGAAAAGGAAATGCGTGCATATGCTACTCTGTTCAGGTGGCCCTGAAAGTAGTCTTCATGCCTATAATAATGACTTTTGTACAGAAAGAGCAGATTACATGTAATGTATAATTGTCAATGATTTAAAACCTCTTCTCTTTCAACAATTACAAATCATAATCCAGTAAAATAATGTTTCAATACAATCTCTGGCATCCACATGTACAAGCACTCTCTGCGCCATCTGTTGAAATACCCCAACTAGCATTTCATTATCTACAATCCGAAAAATCTTATCCTCATCGGGGGAAGGTTCTGAAAATAAATAAGAAAATAAATACAAAAGTTATTA…
Ss_lncRNA_151	ACCCTCACACAGACCCTCACTCACTCACTCACTCACTCACTCACTCACTCACTCACTCACTCACTCACTCACTCACTCACTCACTCACTCACTCACTCACTCACTCACTCACTCACTCACACACACACACACTCACTCACTCACTCACTCACTGAGCGGCCGGCCTCTACCACGTAGGGGGCGGGGGGGGGAGGGGAGAATGAGAGGCCGGACCAGCCAGATCGGAAGAGCGTCGGGTAGCGAAAGAGTGTAGATCTCGGTGGACGCCGCATCATTAAAAAAAAGAATGGGTCGTCTTTGTCACATCCCTACTGTACTGGTCATGATTGAATCATGAGATCGGAAGAGCGTCGTGTAGGGAAAGAGTGTAGATCTCGGTGGTCGCCGTATCATTAAA
Ss_lncRNA_152	GTGAGCTGACAAATAAGTGTGTGAATGCTCTTTTGTGTCACCAACCACTCCCTTCCTTATTATCCCTACGCATTAGATGTTCAAAACGACAAAAGAAAGTGCAGGCTCTATCGACAATAGATATTATGAAATGCATGTTTTCATTTTAATGTGGATGGGGGGATTTATCAGTCTATGTAGACAATAGACCATTACGCATTAGAGTGTTTGAACTTGTAATGTGGCTACATGAACTTCTAACACGGCTGCATGGGATTTGTCGATATAAATCGGTGTGGTTTCATTGCATCCAATGACAGTGTCCCCGATAATGTACCGTAAGGAGCAGCTCTAACGCAGTTCCACCTTCGACACTGCCAAAACAACTGGATGTCGGCTAGCAGGGATCTGATAAGAATT…
Ss_lncRNA_153	TCCAGGGTGAAGTTTCCCCTTGGTACAGATCTAGGATCAGCTTCCTCTTCTGCAATCTTAACCTTAACCATTAGTAGGAAAACATCTAAAACTGACCCAAGATCAGTGTGTAGGGGCAACTTCACACTACTCTGCCTGGTGTAATTATAGGCAAGGCCAGGAGGTTTTCCTCACCACGTGACCAGACCAAGGAAAAACTCCTGGCCCTAGTTGTAAGGGGAATGGCTCAACACTACTGTGGTTTTCATACTGGGTCCCTGTGTTTTTAACAGTTTGGATAGTTACCACATTGAACACTACCCTCTGTGTGTAGTGGTAGTGTTTTCAGCTGGCTTGATGCTTGATCCAGAGTGGACTGTTAATGTTTAAGTTATTACAGGTGAAGATTTTAAACATCCT…
Ss_lncRNA_154	GTCCCAGCTTTGATGCACATGTACTGTCTCCGCCTTCTAGATGGTAGCGGGATGAACAGGCCGTGGCTCGGGTGGCTGAGGTCCTTGATGATCTTCTAGATGGTAGCGGGATGAACAGGCCGTGGCTCGGGTGGCTGAGGTCCTTGATGATCTTCTAGATGGTAGCGGGATGAACAGGCCGTGGCTCGGGTGGCTGAGGTCCTTGATGATCTTCTTGGCCTTCCTGTGACACCGTGTGCTGTAGATGTCCTGGAGGGCAGGCAGCGATGCGTTTTGCTGATCGCTATCTATCTAGTGTTTAGTTTATCTCATAGGCTATTTCTCCTCTCTTCTTCCTAGCCTGCAGCTCCTGAATCAACTC
Ss_lncRNA_155	GGGTGCAATGATAATGGTGTAATGGACATGAGAGTGGTGTTTGTGTTTGGAAGTACAGAAGGAGGTGTGGTGGATGAGTAGAAACAGGATATCAAGCTGTTTTTTTTTTTTAATGATACGGCGACCACCGAGATCTACACTCTTTCCCTACACGACGCTCTTCCGATCTCTTTTTTTCTTTTCTTCATTCAAATAGCCATACTTGAGATAAGGGATATGAGAGTAATTCCATATCGCAAATTTTTACCTGCAGTTAGACTTTTATTAGCATTTTAATTTATTTTTCTTGTTTAAATCATTTTAATTATAATTTTTTGCATATGAACTAAACCAACTAAACCAGGGAGAGTAAGACTTGTATAAGTTGATTTAAACCTGTGGGGAAAAAGTGAGATGCAG…
Ss_lncRNA_156	CCCACTACCATTTAACACACACACACACAAACACACACACCAAATCACTGTAGAGTACAACCCGTCCACATGGAGATATGCATAGTAATTTTACAGATATTTTTGTATATGAAAAACGACAAATGTTTCTATTTTTCAAATGAGAGTCGTAGATGAAGCTGCTAATGATAATATTTTTTTCCTGTTCTAAGTAGAATATGTTTTATATGTGATGGTGGTTAGTGGGCAGTGCATTAGGTTAGCTCTCACAAACACACGGTCAGTCAGTGTCTCTAAATTATCTTCATTGGTCGTCACTTCGTTGGTCATCCTCTGACCAGCCTGGATGATGACATCATCAGCTGGACTCCACTTCTTCAGCTTGACGTCCCCTGACTATAATTCTGTTGATGTCTCATT…
Ss_lncRNA_157	TCTAGAATATATTTTGCTTTGTTGGACATTTTTTTTTTGTTTTTTTTTTTGGTTACTACATTATTCCATATTTTATTTCAGTGTTGATGTCTTCACTATTAATCTACAATGTAGAAAATAAAAAACCTTTTGACTGCTACTGTATATTGAGAGAATACACAGATTACATGGTGCACTACATAAGGATATACAGTGCTTTTGGAAAGTATTCAGACATTATAGAAATGTTTCCAAATGTAGATTTTTTTTTTGAAGATACCTTATGTAAATAAGTATTCAGACATTTTGCTATGACACTCAAAATTAAGCTCAGGTACATCCTGTTTCCAGTGATCATCCTTGAGATGTTTCTAC
Ss_lncRNA_158	GTAGAGGTGGTGATACAGGTGGATAAATAAGGTTGACTGGGTAGTGATACAGGTGGATAAATAAGGTAGTGATACAGGTGGATAAATAAGGTAGACTGGGTAGTGATACAGGTGGATGAATAAGGTAGACTGGGTAGTGATACAGGTGGATGAATAAGGTAGACTGGGTAGTGATACAGGTGGATAAATAAGGTAGACTGGGTAGTGATACAGGTGGATAAATAAGGTAGTGATACAGATGGATAAATAAGGTAGTGATACAGGTAGATAAATAAGGTAGTGATACAGG
Ss_lncRNA_159	TTCTGTTTGTTTTTTTTTAATGATACGGCGACCACCGAGATCTACACTCATATATGCAGTCTTCAGTCTTCCTCTCGGCGAGTGTTTGATGTGAAATGGAGACAGATGACAGTGGAAGAGTAGCAGAGGGAGAATGGGATGAATGAACATTTATGCCTCGGCACATTCACCGTTCTTGGGCAGGAATCCTCTCTGGGAACATTGTTATCCTGCCCAAGAACGGTGAATGTGCCGAGGCATAAATGTTCATTCATCCCATTCTCCCTCTGCTACTCTTCCACTGTCATCTGTCTCCATTTCACATCAAACACTCTTTTCCTGGAAGACTGAAGACTGCATATATTGAGGGATAGATCGGAAGAGCGTCGTGTAGGGAAAGAGTGTAGATCTCGGTGGTCG…
Ss_lncRNA_160	GAGATGTTGGTGAGGTGTGAGGGAAGGGAGTATATGAGCTGGTGATGAGTTGATGGGTTGTTTTTTTTTTTAATGATACGGCGACCACCGAGATCTACACTCTTTCCCTACACGACGCTCTTCCGATCTCTGGTTTGGAGTACTACACCAGTGGCAGAAAGGGCTTTCCGGTTTCAGTCCCTAATCCCTTACACCCCATGTTACCGAAGGGTTTGTATTTTGTGTTAACTCAGCAGCATAGACATTCCTCGCAATGGTGACTCTTACACAGTGCAATGTTACTCGTTTCAGGAAACTAGGCGTAAGTCGCGCGTCACAACTTCACAGGAGAGGCATTTGAACATATTTTTTTTATTTTTATAACAATGCAGTTTTTGGCAGAAATGCCTTCTGGAACAT…
Ss_lncRNA_161	TGTTGACTCGTTCCATATGCTTTGCTTCTTATTATTTCTATAGTGTGTTGATGTTAATGTTTTTTTTTTAAAGATACGCCGACCACTGACATCTACACTCTTTCCCTACACGTCGCTCTGCCGATCTCACAAACACGCTAAGACTCACACAAACACGCTAAGTCTCACCCGAGCGCGCTGAGACACACACGAGCACGCTAAGGCACACACGAGCACGCTAAGACACACACGAGCACGCTAAGACACACACGAACACGCTAAGACACACACGCTGTGCAGGATCCCACTATACACTTCTGTCAGAAGACAACCTCTAAACTGTACATAAAGCTTTTCACAAAGCAAACTTTCATTACAACAATGATCATATTTACATCTATTTCCAACACATACGCACAA…
Ss_lncRNA_162	TGGAAAATGTTGTGATTGCAGTAGTTTCAATGCTGTAGTCATTGGGGCTGTAGTCATCACCTTTATTGTAGTTCTGATCTTGGTGGTCCTCTTTGTTCTGCACAGAAGAGGGACAATTGTGATTCATGGCTTGAGAACTAGAGCCAAAGATGATGAAAGCAGAACCTCATCAGACTCTGGTAAAGGCAGTCAGAACGCAGGGTCCTCAGACAGTGGCAGTGGGGAGGACGTTAAGAAGTCAATGCTGCCTAAGGGAAGTGTCTAGATGACCGTTGGTGGCCAAACTTCCTGACCGGACCATGAAGGACAGTCAATTCATTTCATCATTTTATAGTATGGCTAGAGCTGTTTCGGTGTGGCCACGAGTCATGACGGCAGTCAAATTCCACATGACCATTT…
Ss_lncRNA_163	GGGCCTACCTCAAAAACACAAGCCTACATCAAGAACACAGGCCGACCTCATGAACACAGTCTTACCTCATAAACACATTCTTACATCATAAACAGAGTCTTACCTCATAAACACAGTCCTACCTAAAAAACACAGTCCTACCTAAAAAACATAGTCCGACCACATAAACACGGGTCTACCTCAAAAACACTGTCTTACCTAATAAACACAGGCCTACCTCATAAACACAGGCCTACCTCATTACCTCAAAAACAGTCCTACCTCAAAAACACAGTCCGACCTCATGAACACAGGCCTACCTCATAAACACAGGCCTACCTCATAAACACAGGCCTACCTCATAAACACAGGCCTACCTCATAAACACAGGCCAACCTCATAAACACAGGCCGACCTCAT…
Ss_lncRNA_164	TTCACTATTATTCTACAACGTAGAAAATATTAAAAATGTAGCAAAATCCTGGAATGAGTCCAAACTTTTGACTGGAACTTGCTTAATTAATTTGATTAATATTATGGTGTTTCTATTCCATGAAAAACAAAAAACCCTCTGGGTTTCTGTTAGGATGGAACGGAAAATATGGCGCTGTACAACGTGACGGTCGGCAGTACAGTACTGGGCTATTTAGCTAAAGAATCCCTGTGTCGTGCAGATGTACGTGTGCCCTTTGGAGGCTTAATCACTTTCGCCAATCAGAACATTGTAAAAACATCTACATTTATCATGTGTCTGACTTGAAGTTCATAAAACTCAATGTAACCCCTCTTGTGCAGTGGAATCCAAAACAATGTGACCACTTGGTTACGGTGA…
Ss_lncRNA_165	ACACACACTGGACACACACAAAACAACACACCGGACACACACGCAAACAGTGGACACACACACTGTACACACCCAAAAAAAAAAACAAAACACACACACACACAACATACACACACACTGGACACACACACACACAAGACACACAAACACACAAACACAACAGACACAAAAACACAAAACACACACAAAAACGACAAACACACACAAACACACAACAACGACACAAATAACACACACACAACCACACAACCAACCAACACCCACCACCATCCTCTATCTATTCATTTTTTTTTTTTTAATGATACGGCGACCACCGAGATCTACACTCTTTCCCTACACGACGCTCTTCCGATCTCTTTCAAAACGCGTTGCTTGTTGCCAGCTTCATTACAGAAACAC…
Ss_lncRNA_166	GTCACATCATTGGGTTTTGTACAGTGAATTATAATAGAATACTGCATTGTTGAGGAAGAGCTTGCAAATAAGCATTTTACTGTACTGTTCACACCTGTTGTATCCTGTGCACGTGACAAATACACTTTAGTTTGATTTTAGTGACATGTCAAGAAGAAACATCCCCATTGACCTGAGTAGCTACTGCACTAAACAAGACATAACCGTGCTCAGAGGAAGGTCAGTTAATACATCTATATACATCAATAGTCTCTACATGTAGAGGAGGAAACATGAGGCCGTTTCAGAGGACTAGTGTAGGCTTTGGCTCAAACTATTTCAGATTGAACAAAGAATATGTACCCACATTATAC
Ss_lncRNA_167	GTCACATCATTGGGTTTTGTACAGTGAATTATAATAGAATACTGCATTGTTGAGGAAGAGCTTGCAAATAAGCATTTTACTGTACTGTTCACACCTGTTGTATCCTGTGCACGTGACAAATACACTTTAGTTTGATTTTAGTGACATGTCAAGAAGAAACATCCCCATTGACCTGAGTAGCTACTGCACTAAACAAGACATAACCGTGCTTAGAGGAAGGTCAGTTAATACATCTATATACATCAATAGTCTCTACATGTAGAGGAGGAAACATGAGGCCGTTTCAGAGGACTAGTGTAGGCTTTGGCTCAAACTATTTCAGATTGAAGAAAGAATATGTACCCACATTATAC
Ss_lncRNA_168	AAACAATTGTTGGAAAAATGACTTGTGTCATGCACAAAGTAGATGTCCTAACCGACTTGCCAAAACTATAGTTTGTTAACAAGAAATTTGTGGAGTGGTTGAAAAACGAGTTTTAATGACTCCAACCTAAGTGTATGTAAACTTCCGACTTCAACTGTATATAGTGCACTACTTTTGACCAGGTCCCATAGTGCACTATGTAGAGAATAGGATCCCATTTGAGACACATCCTATCTCACTAAAATCAATAATTCTTTATCTCTGTCTCGGACTAGGATTTGACATCAAATGCCCACCGTGCCTCAGTGTTCTGTTTACCCCCACAAGGGTTCCGTCTATTGAAGAGGCAGGGCATCACCACGGTAACATCAGAGAGAGAGCTAGGGCTGGGCTCTAGTC…
Ss_lncRNA_169	CAATAAAAGCCTTTGACACTTATGCAATGCTTGTAATTATACTTCAGTATTCCATAGTAACATCTGACAAATATCTAAAGACAGAGGCAGCAGACTTTGTGAAAATTAATTTGTCATTCTGAAAACTTTTGGCCACGACTGTACATTATATATCCACTAGCAGATTTAAATAAAAGTTGGATTGCATAAATTACTATAGTAGGTCAAAGTAGTTTTAAATGCTAATTTGACCATGATATTTATTAGTCTGTAAATGTGTTGACATCAATAGAGCATTCCTTGGATGAGCAGTTTCAGCCAGCCATGTCACACCACAGCAACAAGAAACAAAGCATGATGGAAGTCAATGTCAAAAGGAGAGAGGTCAGAATTTGTCTACAATTCCCTTTCATCTTAGTC…
Ss_lncRNA_170	TGCTTGTTTTTTTTTTTTAAGGATACGGCGACCACCGAGATCTACCCTCTTTCCCTACACGACGCTCTTCCACCTACAGGGACCACCACCACGGCCTGAGGCACCACAAACTCACCGTCCTCCACGACCCCGACCGCAGCGGCCTTCTGTCTGCCGCGTCTGGCGAGTCTGGCGCGTCCGAGGAGTCCATAGTGCCTGTGGTCCCCGTGGTGGTGGTCCCTGTAGGTACCGCAGCGCCCCCTGTGTTCGTAGTCGATCCAGTTGTAGGCACGGATGCACCTGTTGTATCTGGGGTGGTGAAGAGGGAAGCCCCAGAACCAGTGCCAGACAGCCCAGCTACCGGTGTGCCT
Ss_lncRNA_171	CACCTACTCATTCATGGGTTTTTCCTTATTTGTATTGTTTTCTACATTGTAGAGTGGTAGTGAACATATCAAAACTGTGAAATAACACATGGAATCATGTAGTAACCAAAAACGTTTTAAACAACTGAAAATATATTTTATATTTGAAATTCTTCAAAGTAACCACCCTTTGCCTTGAACACTCTTGGCATTCTCTCAACCAGCTTCATGAGGTAGTCACCTGGAATGCATTTCAATTAACAGGTGTGCCTTGTTAAAAGTTAATTTGTGGAATTTATTTCCTTCTTAATACATTTGAGCCAATCAGTTGTGTTGTGACAAGGTCGGGGTGGGTATACAGAAGATAGTCCATATCATGGCAAGAACAGCTCAAATAAACAAGGAGAAATGACAGTCCAT…
Ss_lncRNA_172	CCCCCCCCCTCCCTTCTCTCTCAGTCAGTGTCTATTCCACAAGCTTCCACCTGGCTAAATCTATGATGTTAAAATGCCTAATTCTTGTTCTATCTGACTGCGCAATCCACTCTCTCATCAGCCCAGCCAGGCAATTTATAAACTTGATAGGATGTTCACACAATCACATCTCTTTGTACTAATATAACAAATGTACCATTTTAGTCTAGCTTTAGATAGCTGTACTGTTATTATAGTGAAGCTGAGACTGATATGATTTGGAAGATACTGTTATTTTGTTACAACGGTGATACAATGTCAAATGTTGAAAAAGACACTACATGTATTCCATTACTGGATGGCTCACATTTTTTCTAAACCTAAATTAAACAAGCGACAAAGAAACCACAAAATCAAATA…
Ss_lncRNA_173	CCCCCGCCATCCCCACCCCTCCGCCCTCCCTCGCCCCCGCCCGTCCCACCGCCCCCCCCCCCCCCCCCCTCTCCCACGTCTCTCACTCCACCCCCCCCCCCCTCCCACTCCCGCTCCTCTCACCACCTCCCCCCACCGCTCACCCTCACCCGCCTCTCACACCCCCCCCCCCCCACTCTCTCTCACCTGCTTCTCTCAGCATCCCCTCCCAGCACTCACTCTCACCTGCTTCTCTCAGCATCCCCTCCCAGCCCTCACTCACCTGCTTCTCTCAGCATCCCCTCCCAGCCCTCACTCACCTGCTTCTCTCAGCATCCCCTCCCAGTCCTCACCTGCTTCTCTCAGCATCCCCTCCCAGCACTCACCTGCTTCTCTCAGCATCCCCTCTTCATGCTCATC…
Ss_lncRNA_174	TAGTGTGTGTTGCTTTTTTTGTTTTATTTGTTTGCTTCTTTTATTGTGTTTATTTTTTTTTTTTTTAATGATACGGCGACCACCGAGATCTACACTCTTTCCCTACACGACGCTCTTCCGATCTGAGCATTCTGGATAGTTTATAAAAATTTATGTTAGTTATATTTGAGAAGAATAAGATTAATGAATGAATCAATGTACATGTACATAGATATTGAAACAATTCTAAAAATCTGCCTGCAGTAGAGCATTCTGGGAAATATGATAATGATGGGCGTGGTTTTGGTTTAATACTGGTTATTAACACCAACACTGGGATTATTTTACACCAATGAGTGTTAATTTAACAATTACAGAGCGAATTTAACACATGCCTTTAACACATGCGAATTTAACACA…
Ss_lncRNA_175	CTCAATCATGGACACTCTTACTGACAGTTGTGACTGCTTTGCATGACGTATTGTTGTCTCTACCTTCTTGCCCTTTGTGCTGTTGTCTGTGCCCAATAGTGTTTGTACCCTGTTTTGTGCTGCTGCCATGTTGTGTTGCTACCATGTTGTTGTCATGTTGCTACCATGCTGAGTTGTCATGTGATGCTGCCATGCTATGTTGTTGTCTTAGGTCTCTCTTTATGTAGTGTTGTGTTGTCTCTCTTGTCGTGATGTGTGTTTTGTCCTATATTTTTATTGAATTGATTAGTTTTTTTAATCCCAGCCCAGGTCCCCGCAGGAGGCCTTTTGCCTTTTGGTAGGTCGCCATTTTAAATAAGAATTTGTTCTTAACTGACTTGCCTAGTTAAATAACGGTTC…
Ss_lncRNA_176	GTTTGAAACGCTATTAGCGCGCACCCGCTAACTAGCTAGCCATTTCACATGGGTTACACCAGCCTAATCTCGGGAGTTGACAGGCTTGAAGTCATAAACAGCGCAATGCATTGCGAAGGGCTGCTGGCAAAACGCACGAAAGTGCTATTTTGAATGAATGCTTACGAGCCTGCTGCTGCCTACCATCGCTCAGTCAGACTGCTCTATCAAATCATAGACTTAATTATAACATAATAACACACAGAAATACGAGCCTTAGCTCATTAATATGGTCAAATCCGGAAACTATCATTTCAAAAACAAAACGTTTATTCTTTCAGTGAAATACGGAACCGTTCCGTATTTTATCTAACGGATGGCGTTCCTAAGTCTAAATATTGCTGTTACATTGCACAACCT…
Ss_lncRNA_177	ACCATTGAGAGGAGAGATGCAAGCGGGTGAAATCAAGGCTAATCTTAATGCCAAACTTACATAAATGGCATTTGCCACCATTGGCAAAGACAGAGAGAGGGTTAACTCACCTCCCCCGGTCTACATAACTGTGTGCCTTTCTAATGTCCACACTCCTGAACATTACAAATGGATCACCACCATCCCCTTACACTGTACTCTAATCTAATATACCTTCATTAGAGATCCTCAATGGAGTCAGTGGTCAGTGGGCCAGTCAGTCTTAAGTAGACTGAAACAAACCAAGCTTTATTGGTTCTGCTTAGGAAAACACAAGCAGATACTGTCCTGACTCTTGGTTTTCAGTCCAGAGGCACCGACAGGATTGCTGATCCAAGTAGACATAGAGAAGAACCTAGC…
Ss_lncRNA_178	AGAGAGAGAGAGAGAGAGAGGGGTTTGTTTGCTGTATGAGGGTGTGGAGCAGAGAGAGAGAGAGAGGGGTTTGTTTTCTGTATGAGGGTGTGGATCAGAGAGAGAGAGAGAGGGGTTTGTTTTCTGTATGAGGGTGTGGATCAGAGAGAGAGAGAAATAGAGGAATCAATGGATGCATAGAGACACATAATAACAGAGGGGAGGAAGGAGAACGAGCCACAAACAGAATTCCTAAGAGAAGGAGGTTCTTGTAGACTGAAGGAGGTGCAGGAGTAGACATGGGGAGAATCTCAATTACGTTTTCTTGTGTCCTCTCACCACATTCTCAAGCCCATTGGATGAGAAAGTCAGAGGGGAGGGACCTCGGTATAATAATTGATGATTAGCTACATTTATATC…
Ss_lncRNA_179	CAAATAAACATACTTCTACAATCATCTCTTTATTTTCTTTTTTTTTTTTTAATGACACGTCGCCCCACGAGCTCTACATCTTTTTTTTTTTTTTTAATGATACGGCGACCACCGAGATCTACACTCTTTCCCTACACGACGCTCTTCCGATCTGTTTAATCTTCTTAGGATTGTAACTTTCTGCAGGATGAGCAGTTCTTCCTGGACACTCAAGAAAGCACCTTACAATTCAGCCTTTCACACTGATTAACTGGGGCTTAGAGCCCTGTGACTTTCTGGTTTTAAGTACGCCATTAAACTTGACATTGTCTAATGTTTGCATTGAACTAGTTTATTTTAGTCAGTCACTGATCCTTCGGTGAATTTCAGTTCTTGAGTCCTGTCCTTGGCACATCTTTG…
Ss_lncRNA_180	AACCGTCTGGTGGTGGTAGGGTCTACGGGAATATGCATCACAACAGCTTGGGTCACGGCCACTTCTCAATGGGTTTTGACGAGTGTTCGGGGCTCTTTTTTTTTTTTTAAAGAATATGTGTATTTTCTCGTTCTCTGACACTTGCTCCTTTGCTCTCGGCGAAGTCCAGCGGTTTACGCGATGATGGAGCTGAGTGTACGCAGCCCCCGGTTAATCTATCACGATGAGTCCTGGACTGTCCAGTGTGTATAGAAGATGTACCTTGCAGAGACGATAAAGTTTAATGGTTGCGTGTTATATCATCTGCTCAGGATGTAGCTACCTGACAAACATCAAGTTGGTTTCTGTTTCTCACGGACTACAAAAAAAAAAAAA
Ss_lncRNA_181	TTTTTTTCAGTTTGAGGGAACTACGGTAATATTTTATTTGTATAGGGGGAGCATTTACAGATGGTCTATCAACATACAACAATGTCATCGTAACAAAAAGGTTGATTTGTTTTCTCAACATCGTGTAGAGCATTGATCCTCCAGTACCCTCAACGTACCGTTGGGGGCACTGGAGGACCGGGAGTTGGGAAAAACATTGGCGTAGAATCATCGATGACAGTTTTAGTTAGCCAGGTCAAAAGGCCGTGTTCGTCAGTCACAATTTACCCATGATACATTGCGGTTGTGAAGCTCTTGAACACGGCCAAAACCAAAACAACACACAGAGGACAGACAACTAAAATCATTTATAGGGACGGATTCCCAGATCCAGATTAAGCCTAGTCTCTGGATTAAAAA…
Ss_lncRNA_182	TTGTTGTGGTCGTGTGTGTTGTGGTGTGTGTCTGTTTTACTGTCTTGCTTTTTTTTTTTTTAATGATACGGCGACCACCGAGATCTACACTCTTTCCCTACACGACGCTCTTCCGATCTGGAGGAGGCAGGTAGCCTAGTGGTTAGAGGAGGAGGCAGGTAGCCTAGTGGTTAGAGGAGGAGGCAGGTAGCCTAGTGGTTAGAGGAGGAGGCAGGTAGCCTAATGGTTAGAGGAGGCAGGTAGCCTAGTGGTTAGAGGAGGCAGGTAGCCTGGTGGTTAGAGGAGGCAGGAAGCCTGGTGGTTAGAGGAGGCAGGTAGCCTAGTGGTTAGAGGAGGCGGGTAGCCTAGTGATTAGAGTGTTG
Ss_lncRNA_183	TCTCTGGGACCCTTTGGATGATAAATCAGAGCAATATTTCAGAATGTAAGTACACATTTCACCGTCAGTTGAGTTTATCAAACCTTTCGCAGTGAAAAGTGTTTAGCTGTTAGGAGCTCTCCTCAAACAATAGAATGGCATTTTTTCGCAGTAATAGCTACTGTAAATTGGACAGTGCAGTTATATTAACAAGAATTTAAGCTTTCAGCCGATATAAGACACTTATATGTTCCGACATTTGTTGTTTCTCTAAAATCTGAGATCATGACACACGGAGCTTCATGATTAAAATTGTCCCGTTGATGGAATGCCTATCCCTAATTAACGTAGTTGCACTTGATCAAGGGCTACATGTTGGCTGTTTCCATTACATAACCTGGCGGATGTAGCTCTATGCTA…
Ss_lncRNA_184	TTAAAGTACTCCAAAGTTTTTTCCCATCATTCTTTATATCATTGATCTTGGCTTCATAATAAAGTTTATTCTTCTTTCTGTTAAGTTTAGTCACATCATTTCTCAATTTGCAGTAAGTAAGCCAGTCAAATGTACAGCCAGACGTATTAGCCACTCCTTTTGCCCCATCTCTTTCAACCATACAGTTTTTCAATTCCTCATCAATCCATGGAGCCTTAACAGTTCTAACAGTCAGTTTCTTAACAGGTGCATGTTTATCAATAATTGGAAGAAGCAATTTCATAAATTCATCAAGTGCAGCGTCTGGATGCTCCT
Ss_lncRNA_185	AGACATGAACCTCTCCCTGTGTCTGAGAGAGCGAGAGAGAGAGAGACGGCGGGCGGAGGGTGGGGAGAGAGAGGGTGGGTGGAGGTAGGGAGAGAGAGGGTGTAGGAAAGAGAGAAGGAGAAAGGAGGGAGGAAAGGCAGTTTGAGCAGAGAAAGGGAGCAAGAGAGAGGGGAAGGTATTTAGATAAATGGTGTTGTGCTTGTTGTTTCTGTAGATGACAAAATGAACAGCTAGTGAATGAACTGATGGTTAATCAAGATCGGAAGAGCGTCGTGTAGGGAAAGAGTGTAGATCTCGGTGGTCGCCGTATCATTAAAAAAAAAAAATAAAAGTTCTCTCTCGTGTTCACATATTTACTATAACACTCAATACCACTCAACCACTCATACATCATATTTC…
Ss_lncRNA_186	GTCTGCCCCTGGTCCGCTTCAGAGCCATGATCTCTGTGTGGTACTGTCTCTCCAGTGGAGTCTGGTATACTGACTCACTCTGGAACAAAACCACTTCATATCTCACACACACACACACACACACACACACACACACACACACACACACACACACACACACACACACACACAAAACACACACACTCACTGGACACACACACACACACCTGACACAGACACTGGACACACACACACACTTTGGACACACACACTCACACACACACACACACACCACACACAAACACACAAGACACAAACTCAACACACCCATAAACACACACACCAAACACACACACACAGAACAACCACACAAACAACCAACACAGACACCACACACCAACACACCCACAA
Ss_lncRNA_187	TAACCTGACAGAACTGTTGGCTGTCATTTTTGTTTATTTTGTCTAGCGTTCGTTTTTCATTAAAAAAAATAACGATGAGCACTCAACACGCTGCGCCTTGGTCTCCTCTATATGACGCCCGTTACACCTGGTTGTAGTTTTTTCTTAACCTTTTGAATGAATTGATACATGACATAGTTAATTAAGTAATGGGCAGTTCTTGAACCAGCCAAAAAGGTTTTGTTAGTAAAGGTTCACAATGAGCATGTTAGTACAGTTGAAGAAAAGCATTGGTGATGCTTTCTGACAGATTTGTAACGTTCTCTGGCAGAAGCTCTCTTGTGTTTGTCATAATCATTGTTGTGGCTCATGATTCCTGTTTAAAAAGTGTTAATCACTGTGCTTTGCTGACCGGGGAAA…
Ss_lncRNA_188	AAAGAAAAACCCATGAATGAGTAGGTGTGTCCAACTTTTCACTGGTACCGTATATGGAAATATTACCCACCACAAAATAACCCAAGGGGGTGACCACTTATGTAAAGAACGATATGTATGACTACCAATACAAGGAAGTAATTGCTTTTGGTTCAAACTGATCAAAAAATGTTTACTTCTTAATATCAATGCTCAATCTGTCTTTTGAAAACCTGTAACACTTTATTAGAGAGCTCCTGATCTTACCTGGAAGAAATGGGGGACGTCCT
Ss_lncRNA_189	CATGTTAGCTGTTTCCATTACATAACCTGGCAGATGTAGCTCTATGCTAACCTCACTATGTGAACATGATTATATCCGGTTAAAATTCCATATTAGGCAATTAAAATTGGCGATGTAGTTGGACGTGATAGAATACTTTTCCTTAACAGCAGTCAAACGGCAAAATCTGCTAATCAGTTACTAAAACGCGCACCAAATTTGTGGATGATTAGCTCGCCTGGTGAGGTTAGCATGGGGCTAACGTATGCCAGGTTGTCTGATGGGACCAGCTACAATGTACCGTTCTATCATGTTACACTACGTCAACGATTTTAATTGGCTGGTGCTTAAACTTAACCTTGAATTGAAACTTTTCTGAATGTTCTCAAGTATGGTCCTACATATTTCCATTTCACACAA…
Ss_lncRNA_190	GGAGCTTAAGAATTTCACTGTACCCTGCAATTACATCTGCAACCCTGTGCATGTGCCTCACACACTTATTTGATTGTCACTTGCCTTATTTGGATGTCAGAAAGTATAATTTGAGAGAAATGTAATTTGATTAAAACATTTCTTCTTTCTTTCTAGATGATGATCAATGTTCATATGAGAACGTTTTTCCATCTAGTGATACAATCAGCCGTGACTCTGGTATGCACTTTAACAAGAATACATCTAGGCCTATCCTTCCTTTGAAATAAGTCATATTTATGAAGATTGTTTTTGGAAAAGTTTAGTTTTGAACTTGGGAGTCGATTTCTTACATGCGATATTTAACTAAGATTATTCTCCCCACACCTCACACCTAACAGATGGATCAGATTACGAGAA…
Ss_lncRNA_191	CTGCGTAACTTGTACGTCCATTTTGTTTGTTTCATCTCTATTATGCTCGCCTCTCTTTCTGTTTTTTTTTTTTTAATGATACGGCGACCACCGAGATCTACACTCTTTCCCTACACGACGCTCTTCCGATCTGAGAGGTAGAGAAGGTTTCTCAGCAATGTGAGGTTAGAGAGGTAGAGAAGGTTCCTCAGCTATCTGAGGTTAGAGGTAGAGAAGGTTCCTCAGCTATCTGAGGTTAGAGAGGTAGAGAAGGGTCCTCAGCTATGTGAGGTTAGAGAGGTAGAGAAGGTTCCTCAGCTATATGAGGTTAGGGAGATCGGAAGAGCGTCGTGTAGGGAAAGAGTGTAGATCTCGGTGGTCGCCGGATCATTAAAAAAAAAACAATACAA
Ss_lncRNA_192	TTCCGGATTCGACCATATTAATGACCTAAGGCTCATATTTATGCGTGTTACTATGTTATAATTAAGTCTATGATTTGATAGAGCAGTCTGACTGAGCGATGGTAGGCACCAGCAGGCTCGTAAGCATTCATTCAAACAGCACTTTCGTGCGTTTTGCCAGCAGCTCTTCGCAATGCTTCAAGCATTGCGCTGTTTATGACTTCAAGCCTATCAACTCCCGAGATTAGGCTGGTGTAACCGATGTGAAATGGCTAGCTAGTTATTGGGGTGCACGCTAATAGCGTTTCAAACGTCACTCGCTCTGAGACTTGGAGTTGTTGTTCCCCTTGCTCTGCATGGGTAACGCTGTTTCGAGGGTGGCTGTTGTCGATGTGTTCCTGGTTCGAGCCCAGGTAGGAG…
Ss_lncRNA_193	GTTCACTCCTTCTTTCTTCTTCTTCTCTTTTTTTTTTTAATGATACGGCGACCACCGAGATCTACACTCTTTCCCTACACGACGCTCTTCCGATCTCAATGACACATTTTAGGTAATTGAGGATTAGCTCATCGCGCTCTAGCGACTCATTGTGGCGGGCCGGGCGCCTGCATGCTGACCTCCGATTGTCAGTTGAACTGTGTTTCCTCTGATGTTTCCCACTTTGCTTAACCTAAGTACTTTAAACAATGCCTAAACATAAAGTTTTGCAGTTTAAAGAACATGCATTGTTTTATTATCGATAAACAGTTCACTATAAACAAAAACATGTATGATGTGTACTTATTTGTCATTTTAAAGTGTTTTACATAGTTGCTAAGGTAAAAAAATTTACAAAAA…
Ss_lncRNA_194	TTTTAATGTTACGGCGTCCACCGAAATCTACACTCTTTCCCTACACGACGCTCTTCCGATCTTTACTGAACAGTTAAATACATTTGAATGAGAGGAATCTAGTCCATCACAGATCGAAGGATTCGTTTATCATTGTCTAAAATTAACTACAAATGGATAGCAACTGTTGCAAGGCTACAATCATCCCGCTTTCTCTCACAGAACGGAATATAGGCACAGATAAAGAAACTGATCAGAAAACCTCATTGATGGAAAAAATTTTCTTCTCTCTTAGCGGTAAAAGCTTCCCCTAGAATGAACTCAGACTTCTCTTTAAAAGGACTTGTCATATTGCACAATTTGGACAACCTTCTCATCCCATAACCACGTCCTCTGTCCTGCCCGTTGCATAGCCTTGAC…
Ss_lncRNA_195	TTTTTTTTTTATTTTTTTATGGATTTAAAACTGCATATAAATTATGCAGAAAGACTCAGAAAGTTGTGTGTTTTACCTCATGAAGTCCTCAAGCAGACCTTTTGAACATAACAACGGCCGGGATGCTGTGATGACGATAAGGAACTCAGCTCTGATCTGTATGGTGTTTCTACAGCCGGCCCCATTCACACCGTCTCTATACGATCTGATGTACTGTATACTTTAAACAGTGGAAATGTATTCTTCTGTGATCTGCCTTCATTTGCTTACGTTGAGATCATCTCATTGAGAAAAAAAAAAAACCCCTAAGGCAACAGAACACAGCTTCTCTGGTGTAAATGCATTAATAATCTAAATACAGATATGGGTAACTATGGGTATTTATTACATTCTTGAATG…
Ss_lncRNA_196	ATCTACCTTGTGATGCTCTATGATAGGGGGCTCCAATAGGTCCATCTACCAGTAGCTACCAGCCCACCTATGAGTAGCTCGCCAAACAATGTTGAAAGTACATGCAATTTTCAGTATCAGACACAGCAAGCTCCCAACTACTATCTAAACAACATTGACATTATCCCACCCCTGGTTAGCGACTATTGGGCTTAAAAAAAGCCAAAATCTACCAATTAGTTTCCAGCAATATTGCCTCTGTCTGTGTGGTGCGCATGTTTTTCTATCACTCAGTGTGTAGCCAGTTGATATGGTAACCATCTTGGGGTTTTACAGAAATACTTTCCCCAAAACCTTCTCAATTAAATGTTAACTGCAAAGTAGGCTTACCTGGTAGAAGCATATCATGAGTAAGTACAC…
Ss_lncRNA_197	TGTATTGTTGTGTGTTTTTTTGTTGTGTGTTTTTTTTTTTTGTTGTGTTGTTGTGTTGTTTTGTTGTGGTGTGTTGTTGTGGTGTGTTGTTGTGTTTTGTTGTTGTTGTGTTGTGTTGTTGTTGTGTTGTGTTGTTGTGGTGTTGTGTTGTGTTGTGGTGTTGTTGTGTTGTGGTGTGTTGTTGTGGTGTGTTGTTGTGGTGTGTTGTGTTGTTGTGGTGTGTGTGTGTGTGTGTGTGGGTGGGGGGTGTGTATGTGGGAGGTGTGTTGTTGTGGGGTGTGGGGTTTGGGTGTGTGTGTGTGTGTGTGTGGAGTGTGTGTGTGTGTGTGTGTGTGGTTATTGGGTTTTTTTTTTTTTTTTAGTGTGGGTTTTTAACAGTGCCCCTATTTCTATTCTACG…
Ss_lncRNA_198	ATTGAGGTTTCCATATGGCCAGCTAGGACACACACACACCTTTGGGACTCTTGACAGGTTCTCTTTCTTCTATTCCTGGGTCACCATTGATCTTTCTATTGGTATTCTGAGAGGGAGCTAGACGTAGAATCATAGGTGGAAAAGCAAGCAGGAGGACACTGAGCCCCCCCCGACTCCTCATCATACGTCAGCCCACCCCTACTGAGCAGAGGGAGGGAATGGCCTCTGAATCATTCAAGTTTCACCCTGTCGCCATAGCAACAGTTGTCGAAAAGGCCAAGTTGGATTGAAAATAGACTAAGGCGGTTGGGGTTGGTGTGTTGCAAGTAAGGGCCTCTCCCCACTCTTTTTATTGGCGATGTCAACATTTACAACTAAGCCTTGTATTCCGTGGTGGAT…
Ss_lncRNA_199	GTGAACAGCCCCATGGTGGTGGTGTGGTTATTGTTCAATATTGTGAACCACCCCCTGGTGGTGGTGAGGTTATGGTATGTACATTGTGAACAGCCCCATGGTGGTGGGTGAGGTTATGGTTCAATATTGTGAACAGCCCCATGGTGGTGGTGAGGTTATGTTATGGTTGGGCATAAGCCACAGACCATGAACACAATTGCATTTTATTGATGTCTATTTGAATGCACAGAGATACTGTGATGAGATCCCATTGTCATGCCGTTCATCCTCACCCATCACCTCATGTTTCAGCATGATAATGCACGACCCGATGTCCACAATTCCTGGAAGCTGAAAAAAACAGTTCTTCCATGGCCTGAGTACTCACCAGACAT
Ss_lncRNA_200	ATCCACGTGTTTGTTATAGGTTTTTTTGTTTAATGAGACGGCGCACAACGAGATCTACATTTTTTTTTTAATGATACGGCGACCACCGAGATCTACACTCTTTCCCTACACGACGCTCTTCCGATCTATTATTCCAAACAACCTGAGAAAATGTATGATATTTTGAAATATTCAAATTAAGATTGAGCAAGAAACCCCAAATAGATGACAGAATGTCAAGCCTAAAAAATACAATGTTCATTACAGTTCACATTTACATGAAGTAAATCATATTTACAAAGGGAGCAGTTTATTGATGTGCCATTTTTCATTTGAGCTGGTCTATCCCACAGTAAAAAAAACTAAAAAAAACTTCAGGTAAAGTTGT
Ss_lncRNA_201	AGAGAGCCAGAAGGGTCAAACAGGTGAAGATGAGAATGAGGAAGTTCATTACTCTGAATTTGCTTTGGGTGAACCCAGGCTTGTCGATCCCAACAGAGTCACAGCAGGGTCAAATCAGGAAAGTGCTGTGATCTATTCAACTCTCAACATATAAGGAAACATGTATTTTAGATGGATAAAATGACCTATGTTAAATCAAGATTGTGTTCCACATTTTAACAATTACTTAATGTGTATTAGTCTACAGAGAAAATTATACCACAATACTGATTGCTTTTGAAATTATGCCAGTTACCTTTTATTTTAAACCTATGAGATTTGTTCAATTAGTTTATTATACTGCTTTTGATTCATGTGTTTAATGATACAGTAATATATGCTTACTAAGACTGCTGTGTA…
Ss_lncRNA_202	CAGTGTTCTACGCATGATTGTGTATTATTGTTCTTTTTTTTTTTAATGATACGGCGACCACCGAGATCTACACTCTTTCCCTACACGACGCTCTTCCGATCTTACAAAAAGAGATGCATGAAATGTATGTATTCACTACTGTAAGTCGCTCTGGATAAAAGCGTCTGCTAAATGACTAAAATGTAAATGTAGAGTACTGACTTGTGTGTATAGAGTACTGACTCGTGTGTGTGTGTGGAGTAGTGGCTGGTGTGTTTAATAAACTATTGAAACACAGGTTGTTAACACTCATTCACTCATTTCACCTGTGTTTTCTGAATACCTAGAGTGCTCCTGCTACTTCTTTTCTTCACTCGAACTCAATTTGCTGTAGGCAACCCCTCTGAC
Ss_lncRNA_203	CTTTTAAGTAACACACACACACACACACACACACACACACACACACACAGAGCGAGAGAGAGAAACAATAAGAGCTGAGATGTTGTAAGCAAGATGACTAGGTGGGTAAGGGGTTGTTGTGAGAGCAGCAGTGGGAGGTTGTCCGAGACCAGGGTCAATCAGTCAGTTCTCCAGAACCCCTGTGTATTGCTGCTTTTCATCTCATAAAATGGTCAAATTGTCTGATATGTCAGTGATATGTCAGTGTTGCCAGAATGTAAGCGCTATAAGGATTAATAATGACAAGTTATCCATGTTTCATTCACACACACACACCCCTCTACTATCCATTCAAACACCAGTGTGTTCATACAGAAAGCAGCATATAGAGTATTGAGGGTCAACACTGGGCCCTCTGAC…
Ss_lncRNA_204	TCGTACTGTATGATCTGGCTATTTTCCTTACTCAGCTGTTCACCAGGTTGTTTTTCTTTTTTTTTTTTTAATGATACGGCGACCACCGAGATCTACACTCTTTCCCTACACGACGCTCTTCCGATCTATCTAGTACTGAAAGCATAAGATACAGCTATCTTCTAGCACTGCAGTGTATAAAATGTGGTCAGTAGTTGACTCAGAGAGAGAAAGAATAGTTTAACAGTTTTGAACAAATTAATTTCTTCCAAAATTAAGGAGAAGGAAGAGACAAATAGAGAGAGTATTTTTTTTTTCACTTTCAGTTTCACTTACTTAGCTAGCAAATGCAACTAGCTAGTTTAGCCTCCTGAAACACCCTGCTCAAACAGAGGGATGCTATTTTAGCTAGCTGGCTAT…
Ss_lncRNA_205	GATGTTGTGTATTTTGTCCTGTGTGTTACTTCCCATCTTGTTATTGTGTAAGCTGACTGTGATCATGTAGTGTGATTTTTTTTTTTAATGATACGGCGACCACCGAGATCTACACTCTTTCCCTACACGACGCTCTTCCGATGGTCTTGACTCTGTCTCTCCCCCTCTCCAGTCTTAACTCGGACTTGATTTGCTCCGGTCTTGGTCTTGAATCGGTCTCGCTTTAGGTGATCTCGAATACAACACTGCGAATTACTGTAAGTCATTCTGGATAAGAGTGTCTTCTAAATGACTAAAATGTAAATAAAAGTAAGTTAACATGAATTAAGGCACTATCATTTCCTCACTATAAAACACAAGTATCAACCCAAAAGGCCAGTTTCACTCTTCATCAGGAAA…
Ss_lncRNA_206	CATGGCACGTTGTACGATGGTATTCTTTTTTTTTTTTTTTTAATGATACGGCGACCACCGAGATCTACACTCTTTCCCTACACGACGCTCTTCCGATCTCAGCGATGGCGACTCGATTCTTCTACTGGACGTATTGAAACTGGCCTCGGATATGACAAATGTATTTTCTAACGTGTAATTTATTGCAAACCCAGTGCACGTATCTTCAACTGGATCATTAACGTTTCTATTGTCATTGCTTTCTCTCTGAATTCAATGTCTGCACTCTAACTGGAATTTGCAAAACAGGATCATCAGGATAGCACCTCATCTGTTGCTTGTTCTCTTTTGACTTAGATTTGGGGTCCAGTGAGGAAGGCCTGTGTTCCTTGTCCAGTGACCCACACTCCTTCACAAGGG…
Ss_lncRNA_207	TTACAAGCGTCATGCTCTACCAACTGAGCTTCAATACAGGCACAGTTGAAGTCGGAAGATTACATACACTTAGGTTGGAGTCATTAAAACTCATTTTTCAACCACTCCACAAAGGGCTATGTAAAAAACTATAGTTTTGGCAAGTCGGTTAGGACATCTACTTTGTGTATGACAAGTAATTTTTCCAACAATTGTTTGCAGACAGATTATTTAATTTATAATTCACTGTATCACAATTCCAGTGGGTCAGAAGTTTACATGCACTAAGTTGACTGTGCCTTTAAACAGCTTGGAAAATTCCAGAAAATTATGACATGGCTTTAGAAGCTTCTGATTGACTCAAATGATGTCAATTAGCCTATTGGAGGTGTACCTGTGGATGTATTTCAAGGCCTACCT…
Ss_lncRNA_208	CAATTTGTCCCTTATATAACCTTCTAAATCTTCATTACTTAACTGAATATTGTTAGTTGTTTGTTCTCACAGTTGATAAGATACACCTCCGCGTCCCTGTATGGATTCCTCTTTTAGGGTTTAAGTCCCGTGCTCAAGGGCACAATGGCTGGAGGGGGTACCTGGAATCATAGACCAACAGTTCCCACAGTTCTGTTTTTATACCCTGTCCGTGGATTCAATCAGCAACCTTCCGGCTACTGATCAACCAACCTTCCACCACTCGAAAACCCAATTTTTGCCGCTTCTGCACCGTCCGTTTAAACGAGGTTATGCATCGAAAGTTTGCTTCTGTCAGCACGTCTCTGCTTCTGCATCTACACACCTTTTTCCAGCATGACATTAGCTTTCAAATGATAT…
Ss_lncRNA_209	AGAGAGAGATAAAGAGAGAGAAGGAACTGAATTTCTACACCATAAAGGGTTCTTCTGCTGTCCCTGTATGAGAACCCTTTTTGGCTCCATGTAGAACTGATGTAGAACCAATGTAGAACCCAACTTACCCAACAAACCATGGTATAACCTTATAATAACCCTTTGGTGATAAGACCCTACCTGGAACCAAACAGGGTTCTCTGGGACAGCCGAAGAACCCTTTATGGGTCGTTCTTGAACTGCAGTTGCATTCACATCCACGAAAAAAACACTTCAAAATGACAAATAGTTACACATTATACATGTTTTCTGTTTAAAAGACTGTTTATCAGTCATAAAACATACTGCAAGTGCTTTATAATGCAAAACGTTATGTTTATGCATTGTTTAAAGTACAGT…
Ss_lncRNA_210	ATTCTTTATTTTGTTATTTTGAGTTAGACGTCGTTCTTTTTTTTCTATTTTTTTTTTTTTTAATGATACGGCGACCACCGAGATCTACACTCTTTCCCTACACGACGCTCTTCCGATCTCCGATTTATTTATTTTAAGCACCAATTCACTGACATCATTCCTTGAGATTATAAAAGTTTACTAGCGTTAGTCTGATCAATCAATCAATCAAAAACCTAAATTATTATATTCCTAATTGTGCCTATATTCTAATGACCCATAATTCATTAAGAAGCTCCTCGACTCCCTCTTGTTTATGACCCTGTTTAAGTTGGCTCCAGATAGAAGTCGCCCTTAGGTACAGATCTAGGATCAGTTTTCCCTCACCCAATCCTATCCTTAATCATCATTAGGAAGGAC…
Ss_lncRNA_211	TTTTTGTGAATGTGGGTTCCTCTCTGTCAAATAATTTAGAAAACTGATGGAAATCACTTGCATTACATGAAGTGGCATTTCCCTTCTCTGCTCCAGTTTGATCCTTCTGCTGTAATGGAGGTGATTGGTAACAAAGATGTCAGCAGCAGGTCATGATGAGATTGGTGCCTCTCTGGTGAAATCAGTGTCTTCCTCGATTACTGAGCCTCTAAAGGTATATCGCCACCAAATCAATGCAAACTGGTATTGTTCCTAAAAAAAAAATTAATTGCCAGATCGGAAGAGCGTCGTGTAGGGAAAGAGTGTAGATCTCGGTGGTCGCCGTATCATTAAAAAAAAAAAACAGAAAATATCAACGCACAAATACCCATAGA
Ss_lncRNA_212	CAGACCAAACAAGCCCATATTATTATTTTTTTTCTAATATTCCTTTTCAATTAACACTTTTTTTTAAATAAACAAACCATGACAGGCAGTGTCTCTACGTCCAAACTATCATATAGGACTTGTGTAGGTTGAATCAAGGGTGGACAACTCTGGTCGAGTAGGGAAGCTTCTGCAAAGTATGATTTGACACTTATTGATCAAATCAGGTTAGATACAATGTCACCACATTGGCTAGCTTGAGGTTTCAGTTAGTGTAGTCAGTTGTATCTTGTTAAAACCAAAAGAGCGTCGTGTAGGGAAAGAGTGTAGATCTCGGTGGTCGCCGTATCATTAAAAAAAAAAAAACAAGAGAATGAAGAAAAAAAGACATAAGAGATAAATAAGAAGACAACAGTAGAA…
Ss_lncRNA_213	TCTTCTCTCTTTCTCTACACGTTGCTCTTTCGTTCTCTGTATTGTGCTTTGTCGCTGCTGTTTGTGGTCGCGTTTCTGTGTGTGCGCGGGTGTGTGTGTGTGTGTGTGTGTGTGTGTGTGTGTGTGTGTGTGTGTGTGTGTCCCAGGCTGCCCCTCAGTAAAGCGTTGGGTGGGGTCAAAGATAGTTGTGGTGGCCTAGTCTGTAATTACAGCTATATAGCTGGAGCCTGTCTGCGTGCGTGTGTGCGAGAGTCTCATAGTATAAAAACAAACTTCACTCTTTCAAAAAACGTCTTTAATACACAAAAACGTAGAGAATATACTGTATAGAATATAAACATCAATAGTATTCATGTATAAAACAAATAGCACATGTACTTATAAACACACAATTTAGCA…
Ss_lncRNA_214	TGATTCTAGGAGGGTATGTGAATATTGGAGTTAATGTTTCTGTGAAGGGGTGTGAATATTGTACTTAATGATTCTGGGAGGGGATGTGAATATTGGACTTAATGATTCTGGGAGGGGATGTGAATATTGGACTTAATGATTCTAGGAGGGGATGGGAATAAATTATACTTAATGATTCTAGGAGAGGATGTGAATATTGGACTTAATGATTCTGGGAGGGGATGTGAATATTGGACTTAATGATTCTGGGAGGGGATGTGAATATTGGACTTAATGATTCTAGGAGGGGATGTGAATAAATTATACTTAATGATTCGAGGAGGGGGTGAGAATAATGGACTTAATGATTCTGGGAGGGGATGTGAATATTTGACTTAATGATTCTGGGAGGGGATGTGA…
Ss_lncRNA_215	TCTGATTGGCTGGGCCTGTCTCCCCAGTAGGTGGGCCTATGCCCTCCCAGGCCAACCCATGGCTGCACCCCTGCCCAGTCAGTAAAATCCATAGATTAGAGCCTAATATTTTTTTTTTTCAATTGACTGATGTACTTATATGAACTGTAACTCAGTAAAAACATTGAAATTGTTGCATGGCGAGTTAATATTTTGGTTCAGAGGCTGATGGTGTTGTGCTGTTCTCTCTCCAGTCGTATCTCCTGGATCCTCTACATCAGTCCTCGTAGGAGTGGTTGTGGGTCTGGTTGTTGCTGGTGTTCTACTGGTCATTCTCCTGGTCCTGCTGTGGAGATATCAAAACAGAAAAGGTTCCTGTTTCAACAGAATATTCTGGCCCCCTCAGCCCCAGACCACCAA…
Ss_lncRNA_216	TTCCGATGTTGTTTTTTTTTTTTTAATGATACGGCGACCACCGAGATCTACACTCTTTCCCTACACGACGCTCTTCCGATCTATGACTAGTATCTATGTGGACCCTACTACAGTTTAACCAGCTCAGCTATAGACTACACCAGCACGACTAGTATCTATGTGGACCCTACTACAGTTTAACCAGCTCAGCTATAGACTACACCAGCCCAACTATTATCTATGTGGACCCTACTACAGTTTAACCAGATCAGCTATAGACTACACCAGCACGACTAGTATCTATTTCGACCCTGATACAGTTTAACTAGCTCAGCTATAGACTACACCAGCATGACTAGTATCTATGTGGACCCTGCTACAGTTTAACCAGCTCAGCTATAGACTACACCAGCACGACTA…
Ss_lncRNA_217	CTTCCACTACTCTTTTTGCTTCTTATACTGTACTGTCATATTGTGATCAGTATTAAATCATTTCCACCTCTCTTCTTCCATTTATTACTGTACTGTCATATTGTGATCAGTATTAAAACATGTCCACCTCTCTTCTTCCATCTGGTTGATGACCCTTTATTAGTCACATCTGTCACATCATTTCATTCAGTTGAATTAAGTTTATACACAACCCAGATTGTTGTGTCAAGAATTTGACAAATAAACATTCTACAATATTTACAAACACTAAGAAGCAAAATAACAACCAGATCAGTGATGTGTAAATGAAACCAGTTTAACAACACAGTGGGGTAATTGATTATATTAATCTGTATGGGAACATGGGACGCTTAATTATTTACAAACCCAATAACAACT…
Ss_lncRNA_218	AACACATCAATACAACCTATACTCTCTTCTCTTCCGAATACCTGCGATAGATCTGCTTGTTTTTTTTTTTAATGATACGGCGACCACCGAGATCTACACTCTTTCCCTACACGACGCTCTTCCGATCTATTTTTTTCCTCAGTTCTGGTATTACACTAGACATAATCATTTAGCAAGGATCCAGGCAGAACCAATCAGATTACACTAGCATCGTGATAACCACCTTGCGGGACAGACACAGCAGAAGGAAGAAGCAGAGAGCGGTGTTGGGAGTGATTTGGGGACAGTGCTAAGATGACCAGGGTGTGGCAGTGTGTTACCATGCCTTAATGGTAACACACTGACACACCCTGGTCATCTTAGCACTGTCCCCAAAACACTCCCAACACCGCCCTCTGC…
Ss_lncRNA_219	GATTCTGCGGTGGTGTACACAAATAAAAGAAACCACTGGCAGAAGGAAAAAACTCAATACACGTTCTTTACGAGCACACAAAACCCGGACAAGCAACACAATCACGTACAACCACATACATCCTACGCTAACCTAAATAACCCCCCCTTACTAATGACTAACCCAAAACAGGTGCGTGCCTACCTAGACCTAACCAAACGAAAGTGAAACAAAAAGGGATCGATGGTAGCTAGTAGCCGGCGACGACGACCGCCGAGCTCCGCCCGGCCGAGGAGGGGCGCCACCATCCGTCACTGTCGTGACAGTGAGAAGATCGGAAGAGCGTCGTGTAGGGAAAGAGTGTAGATCTCGGTGGTCGCCGTATCATTAAAAACAAAAAACAGAAGAGATGG
Ss_lncRNA_220	AGTATTTATGTTTGGTGAAATATTGTCTGCTCTTTGTGATGTCTTTTTTTGGATTAAGATACTCTGCTCTAGTTGATGTCTGTGTTTGTGTAAAGATTCTCTGCTCTAGTTTATGTCTGTGTTTGGGTAACGATTCTCTGCTCTAGTTGATTTCTGTGTTGGGGTAAAGATTCTCTGCTCTAGTTGACATTTGTGTTGGGGTAAAGATTCTCTGTTTTAGTAGATATGTGGGTGGGGGCAGAGATGCCTTGCTCTAGTAGATTGGTGGGTCGGGGCATGGATGCTTACTTCGGTTTATTGACGTCTACGACAAAATGTGCTGCTGGCACGAGGAGATCGGCAGAGGGTCGTGTAGGAACAGAGTGTAGGTATCGGTGGTCGGCGTAACGTTAAAAAAAA…
Ss_lncRNA_221	CGTGGGTCTGTGTGTCCTAAAGTAGTCAGTGTGTGTGTGTGGGTCTGTGTGTCCTAAAGTAGTCAGTGTGTGTGTGTGGGTCTGTGTGTCCTAAAGTAGTCAGTGTGTGTGTGTGTGCGTCTTTTACCAGAATGAGTGTGTGTGTGTGTCTGTGTGCCTCCTACTAGTTAGTGTGTGTGTGTGGGCGTGTGTGTTTAGAACTGTTGAATCACACTCGCAACAATTTCTATCGCACAACTCGGTCATCTGAGGCATGTGGCTGAGTATGTCTACCAGCCTCTCCTTAACTGGACAGAGAAGGAACAGGACCATTGTTAACACCAAACACAACAGCCTCTCACTGTGAAAGAAAGCCACACAGCCAGTCCCCCTCAGAGGAAGGAAGCCATGCTAGACCAG…
Ss_lncRNA_222	TTTCTCTCTCTGCCTCTCTCTGTCTCTCTCTTTCTCTCTCTCTCTCTCTCTCTCTCTCTCTCTCTCTCTGTCTCTCTCTCTGTCTCTCTCTCTCTCTCTCTCTCTCTCTCTCTCTCTCCCTCTCTCTCTTTCTCTCTCTGCCTCTCTCTCTCTGACTATCTTTCTGCCTCTCTCTCTCTCTCCCTCTCTCTCTCTCTCTCTCTCTCTCTCTCTCTCTCTCTCTCTCTCTCTCTCTCTCTCTCTCTCTCTCTCTCTGTCTGTCTGACTCTCTTTGCCTCTCTCTCTGTCTGTCTGTAATCATCATGTTTGAGACCTGACTGTG
Ss_lncRNA_223	GGACCTTTAACAGAATGTGACTGGTAGATCGGGTGTTGTTTGTGGAGGATGAGGGCTGCAGTAGGTATCTCAGATAAGGGGGAGTGAGGCCTAAGAGGGTTTTATAAATAAGCATCAACCAGTGGGTCTTGCGACGGGTATACAGAGACGACCAGTTTACAGAGGAGTATAGAGTGCAGTGATGTGTCCCAAAGGAGTATTGGTGGCAAATCTGATGGCCGAATGGTAAAGAACATCTAGCTGCTTGAGAGCACCCTTACCTGCCGATCTATAAATTGCGTCTCCGTAATCTAGGATGGTCATCTGAATCAGCTTGATCTCCCCCTTTCAATGAAGGATGCACCGTGGCTGCCTTCCAAGCAATGGGAACCTCCCCAGAGAGGAGAGACAGGTTAAAAA…
Ss_lncRNA_224	TAATACTGCAAGACACGGTGCATGCATAAGCATTTTTGTTTTTTTTTTTAATGATACGGCGACCACCGAGATCTACACTCTTTCCCTACACGACGCTCTTCCGATCTCTGGGACACGTGTTTGTGCTTCAGTGAGCCTCATTCATTCAGGCTCTTAGAGGGTAATAGAGGTTCCTTCAGGACGGTGCAACATTATCAACAGTACAGATAGAAATAGAATGTATAGAACTAACAGAATTCCCTGTTCCATACCACACAGAACCATGCCTGTTCTATCCAAAATGTTTTGTGATGTCACTCTCCTGTCCTGAATAATCTAAATGTTCCAATTGGAGGTTGATTCTATTGTGTCAACAGGGAACACTAACAATCTTTCTCAAATGTACCCAACACTAACAGG…
Ss_lncRNA_225	CCAAGTACGCCCCCAACGCAGCCCAAGCAAGGACTGATCTGTAACGAAATGGAGGGGAAGAGGGGATTTGGACCTGGGTTTGTTTTCAGTGTTTCGGAGTAGAAGTGCTGATCTAGGATCCGTTTAGCAAATTACATAATATTGAATACGATTAAACAGATGGGGGAGGGCCTGATCCTAGATCAGCACTTCTTACTATGAGATGCTTTATGAATAGCTATGGGGGATGGTGGTTGGGACTGTTACTGTACTGTCACTGTTCTCAGTTCACCTACATCACTATATTACCCTCATCGGTGTGTTTGTCAGGCCTGTGACGGCCCCGCTCGATGAGAACAAACTAATTAGACATGTCTTGTCCGTCAGAAAGAGAGACTCTACATCATGCACACAGCCACA…
Ss_lncRNA_226	CATCCACCATTGATAATATAGTAGCTTGGGTTAGGGTTGGGCTAATCTCACTTCCTCATTCCTCAGATCCTTTAAACATGGCCTTTTTTTTAACCATTAGAAAGGGCAGGATAGAAGGTCAATAGAAGGTCATTGAGGAAGTTCCATAGTTCATTCCTGCTCCGATCTTAGCTCCGTCCATGTAGCTGTATAGTTATTCTCTCTAGGGTCCTGAAACACCAAAGCTGGTCCTTTTTGGTCTAGGGGTGATGTGGTGCATATTGTATCCCACACTCCTCTCCCCTCCTCCCGCCTGCCCTCCCCTCTCCTCCCCCATCAGACAGCACAACAGCGACCAGAGATGTCGTCTGAAGGAGTGAGACAGCATGTAGAGAGCAGGGTTCAGGAAGCAGTGGGCGT…
Ss_lncRNA_227	TACACAATATATATATATATATTTAAAAAAAAAAAACAGACATCACAAAATAAAACCAGACATTACAATATCCAAAAACAGACATCACATCCACCGAGGACTAGCTAAAACACTTCAACCAAACACAAAATGATAAAAAATATATATTAATATATATTAATTATCTGGCTTCATGGGCCTATTGAATGTAAATGTGACATTCTGCATAACGGTTGGTACAGATACTTGTTTCTTAGAGAGGATACTAACTCAGCTCTTTTACCATCGTTGTTAAACACGAAGAGAAGAAGAACAACAAGAGAGAGGATACTAACTCAGCTCTTTAACCATCGTTGTTAAACACGAAGAGAAGAAGAACAACAAGAGAGAGGATACTAACTCAGCTCTTTAACCATCGTT…
Ss_lncRNA_228	GTCAGTTAAGAAGAAATTCTTATTTACAAGGATGACCAAAACCGGATTAGGGTGGGAAAATTGTGAGCCACCCTATGGGACTGCCAATCACGGCCAGATGTGATATAGCCTGGATGCAAACCAGGGACTGTAGTGACACCTCTTGCACTGAGATGCAGTGCTGTAGAATGCTGCGACACTTGGGAGAAGAGTAACTCCTACCCATAACCTTTACAATACTAATATTAAACATACAGGCATACAGTAGTACTGCTTGGTTAGTTAGTGGTGAATATCAAATAGGCTATGATAGAGAAGAGAAAATATATTGAGACAAAAAACCTTATTATGATTATCTAATTAGCCTGCAAATCCCAGATTGACTGTGATTTTAGACAGGCTTTTCTAGATCAGGCAGTT…
Ss_lncRNA_229	GATGTGTAAACTACATAATCCTATTTCTCAACCCATCCTTCTCCCAATCTTCTTGTGTTAGTGTTGTACGCTTCATTGTCATGTCTTATCTTTTTTTTTTTTAATGATACGGCGACCACCGAGATCTACACTCTTTCCCTACACGACGCTCTTCTGATCTATCAAAACCCTTGGCCACGACCGCACAGCTCAAAGACCACACGGAATCTGGGAATAATGTGTACATCACTGGTTAGAGGACAATCTGTAGAAAACAGCTAGCTACATTTTGAGGTGTTGCATTTTGATTCAAGTGGGTCACCAACGTGGTAAGTGTAACACAATTCTTCTTTTGTTAGTCACTTTTCATTAAATTCAATTCAGAGCCTGGATCTTTCCCCAGAGGCTAATATCAACAGA…
Ss_lncRNA_230	CAAGTCTAGACTCAAGTGCTCAAGTTGGTCGCTGTTATAAAGTTTGACCAAAAACAGTAGTACTGTTCATGTATCATCATTTGATACTCAAAAAACATTCCATGTATTATCAGTTGATACTCAGTATAGTCCATGTATTGTCAGTTGATACTCAGTATATTCCATGTATTATCAGTTGATACTCAATATATTACAAGAATGGTCAGTTGATACTCAATATATTACAAGAATGGTCAGTTGATACTCAATATATTACAAGAATGATCAGTTGATACTCAATATATTACAAGAATGATCAGTTGATACTCAGTATATTCCATGTATTATCAGTTGATACTCAGTATATTCCATGTATTATCAGTTGATACTCAATATATTCCAAGTATGGTCAGTTGATAC…
Ss_lncRNA_231	TTTTTTTTTTTTTTGTATTTCTTTCTTTTTGTTTGTTTGTCTTTTTGTTTGTCTTTCTTTTTGTTTTCTTGTCATTTAGTTTTTCTTTCTTTATGTTTTTTTGTCATTAGGGCGGTCTTTTTTACTTTATTTTTATTGGTCGGTTAGTCTTTCTGTGTGTCTTTCTTTTGATTGGTTATTCATTCTGTGTTTGTTACTTTAGGTTGATTGGTCATTAAGGCTGTGTGTGTTTCTTTAGGTTGACTGTTCATTAAGTCTGTCTGTGTTACTTTAGGTAGGTTGACTAGTCATTAAGGCTATTTTACTTTAGGTTGACTAGTCATTAAGGCTGTGTGTTTTCCTTTTGGCTGTCTAGTCATTAAGTCTGAGTGTTTTACTTTAGGTTGACTAGTCATTAAG…
Ss_lncRNA_232	GTGTGTGTGTGAGTGTGTGCGTGTCTGAGTGACTGTGTGTGTGTGTGTGTGTGTGAGTGTTTGTTTGAGTGGGTGAGTGTGTGTGTGATTGATCGATTGCTTGTGTGAGTGCGTGTGTGTGTCTGAGTGTGTGTGTGTGTGTGTGTGTGAGTGTGTGTGTGTGTGAGTGAGTGAGTGAGTGAGTGTGTGTGTGTGTGTGTGTGTGTGTGTGTGAGTGAGTGTGTGTGTGTGTGAGTGAGTGTGTGTGTGTGTGCGAACATATGTGTATAAGATGCATTAACTCCTCTTTGTCTACATGTATGGGGTTCCGTTAGTTATGCTGTGTCATCATAGTGTTCTGAACAAGAGTGTGCTCAGCAGTAGTCTTCAGCGACTGTGTCTCCACTGCAGGTGGCACCA…
Ss_lncRNA_233	GCGCTTTGAGCCCGCTGGGCTTGGTTGTGCTCATGTTTCCTCTCTGTGAAATCTACAGGGCCTTTCTGTCCGTCAGTGGGTGCCGGCTGACCCCAAATCATTGACGTAGTTGTGCTCAGACTCTGAGATGACAATGCTCTCCGAGTCGCAGCACCAAAATAAATCAAACAAAAATAAAAAGGTAGAAAAAGGGGTGAGGGAGAAAAAGATGCCCTCAAAAAAGGACCCTGTAGAGATCGGAAGAGCGTCGTGTAGGGAAAGAGTGTAGATCTCGGTGGTCGCCGTATCATTAAAAAAAAAAAAGAGTGATGTAACAAGAGGAAACAACAG
Ss_lncRNA_234	TTTTTTTTGTTTTTTTTTTTTTTTTTGTGTTTGTTTGTTTTTCTGTGTGTTTCTGTGTTGTTTTATTTGGTTCTTTTTGGTTTTGGTTGGTTCTGTTTTGTTGTTTGTTTTTGTGTTGTGGGGTGTTTTTTTTTTGTGTTTCGTGCTGTATTTAGGTAGAGGGGTGTTTTTGGTTTATGTGGTTCGGGCTATGTATTTAGGGAGAGGGGTGTTTGGTTTATGTGGTTCGGGCTATGTATTTAGGAAGAGGGGTGTTTGGTTTATGTGGTTGGGGCTATGTATTTAGGAAGAGGGGAGTTTGGTTTATGTGGTGCGGGCGATGAATTTAGGGAGAGGAAGGATTGGTGTATGTGGTACG
Ss_lncRNA_235	TCGCTCTTCTGTCTCCTTCTCTTTTTTTTTTACTGATACGGCGACCCCCCAGATCTACACTCTTTCCCTACCCGACTCTCTTCCGATCTCTAAATCAGTCCCTGACTAGACGGGAATCACCCACCTGGTGTCCCCAGGTCTAAATCAGTCCCTGATTCTAGAGGGGAATCACCCACCTGGTGTCCCAGGTCTAAATCAGTCCCTGATTAGAGGGGAATAACCCACCTGGTGTCCCAGGTCTAAATCAGGCCCTGATTACAGGGGAACAGTGACGCTGGCTTGGAGCTCCAGGGTCCTAGAGGTCATAGCTGTTCTACATGTTATTCTATGGGCTTTAATCAGTCAGGATCGGCTGCTTTCATCTCCAGTGTGTTTTGCTGTACAGCAGGTTTCTCAAAC…
Ss_lncRNA_236	CCCCTACCTCCCCCCACCCCCCCCCCCACAATGTTGTCATTTGTTTTTTTTTTTTAATGATACGGCGACCACCGAGATCTACACTCTTTCCCTACACGACGCTCTTCCGATCTTGGTGATGTTTGATGCCAGGATGGATGTGGTGTCCGGAGCGGTGTGGTGGGTGTCCACACTCCCTTCCAGGGGTACGGGGAGAACTGGCGTTAAGAGCTTCATAGATCTCACAGTCGACATCACATCCATCCAGATCGGAAGAGCGTCGTGTAGGGAAAGAGTGTAGATCTCGGTGGTCGCCGTATCATTAAAAAAAAAAACATATAGACGCAG
Ss_lncRNA_237	AAAAAAGCTAAATCGCTGCACAAATGTACCTAACCATAAACATCAATGCCTTTCTGAAAATCAATACACAAGTATATTTTTTGGAACCTGCATATTTAGTTAAAATAAATTAATGTTAGCAGGCAATATTAACTAGGGAAATTGTGTCACTTCTCTTGCGTTCAGTGCAAGCAGAGTCAGGGTATATGCAGCAGTTTGGGCCACCTGTCTCGTTGCAAACTGTGTGAAGACCATTTCTTCCTAACAAAGACTGTAATTAATTTGCCTGAATTTTACATAATTATGACATAACAGTGAAGGTTGTGCAATGTAACAGCAATATTTAGACTTAGGGTTGTAACTCGTTCGATAAAATACGGAACGGTTCCGTATTTCACTGAAAGAATAAATGTTTTGTTT…
Ss_lncRNA_238	GCCACCTCAGGGCCTGGTACACTACATTTCCCCATGCTGTGATAACATCTGGGTTAGGGAAGGACTGATACACACAGGAAGCTCATTGGCTATGATGGGCCGGTCAGACACAGTGAGGGGAAAAAAGTATTTGATCCCCTGCTGATTTTGTACATTTGCCCACTGACAAAGAAATGATCAGTCTATAATTTTAATGGTAGGTTTATTTGAACAGTGAGAGACAGAATAACAACAACAAATCCACTGTCCCAATACTTTGAGCTCACTGTAATCTGCCTTAACATTGCCTTAAGGTTGTCTCAATGTTGACTCAGCCCAGTGTTATGCCCTTCAAATGCACAGATTGTCTCTGTAAACGTAGACGTCCAATAAAACCCACACTATACAAATCCTGATGTT…
Ss_lncRNA_239	TATAGTATATATACTATATATATATATACTTTCTCTCTGATTTATTTGTGGTTATGATACAAAATTGATTTCCGTTCTCTTGCCACAAGGGGGCGTCACTCCATCATGTGTTGGCTGTTGGAAAATGTTTTTAGATGTAATCCTATCTCAGATTTCATCTCAGTCTAGTATAACTGTACTCTACCTGCACAAATCATAGAACATCAATTCTAGACAACAATAGGACACGTCACAGGCATGTTTGGGAAATCCAAGTGGTCGGATTTTAGTATGACTCTGTTCTGTGTTATCCGTTTTTGCACTTTGTTCTTGGGTTCATAAAAACTTACTGTCACCTGTAGTCAGTATATGTGACGAAGCCACTACATTTAGTTTGTTGGGTCTCAACACTATTTGGAA…
Ss_lncRNA_240	TTATCTCTATGTTTATTCTTGTTGGTTTGCTGCTTACTGCGTGCACGCTTGTTTTTTTTTTTTTTTTTTTTTAATGATACGGCGACCACCGAGATCTACACTCTTTCCCTACACGACGCTCTTCCGATCTCAAATGAAGGTTCTGTCTGTATCGATCCATCTACCTCCCCAGCCTCCATTTACATCACGGTGACCTCATCCTTCTATCAGCAACGTCTTGTCATCCACTCATAAGTCTGTCTATCAGTGATCTGTGATTGACTCATAAGCCTTACAGTCTATCCTCATCAAACCTCTATATGGGAGATCGGAAGAGCGTCGTGTAGGGAAAGAGTGTAGATCTCGGTGGTCGCCGTATCATTAAAAAAAAAAAAAGTAGCACATTATAAGCGTCTACTA…
Ss_lncRNA_241	GCGCGGCTCCCTCAGCTGACACGTCTCTTTTTTGTTTTTAATGAGACGGCGACCACCGAGATCTACACTCTTTCCCTACACGACGCTCTTCCGATCTCAGCCAGTACCCCCTCTCCTAGACTCGCTCCCCGAGCCAGCACCCCCTCTCCTACACTCACTCCCTCAGCCAGCACCCCCCCTGGCATACTTTCCCCTTTAACTGGCACCCTATCTCGGGCTCACACCCGCTCAACGACTACTACTCGCACACTCCCTGCCAGCAGTACCTCTCACCCACTATCCCCTTCATACTCATTGAGCACACCTTATTACACACTTTCTCACTCATCATACTCCCCCACTTACACACAAACTCTCTCACACACTTCCCCCTCCACGTCAAGCAATTCTCCAAGCACA…
Ss_lncRNA_242	TTGTGATTTCTTTTTTGTTTTTTTTTTATTCATTTGGTTCTTCGCTTGTTTTTCTTTTTTTTTTTTTTAATGATACGGCGACCACCGAGATCTACACTCTTTCCCTACACGACGCTCTTCCGATCTATTTTTTTCAAATTGCTCTGTGTAATAACTATTGAATTAATATCAAGAAATTGATACTATCAAATATTTCTGCGAATGTCTTTTTGCCTTTGATTTTCTTGAGGGAATTGACTGTACATATGCAGTGGTGTGCTCTATCAAAGAATGTATTGTATAAATGGTAGAAAACATGTGTTTACACTCTGGTATGTTTACAGATTGTTGATGAAGGAAAATATGATGGTCGTTTTCATTTCTCTTAAATGAAAATGTTATACTTGTGCTTTTATAAGG…
Ss_lncRNA_243	TATATGTTAATGTTACGGCTACCACCGAGATCTAATCTCTTTCCCAACACGACGCTCTTCCGATCTACTGACCTGCATGTCTTTATGTTTTTTTTTTTAATGATACGGCGACCACCGAGATCTACCCTCTTTCCCTACACGACGCTCTTCCGATCTTTTTAGTGATGTTTATTTTATTTTGTTGAGGCTAAGAACAACACCCACCTCAACAACTATCTTCCGTCATGGCATAGATAGAGTATTAAAAACATACACAACAATGCTGTCAATCCCTTTCTTTCTGAGGAACACACAGTCAGGTCTCAAACATGATGCTTACAGACAGACAGAGAGAGAGGCAAAGAGAGTCAGACAGACAGGGAGAGAGAGAGAGAGAGAGAGAAGGGGGGGGGGGGGGGG…
Ss_lncRNA_244	TTTTGTTTTTTTATTTTTTTTTTAAAGCCAAAACATGTTCTACAATCAGGTTTATTAAACACTAATTCCACATCAGTTATATACAGAACAGATACTACATTATGGACTTTTGTCTCGTCTTAAACACAATACTAGTTGGTAACACTGACTGCCTGTCTGTCTTGGTCCCTATGTACCATCATGTTATTATTTCCTTATAGAAAAGTTGAGGATGTTACATTCAGGTGTATGAAAAGGTGGTGGGTGGGGGAGAGCAGTGGTTGTTGAACACTTGTGTTGTCACTAGCCAGGCCGTGAGAAGTGGAGTAAGTCCTGTAAAGCTGGTAGATGTGGCATGCTACGTCTGTAGCAACAGCATCACGGGAACACAGAACTACATCTTGCGTGCACTAGCCAACT…
Ss_lncRNA_245	TGAGTAGGTGTTCTGTTGTGCGTGCTAGTGTTATGTTTTTTTTTTAATGATACGGCGACCACCGAGATCTACACTCTTTCCCTACACGACGCTCTTCCGATCTAGGACTTTAAAAAACAACACATGTACATTCTGTTTCTCTTTTGAGTCATTCCAATTGCTTTGTTAACTTTTCAGAACAGGCATTTGCCTCTGTGAAGGCTGCCGCCTCCGGCCCTCTGCTCGAGCTCTTAAACACAAGGGGGCAGTAATGGCTTGTATGCATATTATGTCCTAATGTCCGGGTTTTTTTTGTTATATCGGTACATTTTTGTGTAGGGAAAAAGTGCAGATCTTTTCGGCCGTCGTATTATTAAAAAAAAAAAGCGTCGTGTAGGGCAAGCGTGTAGATCTCGGTGG…
Ss_lncRNA_246	AACACTACCCTGACAGTATCCTGACTTTACCAAACACTACCCTGAACCTACCCTAACACTACCCTGACTTTACCCTGCCCGTACCAAACACTACCCTGACAGTACCCTGACACTACCAAACAATACCCTGACAGTACCCTGAGCATACCAAACACTACCCTGACAGTAGCCTGATGGTATCCTGACAGTACCCTGACCGTACCAAACACTACCCTGACTGTACCAAACACTACCCTGACGCTACCCTGACTGTTCCAAACACTACCCTGACACTACCCTAACACTACCCTGACAGTACCCTGACCGTACCCAACACTACCCTGACAGTATCCTGACAGTACCCTGACTGTACCAAACACTACCCTGACACTATCCTGACTGTACCAAACACTACCCTGA…
Ss_lncRNA_247	CTCCCACAGCAGAGTGTAATTCACCTGAAGAAAAAAGAGACATGGACCGTATGAGTGTTTGTGAGCAATAAAAATAAATTTACATACACCTTGATTTGTTTCTAACAGGGTACTAACGTTGTAATGACATTAGATTTGATACTGTTGCCTGTCTTTACGTCTTTGGAAGACATGTTTTTTTCCCCCTGAAGGATCAGGATAATCATCAAACAACTCTAATCAAGAATGATCTGAGTGATGGATCAAACGTGACGGAGCAACAGTTTCCTCATCTAACTACAGCAGTGCTGTCCCGGAATACCTGTAACCATGCAAAAGTAGCTCATGCTAAAAAAATGAATGGAATCAATGGAAATATGACAATGAATGGAGCATTATTCAAAGAGAAGGGTCATCCTT…
Ss_lncRNA_248	TATACTTTCTCTGAGGGTGCGCTTTTATTTTTTTTTTTTTTTTTTTTAATGATACGGCGACCACCGAGATCTACACTCTTTCCCTACACGACGCTCTTCCGATCTTGGAGTTATGCTCTCGAACAGGCTGGAAGTGCTGCCATCAGAACCGCTGCAATGCCTAGAACTGATTCAAGGGGACACTAACTCCACGGCCCAGGACAGGCAGAGGAAGAAGAGCAGGACAGATGAGAGAGGATCTGTGATATCAGCTGACAGTGACTTCCTGTTTAGCACTTGGTGATTGACTGCTGTTGTTTAAATAACTTGTGAATAATTACTTTAATTTGATGTTAAGTCACATGAATTAAAGTCTTACAGATCGGAAGTGCGTCGTGTAGGGATAGAGTGTAGATCTCG…
Ss_lncRNA_249	TCTGCCTGTCTGACTGTCTGTCTGTCTGTCTGTCTGTCTGTCTGTCTGTCTGTCTGTCTGTCTGTCTGTCTGTCTGTCTGTCTGTCTGTCTGTCTGTCTGTCTGTCTGTCTGTCTGTCTGTCTGTCTGTCTTTTCTCTCTCTCTTTCTCTCTCTCTTTCTCTCTCTCTCTTTCTCTCTCTCTCTCTCTTTCTCTCTTTCTCTCTCTCTCTCTCTCTCTCTCTCTCTCTCTCTCTCTTTCTCCCTCTCTCTCTCTCTCTCTCTCTCTCTCTCTCTCTGTCTCCCTTGTCTCTCTCTCTGTCTGTTTCTGTCTTCCTAGTCTCTCTCTCTGTCTCTCTCTGTCTTCATAGTGTATCTCTCTGTCTCTCTCTCTGTCTGTCCTCAATATAAAATGGAGACTG…
Ss_lncRNA_250	TCTGTTCCCAAGTCCATTTCTCACAAGTGTCCATGTCGAAGTCTATTTCCTCAGAATAGTCCATATATTCAGCGTCCTGCTCCCTTTTCCGCTGCTTGGTCTTGTTGTGGTGGGTGGTTCTGTCATAATTACAGCCATGTTGAAGAGACCAAACTGCAGTAAGTGAAATGTAGATACTCATCTTTTTAATATATAAGAGCAAAGTATCCACGGGGAAAAAACAATAAACAGAATGACTAATAACATGCTACGTACATCCCAAAAGACTAGCAGTGTCAGCACAACCACCCACAAACCCAAGTGACAAACATACTCCAAAATATATGACTCCCAATCAGGAACAACGATCCCCAGCTGTTCCTGATCAGGAGTCACAAGACTAACACAGAAACAGACATA…
Ss_lncRNA_251	GTAAAAGTGAAGATAATAGAAAATGACTTGAGTAAAAGTCTAAAAGTATCTGGTTTTAAATGTCCTTAAGTACAGTGGTGGAAAAAGTACTCAACTGTCGTAAAAAAAAGTCAATTCATTTACAAATGCAGTATTGTATTTTCGTGAGTCCGCCAGATCTGAGGCAGTAGGGATTACAACGCGTTATATTGATAGGTGTGTGAATTGGACCATATTACTGTCCAGCCTGAGCATTCAAAATGTAACTTGTAATTTTAGGTGTCAGGGAAAATGTATGGAGTAAAAAGTACATTGTTTTATTTAGGAACGTAATGGATAGTCAAAAATATAAATAGTAAAGTACAGATACCCCCCAAAAATGACTTAAGTAGTATTTTAAAG
Ss_lncRNA_252	GAATATGTACAGAAGCATACTGGTACTGAGCCGAGATAATGGCATATTTTTAGAGATTTGCCTTTTTTGGTATCAAATTATACACTGCACTGCACCCTGCACTCATGACTATTTACTTTAATCCACAAATATCCGTTAATGATAGTAATCCAAAATATTTCCTCAGGTTGTACACAGGATATTATAACTAGGAGTCAAGCTGTCTGGTATTGTTGTTCTTTTTCTCTGTTTCCTCAGGTGACAAGCAATGACAAGACGCC
Ss_lncRNA_253	ATGTATACTCATGTGTTTTGATCGTGTGGTGTTTTTTTTTTTTTAATGATACGGCGACCACCGAGATCTACACTCTTTCCCTACACGACGCTCTTCCGATCTATATCCACATGTGCACTTCAGGAGTGAGATCACTCAGATTTTTTTTTTTTGACAATCAAATCCCTTTGGACATATGCAAATGATGACTGTGGAATAATTATTCTGTTGATTCTCAGCAGGAGAAAAGAAAACAAGAAAGCTCTTTTACAGTACAGCCCGTAACGTGGGTCAGGCCATAATAAACATGACCTTCTGACAGATTGTCAACCATCATAGTCCTATCTAGGTTGCTGTTATACCCATGATCTACTGCTCCAACCTATCAATGTAAGGAGAACAATCATTTTGTAACGACAC…
Ss_lncRNA_254	CAGGAACCTAGTCAACAACTATCCCCCCCACCATGCAAGGTAGAGTAAGTTCAGTCCCAACAAATGTATCCAGTAGATTGATAAAGATCATGGGTTTTACAACCAAATAACAAGCTGTTGTTGTCTATCACCTTGGTTCCACAGCAACGGCCACCCTATATGCAGTCCCCTGTCTCCTCTCTCCCTGTCCCCCATGAGACTGTCACCCCATCTACTACCTCTGCTACTCTCCCTTCTCTTTCTGTCCCTTACTCTCTCCCCTCTCTTTCTGTCCCTTACTCTCTCCCCTCTCTTTCTGTCCCTCACTCTCTCCCCTCTCTTTCTCTCCCTCCCTCTCTCCCCTCTCTTTCTCTCCCTCCCTCTCTCCCTTCTCCTTCTGTCCCTCCCTCTCCC
Ss_lncRNA_255	TTTTTTTTTTTAAGATTCTGCTCAGTGCTCCTGATTACATTCATTCAACAGTGGACAAACAACATGTTCTCTAGAAAATGTATGACAAACACATATAATTATATAAATGTGGTACCTTATTTATATTTTTTGTCACACATAACTGATTAGCATTAAGTAAAACACCCCAGAGTAAGATGGCAACTGACCGTGAACCATGTGCGCACACACAAACACACACACACACATATCAAGTACAATCTGATTTCTGAGACACACTGCCATAGCATGTAGATGATGGACTTATGTGCAGCAAGGTAACTAGCAACTACATCTACCAGAGGGTAATAAATTACCATTTCTCCTGTCAAGAGGTACAAATAGTATTTCCATAACTTATGTCCAATGAAATCATATGAT…
Ss_lncRNA_256	CCACACACAGAGCCCTGCTGTTCTCACTGCTCCCTGTCCTTTTAGCTTCAGTGGTCAGCCTTGTTCAAATGACTGAATGACAACCCGTGAGGAGCGATGCCTTGTCTTTAGAGAACACAAAACATCATTACGACATAAAATTAGAGCAATCAAGAGCTAAACCTTACGAAAGCTTACTAAAAAAAAAGACCACATTGCTCATCAGTAATTGGCACAAAGATTAAGAGCAATATAGCAAGAGAGATTGAACAATTACTCCCAATGTTCCCCCCCGTGTCAAACAAATGACTCAGAAAAAGAAATAACGCCAGTGATGAACTGAATACATAAACGAATCTATAATGACAAATCAAATGATGGGCAACACTTTGTGGTGGTCCCCATTACTAAACAGGATAC…
Ss_lncRNA_257	TTGTAATGGAATAACCTGGACTACCCATTCACTTCTTCCCCTTGTAATGGAATAACCTGGACTACCCAATCACTTCTTCCCCTTGAAATGGAAAAAACTGGGCAACCCCTTCACTTCCTCACATTTTAAACGGATTAACCTGGATTACCCATTAACTTTTTGCCCTAGAAATGGAATAAGGTGGAGAGCGGAAGAACGTCGTGTAGGGAAAGAGCGTAGATCTCGGCGGTGGCCGTATCGTTAAAAAAAAAAAAATCAAGGCAAACGGTGGGAACCCTGAAGAATCCCAAATACGAAACACATTTTGATTTGTTCAACACTCCCCCTGGTCACTACATGACTCCATCTGTGCCATTCCATAGTTTTGATGTCTTCACCACCATCCCACAATGCAGAAAA…
Ss_lncRNA_258	TTTCTCAGTTGACGCGACGGCGACGGTTTCTGACGTGAAGCAAGGATACATTAGCAGTTTTGGTCTAGATTATATCTTCTTCGCATGACTGCGACCCGACACAGACCAACTATTTGCAACGCTGCAAAGTGCGCATTTGCTGTCACATTCGGACGGATCATAACGTCAGAACGGTGCATTACAAACCCCCGGGGTTGGTGTGCTGTGCGTCCCAAAAAAACAAGAGGACGACATGTACAGGCCTAATCTTTGAACGTCTCGGGCATATCCGTTACCGAGATGAATTTGACACTGGATTAAGGTTTCGGTTGTGGCAGTTTGCCGCGCTCCGTTCTAAAGCACCGAAAGAAGGAAGGGCTTTCTGTCTTTACTACTATGTTAGGTTACCGTCGCTTCCTG…
Ss_lncRNA_259	GTTCAGCATTATAATGGAAGTATGTTATCGCGGTATGGTGATTGTGCTATGTTGTAGAGACATGACAGTAATCGGTGATTTTTTTTTTTAATGATACGGCGACCACCGAGATCTACACTCTTTCCCTACACGACGCTCTTCCGATCTTTGCTATGTGTATAGTACAGCTAATAATTACAGTTGATATGAAAAGCCCCAAAATAAGTTATTTAAATACCAAATACCATATACAGAATGTGCAACTCTTGTTAATCATTTCATTTATGTAATGACGTTTTTTTGTACGATTGCAAAAACAAATAGGAAGTTAAGTCATTGGAACAGGTTAATTCATGAATGATTATTAATTACATTTGTACATTGACTTGGCATTGGGAACTCAATACTAAGATAACCAGT…
Ss_lncRNA_260	GTGATGGTATTATACGGTGGTCACGTGTTTTTTTTTTTAATGATACGGCGACCACCGAGATCTACACTCTTTCCCTACACGACGCTCTTCCGATCTCTTTGGGGATGGCCAGTGAAATATACCTGCTGGAGCGCGTGCTATGGGTGGGTGTCGTTATTGTGACCAGTGAGCTGAGATAAGGTGGAGCTTTACCTAGCATAGACTTGTAGATGACCTGGAGCCAGTGGGTCTGGCGACGAATATGTAGCGAGGGCCAGCCGACTAGAGCATACAGGTCGCAGTGGTGGGTGGTATAAGGCGCTTTGGTAACAAAACGGATGGCACTGTGATAGACTACATCCAGTTTGCTGAGTAGAGTATTGGAAGCTATTTTGTTGATGACATCGCCGAAGTCAAGGA…
Ss_lncRNA_261	CTGTCAGGCTGATTATAGGGAAACGGACGGTGTCTGTCATTCTGATTTTAGGTAAACGGACGGTGTCCGTCAGTCTGATTATAGGGAAACGGGCGGTGTCCGTCAGTCTGATTATAGGGAAACGGGCGGTGTCGCCATAATGACCACGTTATACAGGACGGAAGTACAGCGTTTTCTGATTACAAAATGCTATTTCAATAATAACCTATTGCCGATTCAGCCTTCGAGGGGAGACCACCAGGCCACCAGGCCATCTGAACAGTTCACCAGCAGGTCACACACACAACGATGCAGCGGTGCCATTACGTAGCACTAAGTCCCCCAAACTACGGTCGTCAAGTCCCCCAAACTACGGTCGTCAAGTCCCCCTAACTACGGTCGTCAAGTCCCCCTAACTAC…
Ss_lncRNA_262	ATCAGGAGCATGCCTAGGCGTTGTAGGGAGGTCATACAGGCACGTGGAGGCCACACACACTACTGAGCCTCATTTTGACTTGTTTTAAGGACATTACATCAAAGTTGGATCAGCCTGTAGTGTGGTTTTCCACTTTAATTTTGAGTGTGACTCCAAATCCAGACCTCCATGGGTTGATAAATTGGATTTCCATTGATTATTTTTGTGTGATTTTGTTGTCAGCACATTCAACTATGTAAAGAAAAAAGTATTTAATAAGATTATTTCTTTCATTCAGATCTAGGATGTGTTGTTTAAGTGTTCCCTTTATTTTTTTGAGCAGTATATCTATATATATATATATATATTATTTTTTTGTATTTTTTTGTATTTTTTTTATAACCAATTAAGTATTGACTT…
Ss_lncRNA_263	TGGTCGGTCCGCTCTCTGGACTGCTTTCATTGGTTGGCTAATTCACTCCTATTATCTCTCCCATGATGCCCCAGGGGATAACTCAGACAAGTCTGTTCAGGAGGATGTAACGTTACAGAATGCTCAGATAGAAATGTATCATGTAGAACAGATATGATTGTCTGCCAGATAGAATGGGGGAAGCGTGTCGGCTCTATTCAATCTATTTCTATCTGTTCAGAATGTTTCCCAGCACAGACAGAAATTTATCATATAGAACAGATATGATTGTCTACCAGATTGAAGAGAGCCGACACACTTCCCTTATTCTATCTGCAAAAGTTCAGAATGATTCCCAGCAC
Ss_lncRNA_264	CATTTTAGCATTTTCCCATTTTTTTCAACAATTTACCTCTAAATATATGAAAGTGTAGAGTGTAGAGTGTGTGACACACGTACAATATGTGAAGACGCGAACATAAATAGAGAGAGAAAGGTTACAGGGGAAAAGCAGTCAGACTTCTCCTTTAGTGGGTATAGCCAGGTAAACATCTGGGGTTTCTTATCTCCCCCTTCAGGGACAGGCCTGTAACTACTCCACATTCTAGTGGATCACAATATAGAAACTAATATGGTCATTGGTCACATAGCAACAGCATAAGCCCTCAGTCTACTGGGTCTGCCCTCTTATTCCTTCCTCTCTCTATCTCATCATAATAGTACAGACATGGAACACTTCTGTATGGGTTCATATCAGTACAAGTCAATCTGAATG…
Ss_lncRNA_265	TGTTTGACTCAATGGGGTGTTTATCTATAATCCATAATACCGTGGCAAATTGTAGCAGGGGGGAGGGTCGTGGGTACGAGTCCCAAATCAAAAGTATGTGAAACAGTGCATGGAGGGCACTTTTCGAATGCGTCCTCCATATGTACATATTTTGAAGCATGCATCGATGTAAGCAAACAAACACATTTTAAAAATAATAATCATAAAAAAAACATAACACAAATTTTATTAAAATCAATGGCGGCCATTATTTGAGCTGAAGCGAGAGAAAATACAATGCTACTTGGGAATTTAAATGTTAGCTAATCACATATGTTGCATGGCTACAATGTCTTTTTTTTTTAATCTTGCTTTGTTAATAAATACAGACCATTTTGGCATGGTTACCTGCCTACAATA…
Ss_lncRNA_266	CTCTATACTGGTCAGGACATGACAGGAAGTTTTGGTGGGAATACATTTTCTGAACATCACGCGCCAATGTAAAATGCTGTTTTTGGATATAAATATTAACTTTATCGAACAAAACATACATGTATTGTGTAACATGATGTCCTAGGAGTATCATCTGATGAAGATCGTCAAAGGTTAGTGCTTCATTTAGCTGTATTTTGGGTTTTTGTGACACATCTCCTTGCTTGGAAAATGGCTGTGTGGTTATTTTTGTCTATGTACTCTCCTAACATAATCTAATGTTTTGCTTTCGCTGTAAAGCCTTTTTGAAATCGGACAATGTGGTTACATTAAGGAGAAGTGTATCTTTAAAATGGTGTAAAATAGTCGTATGTTTGAGAAATTGAAAGTATGATATTT…
Ss_lncRNA_267	TGAACCAAAAGCAGACAACAATTGCTCAGCATGTGTGGGAGCTCCTTCAGGACTGTTGGAAAAGCATTCCTCATGAAGCTGGTTGAGAGAATGCCAAGTGTGCAAAGCTGGCATCAAGGCAAAGGGTGGCTACTTTGAAGAATCTCAAATATAAAATATATTTTGATTTGTTTAACACTTTTTTGGTTACTACATGATTCCATATGTGTTATTTCATAGTTTTGATGTCTTCACTATTATTCTACAATGTAAAAAATAGAAACCCTGGAATGAGAAGGTGTCTAAACCTTTGACTCATACTGTATGTGGTTACATGAATCAGGCATGTCCTGTGTCTGCCTCCAGTATTGTTTGTTTGGAAACCAACCTTGGCAGAAATGCACCATAACAGAAATACAC…
Ss_lncRNA_268	TGTTCTCATCCAGTTATTTCTTTTTTTTTGAATGATACGGCGACCACCGAGATCTACACTCTTTCCCTACACGACGCTCTTCCGATCTCGTCGGTATCGATAGTCTAAGAGTTTAACCACATGGTATGGTTAAAAGTTCAGCAAGAGAAATGCATGGTCTGCAACCTTTAGCCATCTCGTAATTGAGGTAAGCTTGGCCTCCTCTCAAACCTTGCCCCTCATTATCAAGGTAAGCTGGTCTCGTCTCAAACCTTAGCCCTCTCGTTATCGAGGTAAGCTGGTCTGGTGATAGAAAACCTAGGTGGGGATTTTATTTAGAAGAGCAGAAAAGGGCCAGTCCCATGACACCAGACCATAACTGTGCTCATGGGTGGTCCTCTGATTAGTTAAACTCCAAAA…
Ss_lncRNA_269	ATTGTTGTAGAGTTTTTTTTTGTTAATGATACGGCGACCACCGAGATCTACACTCTTTCCCTACACGACGCTCTTCCGATCCAGCAAATCAATCCATCAATGCAATAACAGATAGTCAAGTTAAGCACAACCAAACACGACCAAAATCAGGGACAAGAGAATATATATTTTAACTCAGCAATGTGCATTATCAATATGGTATCAAATACATGTCCATATTTGTTGCTTTAAGTTAACATGCTGAATGTGCTAAGTTAGTAATCTTAAAAATAATAAATCTGTTAAAGGCTAAAATAAACATTTATCCAGCCATATATTACAGAAATATACATGACAACAAAAATGTGCTGAGTTAAAATAAGAAACAAAGTAAGCCTGGAATATGTTTCCTCAACAACA…
Ss_lncRNA_270	GCTTAATGCAACGACATCGTGTCGGATAACTACAATACTTATCACTTTTATTTTTTTTTTAATGATACGGCGACCACCGAGATCTACACTCTTTCCCTACACGACGCTCTTCCGATCTGTTCTCCTAGCCAGTACTGTAGTGTTCTAGCTAGTTTACACTGTAACCCTTGACCAGACCAATTCACACCAGAGGCACTACCGACACCAGAGGCACTGGTACCAGAGGCACTACAAACTACAGACACCAGATGACAAACTACAGACACCAGAGAAACTACAGACACCAGAGGCACTGGTACCAGAGGCACTACAAACTACAGACACCAGATGACAAACTACAGACACCAGAGAGACTAAAAACACCAGATGCAGTGGTACCATAGGCACTACAAACTACAG…
Ss_lncRNA_271	GTTCTGTGTCTTTGTACTGAGTGTTGTTCTGCTCTTTATTTCTCCTATTCTCCGTCTTCGTTGTGGTCTTTTCTTTTTTTTTTTAATGATACGGCGACCACCGAGATCTACACTCTTTCCCTACACGACGCTCTTCCGATCTTGACCAGGGTCCAATAGGGCTTTGGACAAAAGAAGTGCACTATATATGAAATAGGGCGCCACCTGGGATGCACACAGGGTTTACATACTGCTTTGAACAAAGACACCTGACTGAACAAAGAACAAAAAAGTAGCCCTAATACGAAAAAAGCAACCTCCCAATCACTCTCTCCCGTTATAATAAATCAGTGTCAGCACAACGTTGGGTAATATTAACCAATCTCAGGCAGAAACCAGAAAACAAAAGTTCAAATTAAA…
Ss_lncRNA_272	TCTACTCCCCTTTATGTCGTTGTTCTTTACGTATTTTTTTTTTAATGATACGTCGACCACCGAGATCTACTCTCTTTCCCTACACGACGCTCTTCCGATCTCTATCCTCTGTTGTGGCAGTGCCTTTGGGCCTTTCATTCAGAAATCAACTACATGAAGAAAAACAAAACACATGATGAATAAAAATACATGTAAATGAGAACAGGTGGGTGTAAAACATTTTCTAGAAACGTCCTGTCCTTGTGAATTTATCTATCCGTGTCAGGTTCATGTAAAAATAACAACAAAACTAAAAAAAGGAAAAGAATTACAAACATTTTTGAAAATATCGCTAATAAACAGTGTTTATTTGTGGACGTGGGTTTGACCATTTTTACCCAGGTGATGTTTTTAAGACTT…
Ss_lncRNA_273	CAGATGGATACTAGTCATGCTGGTGTGGTCTATGGGTGGGGTGGTTAAACTGTAGTGGTGTAGTCTATAGCTGAGCTGGGGCTGGTGTAGTCTATAGCTGAGCTGGTTAAACTGTAGTAGGGTCCACATAGATACTAGTCATGCTGGTGTAGTCTATAGCTGAGCTGGTTAAACTGTAGTAGGGTCCACATAGATACTAGTCATGCTGGTGTAGTCTATAGCTGAGCTGGTTAAACTGAGAGATCGGAATAGCGTCGTGTAGTGTAAGAGTGTAGCTCTCGGTGTACGCCTCATCATTAAAAAAAAAAATACCCTCTCTTCCTCTTCCTTTCACTTCTCCTCCGTCATTCTCTCCTCCCTCTCTCCCCTCCCCCTCCTTCCTCCGCACTTGTGTGTACT…
Ss_lncRNA_274	CCGTCATCTAGATCACAGAGGGTCTGGTTTGGAGAGGAGGAGGAAGTAAAGAGGGGATAGGTGGCATTAGAGAGGGGGAAGGAAGAGGTGGACAGGGGTGAAGAGGTGTTGGGAGAGGAGGTGGAAAGGGGGGAGAAGGGAAGAGAGGTCATTGTGTTGAAGCTGGGGTGTCTTTAGAACCAGCAGATCTTCAGTGCATCCAGATTCCCTCCATGTCAGAGACTCTGCAGCTGTAGTTTCACTGTCCACTGTCCAGAATGTGTGTGTTGTTACATATCCTTTAACAGCCCCTGGTCCTACTGTCCCTTGGTTGTCAGGTTCAGTGGGGTAGTGTTGGGACTCTGGTTCCTCTCCTACACACCTTTTTTCTTTCTTTGTCTCTTTTGCTCAAAAGTATGA…
Ss_lncRNA_275	TTGTGTGGGATCTTTAATGGATCCTCACTGTCCAAACTCTCCACTTCCTTATTGTCATCTGGAAATGGTTCCTGGCTGAAAGCAGGTGGCTGATCACTCTTCATTGATAGCAGGCTGGTTGTAGGGGACTCTGCTCTGGGCTTCTGGACACTCTTAGAACTGGTGTCTTGAGTCATTTTAGAGTCAGTGGTCCCCTCCTCTCTCTCCCCAGAGAGACTCCTTTTAGAGGCAGTGGGTCACACCTTAGATGCCAACACCCAGCAGCATGTCCTCCGCCTGGTAGTTTAGCAGTCAGATCCTCTGCGTCATTCAAAAGATTTACTTTCGATTTCAACAAAAAAGTATTTGTTGCAGAAACCCGAAACCGTTTACACTACAATCAACCGATTAAAAGGTGGA…
Ss_lncRNA_276	ATTCCTGGAGAGATGGGTAGATGCAGTGCCTTCGGAATGTGTTCACACCCCTTGACTTTTTCCACATTTTGTTATGTTGGAGCTTCACTCTAAAACGCATTAAATTGCCCTCCCAGAATCTATACACAATACCTCATAATGACAAAGCAAAAACAGGTTTATGGAAATGTTTGCAAATTTATAACAAATGTTAAAGTATTCAGTCCCTTTTACTCTGTACTTTGTTGAAGCATCTTTGGAAGCGATTACAGCCTTGGTTCCAATCAGTTGAATTTACCACAGGTAGACAGACTCCAATAGATCGGAAGAGCGTCGTGTAGGGAAAGAGTGTAGATCTCGGTGGTCGCCGTATCATTAAAAAAAAAAAAAACAAAACACAGAAACAAGCGGAACAATCAC…
Ss_lncRNA_277	AAGCTGAGCATATTCCGACTCAGTTCTGATCCAATCAAGCCCAACGTCGCATTTAGCTCGTCCAATAGAAACAAGTCAAGAACCCATCACTTGCTTGATCCAGTGATGAATTAGATTTTGTCCACAACAGTGCACTGTAGCTAGTCACATTAATCCTCCCAGAAAGAAGAGCGATTTGGTGAAATGGGCAACGACTGGGGTGATTGAGAAGAGGGGCAGAGGAAGACAAACATGGAAGAGAACATATTGGGAGTAAGAAAAGGGAGAAAGGAGAGATTTTAGGGTTAAAGAGAGAAAAGGAAGAGAGATTTTGGACGTAGAGAAAAGGAGATCAAAAAAAGGGTGAAGTCACGTGGATCATCAACATGCCAGCTGTTTACCTTCCCAATCCTGCCACAA…
Ss_lncRNA_278	AAGGTGAATATGTGAAGCAAAAAAACAAAACGGCGAATTAGTGTTTATATGGCTGTTTGTATGGCTGTTTGTATGGCTGTTTGTATGGCTGTGTTTACACTGGTAGCCCAATTCGGATATTTTGCCACCGATTCGTCTTCTGATCAATCAGATCAGATCTTCTGCGTGTGTAAACGCAGCCCAAGTGTCTTACTTTCTGGTGCTGGGAAGTGAACATGTCAAATGTTTGGTGGTTGTGTACTCAACTCCGCCTACCGTTTGTTTGTTTTACAGTGTTCTACGCCTTCAGGTTGGTAGGCTACTAAAACTATGAAACCTACCTTCTATAGCCTTTGGAATACACATACGTCTTCTATACACTGTAGGAAAACCACATAGACAGAGTCTTGTTGTTACAAA…
Ss_lncRNA_279	CTCCATCCACCTTATTCTTATTGATTTTTACTACTGCTCTCCTCGTTATTTCTTTCTTCTGTTTTTTTTTTTAATGATACGGCGACCACCGAGATCTACACTCTTTCCCTACACGACGCTCTTCCGATCTCCTGGCATGACAAAGGTCATCAGTCTTTTCCCTTATAGACAACACATGCCTTGCGTCACTGACAGCATCAGTCAGTCAAAGAAAAGGAAATTCATCAAAAACAGAACTTCAAGATTCATTCAATATTGACACTTCCATTCAGAAGGGGGGAAAAAAGTTACAGCAAATAACTCAAGTAGAAAATATGTATACACCAAAAAATGGCAAATATATACAGTCAAATGCTGCATGTAACAACAGAATTGTCAAATGGGAGTGGTAAAAAAAAA…
Ss_lncRNA_280	TTTAAAATGTAACGTTTATTTAACTAGGCAAGTCAGTTAAGAACAAATTCTTATTTACAATGACACACGGTCCCCGGTAGTTAACTGCCTTGTTCTGGGGAACAGATTTAAGTTGTCACCTCGGGGATTCGATCCAGCAACATTGTGGTTACTGGCCCAATTTTCTAACCACTTGGCTACCCGCCACCCCAAATGAAAACATTAATCCTGGACTGAACTATTATGAGCCTTAAAAAAAAAAAGTCATATGCATGGTTGTCAAATCTATTGTAGTTGATAGTTTATCGCAAATGTGTGCTGCGTCCATGTTAACAAGACTGGAGTACCATGCTTATCTGAACGAAACTACAAAGCAACATCAACATTCAGATAAATCCTAAAAGGAAGTGATCCTTACCT…
Ss_lncRNA_281	TTGCTCTCTATGTGGGTGATTAGAGTCTGTTTTGTTTTTTAATGATACGGCGACCACCGAGATCTACACTCTTTCCCTACACGACGCTCTTCCGATCTTTACCACTTAGGGAGCCACGGGGGGTGTGTTTGTGTGTGTGGAAAAATAGAAAGCAACTGTGTACTGTACATAGAGGAATGTTTGTGCATATGTGAGTGTGTGTGCCTGTGTGCAGATTCAATGGCACATGTTATCTGATATGGACTTCCTGATTTATCTGACCCTGTTGAGAAAGACTTAAAGACTACAGACCAATTTGTCTGCCCACTACAGACCAGCAGTACTACATACCTCTTTGTCTGTCCACTACAGATCGGAAGAGCGTCGTGTAGGGAAAGAGTGTAGATCTCGGTGGTCGCC…
Ss_lncRNA_282	AGAGAGGGAAGGAGAGAGAGAGAGAGGGAAGGAGAGAGATAGAGAGGGAAGGAGAGAGAGAGAGGGAAGGAGAGAGAGAGAGGGAAGAGGGAGAGGAGGGAGAGAGAGAGGGAAGAGGGAGAGAGGGAAGGAGGAGAGAGGGAAGGAGAGAGAGAGAGGGAAGAGGGAGAGGAGGGAGGGGAGGGAGAGAGAGAGAGAGAGAGAGGGAAGAGGGAGGGGAGAGAGAGAGGGAAGGAGGAGAGAGGGAAGGAGAGAGAGAGGGAAGAGGGAGAGGAGGGAGAGAGAGAGAGAGAGAGAGGGAAGAGGGAGGGGGGAGAGAGAGAGAGGGAAGAGGGAGGGGAGGGAGAGAGAGGGAGAGGAGGGAGAGAGCAGGATTGGGACCTGACAGTTTTAACTCAG…
Ss_lncRNA_283	TTCATGCTTGTGTTGTCTATACCTGAGCTGGTTAAACTGTAGTAGGGTCCACATAGATACTAGTCTTGCTGGTGTAGTCTATAGCTGGGCTGGTTAAACTGTAGTGGGGTCCACATTGATACTAGTCATGCTGGTGTAGTCTATAGCTGAGCTGGTTAAACTGTAGTAGGGTCCACATAGAGATTAGTCAAGCTGGTGTAGTCTATAGCTGAGCTGGTTAAACTGTAGTAGGGTCCACATAGATACTAGTCATGCTGGTGTAGTCTATAGCTGAGCTGGTTAAACTGTAGTAGGGTCCACATAGATACCAGTCATGCGGGTGTAGTCTATAGCTGAGCGGGTTAAACTGTAGTAGGGTCCACATAGAAACTAGTCATGCTGGTGTAGTCTATAGCTGGG…
Ss_lncRNA_284	TTACTCATCACCACTCTCAATTCCCCCCTATTTCTTACTATCAAATACTCACTTTTTTTTTTTTTTAATGATACGGCGACCACCGAGATCTACACTCTTTCCCTACACGACGCTCTTCCGATCTTGTTGTCTATGTGTGCAGAGGGTCCCTGATTCAAGCCCAGGCAGTGGCAAAGAGAGGGACGGAAGCTATACTGTTACACTGTTCAACTTTTAACATAGGGGAGATCGGAAGAGCGTCGTGTAGGGAAAGAGTGTAGATCTCGGTGGTCGCCGTATGATTAAAAAAAAAATTCTCAATGATGCAGCTCGGACGAGAGTAGTGAAGGGAAAGAGTGTAGATCTCGGTGGTCGATGTATCATTAAAAAAAAAAAAAAAAAATAAACAAAGGTATCGTA…
Ss_lncRNA_285	CACACGTCACCCCCTGCTGGCCCGGCATGGGAACACGACGCATCGGCCTTGTTCCTGCGATAGGCAGCACCACTGTTGCGTTACTCCCTAGTGAAGACCGCACCCGATGTGTAGTGTTCTCATGACGGGACGGTCGCGGGGGAGACGCGACCCGCCCTTAGTCTAGCCCAGGATTTCTTCTCCTTGTCCTCCTCCTCCTCCTCCTCCTCCTCCTCACTGTGGGAAGAGAGATGGTGTTCAGTACTACAATTCAGAAACATTCACCACGGCAAAACCTTCACATATGCTAATAAACCTTTATCAAATAGTACTTTATCACTGTTGATGCAAGGAAGTGGCAGAGAAAACAGCAGCAGTAGAGGTCTTGATACGTATCATTGAAACGTGTCCCAACACAGA…
Ss_lncRNA_286	GCTCCAACACTACACACCCTGTAATAACATACTCCCACACTACACACCCTGTAATAACATACTCCAACACTACACACCCTGTAATAACATGCTCCTACACTACACACCCTGTAATTACATGGTCCCACACGACATACCTTGTAACAACACTGTCAGACACCACACAGTTTGTAACAACATCGACAAACAAGAGATCGGAAGAGCGACGTGTATGGAAAGAGTGTAGATCTCTGTGATCACCGTATCATTAAAAAAA
Ss_lncRNA_287	GTCGTCGGTTAAGGAGGACCAAAATGCCGCAGGTATGTGTAAACTCATCTTCTTTATTATATGGAAAGAAGGAAAACCCAAAATAAACACGTATACAAAGAAACACACCGACAATAACCAGTCCTGTAAGGCTTGATGCTATACACGGAACAATCTCCCACAATTAAACAGACAAACACACCCAACTAATATAGGACGTCCAATCAAAGGCAACACCACAGAGCTGCCTTCAATTGGAAGTCCACCCCAATTAACCAAACATAGACATACAACTAACTAGATCAACATAGAAATACGTAAACAAGGAACAGTGCCCAAAAACCCCGGAATACAAGATCGGAAGAGCGTCGTGTAGGGAAAGAGTGTAGATCTCGGTGGTCGCCGTATCATTAAAAAAAA…
Ss_lncRNA_288	TTTGAAGTGAACAACATGTTTATTGTTTGAACAGTAGCTTGGTTTAGACGTTCTAACAGGAAGTAGTTCTACGAAACTCCTTCTGATCTCAGACCAGTTATTTCAATGTTAGCAGTAACTGGTTGGTTCAGAGGTTACTGTTCCCAGACCAGTTATTTTAACATTAACAGTAACTGGTTGGTTCAGAGGTTACTGTTCTCAGACCAGTTATTTCCATGTTAGCAGAAGCTGGTAGGTTCAGAGGTTACTGTTCTCAGACCAGTTATTTTAACATTAACAGTAACTGGTAGGTTCAGAGGTTACTGTTCTCAGACCAGTTATTTTAACATTAGCAGTAACTGGTAGGTTCAGAGGTTACTGTTCTCAGACCAGTTATTTTAACATTAGCAGTAACTGGTA…
Ss_lncRNA_289	AATACATAAATCAAATGCCCTTTTAGAAAAACCACCACCCCGAACCACATAAACCAAATACCCTCTGCCACGTCCTGACCAAACTACAATAACAATTAACCCTTATACTGGCCAGGACGTGACACCTGGTGAGTTAATAGACCAATAACAAAGAAAGTTTGCCCACCTCTCTGCCAATAACAGCTAGTTTTCAGGTTACACATTCCTCCTATTAGGCTCCTCCAATTAGGGCCCTCTCTCAGACCACGTCTAGACAGTCCTAGCAAAATTCTCGCTTGAGAAATAGCATTTAGCTAAGAAGCTATTTGTTTATTTTACCATTTGAATTGAAAACAATCAC
Ss_lncRNA_290	GTTTTAACAGGACATGCAACCTCATCTCCCTCCTGTCGTACAATTGATTTCAACATGATATCGATGAGTTATGACAAATAAGTGTTGTGTTCCTTTGTTTACCGACCCCTAAATTTAACTGCATCACTTCAAAATGTAGCTGACTGTCTTCTGCAGGTTGTCCTCTAACCAGTGAGGTGAAAGATATCTCCATTTCCAAGTGTTTTTTTTTTTTGTTGTGTTAGTTTCAGGAGCAGATTCAACCTGATTTCCCCCCAAATGGATAT
Ss_lncRNA_291	ATTAAATCTGATAGCTAAAGGAGCAGTGTGAACCAAAGCGTAGCCTTATGCATTTTCATAGAATACTGTAGGTTGCTGCACACAATACATGAAAGGAAAAAAAAGGTGCAATACCTGCTAGAACAAAATATAAATTGCTGTGCATTCATTGTGTGAAGTATTTGGTTTGTGTGGCTTTTCCTGAATGTCTACTGCACCTTAACACTTCATTGTATATGGGCACAAGGCTGCTGTGTTAGAGTAGATTGCTTTACGAATGTGCTTCCCCCTGTGTGTTCTGTCTTACCAAGTGTGTGTGAAAATGCTTTTTACACTTGAAGTTATTTGCTAGATATTGCTGCCTAGAAAATGATGTAACTGCGACTTGGGATAGCTGACTTTCAGTGAAATTCATTTATG…
Ss_lncRNA_292	CTCCTCTTCCTCACTAGTGTCTCTGGAGGCCACTCCTCTTCTTCACTAGTGTCTCTGGAGTCCTCTTCTTCACTAGTGTCTCTGGTGGCCTCTCCTCTTCATCACTAGCGCCTCTGGAGGCCCCTCCTCTTCTTCACTAGCGTCCCTGGAGGCCTCTCCTCTCCTTCATTAGTGTCTCTGGACGTCTCTCCTCTTCTTCACTAGTGCCTCTGGAGGCCTCTCCTCTTCTTCCTCACTAATGCCCCTTCTCTCTCTTCCTCTTCTTTTCTAGGTTAGTAGAGTCCTCCCAAGACCCCTCAGTGTAAGCCCAGAATACTTACTCCTCCTCAGTGAACAATATGTCCCACTCCTTCCCCATACCCTGGCCTTGCACAATACAGGCCAGATCAGAAGAGCGTC…
Ss_lncRNA_293	AGTACTCATGACATCACCCTGAAGGAGGTAGTGATGCCGAAACGTTGGTAAATTCCTGGGAGTTTATATATGGAGTGTGAGACTTTATTTTCATAGCTTATAGTTTATTCGTTGTTAGTCAGCACCTCCACACAGACACATTTTTTCTGGGTGTGCGCCAGCTCATGTTTTTTAATCAGCATAAAGGACTAACATAAAACAATACATTCAATAGCTCCCTTTTTCAGAAAAATGTTTTTCATTTTCAGATGAATATTCTTCATCATCCCTAATTAATGGACAAGTCACTGTTCCTGTGTACGAGTTACAGTAAATGCAGGCAGTAGTATTCTTCTTCCATGGCTACCTCACTTCCTGTGGCTGTCAAAGCCCATTTCCTGAATGCCTGCAGCATTTCCA…
Ss_lncRNA_294	AAAATGAATTTATAAAAATGCTGTAAGTCCAGAAATTGTTTGCTTAGTGGGAAATGAATATCCAACTACCCAGTAATAACTGTGTGGAGTTTGGAGTTTGTGACAGCAACTATGTGATCTTATTACAGTATTATAGACACTATGTCCTGGGTTTTACTATGATCTTCTATGTAGAAGAACCCCTTACAGTATTATAGACACTATGTCCTGGGATTTCCTATGATCATCTATGTAGAAGAACCCCTAGCAGTATTATAGACACTATGACCTGTGATTTCCTATGATCTTCTATGTAGAAGAACCCCATACAGTATTATAGACACTATGTCCTGGGATTTCCTATGATCATCTATGTAGAAGAACCCTTTAGCTTCTAACGACTCTTGTGTAGCTTACATG…
Ss_lncRNA_295	CACACACACTCACACTCACGCTCACACGCACACACTCACACACACACACACACACACACACACACACACACACACACACACACACACACACACACACACACTCACACACACACACACACACACACACACTCACACACACACACTCTCACACACACTCTCTTACACACACACACACACACACACACACCGTGTTCTCATACAAGCACGCACACACATACACTCACGCACACTGACAATTAATCTTTACAGCAACCTATCAGAGCAACAATCTCAGGCCTAGATCTCA
Ss_lncRNA_296	GTTTATGTGATTATGGATGTATGTGGTTTCTGGAGCGACGCTGGGCGAACGTGTATTTGCTTTTTTTTTTTTTAATGATACGGCGACCACCGAGATCTACACTCTTTCCCTACACGACGCTCTTCCGATCTTGGGGCTGTAGAAGTTTAGTTAGATTCACTCTGTGATCAGAGACGAGCTTTAAAAAAACAGAACAGCCAGGAATACTGTCTACAGGACACAGTCTCCTAGCTGAGAGAGGAGAGGGAGAGAGAGAGAGGAGAAGAGAGAGAGAGGAGAGGGGAAGAGAGAGAGGAGAGGAGCGGGGAAGAGAGAGAGAGAGAGAGGAGCGGAGAAGAGAGAGAGAGAGAGGAGAAGAGAGAGAGAGGGGAAGAGAGGAAACGGGAAGAGAGAGAGGAG…
Ss_lncRNA_297	TGGTGGGGACTATCCTCGTCTGCAGGACAGATTGAAGAGGTGTGATCAGTGCTGGGGGGGACTATCCTCGTCTACAGATTGAAGAGGTGTGATCAGTGCTGGGGGGGACTATCCTCGTCTACAGGACAGATTGAAGAGGTGTGATCAGTGCTGGGGGGGACTATCCTCGTCTACAGATTGAAGAGGTGTGATCAGTGCTGGGGGGAGACTATCCTCGTCTACAGATTGAAGAGGTGTGATCAGTGCTGGGGGGGACTATCCTCGTCTGCAGGACAGATTGAAGCGGTGTGATCAGTGCTGGGGGGGTACTATCCTCGTCTAAAGATTGAAGAGGTGTGATCAGTGCTGGCTGGGACTATCCTCGTCTACAGATTGAAGAGGTGTGATCAGTGCTGGGGG…
Ss_lncRNA_298	GGAAATCCAGCAGATGACCTATAGGAGAATCCCACCCACATGATTGGCTCTCTTCTCAGTTCAAACCCGGAAGCGGACCTCTCCGAATTCATCATCTCCTCTAACAACACAACTGTTTTGTGTTAAACTTTACACCAAAAAGCAACAAAACAAAAAATATCAAGAAGAAAAAAATTGAACTATGGAAGAAAGAAAAAAAGTACAATACATAGAATAACATTAAGGAACAAAACAGGTCAGGCCTACTGTAACTCTAAATAAACACTTGAAATGCTCCAATGCTTTCTTTTTCCTTAAATAGAAGATCAACAGCGGTTGATAAGGAAAGGACTACAGCGTAATCATAGTCCCTTGCCTGAAGTCTCAATGATTCTTTTCATGGGGGAACGTTAATACACA…
Ss_lncRNA_299	GGAAATCCAGCAGATGACCTATAGAAGAATCCCACCCACATGATTGGCTCTCTTCTCAGTTCAAACCAGGAAGTGGACCTCTCCGAATTCATCATCTCCTCTAACAACACAACTGTTCTGTGTTAAACTTAACACCAAAAAGCAACAACACAAAAAAGATAAAGAAAAAAAATTGAACTATGGAAGAAAGAAAAAAGGACAATACATAGAATAACATTAATGAACAAAACAGGTCAGGCCAACTGTAACTCTAAATAAACACTTGATATGCTCCAATGCTTTCTTTTTCCTTAGATAAAAGATCAACAGCGGTTGATAAGGAAAGGACTACAGCGTAATCATAGTCCCTTGCCTGAAGTCTCAATGATTCTTTTCATGGGGGAACGTTAATACACATCT…
Ss_lncRNA_300	TTGCACCCTCGACAACTACTATGATTATTATTATTTGACCATGCTGGTCATTTATGAACATTTTAACATTTTAACATTTTGACCATGTTCTGTTTTAATATCCACCCTGCACAGCCAGAAGAGGACTGGCCACCCCTCATAGCCTGGTTCCTCTCTAGGTTTCTTCCTAGGTTTTTGGCCTTTCTAGGGAGTTTTTCCTAGGGAGTTTTTCCTAGCCACCGTGCTTCTTTCACATGCTTTGCTTGCTGTTTGGGGTTTTAGGCTGGGTTTCTGTACAGCACTTTGAGAATATCAGCTGATGTACGAAGGGCTATATAAAAATAAATTTGATTTGAAAAATTTGAATGAGAGGCTTTGAAGCTACCGGTCAGCCGTATTGGCAGTCATCCATAGGAATTA…
Ss_lncRNA_301	ATTAAACATGATGCACAAGTATCAGTCGAGAGTTTCAACTTTCAGATCTTTATTGAACACAAACACACACACACACACACACACACAAACTCCTGTGAGAGTAGCAAACACGTAGTTATATACATGCACAATGTTGGATGAATGTTAAAGCTCTTGCGAGATGTCAATCTTCCTATCTACCATGCTTTGACTTTTGTTTCCCTTGAACAGTCATGTCTAGAAAAGTGTTGACATAGAAAACGGGAGGGGATGCGTTTTGCATTGTGCATTTCTCTTCTCAATCACCTTCAGGTATTTCCCCCAGATCGGAAGAGCGGCGTGTAGGGAAAGAGTGTAGATCTCGGTGGGCGGCGTATCATTAAAAAAAAAAAACATAGACCATGTTCGAGCGGGGCGTGG…
Ss_lncRNA_302	GTCACTGACAAAAGTTTACAAAATGATGAGAATCACTCAGATTTGACAGATCGCACATGTGTACACCCAATTAATGTTAGATTCGTTCCAGCATAAAATAAGAGTTTGGAAAATGACAAAAGACTAGTTTGTCAGGGGTGTTCAGTTTTGCCCCAGTTAGAGGTATGGTATGGCTCAATGATTGTCATGGAAACCATCAGCTGGTTTCAGAGAGAGCTCCAGGTGTTGAGTCTGTCTGTGTTCTCTACACCCTCCTGAGCACCTCTAAAGAAATGACATTTCAAGTTCTTTTTTCCCTCAAATTCAAAATCAGAGATCGGAAGAGCGTCGTGTAGGGAAAGAGTGTAGATCTCGGTGGTCGCCGTATCATTAAAAAAAAAAAACACTGTAATATATACA…
Ss_lncRNA_303	AATAAAAGACAATGAAAATAAACAAATATTTAGTACACAACAAACAGAAGACGAAACAACTGAAAGACTAATGAGCATTCTAAGGAAATGCCATTGATTAAAATATTCCTTGGATGCAATATCCAACCCAAAATATAAGTGTGTTCTTTAGGAGGGTCTCTGATATGACATGATGCAACACAATGTCTTCACAGGAAAAAACAAATACTTAGTACACAAACATAAGAGGATGAAATGCCATTGATTAAAATATTA
Ss_lncRNA_304	TGTTCAGGGGAAGAACGACAGATTTTTACCTTGTCAGCTCGGGGATTCGATCTAGTAACCTTTCGGTTACTGGCCCCAACGCTCTAACCACTAGGCTACATGCCGCCCCAAATATAACTCACAGTTGCACCAAACATTTGTAATAAACTTTATTTTTATTTATCGTACATAGCGTACAAGACTTTCTAAACAATTGTGGTTCAATGGGAACTGAAGCAGGTTCCATAAGCAGACTCTCATCACAACTATAGCTTACAGAAGGTTTTGGTCTCAGAATGAAATTAAATACTTATGATACATTTTCATCAATATCACAATGGCAGTGTTAATCTATAAACCATCATGCTCCGATCAAGTGCATCAACATTTTTCAATTTCTTTGTATTTGCGGTCATAACT…
Ss_lncRNA_305	ACAGGGGATCAGAGCGGTAGGGGACAGGGGACCAGAGCGGTAGGGGACAGGGGACCAGAGCGGTAGGGTACAGGGAACCAGAGCGGTAGGGGACAGGGGACCAGAGCGGTAGGGGACAGGGAACCAGAACGGAAGGGGACCAGAGCGGTAGGGGACAGGGAACCAGAGCGGTAGGGGACCAGAGCGGTAGGGGACAGGGGACCAGAGCGGTAGGGGACAGGGAACCAGAGCGGTAGGGGACCAGAGCGGTAGGGGACAGAGGACCAGAGAGGTAGGGGACAGAGGACCAGAGCGGGGATGGGAAGAGGGCCGGGGAGGGGAAGGGTGGAGAGCTCGGGGGTCGCCGTAACATTG
Ss_lncRNA_306	AGGACTGATAACACATCTTAAATCGGGAGACGAGGATAGGCCCGCCCAGCACTGATCACACCTCGTCAATCTGGCCTGTAGACGAGGATAAGCCCCCCCAGCACTGAAGACACCTCATCAAACTATGGTAGACCCCCCCAGCAATGATCACACCACGTCAATCTGTCCTGCAGACGAGGATAGCCCCCCCAGCACTGATCACAGCTCTTCAATCTGTAGACGAGGATAGTCCCCCCCAGAAATGATCACACCTCTTCAATCTGTCCTGCAGACAAGGATAGTCCCCCCCAGCCCTGATCACACCTCTTCAATCTGTCCTGCAGACGAGGATAGTCCCCCCAGCACTGATCACACCTCTTCAATCTGTAGACGAGGATAGTCTCCCCCAGCACTGATCAC…
Ss_lncRNA_307	TTTTCTTTCTTTGGTATCTACTTGTGTTTTTTTTTTTTTTTTTTTAATGATACGGCGACCACCGAGATCTACTCATTTAAAAGTAGAGAATTCTGTTGTTTATTTTTTGTTCTTCATAATCATACTGCTGGCAATAGAGGAGAGAAGTGTTGATGCATGTTCCTAATTGGTTTCCAACTCTGTTTCCAGTCTCTTGTTAATATGATGAGGTAATCTGCCATCTCATTACGTTCAGCACATAGTTAACTATGAACCGTTCATCCCTCTGGAGAACTAAGGTTGTATTAATTAATCACTGATGTAGGCAGGCGTCCCAAAAGGTAAGGCACCCTATTCCCTATATACTGCACTACTATTGACCAGAGCCCATAGGGCTGTGGTTAGGAGTAGTGTACTATG…
Ss_lncRNA_308	CTCCCTGATCCCCCTTTAACCTGCTACTGCTCCCTGACCCCCCTCCACCTCAACCCCCATTTAACCTCCTACTGTATGGGGTAACACATTTAACTCACCCCCTTTAACCTCCTACTGTATGGGGTAACACATTCAGCTCACTGACCCCCATTTAATCCCTGACCCACCTTCAACCTCACTGCTACCATCCAGATCCTCATTTCCTTATCCTAATACTCCCATCATCTAGTGTTGTCGTTGTAACAGAGTTAAGAACGTGCCGTAAGGTCACTCCACAGCTAGCTTGAAATGTCGTCGATGGAGCCATCCAATTGGATCCTTTTGTATAGCTCAATCGGTCGGTACTTTGTCAACGAGGATGGTCACTGGTTCGAGCCCGTTATGGGGACACGGACAGTG…
Ss_lncRNA_309	CACTCATCTTCCTCCTCTCATCCATGTTCTTCTCGTCTGCCTTCTCCTGCGCCCTCTCGTTTCCTCTCCCCCCTCCCCACTCTCCCCTCCCCTCTCCCTCCCCCCTCCCCCCTCTACCCACTAGTCTCCCGCCCCCCTCCACTCTCTAACCACTAGGCTGCCTGCCGCCCCTACCCTCTATCCACTAGGCTACCTGCCTCCCCTCCACTCTAACCACTAGGCTACCTGCCTCCCCTACACTCTAACATCTAGGCTACCTGCCGCCCCTACACTCTAACCACTAGGCTACCTGCCGCCCCTACACTCTAACCACTAGGCTAACCTCCCTCCCCTACACTCTAACCACTAG
Ss_lncRNA_310	GTGTGTCTAACACACAGACGGCAGAGTTTCTCTGCAGAAAAGTGCCCATTATTTTATCCACTGGCATTTGACCAATAAAGTCGCAGGTGCAGAGTTAGAGGGGACAGAAAGGGTCTGGGGTTAGGGTGAGGGGGGCACAGAGGTGTCCATGTGGTAACATTAACATTTAGGATACCAGCCTCTGTGCCTGGGTGTATGTCCCGAGAGGAACATTTCACTCACAGGCGTCACTCTGAAGTGTTACTAAACACAAGTGACCTTCTTTACGCACTGATGGCCATTGGCCACTCACACACACATATGAGAGATGGAGAGAAAGAGAGCGAGCGACAGAGAATGGCTTAGAGCTTAATCATAAATGAACTACTACAATATGAACTACTTTATGTAGTAAGACCT…
Ss_lncRNA_311	TATACAACACCCAACACACCCACCACCCACCCCCCCCAAACAAAACCACCCATTTTTTCTGTTAGTCTGCTGTCCATCACGGCACCATCCTTCCGTTCAGTTAGTGTGTCTGCTGGCCAACACTGCACCATCCTTCCATCCATCCAGTCAGTCAGTCTGTAGTCCAACACTGCACCATCCATCCAGTCAGTCAGTCAGTGAGCCTGCTGTCCAACACTCCACCATCCTTCCAGTCAGTCAGTGTGTCTGCTGTTCAACACTGCACCATTCCTCGCTTCAGACACCACAGCTGCTGTTCATATGGCTGCGGTCTTTGTCACGGTTGGGAACCTTTGTGTAGAACCTCTCTTCTTTCTGTCTCTCTTTCCATTTT
Ss_lncRNA_312	CAGGGCAGAGGCACAGATGCAGGGACACCATCCTACAGCACTGGGGATCCCCCTGCCTAAGGACTAGGCTAGTCTGGAGACATGATCGCTAGATCTGATTTCTGATCTCTGAGAAATTAACAGAGAATCACATACACTGAGTGTACAAAACATTAAGAACACCTGTTCTTTCCATGGCATAGACTGACCAGGTGAAAGCTATGATCCCTTATTGATGTCACTTGTTAAGTCCACTTCAATCAGTGTAGATCAGGGGTCTCCAACCTTTTCTAGCATGAGAGCTACTGTTAAATCATGAAACATGTGAGCTGATCATAATTGCTTTCCTAGCTTTGAAATCCTTGTATTTTCCCGAATTCTGTTTTCTCTGTTTTATATTTTGTGGTTTGGGAACTAAAA…
Ss_lncRNA_313	GCTCTGTGTGGACATCATAAAGGTACTGTACAGTCACTACAGACTAGGTTTACAGTATATTTTACTACAATAATACGAAGTAGAGATTCATATTACAGTATAGTTCAACATAGGAATCCCTTCAATTTACTGGTAGTTTAGCATGAAGGTATGGTATGAATGTCACTAGAGAATACGTTTATTGTATATTTCACTCTGTCTACACTGAAGGGACTCACACAGGTCGTCTATAGGCTACAATGCAGAAGTCCGGTAGGCATTTAGGGACAGTTTCCAGGACACGGATTAAAACTAGTTCTGGACTTTCAATGGAGAATCTCCACTGAGATTAGTCTATCTATGTTCGTGAAACTGACCCTTAGATTATTGTAGACTTTTTACCTTTGTAGCATGAAGGGG…
Ss_lncRNA_314	TGTTCTCTTCTCTGTTCTGTTCTCGTCTCTGTTCTCTTCTCTGTTCTCTTCTCTTCTTGTGGACATTGACTGCATTGACCTCCCATTCTTGTTGTAGCCAAATGTTTTCTTCCTTCCTTCTTTCCTTCCTGCCTCTCATTCCTCTCCTCCTCTCACTCCTTTCTTCACTCACTCCATTTCAACTTACCCCAACTTATGCATCTTATCTTTTCCACTTGCTATGAATTTTCCCCCTCCACATTGTGCTTTTGGATAAGTGATTTTAATCTTTTAATATTTGTTGTTGGTGTGTGTGTGTGAGAGCATGCTCCTGTGTGAGCATTCGAGCGTATGAGTGTGTGTGTGTGTGTTGTGTGTGAGTCCAAATATGGTGCCTACAAAGGAAAATGGCTTCTGTAC…
Ss_lncRNA_315	AATCCTGTTATCTCTTATTAGGCCCAACATCGACACTCACCATCCTCGTGTAGTCTATAGCTGACCTGGTTAAACCCTATTAGGGGCCAGATAAACCCTATTCATGCTGGTCTAGTCTATAGCTGAGCTGGTTAAACTGTAGTAGGGTCCACATAGATACTAGTCAAGCTGGTGTAGTCTATAGCTGAGCTGGTTAAACTGTAGTAGGGTCCACATAGATACTAGTCATGCTGGTCTAGTCTATAGCGGACCTGGTTAAACTGAAGTAGGGTCCACATAGATACTAGACATGCAGCGGTAGCCTCTAGCTGACCTGGTTAAACTGAAGTAGGGTCCAGATAGATACTAGACATAATGGTGTAGTCTATAGCTGAGCTGGTTAAACTGTAGAAGGTTCCA…
Ss_lncRNA_316	TGTAAATACGTTTTATATATATTTATATATAGATACATTTGCAAACATTTTGGAGAACCTGTTTTCGCTTTGTCATTGTGGAGATTGCTGAGGGAAAAAATTATTTAATCAATTTTAAAATAAGGCTGTAACGTAACAAAATGTGGGAAAAAAAATCAATGGGTCTGAATACTTTCCGAATGCACTATATCATTTGCGTCCACATCTAATGCTATTAAATGAAGGGTATGACCAATGTTTTCCATACCTAATGCACTCTCTTTCTTCCCTTCTGCTCTTCCTCTGAATACATATACTGGTTTGGTGATCCCCCTTGGCTTTCACTGACAGTGTTCCCATGCAGGGGATGCTGGTGGGAGGAGCTGTGGGAGGACGGGCTCATTGTAATGGCTGGAATGG…
Ss_lncRNA_317	GATACAGCGACCACCGAGGTCTACACTCTTTCCCTACTCGACGCTCTTCCGATCTTGTCATCAAATCAACATAAGGAGACAATGCAGTTCACAGTAGCTAGCAGCATTTTGCCATGCAGTTCACATTAGCTAGCAGCATTTTGCCATGCAGTTCTCAGTAGCTTGCAGCATTTTTCCATGCAGTTCACAGTAGCTAGCAGCATTTTGCCATCCAGTTCACGGTAGCTAGCAGCATTTTGAGATCGGAAGAGCGTCGTGTAGGGAAAGAGCGTAGATCTCTGTGGTCGCCGTATCATTAAAAAAAAAAAAAATGTAGATCGCGGACTTGTCAATATACTGCAAGTAC
Ss_lncRNA_318	TTTGGACCTCATTTTAAAGGGACGGAGAAAGGGGAGGCTTTGCCAGGTGTGGTCTGAAGAGCTGATTGGCTGCGCCTGTTTTTAAACCAATCTCCTCCCTGATGGTACAGTGATTCTGATTGGCCAGCGACTGAGCTGCGTGAGTTGTGATTGGGCAGGTGTGGAGTGGGGGGAAGGGAAGAATCTGTTGGCTCAATGGACTCCATCCAAGCCTGAGAGGGAAAATGATTCCAGGAAATAAAATGGTGTAATCAGACTGTCTTTTTTCTTTTTTTCTTCTCTAAACATTTATTCTAAAACTGAAGAAAAAAATACTTATTTTACAAAGCTCTTTAGAAATTGTGTATCACACAAGTTTGACATTAAAAATGGATTATCAAGTGGAGATGGGGGTTTTTG…
Ss_lncRNA_319	CAAACCGGTCATCCCACCACTTGTTGTGGTTAACAGCTGTGGGATGGGACTGGAGGAATTTAACCACTCTCAAAATCAAAGATGGAGCTCTGGATGCAAGGACTGACCATCCATGAGATCAACATGATAGTTTTAACCATGTTTTAAACCTTTACATCGTGTACAAACAATGGAGTAAAACAAGCTTATAGTTGGGATTCTGATGGGGAACGACAGTTGACCTCTACAAGAACCATGGGCTATAAATCACTAATTTAAACATAAAACAAAATGGATGTACCAAGCTCTTAAGTTAGGTTTTGGTTTGGGTAAGCTGATCCTAG
Ss_lncRNA_320	TAGGGTGCCATTTGGAATGCAAGCCTTGACCTGAGAGAAATCCATGTATAATCCTTTTTCTTCAATGTGAATCTTTATTCATATCTGTTGTATTTGTAGGCTTCTCTCCTGCCTATCCCTTGTTTATAAAATAGAAAAGCTTTAGACTAGATTGATTCCTTTTTTTGACTTGCTGCCTTGCCTGTGAGTAGTACTAGTAGTAGTAGTAGTACCCTTCCTAATATGGGATGTATACTCCCCCAGCCTGTGTTTTACTGATCCTTATTAACTGACCCTCTAGTTTTACCTTTTTAGTGGGAGAAATAAGATCGGAAGAGCGTCGTGTAGGGAAAGAGTGTAGATCTCGGTGGTCGCCGTATCATTAAAAAAAAAAAACAAAGGTATAGAGGAGC
Ss_lncRNA_321	CAGGATAGATAATAATAAGAGTAAAATAGTGACAGACTCTGTGTATGTGCTGCCAGTTTCCATGGAGACGCGGGGGGGTCACTCGCTCCTGAGTCGTGTGTCGCGTCTGGTGAATAATGCTGTAAAAATACACACACACATACACACACAGACACATCGATCTGCCACTTCACTCAGCTCTCATGTCTGACAAATCTTGAGTCCTTGAGTCCACTTGAGTCTGTCTGTATGTTTTAGTGTGTGTGTGTGTGTGTGTGTGTGTGTGAGTGTGAGTGTCTGTGTCTGTGTCTGTGTGTCTGTGTCTGTGTGTATGTGTGTGTGTGTGAGAGTGTGTCTGTGTCTGTGTGAGTGTGAGG
Ss_lncRNA_322	CCGCTCTAGCCATTACCACAAGCCTGTCCTCCCAAATTAAGGTGCCACCAACCTCCTGTGATGTGCATAGTTTCCAGTGCTGGTTAAGTTGTTGGCTATCATCAAGGGAGAAATCAAAAAGCAGGACCCCTGATTTTGCTGACATCATTTCATTAGCTTTTTTTTATCATCACATTTAGTAGTTTTCTAAATAGTTCAGTATGCAGTAGTTACAAATGTATCAGTTTGATTTAGTAACAGTGTAACAGTGAAAGACAAACACATTCATAATCAACATTACTTGGAATTGTACCATGTTTCTATCCACTGATCATTCATAGAGCCTCTCTCTGGGGCGCATCTCAATAATGTGAAAAAAGGAAAGGAAACAAGGAAAGGAAGCTCCTTTAGAGTATGGAG…
Ss_lncRNA_323	CACAGTGGAGACCTGCCAGTTATTTGTTTTTTACTGAGTACTACTCAGTACTACTCACTCGTTCGTGGTGCCTTTTAGCAGTCTGTTCAAAGAGCTTACTTTAGTAAAACACTCACTATATGTCATAACCAGCATTTGCTTTACTTCAAAGGTAATTTTTTACTAAGATATCAAAATACATAAGATGTTTACACGCTTTATTAATAGCACTGTATCCTTTTGATTTTGAATATTCAAAATGTTTTTCAATTATTTTTATGGCTTTTTATGACTACACCTTCAAAAATGTTTGTTTTATATGCTCAGATCGTCTGCTTACTTGCAACAAAATCTGAAGTAGTAGCACAATATATACAGTGCCTTCAGAAAGTATTCATACTCCTTGATTTATTCCACATA…
Ss_lncRNA_324	ACTCTTCTTTATTATGTACAGATATTGTTTATTGATTGTTGTTTTTTTCTATGTCATCTATATTTTTTTTTTTTAATGATACGGCGACCACCGAGATCTACACTCTTTCCCTACACGACGCTCTTCCGATCTGCAGCCTTTATTTCAGTAGCTACCTAGATAGCTACCAACAACACAATGCATAGTGTATACAGTTTGGGCTTTAGTTTACAAGAGTCCTTCGTTACATTATAAAATGTTGACATTTATAACACAGTCAGTAATACATACGTATTTTAGTATCCTGATAAACTCATACAAAGCCACCATAATAAGTCACCACAATATATACACATTTTAGGCACATTTCAAAAAAACGACTTTCCAAAATACATCTAGGCTTAAATATGTACACAAACA…
Ss_lncRNA_325	AGTTCAATAGCCTTGTTCATGCATTGTACAAATCCCTACACGCGTAGTCCGGGGAACAGTCCGGCTAGTCGATTACCTATCAACTAGACTCCGTAACAGTTACCACCAGTAAACGGTTGGAACTAGACGGTAAGCTAGTTGACAAATTTGAATTTGGCTAGCTAACACGATTAAGATGACTTAACTCACTCTCTGTCAATCTTTTCCTCCTGTGTTGATCTTGAGTTCTAAAATTTGATTACCTACACATTTTTTGCTAATTTAATCATGTTAATCTCACTTTTAACAACCAGAAATTTATAACAAGTCAGAAGTTGTTTTTCTGCATGACTTCTCCCTCTTCTCTCCATTGCTAAGGCCATGGATTCTCTCTCACGCATTGTGTGTTTCTGAATAACA…
Ss_lncRNA_326	AGAGTGTCTGCTAAATTACTAAATATATAAATACAAAAATGTGTATCATATAAGTTACCCATAAATGCTGTTTTATAGTACTGTAAATCAAACAGAGTATCCTGAAGTATTGCTTTTGACTGCTGATTGCTATTGTAACTGGTATTTCCTGTGCTGGTGTGCTTTTATAGTGGTGAAGGCCACTGTATCGTAGTATCTGGAGAATGTGTTATTGAAGTAGTTTTCAGGTTGTCATATGGTTCGCTCAGCTTCATCACACTTGATGTAGCTGTTTGCTTGAGCTAAATGGGGCGGCAGGTAGTTTAGTGGTTAGAGCGTTGGGCCAGTAACCGAAAGGTTGCTGGATCGAATCCCCGAGCTGGCAAGGTAAAAAAAATATTTTGTTCTGCCCCTGAACAA…
Ss_lncRNA_327	GGTGTAGCTGTAGATTATATGTTTACTACATGCGAGATACGTAATGTATTCTTTTTTTTTTTAATGATACGGCGACCACCGAGATCTACACTCTTTCCCTACACGACGCTCTTCCGATCTGTCAAGATGGAGCAAGGAACCATGGGTAATGTCAATGTTCCTCTGTGATATACATTCGTCAAGCGTAAACACACACACACACACACACGCATGCAGCTGCCTCATGAAAATATCAACAATCAATAATAATAAAATGTTTATTCATCAAAAACAGATCACAAATTAAAGAGGAAATGTCTCAACAATGGCAACAATCATATGAACTTTAAAATAAAAATCATAAGAAAAGCATCTAATCTCCAGTCAGAATCAATATTCCAAACCTGTTGATTCCCTCCT…
Ss_lncRNA_328	CTGTTGCATCTTAGTTGGAACTCCGTAGCAATCTGTGTGGACATGTACATCCCCTGGGAGAAAGTGGTATGCCTCTGTAGGACTGTGTGTGTTGTTCAAAAACCTGTTTGTTCAGCATCGACAAAGGCAAATCACAGACCCTAGTCTGGTCTGACTTACTGGTGTGTGTGTGTGGCGCGGGAGGAGACACTGGTCCCAGTCACACCAGTCCATCCGCCTGGTATAGAGGATGAAATGGTGGCCTTTCTTTCCAGAGCCTCGGGCCTTCAGCCAAGGGGCCCTGACACACAGTCTCAGCCCAGACAAAGAGCTCTGTGCTGGGGATGACTCGGAGCTATGGAAGGGGTGGCCTGGAGCTATCAGTCAGAAGCCCTAACAGGGCTGACAGTGTTTGTGAGA…
Ss_lncRNA_329	TTTGCTTTAACGCTACTGCGACCACCGAGATCTACACTCTTTACCTACACGACGCTCTTCCGATCTGGGGGCTCTAGGGTAGGGTAGGGTGCTCCTGCATTCAGCCCCGTCGCAACACCCCTAGCAACACCACCGCCACCTCTCTGAAGAGTCCAACAACGTGACCGAATGCAGGAGCACCCTACCCTACCCTAGAGCCCCCCACCCTAACCTAGAGCACCCTACCCTACCCTGGAGTACCCTACCATCTATCTATCTATCTATCTATCTATCTATCTATCTATCTATCTATCTATCTATCTATCTATCTATCTATCTATCTATCTATCTATCTATCTATCTATCTGCTACTGAATATTCAGTTCTTACCCTAAACCATCACACTAATGAACAAGGTCG…
Ss_lncRNA_330	TTGAGGCTAAACTTGAGGACGGTACGCTGGTCTGAAGTCCAGCTCTTGGAAACAGTGTTGTTGGACTGGAAGGTGTCTGGCTCAGGGTGGAAAGATCACTTTACCCACAATCCTAAACTAAATGTGTATTGCTATCAGACCTCTGTTTAAATACCATTTGGAGTTAACGTTTGCTCTAGCCTGCCTGGAGTGCTAGATGGGAGGGGAGTTGCAGTTTTGGGACTATTCTATTGGTCCATTTAAGCCAGGCAAGCACAGATATAGGATTTGAACCCAGGTCTGGTTACCACTCAGTCAGTCAGGATCCAATGGTTCTACTAGACAGATGATTCAGGCCCTCAGCGAGCACTGATCACAGTCATCTGTAACCTTTTGAGGTCATTAGGTCAAGGTTCAGTT…
Ss_lncRNA_331	GTCTTCGATGTACGTGTTCTGTTCTATTTCTATTTATTGTGTTATTTTTTTTTTTTTAATGATACGGCGACCACCGAGATCTACACTCTTTCCCTACACGACGCTCTTCCGATCTTCACTATTGTCAGTTTTTAGCAGAAAGAAGAAACTTACACAGCCAACCAACTCTCCATAAGGGAGAGTTGTTTTTCAGTTGAGTAACATGGGACACCGAGTCCATTGAATACAGACCACATCTGTGCATACAATTTTAGTTTTTGCTGAGGTTTTCAGGCTTTTCTCTGTCCTACCATTTTAGCTGTGTGAAACAGATACTATTTTATTTGTGTATATGTTAGCTGATGCAACTGTGAGATAAAGCGCTTTCATCTTTGCACTACTTAAAGCTGTTGGGCATTA…
Ss_lncRNA_332	GAACATATTACACAGGATCAGCAGGGCAGGCCAACGTCCACCATGTGAAAACAAAAACAATAGCAGGCCAAAGTGAACAATGTGAATACAAAAAAATCATGTTATTTATACCGTTCAACTACAAATAATGACCAGTAAGTCAACTATCAACTGGAACCATTTGTATCATGAAAGGTGCAGTTAATTAGTAATAAAATCAACATTAGTTCCACATAATTTTTTCACTTAGCAAGATGAGTTGTTTAAGATTTGTTTTTTACTAACATGCAATGCTTATGCATGCCTCAGATTCAAAGATGGAAATAGATTCTCTAGTTTAAGTATGCTTTCATTTTAAAGCTGCATTAGGTTAAAAAAATAATAATAATTGAAATTGTCATTACGCACTGTCAGCTATCA…
Ss_lncRNA_333	ATCAATCCCCTCCTCCCTCACCCTCCATCCTCCCTCCTATCCTTCCTTCTTTACTGCTATATCGTCTGCTACCCACATTCTCTTTTTTTTTTTTTTTTAATGATACGGCGACCACCGAGATCTACACTCTTTCCCTACACGACGCTCTTCCGATCTCTCTTAAATAAATCTGAATCGATTCCTAGCTCCTCCACCATAGACTCTGAAGTAGATCTGAATCAGTTGGTTAGTTGAGGTACATGCAGTATGATAGTAGCATCACCTTGCCTTCTGGTGGGTTAGGGGGTGTTTTTAAACACTTCTCTTTTGCAAAATACCTTTTTGTTTTTCAATGAAGCAAACCTGTATAAATAAAGGATCCATATCTGCCATATTGCTGACCCTGATTCAAACCTCTAT…
Ss_lncRNA_334	ATATTCCATTTACAATTAAAAAAAGCTTGTATCCCGGTTATGAGAATCCCGTATAAGATGCCTGAGATATGTTGATCTTAGACGGTAAACTGTGGCATGTAAACATCCTATTCCGTTTACTGTTTTCCACGGTCTGCACAGGCTCAATTTCACATATCGGTATTGTGTGATGATGTTTTCATCTGATTGTCAAACAAATCACTTTAAAAAGTAGGCTACCAGCGCATTTCGATCCACCATGATAATTTATTTTGCTGATACTCCGTACTGGACCATATAGCCTACTGGCTACTTTCACCCCTAATTTAGACAAGATTTTTGTCTATAATTTTCGAGATTTGGTAGGCCGTATTATAATTTCTGAGATTTGGTTGGTCATTTGTTTGTCAACTATAGTTA…
Ss_lncRNA_335	CTAAATATATTTATAGGAGCAATGTGAGTATGACCCTAATATAACCTTCTAAATGTTCATTACTTAACTGAATATTGTTAGTTGTTTGGTCTCACAGTTGATAAGATACAGAGCAGCGTCCCTGGATGGAGAGCAGTTTTAGGGTTTAAGTCCCGTGCTCAAGGGCACAATGGCTGGAGGGGGTACCTGGAATCATAGACCAACAGTTCCCACAGTTCTGTTTTTATACCCTGTCCGTGGATTGAACCAGCAACCTTCCGGCTACTGGTTGGCCTCTCACTCATTACCAGCAGGTGTCACAAGCGCATGTAACAGCAGCGAACACATTCATCTGATGGAATCTACAGGAAGGTGACAGACAGGGGAGCAACATGTAGCCTGACTGACGTGCAGACCCAC…
Ss_lncRNA_336	CCAACTCGAAATCTTCATGTTCAAATTCGGAGTTGCTTGCCATCTTCTCAGAATCAAGCTTGAACGTCACTCGTAAATGTCGCCTTCTGTAGGCTGTTCAGTCATGCCTTGAACTTAGAAAAGTTTCTTAAATCTGTTATTAATCTTCCCAGAGATAGTTTGTACAGACAGATGTAGCCTATTCATGTGTGGTACCTCCGACACTCGGTCGCATTGTAGCTAAACCCAATTTACGCTTTAAACAATAAAGATCCGGAGGGTGTGATGCAATCGCGGCGCCTCCGGAGGCTTGCAGAGGCCAAATCGAGC
Ss_lncRNA_337	ATACGGCGACCACCGAGATCTACACTCTTTCCCTACACGACGCTCTTCCGATCTGTTCAAACCATGTGAATTTATTTACCTTTTCACTTATTTTAGAAATAGTTGACCAGAATTATTTGTGTGATGGCAATTTTAACCACACATTTACATCATTGATTCTGCAAAGTGCTTTTAATTCCTGACATCAAGTTGTCCTTTAATGATAAGGTTTCGCAAATAGCATTCTTCAATTTTGATCACTTGCACGTTTTATGATACACATAATGTCTAAAATATATATGCGTTCCAACAAACATTAAAAAAAAACTTTCGACAAATAAAAATAAACTCATAAAAGTTCAATCAGATCCAAGTAAGTGTCATAATAAATACTAATCATTCAAAGAGCTCGCCTTGTGA…
Ss_lncRNA_338	TCTTCAGCGAGCCAGGTGTCAGTACTCATGGTGCTGAAGTCCCCTCTCAGCTGGCCCAGACACACAGGTCACAGGGTACAGAGGATGCACTGTACTTCACTCTCTGGAGCAAGTAGAACTCCCTTCAACAGAGTCTCCCTTCCCTTCGTCTTGTGCCTTCTCTCCCTCTTCCTCTACAGTTTTACCTCTCACAACTCTGTGCCGGTCCGTATGGTTATTCTCTCTTCCTTCCTTCCTTCTCTCTCTCTCTCTCTCTCTCTCTTTCTATCTTTCTCTCTCTCTTTCTCTCTCTGTTTGTTTCTCTCTCTCTCTCT
Ss_lncRNA_339	TTTTGTCATACATTCGCGGGAGAAGAGCTTTGCAAAGTTTTGTCAGCAACTATTACATTTTATGGCATTTATTTGAGGTACTTGGCAGGCGATAGCTGCGCGTTATTAGTACAACCTTTACAGTTTGTTGACTGCACACTACTAGACAGCTTCCTAGCTAGCTAGACAGCTAACAACATAACTGGCAAACTTTTTGCAAGAGGTCTGTCGTTTTGATCCAAAGTATCTAATATGGCAACCATGTGTCACTCAAGACGTGCCCTGATGGAAATCCCAGCTCCACAGCCGAAAATTGCAGCTCGACTGAGAAGGTCCTACCTGGAGGTTCTAAGTTCACGCATAACTCCATTCTCAACCACCTCTAGAG
Ss_lncRNA_340	ATATAGTGATTGTAGGTGGTACTATGTTTTGTTTATTTTTTTTTTTTTAATGATACGGCGACCACCGAGATCTACACTCTTTCCCTACACGACGCTCTTCCGATCTTTTTAATTGCGACTATTCTAAAATCTGAAATAAAAACAATCATATTTTCCCACCTGGGATGAGTTTCCATAAATTGACTTGTTGAGGATAAAGGATGTGTGTGATGACACAGTGCACATAATAACTTTTGCAGTTAAATTCCAATGTAACGTTACGGAATAAAAAATAATAATAAAAAAAACAAGGTAAATGGGATTCCATCTTCTTTTCAACTCTGCTGACGGTTGTCACAACGTTTTGCGTTCTATAGTGAATGTGTCCACTCTGGTCATGGCATGTGCGCTCTAGCCACC…
Ss_lncRNA_341	ATGTGTTATTGATATTAGTCTGTTGTATTTGTTATTTTTATTGTTTTTTTTTTTAATGATACGGCGACCACCGAGATCTACACTCTTTCCCTACACGACGCTCTTCCGATCTGGGTTATAAGTCATATTCTTCAAGAATCGATGGCTATAAATCACTGATTTAAAAGTTAAAAAGTAAATAATTTGATGTACCTTAGATCTGTGGCTAAGGACAACCTCTACCATGGCAGAACTATACAGTACATTACTGTATTCTGGTCCTCGATCAGTGCCTAAGGACTTCTACCATGGCAGAACTGTACAGTACATTACTGTATTCTGATCCTAGATCTGTGCCTATGGACCTCTACCAATTTATTCATGATATTATAATATTATCTATTGTAACGGCCTTCACCC…
Ss_lncRNA_342	ATGGACGTAGTGATGCAGTTGTGATATGGGTTTTCTGCACACTCTCCTTATAGTTTATTTGCTTCAGATATATAATCCTTGAGCCGTCTTGGCTCTTACTGACACCTGCAATGAAACAAAACAAAATGCTCTAATTTAATACACAAGGTGGTGCCAGCCCATTTTGTAGAACTCCTTCGGGGATGTATGCAAAAGATAAGAGGTTGTTATTATCCATATATGTTCAGTCCTCCGAGGAACATTGATTGTATAGATAGGCTAGTCTACCACTGAAGCCCTTTTACAAACAGCTTCCGTCACAAATGTAGCCTACTCATTCATATGTATTATTAAAAAAGAAAAAAAAACATTTCTGCAAGTCTCTGTTTTTTTGCATCCAATCTTATTCCGTTCAAAAAA…
Ss_lncRNA_343	TGGTTCTATCTTGTTGTTGTTGTTATTACTCTTCGTCCACTTTCTTGTTTTTTTTTTTTTAATGATACGGCGACCACCGAGATCTACACTCTTTCCCTACACGACGCTCTTCCGATCTATCAATGGCTGCACTTCAATAATCTTTATTTAGTTGACAGATGGATTTATTCCATTTGAAGTTTGGAAGAGGGGTATAGGGGATGAGCATTAGATTAGTGCTATTTACAATCATTTAGAAAATGCTTTTCAATATTATCACTGTACAGCTTGAAACCCTGATTACTGAGCAAGATAAACTATAATATTTGGCTACATCCCAAATGGCCTCCCATTTCCTTTCATAGTGAACTACCTTGGCCCAGAGCCTTATGGGTCCTTGTCAAATGTAGTACAACATAT…
Ss_lncRNA_344	TATATTTGTTTATGTTTTTATGTGTATATTGTAGTGTGATATTGGATATTTGTTTTTTTTTTTTTAATGATACGGCGACCACCGAGATCTACACTCTTTCCCTACACGACGCTCTTCCGATCTATGAATAGTTTGAAACTTTTTTTGTGTGTTAACTTCCGAAATATGCATCAAACCTGAGTGTGTTTTGTGATATTTTATTTGTATTGTCAGAACTCAACTCTTTTTTTTTTTTTTTTGTATTCTTCCATGCAACCCTTTTTTTAATATCCTTCTATCTGGTGTAGTTTCTAATGTGATGAACATGCCACAAATATTAGACTGTTCAGAGGATGCTATGATTTAACCTATTGATCATCCCCACATTATAGCCTAGATCGGAAGAGCGTCGTGTAGGGA…
Ss_lncRNA_345	CTAATACCTTTTTTTGCACTATTGGTTAGAGCCTGTAAGTAAGCATTTCACTGTGAGGTCTACTACACCTGTTGTATTCAGCATTTCACTGTGAGGTCTACTACACCTGTTGTATTCAGCATTTCACTGTGAGGTCTACTACACCTGTTGTATTCAGCATTTCACTGTGAGGTCTACACCTGTTGTATTCGGCGCACGTGACAAATAAACTTTAATATGATTTAGTCTGACAATTACACAAACTAGCTATGGCCAAAGTCACACTTCTGTGACAAATTAATCATTTCTGCCAACATTCTGTATATGTGCAATACAAGCACGGTAGAGTAGCAGACCACCAACTATTACAAGAAAAATCACTTTAGTTGCATTGTTCTGTCTCTCTCACTGTTTAACCCA…
Ss_lncRNA_346	GACACTTAAATAAAGTCCACCTGTTTGCAATCTAACTAATTATGTGACTTCTGAAGGTAATTGGTTGCACCAGATCTTATTTAAGGGCTTCATAGCAAAGGGGGTGAATACATATGCACGCACCACTTTGACGTTTACATTTTTTTTTAAACAAGTTATTTTTTTTCATTTCACTTCACCAATTTGGACTATTTTATGTATGTCCATTACATGAAATCCAAATAAAAATCTATTTAAATTACAGTTTGTAATGCAACAAAATAGGAAAAACGCCAAGGGGGTGAATACTTTTGCAAGGCACTGTACTTGGAATAGATCCTGAGGCCCATTGTCGTG
Ss_lncRNA_347	TGGAGTCTCTGAACCCCCCCCCCCCCCAAAGGACTCTGGGAAATGCAGTTTTCTTCGTCAATGCAAGTCGAGCCCTGGACCCAGCAGAGCACTTACTTAGGATAGGAGCCATGTGATCTGCTAAAGTGCTTGATCATTGGCTGTTTTTAAAACTCTTCTCTCCCTTGGGGTTCAATAACGCTCCAGCGATGTGACCAGATTTCACAATAACCAGCAGACAAAAACAAAATGGGACTGCAACACAAATGATGATGGTTTTGTGTTCTCAGCTGATCTTATAGCCCAGAAAAAATATGTTTTCAATATTGTTTGTGGTATCTGTATAGTACAGATCATGAACAAACACTGTAGCCATTTTGTCAAGTTTCATGTAGCCATGTATCCCTTTTTAAAATGTCT…
Ss_lncRNA_348	AATCAGAGTTAGTAAATTTCTCACTTATCGATTGTCTGCCGCTCTGATGTGTTAATTTTTTTTTTTTTTAATGATACGGCGACCACCGAGATCTACACTCTTTCCCTACACGACGCTCTTCCGATCTGTGCCTTTTAGGTTGCAAACCCATTGCTCAATCAGACTAACTTCAGCGTCTGTCCCCTTAATTAAAGTCTGTCACCCTGTCACTGGATCTCAGTCCGGACTACTACATGCAGGTTTGCAGTGGATTACGGACGCAAGCTGGCGAGACACACACTCACGCACAAGGGCACGGACGGACAAGTGCACCCGCAAGTGTGTATACGCACACACTCAAGCAAACACAAAACGGCCTCTCCATCTCCCTGTCTTTATATCT
Ss_lncRNA_349	GAGTCATCTGTACTGTCTGCGTCTTGCTTGTCTTTCTTTTGTTATTACGTCCTTCGGTCATTGCTCTTTTTTTTTTTTTTTTTTTAATGATACGGCGACCACCGAGATCTACACTCTTTCCCTACACGACGCTCTTCCGATCTCGCACGGTGGCTAGGAAAAACTCCCTAGGAAAAACTCCCTAGAAAGGCCAAAAACCTAGGAAGAAACCTAGATAGGAACCAGGCTATGAGGGGTGGCCAGTCCTCTTCTGGCTGTGCCGGGTGGAGATTATAACAGCACATGGCCTGTTGATGATTTCTCTGTAATGCAGTAATATACAACCTTTATTTAAAGATGAGACTGATAATGCCACATTATTTACCAATTATCTGATGGTTTGATTTTACATTCTTGTAT…
Ss_lncRNA_350	TTCATTATCAACAATGGGGGGGGGGACGTCATCACTGATAACGTTGTTCCTGTCATGATATGTTTGTATAGGATCAGCATTCAACAGCCTGGCTGGCAAATGGCCTGTCCATATCTGACCCATCGCTACCACAATCACTGAGGACAGCATCTTTCTCATTATGAGGGATAACTGCAATGTTTGCGTGCCTTCAAATCAAATCAAATTTATTTTTATATAGCCCTTCGTACATCAGCTGATATTCTCAAAGTGCTGTACAGAAACCCAGCCTAAAACCCCAAACAGCAAGCAAAGCATGTGAAAGAAGCACGGTGGCTAGGAAAAACTCCCTAGGAAAAACTCCCTAGAAAGGCCAAAAACCTAGGAAGAAACCTAGAGAGGAACCAGGCTATGAGGGGT…
Ss_lncRNA_351	TTTTTTTCAGGGTTGTGTTAGATTTTATTTGGTCTCGTTTTCTTTTTGAGTGTATCCTTTATGTTTTTCCACAGGTTAAACCCCATTAAAATAGTCAAGAACAAAAAAACAAGTACACACATTCTCACAAACACGCCTCTGATGCACAACAATAAAATAGTTTTTGATTAGGCCCAGCCCAGTGCGGATTTCACAAACAACTCAACAAATGACGACATCCTCTCAAAGCCCAACGACAAACTCATACGAGCAGAAACCAAGGGCTCTATTCAATTCCTATTGCCAAACTGAAATGTAAAGGCACTGTTCCCACGTTGGCAGAGAGAGCATTCAAGGTAAATGCTGCGTATGTCGGCTCACTCAGAAATTCCTTTACATTTCCATCCACCAAATCTGTAA…
Ss_lncRNA_352	CTCAATCTACACACATTACCCCATAGTGACAAAGCAAAAACAGGTTTTGACATTTTTTACAAATAATAAAACATCACATTTAGATAAGTATTCAGACCCTTTGCTATGAGACTCGAAATTGAGCTCAGGTGCATCCTGTTTCCATTGATCATCCTTGAGATGTTTCTACAACTTGATTGGAGTCCACCTGTGGTAAATTCAATTGATTGGACATGATTTGGAAAGGCACACACCTGTCTATATAAGGTCCCACAGTTGACAGGGCATTTCAGAGCAAAATCCAAGCCATGAGGTCGAAGGAATTGTCCGTAGAGCTACAAGACAGGATTGTGTCGAGGCACAGATCAAATAACTTCATTTGTCACGTGCCGAATACAACAGGTGTAGGTAGACCTTACA…
Ss_lncRNA_353	CTATGTTTCTCATATATATCTGTGTTTGTTGTGTTGTTTTTTTTTTTTAATGATACGGCGACCACCGAGATCTACACTCTTTCCCTACACGACGCTCTTCCGATCTTATTACTGTAACTATAGTGTTCTATTACTGTAATTATAGTGTTCTATTACTGTATCTCTACTATAATGTTCTATTACTGTAACTATAGTGTTATATTACTGTAACTATAGTGTTATTTTACTGTAACTCAACTATAGTGTTATATTACTGTAACTCACTATAGTATTCTATTACTGGTCTTCCATTCATTTGACAAAGTCAATAAATATACTTTAATTTAGAATACATTCTGACACATTTCTTCATTGCCTATTACTGAAACTCAACTATAGTGTTCTATTACTGTAA
Ss_lncRNA_354	TATGAGGTGGCTACTTTTGTGTACTTTGTGTATATCGCGGCGGCCCGTATAGTTCTTTTTTTTTTTTTTTTAATGATACGGCGACCACCGAGATCTACACTCTTTCCCTACACGACGCTCGCATGACGATGATAGGGACCATGACAACATCAAGACTGCATGTCAAGCAATGTTTATGGCTGGGTTTTAGTCAAGCTATATTGACTTTGGCTGGAATGCACATGCTTGACCAGTGGTGGAAAAAGTACCCAATTGTCATACTTGAGTAAAAGTAAAGATACCTTAATAGAAAAGGATTCAAGTAAAAGTGAAAGTCACCCAGTAAAATACTACTTGAGTAAAAGTCTAAAAGTATTTGGTTTTAAATATACTTAAGCATCAAAAATAAATGTAATTTCT…
Ss_lncRNA_355	CTGTGGTCTAATCTAGCGGTGCGGTCAAATCTAGCGGTGTTGTCTCTGGTCTAATCTAGTGGTGTTGTCTAATCTAGCCGTCTTGTCTGTGGTCTAATCTAGCGGTGTTGTCTGTGGTCAAATCTAGCGGTGTTGTCTCTGGTCTAATCTAGTGGTGTGGTCTAATCTAGCCGTCTTGTCTGTGGTCTAATCTAGTGCTGTCATCTAGTGTTGTCTGTTGTTTAATCTAGTGTTGTCTGTGGTCTAATCTAGCGGTGTTGTCTAATCTAGCGGTGCTGTGGTCTAATCTAGCGGTGTGGTCTAATCTAGTGCTGTCATCTCGTGTTGTCTGTTGTTTAATCTAGTGTTGTCTGTGGTCTAATCTAGCGGTGCTGCGTGTGGTTTAATCTCTCGGTGGTG…
Ss_lncRNA_356	CCAAGGAAGGGACCATTTGAAGCACTGTACAGCAAAGAAAATAAACACCAAACAACCAACCCCTCAACCTTCAAAGTTATCATGACTTAAAGGTGCTACATCCCCAGAATCCCATTTCCCGTAACATGGAGGAGACTCACAACTGAGCCTTTTACTTTCTGTTTTGGTCCAGCAGCTTCAAACAGCTGGAAAAACGATATATGTTTTATTATTGAACATATGTTTAGCTACACCCCTCAAACTCAACACTGGACCTCCAAGCCAGTTCCACTGCTTTTTGTTGGGACACCAGGTGGGTGATATTAATGATCAGGTAGAACAGACAACCAGCAGGCTCCGGACCTCGTAGGGTCAGAGGTGAATCCCCCTGCCCTACACTATTCAGTGCTTGTTTTCTCA…
Ss_lncRNA_357	CTCTCCCTCTCTCCCTGTCCCTAAAATCATCCACCTATCTCCCTCTCTTATTGTCCCTAACATCATCCACCTCTCCCTCTCTCTTTGTCCATAACATCATCCACCGCTCTCTCTCTGTTTGTCCCTATCATCATCCACCACTCCCTCTCTCTTTGTCCCTAACATCATCCACCTCTCTCCCTCTCCCTGTCCCTACCATCATCCACCTCTCTCCCTCTCTCTCTGTCCCTATCATCATCCAACTCTCTCCCTCTCTCTCTGT
Ss_lncRNA_358	TTTCTCTTTCTGTCTCTGTCTCTCTGTCTCTCTCTCTCTGTCTCTCTCTCTCTCTCTCTCTCTCTGTCTCTCTCTCTCTCTTTCTGTGTCTCTCTCTGTCTCTCTTTCTGTCTCTCTCTCTCTCTCTCTCTCTCTCTCTCTCTCTCTCTCTCTCTCTCTCTGTCTCTCTCTCTCTGTCTCTCTCTCTCTCTCTCTCTCTCTCTCTCTCTCTCATCAAGGTGTCAGGATTGACTCACCTTTCATTATCTGAGGACTCACCTGTCCTCAGTGTAGTAATGTCAAAACCAGTGGTTCAGACTGGCAGACAGACTTGTATGGAGCAGTTTCAATATCACCTGGTCACCACATTCTTGTCACAGCAGGTATTACGGTATTAGGGACTCACTGTGACTTCCACAG…
Ss_lncRNA_359	TTGACTCCTAGCTCACTGAATCATCGTAACACTAGAGTGATGACGATTGTCATGTTGCAATCCATTTTGTTTTTACTCAATCCCTGTACAAACTTTATGGCCACTGTGCAAACTTTACAACCACTATCCAAAGTTAACTTATGAGGTAACCTTGATACTATGGCTCACTTTGGGTGTGGTTTACTACCTGAACTCTTCAACTCCTGTATCTCAAGTCTGTCTGTGTTATACACTGACCATCTGGAAGATTTGTGAATTTCCAAATCATCATATTGTAAGAATCAGGTAACATACAGGTGTCCCTCCTGAGTGATGATTGTGCTTTTTGGAAAGTTTTTATGATCACACACAATTCCAAATATATTTAATGACCACACTAATGTCTGTGTAGTTTTAGTA…
Ss_lncRNA_360	TGACCCGGTTGGACATGACTCCAGCGGGGTCACCAGGAGGGATCATCCAATGAAGTTGGACGTCCCACCCAGTTGACTACATTAAAATGTTGGAATCCCTCAATGGTGCTACCCATGCTAATACGACCTTTTGGCCACTAGAGGCCTCTATCATTCTCTATGGCTGAAACCCCATTTTACTGAAATGTAGCAGTTACTTAACAAGTGCGCTCCCTGCTGATTGGCTCCGACAATCTTGACTCTGCTCCTCATTGGACAACCACACTGTCAATCACATCTGTGGCATGTCCATGTCCCGCCCACTTGTTGGGGGTTTGGCTGAGAGACAATGTGGAGGTGTGTTGGTCGGTCTTGGAGTCGGGGGCGGGGCAACCAGCAGGTACACCTGTTGAGCTCTCT…
Ss_lncRNA_361	TTAGTTGTTTTGATTTTTTTTTTTAATGATACGGCGACCACCGAGATCTACACTCTTTCCCTACACGACGCTCTTCCGATCTGACGAATTATTGACACAATAGATGTTTTTTAAATTACAAAAATGAAGGCATAAAACATTGGCGCAAAACATTGAGTATATATGGCTATCTATGAATATTACTAGTCAGTGTTAAGGCACAGGTTTAGATAAGGGCTATGTATATGCCCAATTCCAAGTCAAACATTCAACCCTTACACCTAGTTATTTAATGTACTGTGTATCTGATAGGTTTAGGAATAGGGCACTAGTATCACATTTCTTTCATCGACAACACCACATGAACAACATTAACCTTTTACAGTATTTGTCCTGAGAAATCTTATTGTACTGTACTTG…
Ss_lncRNA_362	AAAAGAGGTGTCCATCAGTACAATTCCAGAATATTCTCTGAAACGAACGTTTCAAAACTATTCATCTACAACCTGGGGGTTAAAGGTAGAGTCAGTGAAATGACGTTGCACAAGCAACACTACAGATATTTCAACGAGAACGATGCAAGACTTCACACACAGTATCTGCCCAGGTTCACTTAAACCTCTTACAATGTGGTAGCCACGGGAACAAAACAGCTGAGAGGTTTAGACTTGCACGCCAACGCTCTTAGTTGTTGTGGAAATTGACCCACTATGCTGTTCACTTTGTGCATCTACGTCATATCGCTAACGTTACCTTAGCTGTTGACTAAAATATGAACATTGAGGTCTCATTCTAACCTGAAAGTAACTTAATTCATTACACACAAGGTCACA…
Ss_lncRNA_363	GAGGTATATATTATTTTGTTGTTTGTTGTTTTGTGTGTCGTATTGTTTTTTTTGTTTTTTTTTTTAATGATACGGCGACCACCGAGATCTACACTCTTTCCCTACACGACGCTCTTCCGATCTGATGGTGTCAGCAAGTCAGAGCATCTTTATTACATTCACAAGGGGGTCTGTTGTTGGTGTTCCATCCAGATGTAGTAGAATGTGTTGTTCTAGAGGTGTTAACCATAGAAATAGAATTACCAAAAAATAAATCCCCAATCAAGTCAATGATCCATGATGGGTGTCTGACGGGCTTTAGCCATTCTAGAAAGAATAGGAGGATGGAATGCACATCTTAAACTAGAGCTAACCAGAGCTGGCCTAAACAAATAACAGAGATAACGAAGACAGGTATTT…
Ss_lncRNA_364	TTGTAATAAGCTGTTTAATGACTGATATGGCTTGAGTATGTGGGTTGGCCACTGGCCTCTCTGTATTAAACTGCCCTTTGTTTGGACAATGGGGGCGGAGCCTTTTGTGAAAGGGCCCTTGTATTATAACACTGGTGTGTTTCCAGTTTATTACTGAGAGATGTAACCAGGGTAATGCACTGCACTGTGCCTGTGACTTTTATTCATTTTCTTTTTTTGGTTCACAATTTTATCATTTCCTAATCTCATTTCCTTACGCGCTCTGCATGTCTATAGAAATGTTCTGCGCTTCATAAAAGCGCTAAGACTAATGTCTCTGGTGCTCAATGTTTGATACCTGGTTATTTATTAGTAGTATAGCCCACTTAACAGAATGGCTGTTACCTTCACATTGAAAGT…
Ss_lncRNA_365	GCCTACTTCACACTACGTATTCTCTGCGTTCTTTTTTTTTTAATGATACGGCGACCACCGAGATCTACACTCTTTCCCTACACGACGCTCTTCCGATCTGTGGACGGCCATGCACGTTGTGTTGAACCACCTCCCTACCATGGTGGTGGCTGTTGTGTTCGGCTGTTTCCTCTTCCTGGTTACCTTGGTGACCACCTGTTGTTTCATTGGTCTGCTGTACCGTGAGTGTACACTCTTTTCTTTTTCTCCTCTATCTCGTCTCTCTCACTCCTCTCTCTCTTTTCAGTTTGTCTCTCTGTCTCTGTCACTCCTCTCTCTCTTTTCAGTTTGTCTCTCTGTTTCTCACATTTCTCTCTCTTTTCAGTTTGTCTCTCTCTCACACTCCTCTCTCTCTTTCAG…
Ss_lncRNA_366	CACGCTTCCGATCTTTTTCTTTCACACTATTTATAACAGAGTAAATATTAAATCGAACACAGATATCTCACAGGTTTAACACCGATACACGGGGGTGCATTAGCTAGCGGATACTGCATAGACACGCACACACACACACACACACACACACACACACACACACACACACACACACACACACAATGATTCTACAGTTTCCACTACAATGATCAGACTGTGCCACCAATGCTGCATGGGTTAGACGTATAAGTGACTCCTGTTGAAACTAATATGACCATGTCTCATAAAGATAATTTAGGATATTTTTATCACGTGGTACACCAACACACACACGCGATGCCCACCCCTGATGACTCGATCCCGGTAGTTGTGACTGACAGTTGGTCTTTTGAGTTCTCT…
Ss_lncRNA_367	TCCCTACACGACCCTCTTCCGATCTCAACACAAAGCTGCACTGCGATGGATGACCATCCATTTCCGGGCGCTGACCCCGCCCCTCCACCAATAGAGGAGCAGGCCCTAGCCAGGCCAGGAATGAGGAAGTACTACCAACCAACCAGGGGCGGTATGGTGGATGGGGCCCAAAGGTGTGGGGTGTGGTGTCCAAACAACGATACGGGGTAGAGAGGGCTACAGGATGGGGGCGTGGTATTGAATCTAGGAAGTTACATCCCTCGTTCGACATCCAATTTCCTGTGTGGCCTCTTGTCGACCTGGTAACACACGCCCCAACCATGTCCGGCTTTTTTTTCATTTCCTTTTCGGGGAAAATGCACAGATCGGAAGAGCGTCGTGTAGGGAAAGAGTGTAGAT…
Ss_lncRNA_368	TCATTTATTAGGTCACTATTTGTTCGCTATTTATTTTTTTTTTTTTTTAATGATACGGCGACCACCGAGATCTACACTCTTTCCCTACACGACGCTCTTCCGATCTGGCACCTAGACCGCTGGACAAGCTCTTCACTTTTTGTAGAGACAAAGGAGTCTTCACTCAGGTACAGTATGAACATATTGTATTAGGTAAAAAATTATGTTATTTCGTGATGAGATGGAATAGAAATTGTCAAATTTAGGTAAGGAGAGATCATTCTAATGGGGGCCATTGTTACTAGTCCATTCACTCTCTACGACGCTAAAATGTCTGGATGTGTACAGCTGATCAATGTGTGGGGAAAAAATGTATATAGTAATAGTGTGAAATCTTCATTCATTCATTTAAAAAGAAGA…
Ss_lncRNA_369	CCCTGAAGCTCTACTGGTGGGTGACATCACATACACAAACGCACACAGGTGTGTGCCAGGACACCGACCTCTCCCATGTCATGTCACCAGAGGGTGTGCGTGTGGTGCCTGTAATCCCACAGTGTTAAAACATTGAGATGGTAATCTGTAATCCTGAAGGCTGCTTCATCAAACCGCAGGCAGCGGTTCTTCAACAGTACTGTAGACACACACACACACACACACACAGAGCGTCCTGTGGTTGTTGTCAGTACTTAACATTGTGTGTTATTTAGGTGGGTAATGCCATCAAGTC
Ss_lncRNA_370	GTAGTGATACAGGTGGATAAATAAGGTAGACTGGGTAGTGATACAGGTGGATAAATAAGGTAGACTGGGTAGTGATACAGGTGGATAAATAAGGTAGACTGGGTAGTGATACAGGTGGATGAATAAGGTAGACTGGGTAGTGATACAGGTGGATAAATAAGGTAGACTGGGTAGTGATACAGGCGGATAAATAAGGTAGACTGAGTAGTGATACAGGCGGATAAATAAGGGAGACTGAGTAGTGATACAGGTGGATAAATAAGGTAGTGTGGGTAGTGATACAGGAGGATAAATAAGGTAGTGATTGAGGTGGATGAATAAGGTAGACTGGGTAGTGATACAGGTGGATAAATAAGGTAGACTGGGTAGTGATACAGGTGGATAAATAAGGTAGACTGG…
Ss_lncRNA_371	AGTTTGTATGTTTGTATCTTTTTTTTTTTTAATGATACGGCGACCACCGAGATCTACACTCTTTCCCTACACGACGCTCTTCCGATCTAGTGTTTTATTAAACAATCACAATTGAAAGGTCGTTAGCATTTCATAGATTGATATATGTTTGTATGTTGTGTATGACGTCAAACCATAGTGATGTATAGATCAACAGTTCAGTTTAGAAAAACCCAAAGCACCAAAAACGTCTATAAGAATGACGCTTTGCAAATCATCTTGCTACATCTGAGCTACAAAGCATGCGAAACATAAGCAAGCAATTCAAACTTTTTGTGAGAGAGATTACATGTAATCCAATCATTATTTCAATATCTCAATGTTGTCATCAATTACATGATATACTCTCTGTCCTCTAGG…
Ss_lncRNA_372	ACAACATTAAAGACACAACATTAATGACACAACGTTCACACAACGTTCACACAACATTAATGACACAACGTTCACACAACGTTCACACAACGTTCACACAACATTAAAGACACAACATTAAAGACACAACGTTCACACAACGTTCCCGATCCTGACCCCTCCCCTCTGCCGGACCGCCTGCACACTGCTGCTCTACTCCGCTTCTGACCTTTGAACTGTCACCTTTGACCTGTCCACTGTCTCCCTCACCTCACTGCTGTGATTGGCTATCAGAGGCATCGGGATGAGCTGTGGTTGGTCGATCGATCAGGGTAGGAACGGGGGCTAAGACATTTTCCATCCCAGGTGCAAAAAAAAAAAGAAGAAAAGACTCACAATAAAACAACATACAAATGTCTG…
Ss_lncRNA_373	CCACATGGAAAATTCAATCAATCCAATTTTTTTTTATATGAATAAGACTTGCTAAAGTGACATAATTCAGCATTTGACATGTCCTCCCTTGCACCCTCTGCGACTTCTTCTAGGAAGATTTTAACCGACTTAACCCCAAAAACGTCCCCCATGTTTTCACCATCATTGTAAAGCCCTAGTTATTTTGTTACTTTGACAAAAAGTCATTTCTAAAGATTATTTAGGGATTAAATTACCTGTCCCTCATTTTAAAGTGAACCCCGTTGCGTGAACTGAAGTCTCATTTTAATAGGGCAACATTTTTCATTAAAAAATAAAATAAAATAATAATTCAAAAGAGACATTGAACATCTAATAATCAAATCATGTAAAAGCAGGTGAGCTGGTTTTACTCTTTAT…
Ss_lncRNA_374	TGTTCTGTGTCCTGTGTTCTTTGTGGTGTGCTTGTTTAATCGTTGAGGTTTTCTTCACATTTGTTTTTTTTTTTTTTTAATGATACGGCGACCACCGAGATCTACACTCTTTCCCTACACGACGCTCTTCCGATCTGCTGATTAAGCTTCCACTGCCCCTGTAAGATGAAATCAGCAACCCTGTTTTTTTTTGCACTTCTCAAAAGGCACCCAACTGGTTGAACAACCAATATCAAAACAGGTGGACGGTAGGTGGATGCAGGTGGACGGCTGGTCGATGCTGCAGGTATTTGATTACAATGCTGCTAAAATACAATTGTGACCCCCAAATGGCATTATTCCCTGGTCAAAAGTAGTGCACTATGTAGGGAATAGGGTCCCATAGGGCTCTGGGCTAAA…
Ss_lncRNA_375	TTGCCAATGTGGAACTGGGAGACAGATCAGTGATATGATGAAATGAATCGCCCTTTGGGGGTCTTGACACATGCAGACGGAGAACCCCATGAGAGCAGATTTAAACAAATTCAAATCTAATTGATTTCTGTTCTCAATCAATAGTTTCATTAGTGAATATCATGATGAAGGTAAAATCACATCTGTAGCATTGACAACGGTTACTAGGCTTTATTACGTGTCTAAATGCAGTTGCAAAACATGATCACGGTTAGTAGAGGTAACTCAGTCATTATGTTTCTGCTTTAGCCAACTGTTGTCATGAGATGGCTCAAGCATAAATCTAGTGGCAGCCAGGCTAGTTCAGTCATTGGCTGTTTCTGAATAGCCGCGCTTGCATTTTAAATAAGTTTGATAGTA…
Ss_lncRNA_376	ATCTGTGCCTCGACACAATCCTGTTTTGGAGCTCTACGGACAATTCCTTCGACCTCATGGCTTGGTTTTTGCTCTGACATGCACTGTCAACTGTGGGACCTTATATAGACAGGTGTGTGCCTTTCCAAATCATGTCCAATCAATTGAATTTACCACAGGTGGACTCCAATCAAGTTGTAGAAACATCTCAAGGATGATCAATGGAAACAGGATGCACCTGAGCTCAATTTCGAGTCTCATAGCAAATGGTCTGAATACTTATGTAAATAAGGTATTAATGTTTTTTTTTATATTTTCAAAAAACCTGTTTTAGCTTTGTCATTATGTGGTATTGTGTGTAGATGTTTTTATTTAATCCATTTTAGAGTAAGGCTGTAACATAACAAAATGTGGAAAAAG…
Ss_lncRNA_377	GAAGAAAATACATTTGGGGGACTGCTACTTCAACCGAAACCTACAACAATCAAGGACACTTAAAAAAGAATACTTTGTTTCAACTGGCAACAAGAAAATAATAGAAGTGTAAAATAAAGTGTAAAAGCCCCATGGAGAAACACAATGAGATACAGGTGTCTTTTTTGGCGTTTTTTACCACTGCGGAAGGACAATGAAAGCAACAAATGCTATGCTCCATTTTCTGGTATTAAATAAATCTTAAAAACGACAGTGAAGTGTCTTCTTGTTCTAAATTCATGACAGAAAAACACCTGAACATTCACATTAATTTTGAATACATTAATGGCTACCTCAGAGAAGATCTCCATGTTACCCAAAATGTTTCACAAACCCTAGGGCTGATTTTACACTACAGGA…
Ss_lncRNA_378	AAAAAAATATATAAATGTAATTCGTTTATAAAGCCCTTTTTACATCAGCCACCAGGAAATCAGCTCTAAGTGATTTAACTTTTGTAAATCAGTTCCAAGTATTCCCACGCATGGAGAAACAAGATTATATATATATAAACATAGGCAAAGTTTGAAATATATCTGTTAGGGCTTCTTGCAGTCAATTTGCAGTCTTTTTTTTTTTTTATAACGTTCTGGCCCCTCAACCATCTGATCAACATTATTTGTAATTGGCCTGCAGCTGAATCTCGTTGATGATCCCTGCCTTAGAGCCGTCATAATGCATTAAGACCCCCAGATCGGAAGAGCGTCGTGTAGGGAAAGAGTGTAGATCTCGGTGGTCGCCGTATCATTAAAAAAAAAAAAATAGTAAACCGA…
Ss_lncRNA_379	ACGAGTATGACAAAACATTTATTTGAACTGCTCTAATTACATTGGTAACCAGTTTATAATAGCAATAAGGCACTTCTGGGGTTTGTGGTATATGGCCAATATATCCAGGCACTCTGCGTTGCATCGTGTTTAAGAACAGCCCTTAGCCGTGGTATATTGGCCATATACCACACCCCCTAGTGCCTTATTGCTTAATTATACCAATAAACAAACTATATACATTCTTAAGCATTCTGTCAATATATTCTGAATTAATTCCTTTACAGTGAACGTCACTACCCCATAGCATCAGGTAATGTTACAACACATGTATAGCAGATAAAGCCAAAAACAGTACTACAAATAACCATTGAGAAAAGTATCATTGGTTATTGATTGTAGGTTGCTCATTCATTTCCC…
Ss_lncRNA_380	TCTAGATCTTTATTGATTAACTAGGAACTCCCCTCACCTGACTGTCTAGATCTTTATTGATTAGTTAGGAACTCCCCTCACCTGACTAGTTCTTTATTGATTATTTAGTACCTCCCCCCGCCTGTCTAGGTCTTATTTATTAGCTAGGAACAGCCCTCGCCTGTCTAAGTGTTGATAGTTGGCTGGGAGCTCAGCCCGCCGAGCTGTCTAGGTCTTGTTAATTAGTTAGGAGCTCCCCTCGCGTAACTGTCTAGGTCTTATTAGTTAACTAGGGGCTCCCCTCACCTGTCTAGGTCTTATTGATTAACTAGGAGCTCCCCTCACCTGACTGTCTAGGTCTTATTAATTAGTTAGTACCTCCCC
Ss_lncRNA_381	TTTTCTTTTCTCTTTTTCTTTCTTTCTCTCTCTTTTTTTTTCTTTTTTTTTTTTTTTTCTCTCCTTCTTCTTTTTATTTTTAGGGGTTATAGTGTCCGTAGTAGTTGCATGTTTAGGGGTTGTAGGGGCACTCCTGCTTCGAGTTTTATATTTTATATAATCACTATTCTTTCTTTTTTCCCTCTTTTTCCCTGCAGTAGTAGTTGGCGGGTCAGGGGTTATAGGGGCAGTAGTAGTTGGCGGGTCAGGGGCTATAGGAGCAGTAGTAGTTGGAGCGTCAGGGGTTATTGGAGCAGTAGTAGTTGGAGTGACAGGGGTTATAGGGGCAGTAGTAGTTGGAGGGGCAGGGGTTATAGGGGCAGTAGT
Ss_lncRNA_382	GCTCTTTTTTCTTGTTGTTTTTTTTTTTTAATGATACGGCGACCACCGAGATCTACACTCTTTCCCTACACGACGCTCTTCCGATCTGAACTTTCCGAAGGCACTGTAGGCTACACAAGGGAATGTGAGATATTGTGAGGAACAATGTGACATTTTTAGAAAACGCGATTTTGTTGCTTGCTTTGTTTTTTAACGCTTTTATGTAGGCCACTGTTATCATTTGTCTAACGTGGCTGAATCATTTGTGCATTGAGGTAGATGCCATAACAATTGACTGCACAGACATTAAATGTTGGATAGGGGATGTTTTCATATGAACAGATCGGAAGAGCGTCGTGTAGGGAAAGAGTGTAGATCTCGGTGGTCGCCGTATCATTAAAAAAAAAATATACATCTATA…
Ss_lncRNA_383	GCTTACAACCAATCACGAAAAGGCTACTTTTACCTTTAACCAATCCTAACAACCGGTCTCTGTGGTTGTAGATTGTATACATAATACCACAATGTCTTCACACCCTCCTAAATAGTCCACCAACTACCCAGGAAAAAGCACACTTGTGTTACTGTACTATATTAATGATTTTAGTTAGCATTCTTATTATTGGTAGAAGATAAATATTGTCTATATTGAATATACCAGTTTGTGTATTTTACATAGGTATATGCTAAGTGTGAATGTTGCAGAGATGAGATGCGTGTATGACTGCGTATATGCAAATGTATTCCAGGAGATGGGGTTTGTGGTTGGGTGTCATATCAAATGTGACCCTATTCTCCCATATACCTAGGGAATAGGTTATCATTCGAGATG…
Ss_lncRNA_384	CAAGGATCCTCTCTCCATTCCTTCTGCAGGGCACAATACAATTGTACATCAAAACCCTGGGTTTAACAATCACTACAATCAACTAAATGGTGGAGTATCCCTCACTACTACCAAATTTCAAGACTAATCATGAGCAGTGAAATTTCACATTGAGACCATTAAAAACAAACTAGCACCATAATTTCAGCTTTTTCTAACTGAATGGAATGCATATTTCCCCCGTCTGAGGATGTATGTCTGAATTTATGGGACTTAACGGCTGCGTCCACGTTGGCGGGTG
Ss_lncRNA_385	TGTAGTAGGGTCCACATAGATACAAGTCATGCTGGCGTAGTCTATAGCTGAGCTGGTTAAACTGGAGTAGGGTCCACATAGATACTAGTCATGCTGGTGTAGTCTATAGCTGAGCTGGTTAAACTGTAGTAGGGTCCACATAGATACTAGTCTTGCGGGTGTAGTCTATAGCTGAGCTGGTTAAACTGTAGTAGGGTCCACATAGATATTAGTCGCGCTGGTGTAGTCTATAGCTGAGCTGGTTAAACTGTAGTAGGGTCCACATAGATACTAGTCGTGCTGGTGTGGTCTATAGCTGAGCTGGTTAAACTGTAGTAGGGTCCACATAGATACTAGTCGTGCTGGTGTAGTCTATAGCTGAGCTGGTTAAACTGTAGTACGGTCCACATAGATACTAGT…
Ss_lncRNA_386	CTGGGTGTCTAAATAGCTAGCCCTGTGATGCCGGGCTATCTACTGAGAATATTGCAAAATGTGCTTTCACCGAAAAGCTATTTTCAAATCGGACATAGCGAGTGCATAGAGGAGTTCTGTATCTGTAATTCTTAAAATAATGTTTATGTTTTTTTGTGAACGTTTATCGTGAGTAATTTAGTAAATTCACCGGAAGTGTTCGGTGGGTATGCTAGTTCTGAACGTCACATGCTAATGTAAAAAGCTGGTTTTTGATATATATATGAACTTGATTGAACAAAACATGCATGTATTGTATAACATAATGTCCTAGGAGTGTCATCTGATGAAGATCATCAAAGGTTAGTGCTGCATTTAGCTGTGGTTTTGGTTTTTGTGACATTATATGCAAGCTTGAAA…
Ss_lncRNA_387	AGAGAGTGTCTGTTTTTTTTTTTTAATGATACGGCGACCACCGAGATCTACACTCTTTCCCTACACGACGCTCTTCCGATCTCCCAGTTCCTGTTTCCGCCTTCAGTCTTCAGACAGCTTAACAACTCAAAGCATCATCGTCAGGCAGAAAATAGACCTCGAAGAAATCCAAGCTTTGTAAGATAAAGCCCGAAGGAAGTTGTCCTCTGAAGTCCGTTGTGAGTGGTCTGTGAGGCTTTTATTAAGAGGGAAGTATTCTACAAGGCCACTCCATAGAGACCCAGAGAGACTGAGCCATCTGCCAGTCAGTCAGTCAGGGCTACAGAGACACAGAGGGTGACATCAGTGAGCTGACCGGACTACCAGACCCAGGATCAACACACGCCCAGTCCAGCCTAG…
Ss_lncRNA_388	CGGGAGTGAACAGGCCCGTTCTGAGGATGCACAAAGACAGACAGATGGACAGACAAGGGGGGGACAGAGATACGGAGACGGACAGACAGGGACAAAAAAACAGACAGAGGTAGGACGACAGACAAGTTATTGTCCAGTCAGAGAGATAACAGACAAAAGCAGATAAAGACGAGTCAATCCAGACAATGAGAACAGTACATATAAAAAAAATAAGTTACTAAAACAGACATTGACAGACAGAAATAAGGAAGAGAGAGCAGACCAAGGTTATCAGCATACAAACACGAAACAGCACACAAATCAGTGATTGATGTATGCACAAGGAAATAGGAAGGAAGATATGACAGACCAATAAAGGTGGGGAGGAAGGAGTGGGGGAAGAGTAAATGGGTTTAGATT…
Ss_lncRNA_389	CGGTAGAGAAAAAGGATACAGGTGCAGTACACATTTAAATAAGCACCAAATTCAGGAAGTGTGCAGAATCTTCATTTCTATAGTTCTGTTGTATAATATTTATTTTTTCATTATTTATATAAAACAATTGATAACTGACTTGAACATCTCACCGAACAATGTTAAGATTGTTTATAATAAACAAATTACACAATTATAAAAAATATGTTACTAGAACTGTTAGCTGATTTACAGTAGATGCGTATAGAGGAATTCAGCACTAGTTTTCCTATTTATTTATTTACTTTATAATTTGTAAACGTTTAGATTTAAAAAAAAATAAAGTCATCTTTTTCATTCCTTTTGCACAAATAAATGCATAAAAAAAAAATCATACTGTATTCCTTGATTTGTTGACAC…
Ss_lncRNA_390	AGATGCTGAGCGCAGCGCCATCGTAGGCCTGTGGGGAAAGATCAGCGTGGGGGAGCTCAGGGATCCCTTGTAACATTTTGCAAGTACTAAAGGAAATCAACAAACAAACGTCAACATGGTCGACTGGACAGATGCTGAGCGCAGCGCCATCGTAGGCCTGTGGGGAAAGATCAGAGATCGGAAGAGCGTCGTGTAGGGAAAGAGTGTAGATCTCGGTGGTCGCCGTATCATTAAAAAAAAAAAACCAAACAAGCACAAAACTGACCAAATCAAATTTTTCCCGTCTCCAACCTTCAGGGGGCGACTAAGGCAAAATGGGGTTACAAAGAGGTTGGAAGAGGGTGTTGGAGGGAAAAAAGGGAAAAATCGGAGGGCGCCATATAATTAAAAAAAAAAAAA…
Ss_lncRNA_391	CCTACAAAAAGATGCCATTACTATTGCTCTCTGTAACATCTGAGTCTAAATGCCTAGCTCCGTTTCACTCCTTCAGCGATGCAGTATGAGCATTGATGACCCACTGCAGAGCTAGACATTAGAGAACTTTGCTAAACCTGCCCAGGGTTCCAACCTGTCTGCTGCATTGACTGAGATCATCTTCCTTCAGCCTCACTTCTTCAACCCTCTGGCCTTGGGGGGATATCTCTCAGTGAAATGTAATTCGGTCTCCTTGCCTCTCTAAGCTCTTTGGCTTTGATTCCCAACACCTCCTAGACCTAGAGAATAATGGTTGTTGCTGATTCAAGTGTTTCCAAGAGGAGGGGAGAAAAGAAAGAACAGTTTCAGATCCTTAAAAGACTATAACCACCAACCCAT…
Ss_lncRNA_392	AAAAAAAAAATGTTTTGAATAAGGCTGTAACATAACAAAATGTGGAAAAAGTCAAGGTGTCTAAATACTTCCGAAGGTATTGTACAGATCACTACCCACACAGAACCTTAGAACCAACAGGTTCTGACCTACACACCAGCTTTCTGAAAACATGCAATACAGCAATGACCATGAGGTCCAATGTAGGCCTAGAACCCTCCCTAATGTGCAGATTTGACTGGATTACTACAGATCAGTGGCTGTCAGACATGTATATAAGTCTTTAGCTGATTGTTTGTCCAATCATAAAAACATTGATCACTTTACACTTCGGCCATCTTGAATTCCCCTAACTGATTCAACAAGAAGAGACTTTGATCAGGACTTTGTTGTTTATCCTCATAGTTGATTATGACTTAC…
Ss_lncRNA_393	GCTGTATCACATCTGGCTGTGATTTGGAGTCCCATTGGGCGGCGCACAATTGGCCCAGCGTCGTACGGATTTGTCTGGGGTAGCCCGTCATTGTAAATAAGAATTTGTTCTTAACTGACTTGCCTAGTTAAAAAAAACTATGGTGCACCTCCTAAAAGGACATCCAGCCAACTTGACAACTATGGGAAGCATTGGCATAGACATTGGCCAGCATCACTGTGGAACACTTGACACCTTTGTAGTCCATGCCCTGACAAATTGAGGCTGTTCTGATGGCAAACGTAATATTAGGAAGGTGTTTTGTACACTCAGTTTATGTAGCATGGGCATGGCACAATTTATTTTACCTGTTCAAATGTCCAAAATATGAATGTAGTGTAAAAGCATAAGCCAACTATC…
Ss_lncRNA_394	ACAGACACACAGAGCCTGCAATAGTTACCTGCGTTCGAACTATCCTAGAGCTAGAGCTCTGAAACAATAAATACATGTTCTAGAGCTTGTAGAGCATAAGCCAATGGTGCACGGTGAGTTATGTGGTTCTAGAAGGTTCTCAGGCCGAGAAAAAGCCTTGTCCATTTGCAATAACTTCACTTCATTTTGAACGTCGCGAAAATAACGACATTTAGAAAAGTCCCAGAATCACACGACTAGGTGCACTGAAACTGCCTCGGCCCATAGAGACGGACCCTAACATTTCTGTCTGATATCTCATTCAAGGGCCCCATAGCAACGCCCGGGAAAAAGTGGATTTTCAGCACCACTTAACCTCTCTAGGGTAGGGGGCAGTATTTGCACGGCCGGATAAAAAAC…
Ss_lncRNA_395	TTTTCTGGTCTTTTACCTTGACATCTCTCATTTCTTGTTTTTTTTTTTTTAATGATACGGCGACCACCGAGATCTACACTCTTTCCCTACACGACGCTCTTCCGATCTTCGGTGTCTGGGAAACCAGACCATATACTTTAGTAGAAAGTAAGAGATTCCAGCTTGTAATGGGCTGACTAGTCCTGAATTCTCAATTGAGAAAACATATCAATGGTTCTGAATGACAACCAATATACATCAACACCATACATCATGATTCATGGAAATGTACAATATTAAAACATTGCACTTAAATACATATGAATACATTGAATGTTTATTTTAATTCAGAACATCTGAAGATGAAATCAGTTAAATCATTGTAGATAAAACAGAGTAGAATGAATCATCACATCTGGG…
Ss_lncRNA_396	ACCCAGTTTTTGCCCAGTGGGATTGCATTTTTTTATTTTTTTTATTTCACCTTTATTTAACCAGGTAGGCAAGTTGAGAACAAGTTCTCATTTACAATTGCGACCTGGCCAAGATAAAGCAAAGCAGTTCGACACATACAACAACACAGAGTTACACATGGAGTAAAACAAACATACAGTCAATAATACAGTAGAAAAATAAGTCTATATACAATGTGAGCAAATGAGGTGAGATAAGGGAGGTAAAGGCAAAAAGGCAAAATGATGAGATGCTTATGTTTCCGCCCTAACAATGGGAGTCGTCCCAAGGCGGGAAGGCAGGCGACAAGATTAGGCCCAAAATAAGCCCATAGAAACACATTGGACTTATTTTGTACAGATTTTGGCGAGAGTGAACCT…
Ss_lncRNA_397	AAATGTAATCCATTTTAGAATAAGTCCAACATAACAAAATATGGAAAAAGTCAAGGGGTCTGAACACTTTCCGAAGGCACTGTGTGTGTGTGTGTGTGTCAGATCAGTTCTATGTTCTGAGTGGAAAGGTCACTATGTCCAGTAGTTGAAACAGAAGAACATGAAGCTCGTTTTACTATCGGTGATGCCACTTTATATTGTAATAAAATCTGAGTTCTATATCACGTCTGCTGTATTTTTATATCGATAGACTTTATTAAATCAGAAACACACATGGTTTTGTATTGACACACACCGTGAGACAGCGTTGTGTTTAAAATGGTTTATTCATTTCCTCCCCATAAAAAGTAGCACTGCATTGTTTGTTATTTTTACACAGTCATGTTTTCTTTCCAGTGA…
Ss_lncRNA_398	ACACTCTTTCCCTACACGACGCTCTTCCGATCTCCTCTGTGCGCCTTTGTAGATATTCCATTGGGGATCAGCCGTTTCCAGCTGCAGTTGTCGTTTGCAACATTAGCAGTGTCTCCACTGTATTTCTAATCAATTTGATATTGTAATGGACAAAGAAATTGCTTTTCTTTCATTCAAAAGCAAGGACATTTCTAAGTGACCCATTCAAAATCCTGTACCCTAACATTAATCCTTAAACCTAGCTCCTAACCCCAAAACTAAACCTAGCTCATAACCCTGAACTTAATTCTAACCTTAACCCTAAACCCCCTAGAAAAGGCATTTGACCTTGGGGACTAACAAAATGTCCCCAGTTGGTCAAATTTGTTTGTTTACTCTTCTTGTGGGGACTTCTGGTTC…
Ss_lncRNA_399	AAGTACACAGATATGTGATATCAAGTGCTTTCAGTGGTGTTGCAATGTGCCTGAAGCGTATAACATAACACACATAATGTGAAAGTACACACTTAGAAAAAAAGAGTTCAAAAAGGGTTCTTTGGAAGTCCCCACAGAAGAACCCTTTTTGGTTCCAGGTAGAACCCAAAAGGTTTCTACATGGAACCAAAAATAGTTATTCAAAGGGTTCTCCTATGGGGCAGCCGAAGATACCTTTTAGGCTAGATAGCACCTTTCTTCCTAAAAGTGTACGTGGAACACACTGTCGGGAACAAATGTACAAAATTATATGCATATTTGCACTTGTGTGATTATACAGCAAATGAAATACTTGCACAGTATGTTCCACACACACAATAAAGTCCAAAGCTACCCAAT…
Ss_lncRNA_400	ACACACCCTCCTACAAAACAATATTACATGATCAAAACACACACACACCCTCCTACAAAACAATATTACATGATTAAAACTCACACACACGCACACACCCTCCTACAAAACAATATTACATGACAGAAGCACACACACACGCTCACACACTGGCAGGAGGAAGCACGCAGACGCGCAAAGACGGGGACACACGCACACACACACACTCACACACACACACACACACACACAGACACACGCACACACACACACACACGCACACACACACACACACACACTCACACACACACACACACACACACACTCACTCACACACACACACACACACACACACACACATTGACTCACACACACACACACACACACACATTCACATACACAAACACACACACACACTCA…
Ss_lncRNA_401	GTAAAACACCAAGGTTTCGGCATCACTGTTCCTTCAGACCCTGAATGACTGGGGGGTTTATATATATACAGAGAGAGTTTGACTTATGTATTTTTATAGCTTCCTGTTTATTCTCTGTTAGTCAGCACCTCTACATTAAGTAATGTTCTCTGGGTATGCACCAGATCTTTTTAATAGTCAGCAAGTTAACACTAAATCAGAAACATATTTTTAAAGTCTGAAATCCCTAAGTGACTTGGTTTATTGATTGTTCTCCAGAGATCGGAAGAGCGTCGTGTAGGGAAAGAGTGTAGATCTCGGTGGTAGCCGTATCATTAAAAAAAAAATACATAGTAAAATGTCAAAAAAAAAACTAAAAAAAAGGAAGAT
Ss_lncRNA_402	AGAGCTGCTGCACGGGAGCTTGGTCTTAAGGAGTCGAGGAGAAGACGTTGGAAACAGCAGAGGGAGGAATTGACTCAGTGCAAAAAGACAACTAAAGCTTACTGCTAATTTTTTTATTTGTTACAAGCCTATTTATTTTTATTACAAGCCGTGTTTCGTTAAAGCCTGTGGAAAGCTCATTTGTTTCAATGTACCGGTAGGCACCTGCGGCTTATTTATGTTCAAAATAATATATTTTTTTTTAATTCAGTGGGTGCGGCTTATATTCAGGTGCGCTTAATAGTCCGGAAATTACGGTAGTGTGAATTTACACTCCGTCCAGTCCATGCTTGGTGAGACAAATTGCATGCACCAATTGAACTGAAGTGACATTGGCTTCGTCTGAAATGGCTTATTGGT…
Ss_lncRNA_403	GAGGGCACTCTATATGGCTTGGTTTTCCAATATTATCAGGGTCGGGGATATGCGGTGAACTGACAAACTCATGAGTGCATTTATATAATCTCAGTATTGCACATCGGTCCCAATGACAAAAGTGATATCAGTTTAGCCTTAAAGGACAGAGACCAACATATCGCAGTTTGTCAACCCTCTTTTAAATGTCAGTTTTTTTGTGCAGAAATGGCTATAAAAATCTATTAGAACATAAGTGAACGACAAACATGAGCTTGCTTTTTGTGGTGATGTATAGACTCGTGATTGAGTGAATTGCTACAGCTTCGCTTAAACTCTGGAGTATTAAACTGTTTAAACATTAGCTTAGTTTACAATCTGTTGACAATTCAAGTTTACTTGTTCTCAATTGGCTCAATA…
Ss_lncRNA_404	GTAAAAGTGAAGATAATAGAAAATTACTTAAGTAAAAGTCTAAAATTATCTGGTTTTAAATGTACTGAAGTACAGTGGTGGAAAAAGTACTCAATTGTCATACTTGAGTAAAAGTGAATATAACTTCATAGAAAATGACTTAAGTAAAAGTTTAAAAGTATCTGCTTTTAAATGTCCTTAAGTACAGTGGTGGATAAAGTACTCAACTGTCATAAATAAAGTAAATTCATTTACAAACGTGGTATTTTATTTTCGTGAGTCCGCCAGATCTGAGGCAGTAGGGATTACAACGCGTTATATTGATAGGTGTGTGAATTGGACCATATTACTGTCCAGCCTGAGCATTCAAAATGTAACTTGTAATTTTAGGTGTCAGGGAAAATGTATGGAGTAAAAAGT…
Ss_lncRNA_405	TTGTTGTTTTTATTAATATCAGCATGAAAGATAAGCTGGGTGAATATACTGTATGAGAAGACAACAGCTACAACTTTCACAGCACTGCTATTGGCTAATTTTTATAATACAGTCAGTACTCAAGCATTGTTAGATGAATAAACTAGAAAATAAACAGAAACGTAATTACCCCTTGGAAAATAGATCGGAAGAGCGTCGTGTAGGGAAAGAGTGTAGATCTCGGTGGTCGCCGTATCATTAAAAAAAAAAACAAACATACCACT
Ss_lncRNA_406	TTAAATCACTGAACACAACAGGCGCTAATTCGAGACCTACTTCTATTTGAGCCAGGTGTCTATTTCCTTAATGCACACAGCTTTTGCTCAATAAAATGTTGTAAAGACTACCACACTGTTTGTGACCAGTATAAACATTATAATAACAAATCCTTCACAGATCAGACTTGCAAAGGCTGCCAATCATACACCCCAATTTCACCCTTCACCAACATGAATTTAATGTCGTGTTTTCTTTTTGGTGGCGACATGGCTAGCAACAATGACAGAATAAAAATAAATAATTAATGCACATGGGAATATCGTAAACAATTCATTTAGACCCGGCATTCATTTGAAACAGGCGTTTATTTGCTGAAATGTGTGCCGATTCCCAGCTATTAAAATGAACAGGCGGCT…
Ss_lncRNA_407	TGTGGGTTTGTGTGTGAGTTTGTGTGTGTTTGTGTGTGTGAGTGGTTGTGTGTGTGTGTGTGTGTGTTTGTGTGTGTGTGTGTGGGTGTGTGTGTGTGTGTGTGTGAGTGTGTGTGTGTGTGTGTGGGTGTGTGTGTGTGTGTGTGTGTGTGTGTGTGTGTGTGTGTGTGGGTGTGTGTGTGTGTGTGTGTGTGTGTGTGTGTGTGTGAGTGGACGTGGCTGTGTGTTTGAGTGGACGTGGCTGTATGTGTGTGAGTGGATGTGGCTGTGTGTGTGAGTGGACGTGGCTGTGTGTTTGAGTGGACGTGGCTGTGTGTGTGTGAGTGGACGTGTTTAACTCCATACCTGTGAGGACCAGAAATCCCCCACAAGAATAACAAACAAACAAAAATGTGACAA…
Ss_lncRNA_408	CGGTCACCACCGAGATCTACACTCGTTCACTACATGAAGTTCTTTCGATCTCTGCCTGGGCTCCATTCTTTTTTTTTTTTTTAATGATACGGCGACCACCGAGATCTACACTCTTTCCCTACACGACGCTCTTCCGATCTTACTAAGTCATGTTTTGCAGAGGGGTCAAATACTTATTTCCCTCATTAAAATGCAAACCAATTTATATTTTTGACATGCATTTTACTGGATTTCTTTGTTGTTATTATGTCTCTCACTGTTCAAATAAACCTACCATTAAAATTACAGACTGATCATTTCTTTGTCAGTGGGCAAACGTACAAAATCAGCAGGGGATCAAATACTTTTTTTCCCTCACGGTATGTAATATAAATGTGTAGGGGGTGCACAGTGTGCACT…
Ss_lncRNA_409	TCTCGCTGTCCATGGAGGTGTGGTGTTTGCGCAGAGTGGATTTGTGAGGGTTTGTGTGATTATCTGTGTGTGTGTGTGTGTTTTTGTGTGTGTGTGTGTGTGTGTGTGTGTGTGTGTGTGTGTGTGTGTGTGTGTGTGTGTGTGTGTGTGTGTGTGTGTGTGTGTGTGTGTGTGTGTGTGTGTGTGTGTGTGTGTGTGTGTGTAGTGGTGCCTGGAGAAGTGGGTATACAATAATGTTGGCACAATAAAGTCGCACTGTGTGAAAAATTGTTTTCCCATAATTTTTCCAGGTATTCACAATTAATTGCAAAAATCTATATTTGGGGAGGTGTAGCTGCCCTTTAATTCAGTTGCACACCAAGCAAGATACCTTTTGGCGAGTGGGGTTGCTGTAGCCTA…
Ss_lncRNA_410	CCCCCCCTCTACACTCTTTCCCTACACGACGCTCTTCCGATCTTTTTTTTCCATTTTTAATTTTTTTATTTCACCTTTATTTAACCTGGTAGGCCAGTTGAGAACAAGTTCTCATTTACAACTGCGACCTGGCCAAGATAAAGCAAAGCACAAACAACAACACAGAGTTACACAAGGGATAAACAAACGTACAGTCAATAACACAATAGAAAAATCTGTATACAGTGTGTGCAAATTAAGTAAGGAGGTAAGGCAATAAATAGGCCAATAGTGGCGAAGTAATTACAATTTAGCAATTAACACTGGAGTGATAGATGTGCAAATGAGGATGTGCAACTAGAAATACTGGTTTAAATACGGATATTCAAAAGAGCAGAAAAAAACTAATATGTGGATGAG…
Ss_lncRNA_411	AACAGACCCCACAGAGCCCCAGGAGAGCAACACAATTAGACCAAACCAAATCATGAGAAAACAAAAAATAGAATTACTTGACACATTGGAAAGAATAAACAGAGCAAACTAGAATGCTATTTGGCCCTAAACAGAGAGTACTGTACACAGTGGCAGACCTGGCTCTCAAGAGAAGACAGGCTATGTGCACACTGCCCACAAAATGAGGTGGAAACTGAGCTGCACTTCCTAACCTCCTGCCAAATGTATGACCATATTAGAGACACATATTTCCCTCAGATTACACAGACCCACAAAGAATTTGAAAACAAACCCACATTTGATAAACTCCCATATCTATTGGGTGAAATACCACAGTGTGCCATCGCAGCAGCAAGATGTGTGACCTGTTGCCAC
Ss_lncRNA_412	GAACAAGTCCTTTATTTAACCAGGTAGGCCAGTTGAGAACAAGTCCTTTATTTAACCAGGTGGGCCAGTTGAGAACAAGTCCTTTATTTAACCAGGTAGGCCAGTTGAGAACAAGTCCTTTATTTAACCAGGTAGGCCAGTTGAGAACAAGTCCTTTATTTAACCAGGTAGGCTAGTTGAGAACAAGTTCTCATTTACAACTGCGACCTGGCCAAGATAAAGCAAAGCAGTTCGACACAAACAACAACACAGAGTTACACATGGAGTAAAACAAACATACAGTCAATAACACAATAGAAAATCTGTATACATTGTCTGCAAATTAAGTAAGGAGGTAAGGCAATAAATAGGCCAATAGTGGCAAAGTAATTACAAATTTGCAATTTACACTGGAGTGAT…
Ss_lncRNA_413	GTGTGAGTGTGTGTGTTGTGATTGTATGCCATCTCAAGTAGACCTGGCTGTGACGAATCGCTGAGCTCCCAGTAACACATTCCTAGACCCACCCAGGCTTAACACCAGTCTGTCATGTTTTTACGCTTTTTAGATCGGAAGAGCGTCGTGTAGGGAAAGAGTGTAGATCTCGGTGGTAACCGTATCATTAATAAAAAAAATACAGAACTATCTTTTTTTTTGTTTGTGTTTTTCGTTTGTGTGTTTGTTGGTGTGTGTGGTGTATGTTTTTTTGTTGTTTTGTTTTTTGTTTTTTTTTTTGTGTGTTTTTGTGTGTTTTTTTTTTGTTTGTTTGTTTTTTTTTTTTTTTTGTTTGGTGTGTTTTTTTTTTTTGTTTGTTTGTGTGTGTTTGTGTCTTGT…
Ss_lncRNA_414	ACCGACTGAGCCGCTCCCCACCAACTGAGCCGCTCCCTACCAACTGTACCGCTCCCTACCAACTGAGCCGCTCCCTACCAACCGAATCGCCTCCTACCAACTCAGCCGCCCCCTCCCAACCGCGTCGCGAGGGACCAGCGTGTTTTGTTCTTTTGTGTGCGCGTGTGTGTGCGTGTGTGTGTGGGTGTGTGTGGGGGGGGGTGTGGGGGTGGGTGGGGGGGGGGGAGGGGGGGGGGGGGGGGTGGGGGGGGAGGATGGGGGGGGGGGGGGGGGGGGGGGGGGGGGAGGCGGAGGGGGGGGGGGCGGGGGGGGAGGCGGGGAGGAGGGAGGGGGAGGGCGAGAGGGGAGTAAGGGGGGGGGGCGCGGGAGTTACACAA
Ss_lncRNA_415	CAACATATATGCCACAGCAGACTTCTGTTTTACACTGTAGTTCCTCAACATATCTGTGCAATATATCACAACCAAGCAGCAACAATATGTCCTTGTTGTTTTATATTTGATGGCACTTACAGCCTTGATAGGCTCTGCAAAAGTAATGTTGTTGCAGCTTGTCTCCATAATGTTTTGTAATTTTAACACTACAGCTCTTTTTTTAAGCAAAGTATTTCCGATATTTTTATAACCATGTTAATTCTTTTAAATTACCGCTGTACCAACACCTTAGTGGACAATCAGATTGCAGCTTCCAGATCGGAAGAGCGTCGTGTAGGGAAAGAGTGTAGATCTCGGTGGTCGCCGTATCATTAAAAAAAAAAAAAACAAAACATAAAAAGACGAAAAAAAAATACA…
Ss_lncRNA_416	GGAAGTCTGCTTCCCTAATGGCATCCTGTTCCCTACATAGTGCACTACTTCAGACCTCCAGGAGGTTATAACTTCTACCTCCCTTCCCTGCAGTCACAAGCACCATGTCCTGATCTGAAACGCGCTTCTACCTGCAACGTTACAAAATAAAAGACTGTGATACTCTGTAAGCAGGAACAACCTTTTTGTCAGGGGAATTGAAGGGTGGGACCAACTCAACATAACTACACAGCTACAATTTATAACTGATTTTTTTT
Ss_lncRNA_417	ACAAATCAAAATATATTTTAGATATTAGATTCTTCAAAGTAGCCACCGTTTGCCTTGATGACAACTTTGCACACTCTTGGCATTCTCACAACCAGCTTCATGAGGTAGTCACCTGGAATGCATTTCAATTAACAGGTGTGCCTTAAGTTAATTTGTGGGATTTCTTTCCTTCTTAATGCGTTTGAGCCAATCAGTTGTGTTGTGACAAGAAGATAGCCCTAAGACCAAGTCCATATTATGGCAAGAACAGCTTAAATAACCTATCTTGGGAAGCGTCCCACCCACGGTTTACACTATTCAAAAGCCAGTGAAAAATCAGAGCGCCAAATTCAAAACCACAAAATGTCATAATTCGAAGTTCTCAAACATACAACTATTTTACACCATTTTAAAGATACA…
Ss_lncRNA_418	GTCCACTTCAAAGAGACAGGAGAGGGACAGGCTGGGAGTGGGAGAGGAGGAACCAGTAGAAGGGTTGATCTCCTGTGGCCTTAACTGCCAACCACACTCCCCATGGTCCCTCTGCAGGTCTGGGCCTCCCTCAGCCCAGGGGAGAGGGGACGTGTGGAGCAGGAAGGCAGAGAAAAGGAAATGCTGGGACATCCGGGAGATCTCCCGAGCTGACGTCTCAATGCAAACTAGGAGGTGGAACGAGGCTAGAAGATGGAGAAAAAAAGAAGAAAGGCTACCGAGCCATTGACAGTGCTGCCGTGTCCATGAACTTGAGATCTCAATCATTGGCTGCTTTAAAGTTTACAGTTAAAAACAATCAATGTAAGCAGTGTTTCCTCTATTATTACAAATGTATTT…
Ss_lncRNA_419	ACCACCAAAATCACAGACCGACAACCTCTTCGTCAGTGGGCAAACGCACAAAATCAGCAGGGGATCAAACACCCTTCCCTCACTGTAACTAGCTTATTAAGTTATCTAGGGTAACTTGTAACTAAGGCAATATTTTTTCTGGATCAATAATGGGCTTAGGTGCTGGGCATGTCAGTGGCATGAATTGTAGAAAACATTTTAGAGGCCCTCATCTTTGCCCTTTTAAAGCAAATTCCCTGCGATTCTACATATTCTGCCATGGAGCCGAGAAACATTTTCCGTTTTAAAGCA
Ss_lncRNA_420	TGTGTGTGTGTGTGTGTGTTATCGCTGTGAGTGGGAGAGGTAGAGGGCAGGTCAGTGTTCCACACCTCCTGTACCGCGCTGGGTCCCGCTGCTCTCTGGAGGCACACCCTTACTTGGATTATTTTTCTTCATTGCAGTTGTCTCGGTTTTCCCCCCCGTGTTTTTTAAGTCATTCAGATCTGTCACTTGTTCTACTGTTAACATGGAATTCGACACATAAGCCCTGTGTCTTTGAGGCAGGTGTAGATGCCCCAAGATCGGAAGAGCGTCGTGTAGGGAAAGAGTGTAGATCTCGGTGGTCGCCGTATCATTAAAAAAAAAAAAAAAAGATAAACACTGAAACGTAAATGTATAAATAAAAATAATAAACACAAGACATCTAAAACTTACAACAATAGC…
Ss_lncRNA_421	AGCTACAGACTACACCTACATGACTAGTATCTATTTGGACCCTACTACAGTTTAACCAGCTCAGCTATAGACTACACCAGCATGACTAGTATCTATGTGGACCCTACTACAGTTTAACCAGCTCAGCTATAGACTACACCAGCATGACTAGTATCTATGTGGACCCTACTACAGTTTAACCAGCTCAGCTATAGACTACACCAGCATGACTAGTATCTATGTGGACCCCAATACAGTTTAACCAGCTCAGCTATAGACTACACCAGCATGACTAGTATCTATGTGGACCCTACTACAGTTTAACCAGCTCAGCTATAGACTACACCAGCATGACTAGTATCTATGTGGACCCTACTACAGTTTAACCAGCTTTAACCAGCTCAGCTATAGTCTATCCAG…
Ss_lncRNA_422	GTAGTAGGTAGGTGATATTTTGTTTGAGCGGTAGGTGTAGTAGATAGGTGACATTTTGTTGGGGCGGTAGGTATAGTAGGTAGGTGACATTTTCTTTGAGCGGTAGGTGTAGTAGGTAGGTAGGTAGGTGTAGTAGGTAGGTGACATTTTGTTGGGGCGGTAGGTGTAGTAGAGAGGTGACATATTGTTTGAGCGGTAGGTGTAGTAGATAGGTGATATTTTGTTTGAGCGGTAGGTGTAATAGATAGGTGACATTTTGTTGGAGGGGTAGGTGTAATAGATAGGTGACATTTTGTTTGAGTGGTAGGTGTAGTAGGTAGGTGACA
Ss_lncRNA_423	GTGTGGTTTGTATTTTTTTTTTTTAATGATACCGCCACCCCCCGAATCTACACCCTTTACTTTAGAAATGCTTCCTCCCTCCCCCCTCCCACCTTACTACCATTTCTTTCTTCTGTTATTCTCCCCCCCCCCCTCTCCGCTTCATTCCCTCCTTCCTTTCTTCTGTCAAGAATTCCCTGGTCTGCCCTGATGATATTAATTTAAGGAATACAAGGAACCTGCTGCTTTTCACATATCGGAAGAGCGTCGTGTAGGGAAAGAGTGTAGATCTCGGTGGTCGCCGTATCATTAAAAAAAAAAGACTAAAGATCATTGAGCAGCTTAG
Ss_lncRNA_424	CCTACTCAAACCAAGCATGAGACTGAGACCAGGATTCAATCCCAGCACTTTGTCAGCTATGTGCCATTAAAAGGTAATTTCTGATTGAACTGACATATCATACATTTATCGCGAATTCAGTCTTATTTTTTTTATCATGTTATATTAAGTAGCCTATTGAATCTCAGCCTGAATATTCAGTAGCCTATCGCAGGGTCAGGACTGAATATTCAGTAGCCTTTAGCAGGGTTAGGATAAGGACTGAATATTCAGTAGCATATTGTCACGGCTGTTTAAAGGATCGGACCAAAGCGCAGAATGGTTGTAGTTCCACATATTTATTACTACCGTGAAACGTTTGCAATACACCAATAACTTGAAACAACAAAATAACAAAACCGTGACGCAAAGAGAAATAAC…
Ss_lncRNA_425	GTGAGCGTGTAAGTGACGCGGATCGTTGTCTAGCGGTTTGTGTTGTACTTGATTTTTGTCTTTGTTGTTCAGATGCTGCATCTCACTCTTTTTTTTTTTTTTTTTTTTTTTAATGATACGGCGACCACCGAGATCTACACTCTTTCCCTACATAGAATATTTTTTTTTCCTTCTTTCAAAACGGATGCCTGTGAGTGAGTCTGTGATGTGTAATGGTGGATGGCCGGGTGGGTGGGGACCACACACACACAGGCGCAGTCTGACACGCAAACCAGGCCAGGCTGTCATAACAGCTTCATAAGAGCTTATAACAGCTTATAACACACCATGCATATGCTCCTGTACTCCTACACGGAAACACATAGACAGTAACACTGTCCTCCAATCTCTCACAGCCTC…
Ss_lncRNA_426	GACACTGCCACAACTGGAGGTCTGTTGGTTGGATTATTTTTATTTGCCCTGCACACGAAGAAACAACACACAATATTTTAGCCCTTGGCGCAGTCACAGCTCTCAGGCACCTGCGCAAGCACATGGACACTCACTCAAACACTGTCCCAAGTACTCACAAGTTACAACAGGTACCCTAGTTAGCGAGCTTGGTGAAACTTGTTAACATAAATCTTTATATTGTCCACATTGTAACAAAACGTATGGTTGCATAACAGCACATTGTGTAACATTATCAAGGTTTTATATTGAACAATAGCAGAGCCAAGGACAACATACCTCGCTAAGCCGAAGGTCAGGCAACAGAGAACAATAAGGGGGTGTGGAAATACAGATAACCCGCTATGTTACATGAATTGT…
Ss_lncRNA_427	TTGCTGTAGACAGTTTTGGGTTATGTATGTAGTGAGGAAGAGATGTATAATAAGTTTTTCTTTTTTTTTTTTTAATGATACGGCGACCACCGAGATCTACACTCTTTCCCTACACGACGCTCTTCCGATCTAAACATCTTTATTACAAAATGATAGCCATAACACCGCTAATGTATCCCACCAAAGACATTTCAATTCGATTGCTTTGCACAAATTGTGGTTAGCATCAAATATCCATAAATCAACACATGCAAAGTCGTTGAGGTGAAAACAGACAAAACGGATCCGATGGAATGCACAGAAACATTACAGAGATGTTCATGGTAAAAAGTCCCCGATATTGGGAGAAAAACATGCCTGTCTCGTTTGTGTTACGTACCCGGTGGGAAAGAAAGAAAA…
Ss_lncRNA_428	CCTATGTACAACAACAATACACCCCCCACAAACCCCCAAACATACCCGTGTATGTATTTTTTTTTTTTTTTAATGATACGGCGACCACCGAGATCTACACTCTTTCCTTGCTTGAGTATCTGTCACAACTGTAGATAAGGGACCAGTAGCATCACTAGGTTTGCCTGCTGCACGCCCACTCTGTAAACAAGGGAATAGAAAATGTATTATTAATATCATTATTATTACTACACCCTGCTAGGTAAAGTCCCCCCTTATCTCCGCTCACTGGTCACCATAGCAGCACCCACCTGTAGCACGCGCTCCAGCGGGTATATCTCTCTGGTCACCCCCAAAGCCAATTCCTCCTTTGGCCGTCTCTCTTTCCAGTTCTCTGCTGCCAATGACTGGAACGAACTA…
Ss_lncRNA_429	ACATGTGGGTTGGGCCTCTCTATCATCATTCATTTCCACTAGATATACAAATTTTAAAACCAGATCACAGATGTGGATTACATTAGAGACTCCTGCGGTCTCCACAGAGTTGGGTAGGACTGCCTTTAGTTCCTTTGCACCTTATTTATGGAACAAACTGCAGATCCAACTTAAGTTAGACACTCTGGTGTCCCTTGCCCATTTTAAAAATGTTATGGAGGATCAATATGATGTTGTCTGTGATTGTTTCTGTTGAATTGTGTCTTTGTTTTGTATGTTTGAAATGTTCTTGTCTGTATGCCTAAAACTGTACATGTCAACATGTTTACACAGGGCACAGCCGTAAAAGAGATCCATGTCTCAGTCTGTTTTCCCTGTTAAAATAAAGATTTAAAAAAA…
Ss_lncRNA_430	GAGGTAGTCATTAAAAAATCATGTAACTATTATTGCAGTGTGAGTCCATGCAACTTTTGTAACTTAAACACATTTTTACTTCAGAACGTATTTAGGCTTGCCATAAAAGGGATTGAATACTTGACATTTCAGCTTTCAAATTTAATTAATTTGTGAACATTTCTAAAAACATAATTCCACTTTGACTTCATGGGCTATTGTGTGTAGGTCAGTGACAAAAAAAAAATCTACATTGTATCCATTTTAAATTCAGTCTAACACAACTAAAATGTGGAAAAAGGCACTATTATCTACAATTTAGTAGTGAGAGTAAACACCATTCAATGCTTAAAGCATTACAGTTAGGAGTCAAGTTTGTTTACACACTTCACCTAGGGTGTTCCTGGTATACAATATGTC…
Ss_lncRNA_431	CATAGTGGCCGTCTCTATTATCAACAGTCCCCAGGTTACAGTCCAGAGTGGCTGTCACTATTATCAACAGTCCCCAGGTTACAGTCCAGAGTGTCCGCCTCTATTATCAACAATCCCCAGGTAACAATCCATAGTGTCTGTCTCTATCATCAACAGTCCCCAGGTTACAGTCCAGTGTGGCCGTCTCTATTACCAACAGTCCCCAGGTAACAGTCAGAGTGCCTGTCTCTATTATCAACAGTCCCCAGGTTACAGTCCAGAGTGCCCATCTCTATTATCAACAGTCCCC
Ss_lncRNA_432	AGAGTGTTTCAAGACATTGTAAAAGTCAGTTTTTTTTTTTTTAAAGCAGAAGGGAGGGTGAGGAATATGTGAGGAGCTGGGGTTTCGGCGTGTTCTTTTCCGATTTTTTTTTTTTTTTTTTTTTTTATAATAGAGAATTTTAATAATACAAATGGTTCACAATATCACACTGAATACATTGCTAAAATTGCTGAGGCACAAAATAATTAACAAATAGAACATTATACTCCCCTTTTAAATACAGCTTTTTTAATTTGCATAGGATCTCAATCAAGTTTGGGAAATCTGTTAGTCTACATTATAACATTGACAGAATATGTTACCTATATTTGTAAGACAGATTCTTTCCTGGTCTATTCAGTTTCATAAAAAACATAAAATACGCCTACATCAGTATAC…
Ss_lncRNA_433	CAGGGGGTCCCGGTACCGAGTCAACAGGTTAGTCGACGTCATTTCTACATGTAGGTAGGGGTAAAGTGTCTATTCATAGATAATAAACAGCAAGTAGCAGCAGTGTAAAAACAATGGGGGTGGTGTCAATGCAAATAATCCGGGTGGCCATTTGATTAATTGTTCAGCAGTCTTATGGCTTGGGGGTAGAAGCTGTTAAGGAGCCTTTTGGACCTAGACTTTGCGCTCCGTTACCGCTTGCCGTGCGGTAGCAGAGAGAACAGTCTATGACTTGGGTGACTGGAGTCTGTCCATTTTTTGGGCCTTCCTCAGACACCGCC
Ss_lncRNA_434	ACGCTGCGCAGGGCTTACTCAGTAAGCTGCGTAGGGCTTACTCAGTGCGCTGTGGGACAGGAGGTTTGATAAATTACTGTTGAGAGGGTGTTTGAGCCTGTCATGAGGCAATGTGAATTACAACAGATGACTAGTTGAGACAATGGGACAACAGAGTAGGGGAAGGAGAGATGGAGAGATAAAGGAGAGGGGGAAGGAGGGAGAAAGAAAGAAGCAGACACAGCCAGAAGTGTTGACACGTGCTGCAGTGGGACCTGAAGACTGTAGGCTATACTATAAGAACATTCTCTCTTCCTCTCTCTCGCTCTCTCTTCCGCTCTCTCTCCCCTTTTGCTTTACTACCCCTTTCTCTGCCTCCCTCTGTTCCTGCATTCCTTTCCTCAGGAGGACCTCTCTGTT…
Ss_lncRNA_435	GAGTCCACAGGAGAGAGACTGAGGACATACTGAGGAAGTTGACTGCCTGACACAGAGAAACATTATGACACAACCTGTTACCAGAGTCCACAGGAGAGAGACTGAGGACATACTGAGGAAGTTGACTGCCTGACACAGAGAAACATTATGACACAACCGGTTACCAGAGTCCACAGGAGAGAGACTGAGGCATCTGTTCGTCTGTTGAAGTGTTGAGTTCAGTAGAGGAGCTCCTGGCTGCATATCACTGTCACCTTGTTGGAGTGGGAGGAGCGGTACCACGCTAGGCTAACAAAGCCTGCCTGTGTGTGTGAATGGAGCGGGTGTGTCCTTCCTTGTTCATCTCTGTCAAACAGGTAGGGGAGGCCTGAACTTCCTGTTCTCAATATGTGCTAGCCC…
Ss_lncRNA_436	CGGGACAGGACTTTTCGAAATCAAAGTCGTGTAAAATAAATACTGTAATGGTCTGGCGCACACAATCATCCTTCGCTCTCTCTCAATTCTCAAAACGACCCAGTCACCCTCAAAAAGACAGCTAATGCTAAAAACGAGCTAGTAGAGGATTTAGGAGTCTTTTTTGTATTATTCACGTCTAAAAATAAAAAATATTGAGTCTTGTTTTGAAATGACTCTCCCCTAGCAGAGGAAGGACTGCCTTTGTCAGAGATCAAGCCTTTAAGATGGAAGCTGCTGATCCCAGATGGATGGAGAGAAAGAGAGAACGACTAAAATAGGTGGACTACAGAAAGTCTCCTGTATCTATCAGAGCTTTCCCCTCTCTCGTCCCTCTCTCCTCATGTGTCCCTCATTTCC…
Ss_lncRNA_437	CAATTAATTATAACAAATAAACTCAATACTTGGTTCAAACAAGGGTATTACAGAAACATACAGTCAATAATACAGTAGAAAAATAAGTCTATATACAATGTGAGCATAAGTGAAATAAGGGAGGTAAAGGCAAAAAAAGGCCATGGTGGCAAAGTAAATACAATATAGCAAGTAAAACACTGGAATGGTAGATATGCAGTGGAAGAAAGTGCAAAGTAGAAATAATGGGGAGCAAAGGAGCTAAATAAATAAATACAGTAGGGGAAGAGGTAGTTGTTTGGGCTAAATTATAGATGGGCTATGTACAGGTGCAGTGATCTGTGAGCTGCTCTGACAGATGGTGCTTAAAGCTAGTGAGGGAGATAAGTGTTTCCAGTTTCAGAGATCTTTGTAGGTCGT…
Ss_lncRNA_438	ATGATACGGCGACCACCGAGATCTACACTCTTTCCCTACACGACGCTCTTCCGATGTTGGACTTCCAATTGAAGGCAGCTGTTTGGTGTTGCCTTTGATTGGAAGTCCTATATTAGTTGGGTGTGTTTGTCTTGTATTTTGTGGGAGATTATTCTGTGTTTCGCCTTGTGCCTTACCAGACTGTTTTTGTTGATCGTTCGTGTTTTGTTATTTTTCTACGTTCATTTTGAAAGCAAATAAACATCATCAAGATGAGCCTGCACATACCTGCTGCGTTTTGGTCCTCCTTCACCGACGACAACCGTGACATATTGAAAGAATTATAGATACACTTCTCCTTAATGCAACCGCTGTGTCAGATTTTAAAATAGCTTTACGGAGAAAGCACATTTTTCAATA…
Ss_lncRNA_439	TTTACAGTAGAAGCCTGGCATTCACGTTTTTAAGGCAATAGCAAACCGTGCAGGAACACTCCTGTCAGAGCTGGAGGGGGATAAACTTTTTACAGAATTCATCAAGAGGATGAGGTTATAGACAGAGATTTATTTCCCGGCCCTGTGACCGTAAGTGGGCAGTCGATCTAGCCTTTGTCTTTGTGTGTGCTGCTGCATAGAGCATACTTCTCCCCCAAAACTCTCAAACTCTATCCAAATATTCAGAGCAGTTCAGAGTTACAGTTACAAATATTTCAGAGCAGTCCAGATTAACTTTACCCCCCAAAAAATCACATATTTGTCTGGTCCAAGTTTTACTGGAGAGAACCTTGACAGAGTAGTCCGTCTGTAGTCTGTAACTATGTCAGGAAGGACTCC…
Ss_lncRNA_440	CTTGGGCAGAGACAGTTCCAGGAACCTACAGGGGAAACAACAGACCAGTTTGCACAGTGCTTATTTCTGTCCCTATTCCTGATAGCTGCTACAGTACATGTTCCATTAAAGCTGGAATCCTTAGTTGCTACATCCATTTTTGGACTTATAAATTAATTATATATACCCATTGATTCTTGAAGAATATAACTTAGAAATGCCTCATGAGCTTAGTTCAACTGTCATACCCCATCAGAATCCAAAATATAAGCTTATTTTACTCCATTGGTTGCAAACAATGTAATTATAAACAAACATTGTATGGCCTCAAACCTTGGTTAAAATTTTAAAGTTGATATAATGGATGGTCAGTCCTTGCATCCATTGCTCTGTCTGTGAATTTGAGAGTGATAACTTTTC…
Ss_lncRNA_441	TTTTTTTCTCCCCATAAGAGCTTCTTTTCCAGTCTGCTGACACAATCAGGTCCTCAAACTCAGGGAGCGCCAGCATGGAGAGGTTATAAAAAATGCATTGTGGTCTTCTGGGTCCATCTCCACATCAGACGTCGTGTCTTTAGTTGCCCCTTCAAATCGCTGCCTCTCTTCAATAAACAGCTCTTTTAGGTGACTGGGTAAAGCCTGTGAAATTATAGGAGACAATAAGTTATACTCTTACATCTAGACGTTCCGCTAGCGGAACACCTGCTCCAATATCCAATGATGGGCGTGGCGCGAAATACAAATTCCTCTAAAATCCGAAAACTTCAATTTTTCAAACATATGACTATTTTACAGCATTTTAAAGACAAGACTCTCGTTAATCTAACCACACTG…
Ss_lncRNA_442	TGTTTTGGTGCTTGTTCTATATTTTTTTTTTTTTTTTTTTTTTTTAATGATACGGCGACCACCGAGATCTACACTCTTTCCCTACACGACGCTCTTCCGATCTGGAAAAGTGAGAGAGAAAAAGAGCGAGAGAGAAGGATGGGGAGTGAGCGACAGAGGTAGAGAGAGAGAGAGAGAGAGAGAGATATATTGCTGACCCGGTATATCAGCAATATATCTCTCTCTCTCTCTCTCTCTCACTCTCTTTGGTGAATTTAAGGCCTCAAAATCTTGCTGAATTTATCTGTACTAACATCTACAGTATCTGAATTTCTGTCTGTGTCCATTAGGCCTACCTCGTCGCAGCTCATTTGCTTGCACGTGCTTATTCTTAGAGCTAAGTGTTAATGATATAAGAAT…
Ss_lncRNA_443	CTAAATATTCCATTACCGTACTTCGAAGCATGTCAACCGCTGTTTAAAATCAATTTTTATGCCATTTTTCTCATAAAAAAGCGATAATATTCCGACCGGGAATCTGCGTTTAGGTAAACAGACGAAAGAAAATAAAGCATTCGGTCGACTCGGGCACGCGCCTAAGCCCATAGTACTCTGATCGGCCACTTGCCAAAAGCGATAATGTGTTTCAGCCAGAGGCTGCCTCGATATCGTTCAGCTTTTTCCCGGGCTCTGAGAGCCTATGGGAGCCGTAGGAAGTGTCACGTTAGAGCAAAGATCCTCAGTCTTCAATAAAAAGAGCCAAGATGAACCACAACTTGTCAGACTGGCCACTTCCCATATAGATTTTTCTCGGGTTTTTGAGATCGGAAGAGC…
Ss_lncRNA_444	ATACTATCCATTCTACCATTAGGTTGGTACCCCAACACTGTTACTATCCATTCTACCATTAGGTTGGTACCCCAACACTGTTACTATCCATTCTACCATTAGGTTGGTACCCCAACACTGTTACTATCCATTCTACCATTAGGTTGGTACCCCAACACTGTTACTATCCATTCTACCATTAGGTTGGTACCCCAACACTGTTACTATCCATTCTACCATTAGGTTGGTACCCCAACACTGTTACTATCCATTCTACCATTAGGTTGGTACCCCAACACTGTTACAATCCATTCTACCATAAGGTTGGTACCCCAACACTGTTACTATCCATTCTACCATTAGGTTGGTACCCCAAGACTGTTACTATCCATTCTACCATTAGGTTGGTACCCCAACACT…
Ss_lncRNA_445	CAACTGAGCCACAGGGAAGGTCAGGTCAGCATGTGGAGTAAGGGTCAGAAGACTAGCTGGGGGACCCGTCAAGCTCAGATCAGTCCCTGGAGCTGACACTCACCCACCCTCTATCCACACACCCCTCCTCCTGTAGGGTGGAAGCACACAGCCTCATGTACAAAAGGTTACCAAAGGTTGAGATCATCAACTAACATAAGTGAGGGCAGGGACATTTCCCAGTTTACAGTCAACTCTGATAACTGATAAATGCAATGGCTTGGGACAGTTGTGACAGTTTGCACTTAACCGGAACAGATCGGAAGAGCGTCGTGTAGGGAAAGAGTGTAGATCTCGGTGGTCGCCGTATCATTAAAAAAAAAAAACATCAACAACAACACAACAAAAAAAACAACATCA…
Ss_lncRNA_446	TGATATATTGAGAGGGACGTGGAGTAGATAGACAGTTCTTATTATTCTATTTTTTTTTTTTTAATGATACGGCGACCACCGAGATCTACACTCTTTCCCTACACGACGCTCTTCCGATCTACTCAGTCTGATACACTTAGCTATTCTCTAGATTTTAGCCATGTTCAACAATGTTTTAAGATGACACAACTTAGGTCACTTTGAGTAACAACAAATAAACAGTATTAAACTATGACAAACTCAATTTTTGTTGTAACAATTCATGTATTTCTCTGCACAGAAATGTCAGATAGAGCAACTCTTATTGTGCTATGAGACTGACATCTTGCTTCAGTTTAATGTGTTTAAGTGTGTTTGTGATGATTGTAAACAGATGGGTAATCATAAGACACGTATCTC…
Ss_lncRNA_447	CTGTTTATGACTTCAAGCCTATCAGCTCCCGAGATTAGGCTGGTGTAACCGATTTTGAAATGGCTAGCTAGTTAGCGGGGTGCGCGCTAATGGCGTTTCAAACGTCACTCGCTCTGAGACTTGGAGTAGTTGTTCCCCTTGCTCTGCATGGATAACGCTGCTTCGAGGGTGGCTGTTGTCGATGTGTTCCTGGTTCGAGCCCAGGTAGGAGCGAGGAGTGGGACGGAAGCTATACTGTTACACTGGCAATACTAAAGTGCCTATAAGAACATCCAATAGTCAAAGGTATATGAAATACAAATCGTATAGAGAGAAATAGTCCTATAATTCCTATAATAACTACAACCTAAAACTTCTTACCTGGGAATATTGAAGACTCATGTTAAAAGGAACCACCAG…
Ss_lncRNA_448	TATACAACACCCAACACACCCACCACCCACCCCCCCCCCCCCAAAGACGCACTTTTCGTTTTGATTTTTTTTTTTTAATGATACGGCGACCACCGAGATCTACACTCTTTCCCTACACGACGCTCTTCCGATCTAAGGCGGTCAAAGTAGCTGGGAGAAGCAGCACGGGGTAATATTTGGAAAGCAAGGAGAGAGAATACTATCCGCTCCTGACGGTCAACTTCACCGCACCTGGATCATTCTTATTTTTACTTAGGACATAACTGGAAACGTAAAAGTGTCTTTTTTTTTTTTCTTCTTCTTAATTTTACTAAAATGACTGGTAGCCCAGTGACAGGGCTGCTGGTTGCGCCGTGCGTAAGCAGC
Ss_lncRNA_449	CTGATTGGCTGAATACATGTGATTATTTTCCAACCCCCTCCCACTGTGGCTCTGTCCACTTTCTGCTAACTATTGATTTATAATTGTCAGGTATATGTAGAGAGTCAGGAAGCAGGTGCAGAAGGACAGTTTGATAACGATGATGCTAGTTAAATGAATAAAACAGGGGATGAGTACTGAACATGAAAACAAACCTCTACTGCCTGATGACTGAAGCTACCGAGGGCTACATGAAGGGAAGGTAGTCAAGATGATGAAGTCCAGGTGATGGGACGCAGGTGTGGGTAATGATGGGGAGCATGTGTGGGTAATGATGGGGCGCAGGTGTGGGTAATGATGGGGAGCAGGTGTGGGGAATGATGAGGAGGTATTATGATGGTTAGTAGACCGGGGACGTCG…
Ss_lncRNA_450	GAGTAGCCTAGTTACAGTTTTGACTTAAATCTGCTTGAAAATCTATGGCAAGACTTAAATGGCTGTCTAGCAATGATAAACAACCAACCTGACAGAGCTTGAAGAACTTTACAAATAATAATGTGCAATCCAGGTGTGCAAAGCTCTTAGACTCAGCTTTAATCCCTGCCAAAGGTGATTCTAACATGTATTGACTCAGGGGTGTGAATACTTATGTAAATTTATTTATTTTTTATTATGGTACAAATTGCTAAACATGTTCTCACTTATGGAGTATTGTGTGTAGATGGGTGAGAGAAAATATATTTAACCAATTTTGAATTCAGGCTGTAATACAACAAATGTGGAATAAATAAGGGGTATGAATACTTTGAAGGCACTCTGCATACCATTCACGAT…
Ss_lncRNA_451	AAAAGTTTGGACACACCTTCTCATCCAAGGGTTTCTCCTCATTTGCACTATACATTGTAGAAGACATCACAACTATGAAATTACAATTTTTTGGTTACTACATAATTCCATGTGTGTTATAAATTAAGATATTTTTTAATACTTGAGATTCTTCAAAGTAGCAACACTTTGCCTTGAAGACAGCTTTGCACACTCTAGGCATTCTCTCAACCAGCTAACACAAGATCTGGAATAAGTCGAGGGGTATGAATACTTTGAAGGCACTCTACACACTCCTAAACTGGTCCCAGATCTGTTTGTCCTGTATAGTCAACAAGAGTGTCATGTTGTTAAATCTGTATCATGTTTAATCTATCTTTTCTCAATCTAGAAACAGCACAGAATTACTCCTACATTTTT…
Ss_lncRNA_452	TTTGACTACTTTCGACCAGAGCCCAATGGGCCCTGGTCAAAAGTAGTGCACTATGTGGGGAATAGGGTGCCATTTGAGACGCATACAATATCTCTATACAGATGAAGACTGATTTACTGTGTGTGATTTATTTTTTTATTTGTTTATTTCACCTTTTATTTACGCAGGGAGAACAATCACAAATTCTGTCAGAAAATACTGTATGTTCCTTCAATCTGAACTTTCTCTTCAAAAGTGGGCTTTTTTTAAACACGGCATTGTTGTAGAAAAGCATTGTTGGTATTTTTTTAATGCATTGAGACACTGACTTTACTTTGACCAAAACTCTGAATCTCTGGCAACCGGACACAGTGCTTCCAATTCCCCAGAGACTGAATACAGGTTCTGAATCTCTGGCAA…
Ss_lncRNA_453	AAAATAAACAAAATCTAAAAGGATATTCATATGTTTAATGTTGAATAAATGAATGTGACCAATTGTATTTCAGAATCTAGACAATCTCTATATGCTATAGCACACTATGAGGAGTATGATGACACCAAGGTGTTGTCTGTATCGTGTGTGTTTCACAGGTCACAGGTCATAGGGTCTTACAGGAGGCATGAAGGTCTAAAAAGTTATTCAAATGATAAAGCATGTCAAACGTCCTTCCTCCAATGAAGTTTTTATTTGAGAACTGCAAGAACAATCCGAGAAGCCCAAAATATTTTTGGTCTATCCTGGTGTGAAATTTCCCAGTAACTCCCTAAATTCCCAGTATTTCTGGAAATCCTGGTTGGAAGATTCCTGGCATCAGAAGGAATTTATGAATCC…
Ss_lncRNA_454	AAGACAAGACTCTCATTAATCTAACCACATTGTCCGATTTCAAAAAGGCTTTACAGCGAAAGCAAAACATTAGATTATGTCAGGAGAGTACCCTGCCAAAAATAATCACACAGCCATTTTCAAAGCAAGCATATATGTCACAAAAACCCAAACCACAGCTAAATGCAGCACTAACCTTTGATGATCTTCATCAGATGACACTCCTAGGACATTATGTTATACAATACATGCATGTTTTGTTCAATCAAGTTCATATTTATATCAAAAAACAGCTTTTTACATTAGCATGTGACCTTCAGAACTAGCATACCCCCCCCCCCCCCCCACCACTCCGGGGATTTCACCTTCAATTCCATCAATTTTTCACACAAAAAATCAACAAAAAACTAAACAATAATT…
Ss_lncRNA_455	CAGTTTCATGGACACAGATTAACCCTAATCCTGGACCAAAAGCTTTTTCAATGGAGACTCACCATTAAACTTTATTTTTAGCCAAGGGCTAGGCTTAATCTGTGTCCGAGAAAACGCTCCTTAATCTCCACACTCATAAATGAAAAGTCATAAATTGGTTACTTATCGATTGTGTGAAAAAAAAAAAAAAAATGTAATTTTATACAGATCATATTGATCAATTTCTGGGCCTGCGTACCTTCTCAACAGCTTCTTCAACCCTACCCTAAACACTAACCCTAACCTGAATCCTTTTTAATTCATAACTTCAATGGGGTGACGTCAACTTTCTGGAAGCAAAGCATCTCTTTCTTCTTTTTCTGCTCCTCCTGCTCCTTCTTC
Ss_lncRNA_456	ACACACACACACACACTCACTCAGTCACTCAGTCACTCAGTCACACACACTCACTCACTCACTCACTCACACACTCACTCACTCACTCACTCACTCACTCACTCACACACTCACACACACACACACACACCCACCCACACACCCACGCACACACACCAACTAGCACTCAACCAAACACGAACACAAGAACACACAAGAACAACAAATAAAACAACAACACACAAATCTACACCCCAACAGTAGTCATCGCCTGTGATCGTTTACTTGTCCAGTCTACCAACTATATTGGTTTTTTTTTTTTTTTTTAATGATACGGCGACCACCGAGATCTACACTCTTTCCCTACACGACGCTCTTCCGATCTCGCCTGGGTTGTCATGGACAGAATCAGCCCGTTTG…
Ss_lncRNA_457	ATACATGTATTGTGTAACATAATGTCCTAGGAGTGTCTTCTGATGAAGATCGTCAAAGGTTAGTGCATAATTTTAGCTGAATTTCTGGTATTTGTGACGCCTGTCCTTGCTAGGAAAATGGCTGTGTGGTTTTTCTTGTGTTGGAACTGTCCTTACATAATCTAATTTTATGCTTTCGCCGTAAAGCCTTTTTGAAATCGGACAATGTGGTTGGATTAACGAGAGTCTTATCTTTCAAATGGTGTAAAATAGTCATATGTTTGAGAAATTGAAGTTATAGCATTTAAGGTTTTTGTATTTCGCGCCACGGTATACCACTGGTTGTTGAATAGAGTGGGACGCTGACATCCCACCTAGCCCAGACAGGTTAATCCTCAGGTACTCTTGTAACGTCATCGT…
Ss_lncRNA_458	TCGACCCAATTAAGGTGGCACCAACCTCCTGTGTTGTGTGTGTGTGTGTGTGTGTGTGTGTGTGTGTGTGTGTGTGTGCAAGTATGCGTGTGTTATGTTCTTGAGACGTTTCTCTTCAGCACTTTCTCTGATGATACAGAAGAGGAGAGAGGTCTCTCAAGACATCTGGGCAGCTCTCAGAGAGTTGTGAGAGTCAGTGACGGGAGTGCTGGCCGGGACAGATGGGAAGAGCGGCGTGGAGGGAAAGAGTGTAGATCGAGGTGGTCGGCGTAACAAAAAAAAAAAAAAAACACATCACAGCAACGACATGCGCATAAACAAAAAAAAAGAGAAAAGAAAAGAAAATAGTGAAAAGGACAATGAGTGAGAGAAAAGAAATGGGAGTGAGATGAAGAAGGG…
Ss_lncRNA_459	CCCCCCTCCACGACGCTCTTCCGCTCTCTTGCTCTCTCTCTCACACACACACACACACACACACACACACACACACACACACACACACACACACATTTGTTTGTGTTTAACATGTTACAAGGGGTTGAGAGCAGTCAGAGGATATCAGACACATGAGAGTGATTAGTATTTAGAGGAATCCATGACTGTATTCCCTCCATGCTGCATCCCCTTGGGATAGAGAGCGAGATTAGGGAGAGAGGATGAGTGCATAGCTGAGGTGGCCAACGGGCCTTTTCTCGGCACAAGCTCACTAGAGGGGATTTTCTGCTCTATATTTCTACATTTGGACTCTGAGCTTATTTACAAATAGTGTAGTTTTCCTTCCACCACACACTAGTCAATATGCAAACGAGTTCT…
Ss_lncRNA_460	TTTCTGGATATTGTAATTACACTGTCTGTTCTGATATTTTTTTTTTTTTAATGATACGGCGACCACCGAGATCTACACTCTTTCCCTACACGACGCTCTTCCGATCTCAAATACTTCCAAGGCAATACATGGAGTAGCCTGCACTTCTTTGAGGATCTTGAATCATTGAGTAGTTTAGGCTGATATGCTATAGTAAAGTGATGAGATTCTTAATTAAATTGTGTGGATTAGACTAATTTCACGTCATGTCTTTAGCATAGTCTAATAGAAGATGTCAGACAATTTTTGAAATCTGAAAGCAGTCGGTTACATTCATTGTTTTATTTCTACAAGATTGATCTTTGAGGATCTTGAATCATTGAGTAGTTTAGGCTGATATGCTATAGTAAAGTGAGGAGA…
Ss_lncRNA_461	TCTGGTCCGGAGTGTTAGTGCGCACACCTCTTCTATCTTGCGCTTTGAACAGAGTGACTGAAGTTTGCGTTTTGGTAAACCAGAAGTACATTCATTTCCAATAGAAGGCTGCGTTTGCCTTGCACGATTGCGTTGCAGAGGCTGTTGCAATATGTTGGATTTATCGAACGTATGCGTAAACGGGTTGACAGAAATGGTAGCAGAAGGTGAATGTTGAACTTTTGTTGCACACATATCTCGATGACGCAGCATACTATTTTGCGCTAATTGCAGTCGTTGTGTTCAAAGCGTTATTTTAGAGGTGAAACTCGCACTAACGCCCCGGACCAGAGCTAGTCCTATGACTAT
Ss_lncRNA_462	TGTAGTTAAGTGAGAGAACTGAGTGATGTCTTTATTTTTTTTTTTTTTAATGATACGGCGACCACCGAGATCTACACTCTTTCCCTACACGACGCTCTTCCGATCTGAAAGAATACCATGTTATTGTTTGAGGAGAGTGCACAGCTTTGAACATGAAAAGTTATTAATAAACAAATTAGGCACATTTGGGCAATCTTGACACAACATTTTGAACAGAAATACAATGGTTCATTGGCTCAGTCTAAAACTGCACATACACTGCTGCCATCTACTGGCCAAAAATCTAAATTGCACCTGGGCTGGAATAATACACTATGGCCTTTCTCTTGCATTTCAAAGATGATGGTACAAAAAAAACAGTAGTTTTCTTTCTTTGTATTATCT
Ss_lncRNA_463	CTTGTGCTCGAGCCGCCAGTTGCTATAAAATAGAGAACGACATACTTTTGATGTGAGACAGAGATAATACATTTTACAGCATTAACAGACGTTAATGCAGGAGGTATACATTACCGTCGGAGAGGGTTGCTTGGCTTGATGCCTGAGTGATGTTTGAGGTGGGGGTAAGCGAACTGAGTGGAGGTGAGAGGGTGGTAGTGGTCGTCGTGGTGATGGTGGAGGTGTTTGGAAGTAAGGGGCCTGATACAAATCATCTCAGTTAGAGAGAGAAATCACAATAATTAACATAATAAAGAAAATTATGTGATCAGCTCCTGGTAATGCTTATTTTCCAACAGACCCAGCATGCCTCTACGAGAGATTCTGCTTTGCAGGTTTACCTGTGGAGTCGTTTACATT…
Ss_lncRNA_464	AGGTGGACGCAAGAAGAAGGACAAGGCCAAAGGCAAAAAGAAACAATGAATGTTGATGCCATCTTCCAGTGCTCCACCCCTGTCTGCCAAACAAATGCTATGGTATACATTAACATTATACTGTACTTAGAAATATCTATATCAGCCATGCATGTTTTTCACACTTTTTTCAAAGGATTACCTAACGAACCAAGGTGATGCTTGTTTTTCAAAATGGAGACTTCCTTTTGCACCCCCTACAGTGGGGTCTTTGTATTATTTACTACATCGATAACAGGATTTGGCAATGATATGACAGGAACTGCTTTGCAACCAACCCCAGGAAGTATGGATGATGATGATGATGATG
Ss_lncRNA_465	CTGTTTCTGTCTCTGATATCATTTTTTTTTTTTAAATGATCCGGCAACCACCGAGATCTACACTCTTTCCCTACACGACGCTCTTCCGATCTTTATAAATAGCATTGTGCCCAACTGAGGACCACATGTACACAAGAATTGGAAGTGGTTTTGTAATGTGGGGCAATGTGTTATATTGTATTTCTGTCAGCATTGCAATGCTAAATGTAAATCAAGCTATATCATAAACCTATGTACCATTTGATTTAAAACATTTAATTTAAAACATAACTGTACATATCATGACACCTTTCAGATTCAGTTGATTAAAAGAGTTTCATGTTTGCATAAAAGTGATATAGATTTTATCCCATATGTTACTATAGCCTATAGGGGGGCAAAACTAATGAAATCTATAGT…
Ss_lncRNA_466	AAGGAGTAGGAGTACGACGAGATCGGTGCTATTGCTGTAACTGTTTTTTTTTTTTAATGATACGGCGACCAACGAGATCTACACTCTTGCCCTGCACGACGCTCTTCCGATCTTAAATCCAGGCCCTGTCAGGGGAAGGCTGGACCTGTGTGAGGGCCAAACTACCAGGTTACCCCGACGCCCGGAAGCCCAAAATCAGTCTCTAAACTGGGGCTAAAAGAAGACAAACGAGTCGCTGGGGTGGTTTTGGTTGTGGTGGATCGTCCAAAAACAAAACCATGAAGATGATCAGAATTCCGAGAAGAAGATTGTGCAGATTCTGGCTGTGCGGTTTTGTCCACTCAGCAATCCATGCGCGACATTCCCAAATCTGGATTAGCTCCCGAGGGTTAGGATTGG…
Ss_lncRNA_467	ATCCAGGCCCTGTCAGGAGAAGGCGAGACCTGTGTGAGGGCCAAACTACCAGGTTACCCCGACGCCCGGAAGCCCAAAATCAGTCTCTAAACTGGGGCTAAAAGAAGACAAACGAGTCGCTGGGGTGGTTTGAGGTTGTGGTGGATCGTCCAAAAACAAAACCATGAAGATGATCAGAAATCGAGAAGATTGTGCAGATTCTGGCTGTGCGGTTTTGTCCACTCAGCAATCCATGCGCGACATTCCCAAATCTGGATTAGCTCCCGAGGGTTAGGATTGGGAGATGTGGGATTGGGAGTGCTGCAGTCCTCCTGTGTGCTCCTTCTCCTCTCTCAACATTGACGATGACGTCCAAGTGATGACTGTCTCCAGCTGGCCTGGTCATGGTGGCAGGGTTCC…
Ss_lncRNA_468	TTAGATGGTTCCTCACCCTGAAAATAGTCTGAGCCATGAAAAACTGTAATCCATAGTACAGTTCTTTAAAGAGCCATTACAAACCTTCGCCAACTTCAGCAGCCGCTAGCAAAAACAAAATCAGTGGAAGTGATGGGGGCATGTGAGCATGTTTATAATTTTTGGTTAAAATGGCCAGATGACCTTTAACAAACCAAATATGAAGGTGATTTAAACTTATTTTTTACATGTTCACATGCCCCACATCACCGCCATACATTTTTTTGCTAGTAGTAGCTAATGCTAGATGAAGTTTATAATGGCGTTTTAAAGAAAACTGGGTGAGGAACCATCCAACATCAAGCTGTAAAACAGTGAACTATTTTCATATACACCGTTATATGACCATGTTAAGAAGGA…
Ss_lncRNA_469	GTACGGGAGTTGCAGCGATGAGGCAAGACTGTAAAGGGTTTTGTCATCATTATCATCCCATTGCTTGGCTGCTGTTTGACCCCAAAAATTATATTCCTCTTGTTCCTATAACAGGAACGTCATCATGTAGGTAGTCAACCTCTTAGAACTGGTGTCTTGAGGCAGACTCTTTTTAGAGGGTGTGGCCCCCTCCTCTCGGTCAGAATACTTCCTCTTAGAGGCAGTGCCTCTCTTCTCGCTCTCCCCAGAGAGACTCATTTCAGAGGCAGTGGTCCCCCTCCTCTCTCTCCCCAGAGAGACTCATCAGCTATC
Ss_lncRNA_470	TTATGTTTTTTTGTGAACGTTTATCGTGAGTAATTTAGTAAATTCACCGGCAGTGTTCGGTGGGAATGCTAGTCACATGCTAGTCACATGCTAATGTAAAAAGCTGGTTTTTGATATAAATATGAACTTGATTGAACAAAACATGCATGTATTGTATAACATAATGTCCTAGGGTTGTCATCTGATGAAGATCATCAAAGGTTAGTGCTGCATTTAGCTGTGGTTTGGGTTTATGTGACATTATATGCTAGCTTGAAAAATGGGTGTCTGATTATTTCTGGCTGGGTACTCTGCTGACATAATCTAATGTTTTGCTTTCGTTCTAAAGCCTTTTTGAAATCGGACAGTGTGGTTAGATTAACGAGAGTCTTATCTTTAAAATAGTGTAAAATAGTCATA…
Ss_lncRNA_471	TAAAATAACATCCGTCAAAGTTTGTCAGACATTTTTGTCCCTTTAACATTTGTTTGTTTTTAAGAATTGGGTTTTAAAATGTTATACATTTTTGTCATCCTCTCTTGTTCTTGTCTATACATTTGTCAGTTTGGACAAACAACCAATTTTTGTCTGGTAGTTAAAGATTTAGTCCAGTATGCACACAATTTTCCATCACTACTTACTGAGTTTCTCTTGTGCGGGATTTAGATCGGAAGAGCGTCGTGTAGGGAAAGAGTGTAGATCTCGGTGGTCGCCGTATCATTAAAAAAAAAAAATAAAACAGAACGTAGTCGCGTGAGCTTTAAAAATACAGACAG
Ss_lncRNA_472	TTTTTAATGATACGGCGACCACCGAGATCTACACTCTTTCCCTACACGACGCTCTTCCGATCTCTCCATTTCTATGTGTTTTGTTTAGTTGTGTTAGTTTCAACAGCACGTACAACCTGATTTCCCCCCTAATCGATATCAGTGATTTATTGCTACTTGTCAAAACAACAGCGTTTCTGGTGCTTGTGCAGTTTATAAGGTGTTTGTTTAAACAAATACAAGTAATATGATTATTGTGGCAGATGTTTGTGTATATAGCACATTATATGTTTAGTTTTTCAATATATCCCAAACTGTTTCTGCGTATTTGTTATTGAAAACTGTGTTTTGACATTGGGGCTATCCCATCTAGCAAAATGTCTTTGAAAAGAAGCCTATGCCCGATGTCCTATATTCGTT…
Ss_lncRNA_473	GGAAAATGGCCCTCTGTCTTGAAACTTTTTTTTATTGGTTCGATCAATTTCGTTTTTTGTCCTCTTGCCTAAAATATTGTCTATAATCAAATTGCTGTTGTTGGACCTTGGAAGATTGGTTTGACTTCTTCTATTTAGCACCATGTTAGAACAAACTTTATCTACTGTCTATGGAGATTTATTAGATCTGGTTGGTTTAACCAATGAATAAATTTTGTATTTTTCTACATGAAAGATGTATTTTGTGCTGGTTTTAGATACCCCTGCCCCGACTCCATGATCTAAGACAGGGTTTGAACCTGGGTGGTCTGAAAGCCATAAGACTGTGTAAGCCCTCTGAGCTAAAAGCCAATACCTCAGGGAGATAACGCAAGTCCTCAGGTCTCAGGCCAAGGTACC…
Ss_lncRNA_474	CTAGGAGTTCTGGTTACTAGGAGGGCTGGTTACTAGGAGTGCTGGTTACTAGGAGTGCTGGTTACTAGGAGTTCTTGTTACTAGGAGTTCTGGTTACTAGGAGTTCTGGTTACTAGGTGTGCTGGTTAGTAGGAGTTCTGGTTACTAGGATTTGTAGGGACTAGTCTTGGTAGTTAGTATGGGTCTTGGTTATTTATGTGTCTTGTTAGTAAATTATCTAGTTACTTGTATTTTATATTGCAGAGATCGGAAGAGAGTCGTGTAGGGTGAG
Ss_lncRNA_475	AGTCAGGAGTCACATGTGATCTATATTTAGTGTTTTTTTTTTTAATGATACGGCGACCACCGAGATCTACACTCTTTCCCTACACGACGCTCTTCCGATCTTGGCATCCTGTCAGAACTAAGTGACCATTTGTGTGTGCTTACAATGTGAGGGCATTAACAATGTACTGGAGGAAAGACCCTTTAATACAAGTATGCATGCCTTATAGCAGAATGCATTGGATCTCTGCAGAGAGGGAAAACCTGTCTCCTTACATTCTGAATAGAATGTGAACCATATTAATGGCTAAGGTGTGAGGCAGCAACACACCAGTCTGCACTCTGAATTCTACTCCCATATCATGTGAGAAATATCCATGTGTCTGGTTATGTTACAGTACTGTAGCATTTGATGTCACAT…
Ss_lncRNA_476	GGGGATTTTGGAGACACTTAGAATGGGGGCTGTGTTTTGTGTGGACTTACCCTGGCGTGACGTTTTTGATGGCCATGTGGATCTCTCTTGGACAGGGTGACTTTTATCAGTATATTACGCTATTTACTCTCAGATTTGAAAATGCTAATTAACATCAAAGTAGACATCATGCAAAACTACAAATACCTTCAAGCTCCTGCACTTCATCACTAGCTGACACCTTTGCTAACAGGTATTGTGTCAATTTAGAACTTGCACAAGGCAGTTAACAGAATTGTTAATTTAAAGAAATTTAACCAATTTATTCAGTACTACATTTAGCAAACATTAGATAATTAATCCAGAGATTCTTACCTTTGCCTCGATTCGTCAGTCTCTTCCAGATCATCATGGCATTTG…
Ss_lncRNA_477	AACAATGGCTACATCAAGAGAGAGCGATACATTCTGTTACCATGGAAATAAAAAGGAACTAAATACAGAGCTTATAGAGGCGTCTCTACAGACCTAAAGGTTCGTTTCCAGGCTGTATCACAACCAATACAATAATGATCGGGAGTCCCATAGGGCGGCAACACAATTGGCCCAGCATCGTCCGGGTTAGGGGAGGGTTTGGCCGGGGTAAGCCGTCATTGTAAATTAAGCATTTGTTCTTAACTGACTTGCCTAGTTAAATAAAGGTTCAATAAAAACATAAGAAAATAGAGTGAATCATCATGTTGTGTTTGACACAGGGACCACCTGACACAGGGACCACCTGACACAGGGACCACCTGACCACCTGACACAGGGACCACCTGACACAGGGACCAC…
Ss_lncRNA_478	GTTCTGCGCTCTACGGTTCTATGGTTTTTGCAACTGCACTTGAAGAAACTTTCAAAGTTCTTAACATTTTCCGGATTGACTGACCTTCATGTCTTAAAGTAATAATGGACTGTCGTTTCTCTTTGCTTATTTGAGCTGTTCTTGCGATAATATGGACTTGGTCTTTTACCAAATAGGGCTATCTTCTGTATACCACCCCTACCTTCTCACAACACAACTGATTGGCTCAAACACATTAAGAACGAAACAAATTCTACAAATTAACCTTTAACAAGGCACACCTGTTAATTATAATGCATTCCAGGTGACTACTTTATGAAGCTGGTTGAGAGAATGCCAAGTGTGTGCAAAGCTGTCATCAAGGCAAAGGGTGGCTACTTTGAAGAATCTCAAATATAA…
Ss_lncRNA_479	ACTCTCTATCTTTACTTCTCTGATGTATCTTGTGTCTTGTGTTTTTTTTTTCATGTCCGCGTCCCCTCACTCGTTGTACTCTTTTTTTTTTTAATGATACGGCGACCACCGAGATCTACACTCTTTCCCTACACGACGCTCTTCCGATCTCTTTAATTTAGTATGACTGTATAATATCACACATATTATCTTTACTCATCAACTCAATGTCATCAGTTCAGATAGATATCGTAAAATACTCTCACAAGAGCATCATCAGAGTTGCAGTAACACTATGATTATGTTCTGTATTCAATACAACATGGAGAATAAATAATTTGATAACTGGTATCTTAAATGAAGAATCTTAATGATATGGTATATATGAAGAACTTTTGCAGAGCAGCCTTTTGAACGTTC…
Ss_lncRNA_480	GTTTTCTTTGATATTTACATGCACTGATCTCAGTTGTTTTTTTTTTTTTTAATGATACGGCGACCACCGAGATCTACACTCTTTCCCTACACGACGCTCTTCCGATCTTGGTGATCCTAACTGACCTAAGACAGGGAATATTTTCTATGATTAAATGTCAGGAATTGTGAAAAACTGAGTTTAAATGTATTTGGCTAAGGTGTATGTAAACTTCCGACTTCACCTGTAGATATCAGAAATCAAGTGCTAATGTCTCTGTAAACATCAGCATCGTGTAAAGGTGAACATTCCAATAATTATCGTTAGGAGTGGCTAAACCTGCATGGAGGAAACTGGACTAAAATACAGTTCAACCTTTTTAACTTTATCATCACGCTGCCAATAATACATTCGATTCAC…
Ss_lncRNA_481	CTGCTATACAACCTGTGTGTGTCTGTGCGTGTCTGCATGGTTTTCTATGGTCTGAGTGTCATATTTTTTGTAGGTTGAGTGATTTAAAAAAAAAAAAAAAAGTTTTAGGGTATGTGATGTCTCCAAATGATTTAATCCAAAACTAGTCCATGGGTTATTCCAGCGTTTCCCAAACTCGGTCCTCGGGACCCCAAGGGGTGCACGTTTTGGTTTTTGCACTACACAGCTGATTCCAATTATCAAAGCTTGACGATTAGTTGATCATTTGAATCAGCTGTGTAGTGCTAGGGCAAAAACCAAAACGTGCACCCTTTGGAGTCCCGAGGGACTGCGTTTCGGAAGCCCTGGTTTATTCCATTTCTACAGGGGGAAGACAAAGTATGTGAATGTGGTGTGGAA…
Ss_lncRNA_482	ATTAATATTTGGAAGATGTTTTACTGGGATACCTTCCTGTATTATATCTACACTTTTTTTTTTTAATGATACGGCGACCACCGAGATCTACACTCTTTCCCTACACGACGCTCTTCCGATCTTAACAATCTAAAAAAAAATATTGACATGGGCTAATTGAGTGACAGTCAGTGAGTGGCATATAAGAAGAGGGAAACTGCTGATGCCCCACCAAGTTTGAAATTGCACCTTGTGTATTCTACTATTCTAACTCTCAACAGTAAGTTGAGACCCCAACTGTTCCTAAAAAAAAAGATAGATTATTATATATTTTTTTAATGTTGGCAAGGTCCGTACCTCGTTGTCCTCATTGTTAGCTACAACACTGAGTAGCTGCTACAACTGACATGGGTTGAGAAG…
Ss_lncRNA_483	CTCTCTCTAACGCACCTGCTGTCTCGAATCTTGAATGTTCTGTTATGAAAAGCCAACTGACATTTACTCCTGAGGTGCTGACCTTTTGCACCCTCTACAACCACTGTGATTATTATTATTTGACCCTGCTGGTCATCTATGAACGTTTGAACACCTTTTGCCACTGTTATAATCTCCACCCGGCACAGCCAGAAGAGGACTGGCCACCCCTCAGAGCCTGGTTCCTCTAGGTTTCTTCCTAGGTTCCTGCCTTTCTAGGGAGTTTTTCCTAGCCACCGTGCTTCTACATCTGCATTGCTTGCTGTTTGGGGTTTTAGGCTGGGTTTCTGTATAGCACTTTGTGACATCGGCTGATGTAAAAAGGGCTTTATAAATACATTGATTGATTGACTGATAATG…
Ss_lncRNA_484	TGGTTTGGCTGGTGCGGGCTTGTGTTCATCTTGTCTTTTTTTTTTTAATGATACGGCGACCACCGAGATCTACACTCTTTCCCTACACGACGCTCTTCCGATCTGTGCGTGCTATTGGTGGGTGTTTCTATGGTGACCAGTCAGTGAAGGCGGCCTAGCAAAGACTTATAGATGACCTGGACCCGGTGGGTTTGGCGACAAATATGTAGCGAGGGCCAGCCGACGAGAGCATACAGGTTCCAGTGGTGGGTGGTATATGGGGCTTTGGTGACAAAACGGATGGCACTGTGATAGACTGCATCCAGTTTGCTGAGTAGAGTGTTGGAGGTTATTTTGAAAATGAAATCGCCGAAGTCAAGGATCAGTAGGATAGTCAGTTTTACGAGGGTATGTTTGGCA…
Ss_lncRNA_485	ACCACGGCTAAGGGCTGTGTCCATGCACTCCAGGTTGCGTCGTGCTTAGGAACAGCCCTTAGTTGTGGTACATTGGCCATATACCACATACATATATACATACATACATACATACATATATGTATATACACACACACACACACACACACACACACACACAGTCAGAGGTTTACATACACCTTAGCCAAATACATTTAAACTCAGTTTTTCACAATTCCTGACATTTAATCCTAGTAAAAATTCCCTGTTTTAGGTCAGTTAGGATCACCACTTTATTTTCACAATGTGAAATGTCAGAATAATAGTAGAGAGAATTATTTATTTCAGCTTTTATTTCTTTCATCACATTCCCAGTGGGTCAGAAGTTTACATAAACTCTATTAGTATTTGGTAGCATTG…
Ss_lncRNA_486	AAAAGTTCAGACACACCTACTCATTCCAGGGTCCCCCCTTACCCTGTACTATACTCTACACCGTAGAACAATAGTTCTGACATCAAAACCATGAAATCATCATGTAGTAACCAACAAAAAGTGTTAACCTGTTAGGGCTAGGGGGCAGTATTGACACGGCCGGATAAAAAACGTACCCGATTTAATCTGGTTACTACTCCTGCCCAGTAACTAGAATATGCATATAATTATTGGCTTTGGATAGAAAACACCCTAAAGTTTCTAAAACTGTTTGAATGGTGTCTGTGAGTATAACAGAACACATATGGCAGGCAAAAACCTGAGA
Ss_lncRNA_487	TTGGAGTTTATTAACATCTTGATTTATTATCTTGTTTTTTTTTTAATGATACGGCGACCACCGAGATCTACACTCTTTCCCTACACGACGCTCTTCCGATCTGTTGAGAAGAAAAAAAAGATACATACATACGTGAAGCCAGCATTCAATTGCCACTCCCTGTTGCACAATTGACACCCCCCAGATACTTTATTTGGCACTTACCATAGTAATTTTGTTATTTAACCTCTTGATGGGAAAAAGTTTTTTTTTTTTTTTATTAAGTTGAACATTTTTATGACAAAATGTTAAAATTAGGTGACAATTTTTTTGGGGGACCAAGTTACACTTCTCAAAAGGCACCGTATTGGTGGAACAACACATCTCTCATAGGAAGCTATTATAGGGACATTCTCCTGT…
Ss_lncRNA_488	CATAACTGGCATGCAGATCAGTAGAAATTGTAAAATAAATTGGCAGTCAGCAACCTATTACCGGCAACTTCAGGAGAGTAACAGCAGTCTGCGAATACCAGTAGGAGCGGGAGGACGCTCGTCAAGTTAAAACTTCTTTGGGGTAGGTGGGACGCTACCGTCCCACCTGGCCAACATCCGGTGAAATTGCAGAGCGCGAAATTCAAATGACAAAAATGTTAATATTAACCTCTTACATCTAGACGTTCCGCTAGCGGAACACCTGCTCCAATATCCAATGATAGGCGTGGCGCGAATTACAAATTCCTCAAAAATACAAAAACTTCAATTTTTCAAACATATGACTATTTCACAGCATTTTAAAGACAAGACTCTCCTTTATCTAACCACACTGTCCGA…
Ss_lncRNA_489	GTCTTTGTGTTTGTATTTCAATGCATTACTCTGATATATTTTTTTTTTTAATGATACGGCGACCACCGAGATCTACACTCTTTCCCTACACGACGCTCTTCCGATCTTGCTACATCATTCATAACAAACAAAACATGCTACATCACTCATAACACAACATGCTACATCAATTTTAACATAAAATGTTACATCATTCATAACAAAGACAACATGCTACATAATTCATAACACAACATGCTACATCATTCATAACACAACATGCTACATCATTCATAACACAACATGCTACATCATTCATAACACAACATGCTACATCATTCATAACACAACACAACATGCTACATCATTCATAACAAACAGAACATGCTACATCATAAAACACAACATGCTACATCATTC…
Ss_lncRNA_490	GAGTTGGGAAAAGATTGTTTATCTGTTTTTTTAATGAGACGGTGAGCACCGAGATGTTCACTCTATCCGTACACGGCGCTGTTCCGATTGATACTAGTCATGCTGGTCTACTGTATAGCTGAGCTGGTTAAAATGTAGTGGGGTCCACATAGATACTAGTCATGCTGGTGTAGTCTATAGCTGAGCTGGTTAAACTGTAGTAGGGACCACATAGATACTAGTCATGCTGGTGTAGTGTATAGCTGAGCTGGTTAAACTGTAGTAGGGTCCACATCGATACTAGTCATGCTGGTGTTGTCTAAAGATGAGCTTGTTAATGTGTACTAGTGTCCACATAGATACTAATCATGCTGTTGTAGTCTATAGCTGAGCTGGTTAAACTGTAGTAGGGTCCACAGA…
Ss_lncRNA_491	GGGATCTTTGCAAAATGGTAAAGGGCCAAGCGCCAAACCCTCTCATGCAATGCCATGCCAATTGGCCACATGGTGGCACTATAGCAAGCGATTGAAAATGCTAACTTTGAAAGGTCACAACCCTCCCCCCTTGTGACCTAGAGACCTACAATTTGCTACATAGGACCCTCCCCTCACAAGGAACAAATTTGAAGGTCCACTATGATAGATTTTCTGCCATTTTAGAATTTTGTAAAAAAAAAAAAAAAACACAAAACATTACTCCTCTGGCACTGAATTACACATCTGTACAACACTTGATACATGGCATCTTTGGACCAAGCTCTCACATGTTTTTCCAGGACAGCATGTCAAACAACATGGCTGCTACTGATCAATGAACATTCATGTGGATGTGTT…
Ss_lncRNA_492	AAAAAAATAAAAAAACACAAAACATTACTCCTCTGGCACTGAATTACACATCTGTACAACACTTGATACATGGCATCTTTGGACCAAGCTCTCACATGTTTTTCCAGGACAGCATGTCAAACAACATGGCTGCTACTGATCAATAAACATTCATGTGGATGTGTTCTGGCACATGAATGCATATAACTCAGAAACCGATATTCGTATTGTAACAACTTGGTACACATGTTCCAAACACTGTCAAGACTCAACATCTCTATGCACATTCAGATCGAACAAACAATGGCGCTATAACGGGCACATGTTTATATCTCTTGATCCGTTTTAACTCGGACCGATGAGTCTAGCTAAGTTATAAAGTATGATTCAGTTTGGCCACATGGTGGCATTGTTGGACAG…
Ss_lncRNA_493	TGTGTTGTTTTTGTTTGTTTTTTGTTTTTTTATGTTGATTAGTTGTTTTTTATGTTTTTTTTTTTAATGATACGGCGACCACCGAGATCTACACTCTTTCCCTACACGACGCTCTTGCTGGTGATGAGGAGGAGGGTACCTGTCTAGAGCTGGTGAGGAGGAGGAGGAGGAGGATTACCTTTCTAGGGCTGGTGAGGAGGAGGATGATTATCTGTCTAGAGCTGGTGAGGAGGAGGAGGAGTATTACCTGTCTACGGCTGGTGAGGAGGAGGAGTATTACCTGTCGGGGCCTGGGGGTGGGGGGAGGATTGCATGTCAGGGCTGGAGAGGAGGAGGAGGAATAGATGTGTGGGGTGGGGAGGGGGGGGAGGATGAGCTGGGAAGGAGGGTGGGGGGGGG…
Ss_lncRNA_494	AGATGATAACAAAAAGCAAGGAGGACAGCCGAAGGGAGAGAAGCAATAATTTCCAGGCATTTGTGAAGATGGCTCTGGAGACTCTGCTGGGATCCTGCCGTCGCAAACATGGCGGTCCTTGGGGTAGGCAAGGCTGAAAAGCAGCCTCCCATCCTCTCCCCATCTCCCTTGGAACTGCATACAGGCCCCGTCTTGATACACAACTGTGCCCACTTGCTCTCACAAGAGCAGAAAGTGACCCAGATTTCCATCCATCAGTGATCCACTGTGTGTGACCGTTTTTCCCAACCTGTTTCCCCTCGCTCATTGTCTGCTCTGGATTGTAGAACTACTAGAAATGGACGGACACAAGGTCAAACCCAGCCAATGTTCCCCAGAAAGTGAAACCTTGACCACTCC…
Ss_lncRNA_495	AACATAACAAAATGTGGAAAAGGGGAAGGGATCTGAATACTTTCCGAATTAGCATTTCAGTCTAGACCGGTTGTTTACGAAGCATGACAAATCACATTTGAGATTTTAGAAGGTTGGGGTGAGTAAAATGGAAATGAGAGCCAGTTTCATCATAACGCTTGATGGTTTTTGCGACTGCACTTAACTTTAAAAGTTCTTGAAATGTTCCACATTAAGACATGAAGGTCAGTCAAAAGGAATGGACTGTCGTTTCTCTTTGCTTATTTGAGCTGTTCTTTCCATAATATTGACTTGTTCTTTTACCAGATAGGGCTATCTTCTGTATACCACCCCTACCTTGTCACAAAACAACTAATAGGCTCAAACGCATTAAGGAAAGAAATTCCACAAATTAACTTT…
Ss_lncRNA_496	ACCCATACCACTACTACCACCACTAAACTGCTATCATTACCATTACTACCACCACTAAACTGCTATCATTACCAATACTACCCATACCACTACTACTATCACCACCAAACTGCTATCATTACCATTACCATTACTACCCATACCACCATCACTAAACTGCTATCATTACCATCACCACCCATACTACTACCACCACCACTAAACTGCTACCATTACCATCCATACTACTACTACTACACTGCTATCATTACCATCCATACTACTACTACTACTACT
Ss_lncRNA_497	GTTCTAGTCCTATGTGTCTGTGTATTTATTTTTTTTTAATGAGTCTGAGATCTTAGAGATCTACACTCTTTCGCTTCTTGATGTTTTTTTTTTAATGATACGGCGACCACCGAGATCTACACTCTTTCCCTACACGACGCTCTTCCGATCTCTCAACCAAGGGATTTTTTTTATTTATTATTGTTTTCCAAGCATGATGTAGACAATTACATCAAACAGACATTCTTTCAACAGTGCAAGATATGATAACTGTAATAAACAAATGTAACAACCGATTCAAACGTATCAGTCGATGTCTTAAAAAATCAACATACAGGCCGATCATTTTCACATGATGAAAATTATATTCAAAACAACGTCAATTTCAAAAAAAAAGAGTGCATCTGCATTTAAATACAA…
Ss_lncRNA_498	CATTAAAAAAAAAAAGAATAGAAACCAAAATCGAAAACCGTGATTATTTATTGATACTCGAACCGAACCGACCTCAAAAAGCTCTAATCTCTCAGCACTATTCCAGACAGATGCAGCTGCTTATGAAGCGCTAACAGCCAGAGAGTGCTGTCTGAGTGCCCGTTTAGCTTGATTACATGTCACCTCTGTGTTAAAAAGGGCCAAATATGTCCATCAATTAGTCTGTGGCAGAGAGAGAATGAGGGGCTTACAGGCTTGAACACTACCGCGTCTGTTCTCTCTCTGCAGCACACCTGGTCTCACCCACCGCTCCGACCGCACTGTATCACTCATTTCTCTGCTCTCCAGTCATGCAGGCATACTTATAGACTTTATCAAATTAAATCAAGGTTTATTTGT…
Ss_lncRNA_499	GCTTAACTTCCCATGGAAAAATTCAGGCCCTTTACAACCCTAGTGACAGGGTCATACTGCTGAAGCTTATTGGTTAATGCGTGAGTGACTAGTGTATGTCTTTACCAGGTCCCAGGGGAAGTGGGGAAACTGGAAATGTTACCAGCATGCACACACACATCAATCAACTCTTACCAATCAAGGCTCTAGCAGCATAGGGAACCTGACCTTCTGGCCCACCAATCAGACAAGTTTGGAACGCTTCCACTCAGAGCCTCTCAGTACCAACCATTCCTCATCTGGAGAGGTTTGAATCAGCACACCTTCAGTCACTCTCACTCCATGTGCCCAGGTTCAAGCTGCCTGCCTGTGTGTGTGTGTGTGTGTGTGTGTGTGTGTGTGTGTGTGTGTGTGTGTGTG…
Ss_lncRNA_500	AAAAAAAAAAATATTGCATACAAAATGGTTGACGTTGAACACAATTTTCAGGAACCCATTTTGGCTCTTGAGCACTTTCAAAACTACTGGCTGAAATTTTACAAAAGCATCTTTAAGATTGTATCAACTACATAAGCCGTTTATTTCTCACATAGGTCAAAGAAACACTACATAATGAAAGGTAAGGGGACATCAGTTGCATGGTTCAATTTTGTCACTATGTTGGGTGTATCCCAGAAAACAACGTCCTTTCTATCATCCTGTTTCTATAGCAACCAGAAAGCAATTTGGAGGCATTGAACCAATGGCTTTCGTCAGGCAGCAGGCACTCCACGTAATGTTAGTATGTTGACACAGCAACAAGGGACATTCTAAAATGTAAGGTTAGAGATCGGAAGA…
Ss_lncRNA_501	ACAAAACATCGTAGATTCTATTTTTTATAATGATACGGCGACCACCGAGATCTACACTCTTTCCCTACACGACGCTCTTCCGATCTGTATATGTACAGCTACAGTACATGTACAGCTACAGTATATGTAGCTTTCAGTTGATACTTTTAATGGACCTAGCAGTGCCACACTTTATCGTAGGGGGTGAGAAAAACACTTCAACACCCCACACCAGCTAGTCCTTGACACGAATTAACTCGTCACACTTAGCGTCTGTCTGTGCCACTCAGGCTCAGTTCTAAGCAATAAAGACTGAATGAATGTCTGGTCACGTCGTGTCCATGTTTTGCACATAGAATATACTGCTGAAGTGTAAGTTGAAGGAAGCATTGTGGGCAGTAATTCAACAGCTTGTCATTG…
Ss_lncRNA_502	AACACTAACACTCCCCCTAACCCAAAATCATAAACAAATACCACTCCTACTCTGTTTTTTTTTTTTTTTTTTTAATGATACGGCGACCACCGAGATCTACACTCTTTCCCTACACGACGCTCTTCCGTTTTTTTTTTTTAAAATTTCGTAAGACTTTATTTCATGTGACTTTACATCAAATTAAAGTAATTTTTCTCAAGTTATTTATACAACCGCATTCAATCACCAAGTGCTAAACAGCAAGTCACTGTCAGCTGATATCACAGATCCTCTCTCATCTGTCCTGCTCTTCTTCCTCTGCCTGTCCTGGGCCGTGGAGTTAGTGTCCCCTTGAATCAGTTCTAGGCATTGCAGCGGTTCTGATGGCAGATCGGAAGAGCGTCGTGTAGGGAAAGAGTG…
Ss_lncRNA_503	CTATCTCCAACCACGATCAACTGCCCATGACCTAACCGTCTGGGTGGTCTTAACCAATCACCGCACAGTATGATACGGCGGTAAAATGCATCCCATTATAATTCCGTATGTATTTACCTATTAAAATTTAACTTATTAGGTGACATCAGAGTTTTACATTTGTGGGAAGATGAAGCTCAGAGATCGGAAGAGCGGCGTGTTGGGGAAAAATGTAGATCTTGCGGGTTGCCCCATCCCTTAAAAAAAGGGGGTGTACACATGCCAGATCGGCAGAGCGTCGTGTAGGGAAAGAGTGTAGATCTCGGTGGTCGCCGTATCATTAAAAAAAAAAACAGCAAAAATCTA
Ss_lncRNA_504	GGGGGGGGGTAGGAGTATGTTAAGTATTTTTTTTTTTTAATGATACGGCGACCACCGAGATCTACACTCTTTCCCTACACGACGCTCTTCCGATCTGACTTGGATCGGACCAAATGCAGTGTTCAGCCGCTGTAGTGACTGGTTATTCATATAGTAAATTCAACTGCATATCACTGATTGAAAGACACTTGAAAGAATAGTATTAGTAACAGCTGTGAAGTGGCCATCCTGACAGCCTACCTGATTAGTTTGTTGTAGATTTGTGTAAAGATGCATTTCTTAGATATTCAGCAGGAAAGGGGTAACAAGAGGCCAATCTTTGAGAAAAACATTACAGTAAAAGTAACATGTATTCAACATGCCAGAGCTACAGTGGTGGGTCTATTCAGTGTTGCTCTC…
Ss_lncRNA_505	ATCATTCTTGTTCTCGCTTACGATTTCTTTGTTCTTGTTTTTTTTTTTGTTGCTACGTCTCACTCTCTTTGTTAGTTTTTTTTTTTTTAATGATACGGCGACCACCGAGATCTACACTCTTTCCCTACACGACGCTCTTCTTATGTGATTGCTAGGTGTTGGGTTAAAGTAACTGGCGTATAAAGTCAGTAAAAACCAGGTCATGAGAGTGTTTTGTATTAGGTTAAGATGACGACAGTATGAACGCAAGATGGACCAAATGAAGAGGTTGCTAGGATTTGGGTTAAGGTCACTACAGTATAAACTCAGTATAGACCGGGTTATGAGGTTGCTAGGTGTTGGGTTAAGGTCACTACAGTATAAACTCAGTATAGACCAGGTTATGAGGTTGCTAGGTGT…
Ss_lncRNA_506	CCATCTTGCCCGACACGACGCACTTCCGATCTCCTACCTCACTAACACAGTCCGACCTCATGAACACCGGCCTACCTCATAAACACAGGCCTACCTCATAAACACAGGCCTACCTCATAAACACAGGCCTACCTCATAAACACAGGCCTACCTCATGAACACAGTCTTACCTCATAAACATGGTCCTACCTCAAAAACATAGGCCTACCTCAAAAACATAGGCCTACCTCAAAAACACTGTCTTACCTAATAAACACAGGCCAACCTCATGAACACAGTCTTACCTCATAAAAATGGTCCTACCTCAAAAACATACGCCTACCTCAAAAACACAGGCCTACCTCAAAAACACAGGCCTACCTCATAAACACTGTCTTACTTAATAAACACAGGCCTACC…
Ss_lncRNA_507	CACACGCAAACCAACAGTGCTGAGAGATACATTATCCAATTCACCTGCTGCACAAGGGGCATCTAAAGAAGAGAACATGGGAATTAGCCAGTTAGGTAGGTTGTCAGAGGATGTAAGGTTAAAATACTGCATCAGAACAAGAAAGTAGGCCTGGTTGCACAGTCTGCCAAACACTATCCAGCCAATTGAAAGTGCACAGAGAAGATAAATCTATAACAAGATTCTCCCCAGGAAATTATTAAATTCAACTAAGTAGGTGTGTGTGTGTGTGTTAGAGAGAAACAAACAAAGCAAAGCAAAGGATTGATGTGTTAAAGGTATATTTTCTAATAAAATTTGAATTTTTTACAAAACAAAAACTGATCTGTGAAGTGGTGGGGCCAGGGAGGAACCATGTTA…
Ss_lncRNA_508	ATAATGTGATATGTCTGTAGTCCTGTATTAATATTGTGATATGTTTGTAGTCCTAAATTAATAATGTGTAACGGCTGTCTTCATCGTCAGATGAAACAGAGAAGTCATCGTCGGAAACGGTGGACCAATACGCATCAGAGGATGTGTTCATATTCAATATTTAATTAATAGAAACACTTCAAACAAAACACGAAAATGAACGACAGCCTACAGTTCTGCTAGGTACAAAACTAAACAGAAAATACAATTACCCACAAAACCCAAAGGAAAAACATGCTCCTTATGTGTGACTCCCAATCAGCAACAACGAACTTCAGCTGTGCCTGATTGGGAGCCACACACGGCCCAAAACAAAGAAATACAAAAAAACTAGAAAACGAACATAGAACGCCCACCCAA…
Ss_lncRNA_509	GTCATTGGTTGCTTTCAATGACCTGTTGTTGCTATAACACATATAGCAACAACATGTAAAATCTGTGATATGGAAGGTACCAAATCGAACATTATCACATCAATATATTCAAAATAGTTGTGTACAGTACCTGTTTTGGTTACATATTCTATATTGAGAGCATGCACAGTGCACATCTCTGAATACAAACAGTTTTGCATGTTGTTTACTTCTAACAATGGTGTTCAATGGTATTTATTTGGCTTTTCATTAATAAGAATTTGCACAAACAATTGAAGGCTAATCGTTTTAGCTCAATACAACTCTGTTTGACCATAATGCCTAGGGCCTATAGCTAAATTAAATGTATTTCAGTTGTTCGATCATACATCTCACTACCACCGTAAAACACCTGAAAAT…
Ss_lncRNA_510	CTTCCTCCTCCTTCCTCTCGGCAGGAGAGGGCTTGGTCTTGAGTGGACGGGCTGTTTCCCTCTGTGTTGTCATCGGGGGTGGTGGTGTTTCTCAGTGACCGCTTAGCCAGACTGAGAGCTATGGCATTCTCAATAGTCTGGTCATCGAGAGCAAGACGGCAGTCGACGTCGCTTGGGGAGGAGAGGGACAGGGGGATAGAGATGGGGGTACTGATGCTGCGCTTCTTGGGAGGGGAGGAGGAGAGGAAAGAGGAGGAGAGGAAAGATGAGGAAGGGCTGATGCTGAGAGAGGAGCCCAGGCGGGAGAGAAGGCCACTGCCCTTCCTCTCTCCCACCCTCTCCTTCTCTTTGGGGGGGTTGATC
Ss_lncRNA_511	AGGTAAACCAGTATCAGTATCTATAGTCAAATCAAGATGAATGCATATGAGTATATTATTTAAGCCCATAGAGTTGATGCACCGGTGTGTCAATCTAAATTTACATAACAAAAACAATCCACATCAAAAATCATCAGTTTAACATAGAGATCTCAATCCACCGCATCTGCCAGTGTCTCACTTCCTCATCTGCCAGTGTCTCACTTCCTCATCTGCCAGTGTCTCACTTCCTCATCTGCCAGTGTCTCACTTCCTCATCTGCCAGTGTCTCACTTCCTCATCTGCCAGTGTCTCACTTCCGCATCTGTGGTGAAAGGTGGCAGAACTAGAGCGGTGTTTGTCAGACCACGAGTCATCCCGAAAATTGGAAGTACATCGGATCTATATAAATTGGATCTA…
Ss_lncRNA_512	CATGGAGGGGCTTGGCTCTGTTACGTGTGTAATAGGGTCCTTCCATGGAAGGGCTCGGCTTTGCTACTCTGTATTAAAGTCTATATTGAATTCACAAGTTCTTGTAAGAGTGTTACTTTTAAGACAATTTTCCACGACATATTTTGGCGAGCTTGCCAGGAGCTGCAGGGACCTCAAATAACGGCGTTTTTTGGTTGGTGACGGTTTCTCTGGACAATCTCACAAACAAGTGGCCACCCAACTATAAATAAGGTAAGCTTGTTCTTACAAATAGTTGAAATGTTTGTGTAGATTGCTTCAGAGATTCAGCCTCAACAAAGAAGGCGCCACGTAGGTCTCTCTATTTAAGAACTCCTAAAAATCTATTAGTACTGAAAGAACTTTTGAATTCAATAAAAC…
Ss_lncRNA_513	TAACAATTCAGCTGATAAATGTTTGATGTTAAAAACAGCAGATTGAGCCCACTGCTACACTTTTTTTTAAACAAAAATTAGGAAAATAAAGGAGCGGATTCTGGCAAAGGGGGACACAATTGGAAATTGATTGTCAATGATTATGCTCACAATTCACACCTTCCATGTGCTCACAAAATATACACAAATAAACATTTAAGCACTAGTTATCCAATCTGTTAGCTCAATAAAAAGAGTTCTGATTAAAAACAGACAACCTCTCT
Ss_lncRNA_514	GCTTACTGTAATCTTAATAGTTTTTTCTTTTTTTTTTTAATGATACGGCGACCACCGAGATCTACACTCTTTCCCTACACGACGCTCTTCCGATCTCACAATGTAGTGTCTTGTAGTAGTAGATATGTTTTTAAGTGTAGTATGTTTATTTATTGTACATAGAATACAGAGAAAAGTTATCTTTATAAAAGAGTACGGTGTAACATACTCACTTGGGAAAATAAAAATTTGCTAGATAATGATAATTGATAGTGACACGAGTGAGAATTTATGCCATTAAAAAGTATTTATGTCACACAGACATGTTCCCAATATAAATACAGTGACATTGAATGAACTGTTCATTTCGATGCTGTAGTAGGTCGTTGTTTAGCCTAGAGGTCAAATCGGTTTGAGTTG…
Ss_lncRNA_515	AGTTTTTCATGTACATATTGGGAGAGATTTCAGTTTATATAGAGTAATTTCTATGGGTTTTATTGTAGTTTTAGGCGGTTTTGTTAGGTTTATTCATAGTCAGATGTCTAAGTGTGATGGGTGTCTGAATCTTGACAGGGAAATGTCATAAGCTATTACATTTTGAAAGGTGCCTTTGAGAAGAAGACCCCCCCCCTAAAAAAATCCGCTACATTTGTACACTGAAAAAATATTTGTTGTTTTGAGTGTGTTTGTTTCCTTTCACAGTAGCCAAAATGAGGACTGATGCTTGGAGTTTATCGAATTGTAGTGTATCGGTTGTTGAATTTATATTTGCTGGAAAGAGTTTTGCTTGAGGTGGGTGGATGTTTCCCTAACCACAACTCTAGGACCACATCA…
Ss_lncRNA_516	TATCGTTCTTATAAGAGGAAAGGGTGAGAACCTACATTTAATAATTTATCTTTCTAGAAAATAGTCCATGATTAAGCACGATTACACCTACAACTAAATCACAGATATTATTTTCCTCTTACTAACTATACTGTATGTGCATTAACCAAAGCTTCTGGCAACGGACTTACACCGTCATTAAATAAACAAATTACTTGGATAAACTAGGCGTACGGTTGGCTAATTAATTGACCTAAACAATATTTGTTAACAAAACTTTATTTACATAACCCATCAACTAACATTCAGTCTGGCCATGGGAATTTATACTGTATTTATGTATTCCCTACAGTATCCGGGATTTGCATGATCAAACTTTTTGCTGGAAACTTCTCCAACTTGCTCCTGTACATGCTATGG…
Ss_lncRNA_517	GAGTCAATGTGCGAGGGCACCGGTATTGAGGTAATATGTACATGTAGGTAGAGTTATTAAAGTGACTATGCATAGATAATAACAGAGTAGCAGCAGTGTAGATGAGGGGGGCAATGCAAATAGTCTGGGTAGCTATTTGATTAGATGTTCAGGAGTCTTATGGCTTGGGGGTAGAAGCTGTTTAGAAGCCTCTTGGACCTAGACTTGGCGCTCCGGTACCGCTTACTGTGAGGTAGCAGAGAGAACGGTCTATGACTTGGAGATCGGAAGAGCGTCGTGTAGGGAAAGAGTGTAGATCTCGGTGGTCGCCGTATCATTAAAAAAAAAAAAAAGAGAAGGAGGAGATGGGAGGGGGAGTAAACACGACAAACAAAGTAAGGAAAGGAATGAGACACGAAG…
Ss_lncRNA_518	GCTCATGTTTCTAGTTTAGTGTTGCTATGCTATCAAATGCTCATTGATGTTTTTAGTTCAATGTTATGATGCTGTCAGATCCGCCCTTGTGTTTCTAGTTTAGTGGTGCTATGCTGTCAAATCCTCCCTCATGTTTCTAGTTTAGTGGAGCTATGCTGTCAAATCCTCCCTCATGTTTCTAGTTTAGTGTCGCTATGCTGTCCTCCTCCCTCAAGTTTCTAGTTTAGTGGTGCTATGCTGTCAAATCCTCCCTCATGTTTCTAGTTTAGTGGCGCTATGCTGTCAAATCCTCCCTCATGTTTCTAGTTTAGTGGTGCTATGCTGTAAAATCCTCCCTCATGTTTCTAGTTTAGTGTTGCTATGCTGTCAAATCCTACCTCATGTTTCTAGTTTAGTGGT…
Ss_lncRNA_519	TTTGAAAGCGTTATGAAATGTGACCGTGTGTAATCCTGTATCTCCAGTGACAATAATGATACACGATTTCCTGATTTTTCACAGGCAGACTACTAACACGTTACATGGGAGGAAATGTTTTATTTTACCCACTGATAGAACATAGGCTTTCACTAAATTGACAGGAGTTTCATGGTTTCAGCATAGTTGCCGCCTCATTTTGTCATTTGGAAAGTGAAAGTAAAATAGTCCAAACGCTAACCAAGGCAAGGTCAGTTCATCTCGATACATCA
Ss_lncRNA_520	GAACTGCTGAGTTCAACTAGCCAACTGAAGGCAGTTTAAGTCCATATAAAGTCAATGATGACTGAGGAGAGAAGACACAGTTGGTTGGAGAGACAGTGGTCTGATACAAGAAAGGAAGTTGGTGAAGGAAGTCTACATTACATATTTTGTGCTGTTCCCAGAATAACAATATCATCTATTTTCAGTTTATATCTATTTAGATTTTATCTTGTCAGGTTTTATGTTGAGTGTTAAATCAACAAAACAGATCGGAAGAGCGTCGTGTAGGGAAAGAGTGTAGATCTCGGTGGTCGCCGTATCATTAAAAAAAAAAAGATAAAAGTTGAGGGTGTTGGAGCGGAAGAGTGTCGTGAAGGGAGAGAGAGTAGATATCGGTGATAGCAGTACAATGAA
Ss_lncRNA_521	AGGCCGCCGTAGGCAGACCTGGCTCTCAAGAGAAGACAGGCTATGTGCACACTGCCCACAAAATGAGGTGGAAACTGAGCTGCACTTCCTAACCTCCTGCCAAATGTATGACCATATTAGAGACACATATTTCCCTCAGATTACACAGACCCACAAAGAATTTGAAAACAAATCCAATTTTGAAAAACTCCCATATCTTTTGGTTGAAATAACAGTGTGCGATGACAGCAGCAAAATTTGAGACCTGAAAAGGGACACCAGAGGATTGGAACAACGCTGTCCATGTTTAATGACCAGATAGGAAGGCTCATAATGCCGAAAGAGGAGTCTATCAGAGTTACAGCCTGAACCCTCCTTCAGAGTTACAGACTGGACCCTCCTTCAGAGTTACAGACTGGA…
Ss_lncRNA_522	TCTGCACATCTACCATTCCAGTGTTTAATTGCTATATTGTAATTACTTCGCCACCATGGCCTATTTATTGCCTTACCTCCCTTATCTTACCTCATTTGCACACACTGTATATATACTTTTTATACTGTATTATTGACTGTATGTTTGTTTATTCCATGTGTAACTCTGTGTTGTTGTAAGAGTCGAACTGCTTTGCTTTATCTTGGCCATGTCGCAGTTGTAAATGAGAACTTGTTCTCAACTAGTCTACCTGGTTAAATAAAGGTGAAATAAAATAAAAAATAAAATAAGAAAATAGATGTGGGTATGCAGACCCGTGAACAACTGTGGATCCCGCACCCTCATCCCTGGCCTATATAGTGCACTACCCCCATAGGGCTCTGGTCAAAAGTAGTGCAC…
Ss_lncRNA_523	AGCAGCAGGCGAGAGGCAGCTGGGACTTGGGGGGGTTAACAACCTGGGTTTGGGGAGCCGGACAGAAAAGACAAACCAGTGAACAAACATTGATTGACGAGTACTTGGAAGCAAGTGAGGAGAAAATCCAGTCCAGGGAAATTGAAGCGCTGGGTGCGAGAAAGCAGAAGGCTGAGGGGAAAGCAGAACATGGTGACTCCAGATGGTGGAATAAGGTTCTGTCATCCTCACACTTATTCTGGCCTAGAACAGCTGATCCTGGTGGCCTAAGTCAGAAGAAATGTGTCGGTGGAGGATGGGACTCGGACAACGATGGGGACTATTCTGA
Ss_lncRNA_524	CTGTCAATTTACATCTTATGTCATTGGAATTTCAACCTATCCCATAAAAATCATCACAAACAAATATGTTTTAATGACACAATCATTAATTGTTATCTAACAGGACATGTTTTTTTCTGTATGAATTAAGCCAGACATTCTACCATTTGTCAATGTTCAGTCGAGGGAATCCTGGATTATAGTCCAAAATGGTCAAGTTCACAAAAAGAAAATGAGGACATGATTACAGCCAATGGCATTGGATTTTTTGACAAAGTTAAACTTGTGTCAGAACAATAAAACTAGCATTCCAGTCATTGTGTGTGTGGAAGGCAGCCACTGTGCAGAAAATCAACTCATTTTGGAGGAATGTCTCCTGCGACGGCTGGTGTGACTGTATTTCCT
Ss_lncRNA_525	CTCTTCTGTATTCTTTGCATTCATTGCAAATTTATTTATTTTTGCAAATACACTAAAAATGTTTACAAAAGCATTATATAAACATTTGTGCAGTGTAAATTAACTAAAAATTATGGATTACTTTTGAAATAGTTTTGCACCCAACATGACGATTGTCATTCAGCAGCAAAAAAATATAAATCTCAGAAGTAACATGAAATGTCTGTTAGTCGGTGACTGAGAAACTTACACGCAATGTCATGTGAACATTATACAGTTGCTACACTGCTTAAAACAAAAATCGGTAACTTGAAAGTAAATTGATGAAATAAAAGGATGTATGGCACCAGCGTTCTTCTTCCCTGAAGGAGGGCTTCATTCATCTATGGGTTAGATTGTGTGTACACTTCCCTTGTTCCT…
Ss_lncRNA_526	TTTTAATGATACGGCGACCACCGAGATCTACACTCTTTCCCTACACGACGCTCTTCCGATCTAAGTAGTGCACTATATAGGGAATAGGGCTCTTGTTCAAAGTAGTGCACTATATAGGGAATAGGGCTCTGGTCTATAGTAGTGCACTATATAGGGAATAGGGCTCTTGTTCAAAGTAGTGCACTATATAGGGAATAGGGCTCTGGTCTAAAGTAGTGCACTATATAGGGAATAGGGATCTTGTTCAAAGTAGTGCACTATATAGGGAATAGGGCTCTTGTTCAAAGCAGTGCACTATATAGGGAATAGGGCTCGAAAGCAGTGCACTATATAGGGAATAGGGTGTAATTTGGGACTTATTAAATGTATTTCTTGATGAAAGGCCTCGAGAACAGTCTC…
Ss_lncRNA_527	TCTCTGAAAATAAAGCCAGAAAAATGAAAACATTCCTAATCTGTGTCTGTCTGCCTGATCGCTTGGTTATGCCTGGCGTCATCGTGCCGCTGGGTGCGGCCATCGCTTGATCATGTCTGTCTTTTATGATGCTGCAAGGAATGAGAATAAGGACACAAACTAGAAGCTAAACACTCTCTGTGTATGTCCTTCTTTACATTTTGTAACTAGGCAAGTCAGTGAAGAACAAATTCTTATTTACAATGACGGCCGACTCTGTCCGTCTGTCTGTCCACCTGTGTCTCTGTCTCTGCCTGTCCATCTGATTTTCTCTGTCTGTCCTGTCTGACTGCCTGTCCATCCATCCATCTGTCTCTCTGTCCTGGGCCTAGGTCAGGTTTAAAGTAAGGGGTTAACATT…
Ss_lncRNA_528	ATAGTGGGACCTTATCTGTGTGACATATGTACTTCATAATGGCATAAATTCTCCCCTGTGGCACTATAAATTATCACTATGGAGCTCATTGTGATCCACCGTAATTCATTGGTCTCCAACGGAACTCAATGGGCTCCAACGCAACTCAATGTGCTCCAACGGAACTCAATGGACTCCAACGGAACTCAATGGGCTCCAACGGAACTCAATGCGCTCCAACGGAACTCAATGGGCTCCAATGGAACTCAATAGAACCCAATGGAACTCAATAGAACCCAATGGAACTGCTCCAGAACCACACCTTTTGTGTGTGTACAAGGTATGTTGTTGACTATGTTTTCATATTCATTGTCTTGTTTAATACCATTGTTAGAGACCGTGTCAGTTATCACAGTGGTT…
Ss_lncRNA_529	CCTCCATGATTGAGGCTATCTGCGCCTGGAACTCGACCACGGAACCCGACATTGTTCTCCAGAAGCTTTTGGTCCCTTTTCAATATGAAAACAGTCTATATGTTTTCTATATTATGAGTATCTACAGTTATCTAGCAAGCTATTAAAACAAATGCAATCATATCAGAAACAAAACATGGATAGCTAGCTTTGTTAGATCGGAAGAGCGTCGTGTAGGGAAAGAGTGTAGATCTCGGTGGTCGCCGTATCATTAAAAAAAAAAAAAATAGAGATCGTATGGGTCCGTCTCGTGAAAAAAAAAAAGAGAAACAAGAAGACAAAGG
Ss_lncRNA_530	GAAAGAAATATAAATATTATAAGATATTAAACCTATGTTAGCCCAATTATTTTGGTGTCATACAATATATTAAGAACCACTTGACACGCCTACAGTAAAATATCATAATTGTAGGGTTTAGTTCGCCACTCCCCCATTTTCATGCTGAATGGAACGTCCTGAAGTGGTCCAGTCTCGTGCAACTGAACTGACAACAGTACGAGGTTTACGGTACACTGTCGGTTCAAGTTGTAAAGTACAGTAATAATACACGCCAGTGACATAAAGGAAATACCAGTGTTTTTACCTATTATTGCAGGGATCACTTAAAGTTTGTGTCATTCACTTTTCTCCAACTTATCTTGAGGAAAGACAAACGTGGCTTGGAATATAGCAGGACTCCAAGAAAGAGCGTAGATC…
Ss_lncRNA_531	ATAGAGTGCCATTTGGGACAGATCCACAGTAAATATCAATATATTAATAAATGTAAACGTTATCATGAAACATGATTTCTCCTCTGTACACATATATACATTCCACTCCGCTGTCAACAAAACAAAAATCAAGATTTTCCCCAAAAAACGAGGCTGTATCCCTAACGGCGCCCTATTCCCTACAGAATGCACCGTAGGGGCTCTGGTCAAAAGTAGTGCACTAAATAGGGAATAAAGGGTGCCATTTCGGGACAAGGACGCAGCCAGTAACAATATCGTTATGAATAAATAAAAAAAAACTGTTAATCGTTTCAACATAAAACCAAGAGGCAAACCAGTACCCTGATCATGTTGTTAGAATCAACTTAAAATGGTAGCCGTCTCAAATGGTACTCTAGT…
Ss_lncRNA_532	AGTTGTGGCTGCTTTGTATGATGTATTGTTGTCTCTACCTTCTTGACCTTTGTGCTGTTGACTTTGCCCAATAATGTTTGTTCCATGTTTTGTGCTGCTACCATGTTGTGTTGCTACCATGTTGTTGTTATATTGTGTTGCTACCATGCTGTGTTGTCATGTGTTGCTGCCTTGTTATGTTGTTGTCTTAGGTCTCTCTTTATGTAGTGTTGTGTCTCTCTTGTTGTGATGTGTGTTTTGTCCTATATTTATATTGTAATTATTCTTTATTTTTTTTAAATCCCAGAGATCGGAAGAGCGTCGTGTAGGGAAAGAGTGTAGATCTCGGTGGTCGCCGTATCATTAAAAAAAAAAATGTGAATGTCATGTTGATGTCGTTGATTGAGATG
Ss_lncRNA_533	AAATGAGTTTGATGTTAGTTTTTTTTGTAATGATACGGCGACCATTTATTTTTTTTAATGATCCGGCGACCACCGAGATCTACACTCTTTCCCTACACGACGCTCTTCCGATCTGCCATTCTAGGGATTGTTAATAACTGTTTTCATCAACTCTTGAAGAGCATAGTCAAGAGTTATACAGCAAGTAACTGCATGCTTTCATGATCAATAAACATCAATTGATCGTGTACTTCCAGATACGCGAGAGTAGCCTATTAATTTGGCATGTAGCAAAATAGATTTCCAGACAACATAATTTAGCTTGCTTCATCAGAGATTAGGCTTGTGGAAAGAGCTTGACTTAGACAAGTCCTCATCTTGGTAAAGTGGACTACGGTCACCACCACTAGAGGACAAGCA…
Ss_lncRNA_534	CGGTGCTGTCTTCTTTTTTTTAATGATACGTCCACCCCCGTGATCTACACTCTTTCCCTACACGACGCGCTTCCGATCTCACACACACACACTGAACACACTCACACTAACACGCACACACACACACACACACACACACTGAACACACACACACACTGAACACACACTGAACACACACTGAACACACACACACGAACAAATACACACACTGTGAACTTTGTATTATTTACAACCTTTTGATTACTCAGGTCTTAATCAGGTCATTGATTGGCTGATTTAAGGGTGATAACACCAATACTGTTGACCTCTGACCTCGGGGGTTCTGGGTAACAGGACGTGTTACCGTGGTGATCAGGGGGCGTATTATGGGATATCGCTGGCGTTTATGACGAGGGAGGA…
Ss_lncRNA_535	AATGTATTTTTTTGTGTTTTCAACATAGTACATTTTAACAAAAACCTTTGCTTAGCTTTATATTAAGTTTTCGCACCATGACATAAGGGATATAATAAAATAACTCTGACATTTCTGTCTGTACACTACTCAGTTGTTTTTCCCCCATTTGTCCTGAAATTCCACTTTGCCTCTAAATATAATCCTGTTACTAAGCAGGGATAAGAACTGAATGTGTGTCCTCTTTTTCATGTAGAAAAGTAATAACGTGTTCACGCTCATGCATTTTTATTTTATGTGTAAATATTCGTTTTGGCAGCAGAATCAGTACACATGCATATTTTTCTTGTTTTCAGTGTTGTTCAGTACCATCTAAGA
Ss_lncRNA_536	GATGCACTTCCTCATTGCTCCTTGTGTCAAATCACGATGGGGGGTACATTTCTCAAAATAAGCCATATCACAACTGGTGTCTGGACTAGAGGTTGACCTATTATGATTCTCAACGCCGACACCAATTATTGGAGGACAAAAAAAAAAGCAGTTACCGATTAAAATCAGCCAATTATTATTTTATTTTTTTACCTGTTAGGGCTAGGGGGCAGTATTGACACGGCCGGATAAAAAACGTACCCGATTTAATCTGGTTACTACTCCTGCCCAGTAACTAGAATATGCATATAATTATTGGCTTTGGATAGAAAACACCCTAAAGTTTCTAAAACTGTTTGAATGGTGTCTGTGAGTATAACAGAACTCATATGGCAGGCAAAAACCTGAGAAGATTCCATG…
Ss_lncRNA_537	TTGCACCCTCGACAACTACTATGATTATTATTATTTGACCATGCTGGTCATTTATGAACATTTTAACATTTTAACATTTTGACCATGTTCTGTTTTAATATCCACCCTGCACAGCCAGAAGAGGACTGGCCACCCCTCATAGCCTGGTTCCTCTCTAGGTTTCTTCCTAGGTTTTTGGCCTTTCTAGGGAGTTTTTCCTAGGGAGTTTTTCCTAGCCACCGTGCTTCTTTCACATGCTTTGCTTGCTGTTTGGGGTTTTAGGCTGGGTTTCTGTACAGCACTTTGAGAATATCAGCTGATGTACGAAGGGCTATATAAAAATAAATTTGATTTGATTTGATTAATGTAAACAGTTTGGAGTTTTGTACGAAGAGCTTTGAACATTCACCACATACTTGT…
Ss_lncRNA_538	CTACAAGAATGGAGGAGGTGAGAAACTAAGTTTGAAGGAAAGACTCTACCACAGATGTCAGAGCTAACTGTACTTTTTTTAATCATAACATCAATGGAACAATACAGAAAGTGGGCGCCGTAAAATAACCCTAGGGTCAACCACTGTAAGAATAACATCTCACATGACTTCCAACTGTACAGACATAACAATATGTAGGCCTTATCTTGGAACCCAGAATTAAATGTTATGGTACGAGTCTGTCACGAGACTAAAGTAGGCCCACATTATGTTGCGACACAAAGTGGGAAGGAAATAGATTTCATTGTGATTTATTTTTTGCAATTGATCTACACAAAATATTCCACAATGTTAGTGAAAATAAAATTCCATAGATTTTTTACAAATGAATACTAATTA…
Ss_lncRNA_539	ACAACAACAATAACTGAGGCTCCTACTACAACAACCACAACTGCAGAACCTACTACAACAACCACAACTGCAGTTCCTACTTCAACAACCACAACTGCAGTTCCTACTTCAACAACCACAACTGCAGTTCCTACTTCAACAACCACAACTGCAGAACCTACTACAACAACCACAACTGCAGTTCCTACTACAACAACCACAACTGCAGAACCTACTACAACAACCACAACTGCAGTTCCTACTACATCAACCACAACAACAGTTCCTACTACAACAACAACTGAGGCTCCTACTACAACAACAACTGAAGCTCCTACTACAACAACCACAGATCCATTTACTACAACAACAGCTTTTGCTACTACAACCACAACTGCAGTTCCTACTACAACAACCACA…
Ss_lncRNA_540	ATGACCTCAATTGCGATAGGTTCACAATGCTTGTGTGTTTTGAAAGCATCAATGTTAGCTAATCATTTATACATTTTGTAGATTCGCTAAATCCACACGATAATAATCGCAGATCTGGACCAGACACAGGTCAGGAACAGCTAGCTAGCTGTTCGTTTGGTGAAAGTACTTCCTTGCCCAAGACAAGCTGTCATGAGTCCCTAATTGTCAACTCCCACAGTACAACAGAACTGTGATGGGATATGGCGGCACCAGAAACTCAAGATCGGAAGAGCGTCGTGTAGGGAAAGAGTGTAGATCTCGGTGGTCGCCGTATCATTAAAAAAAAAAAAACAAAAAAGAGGACCGCTAACC
Ss_lncRNA_541	CAACCCACCCCCCAAAAATGTATATGTAACTTTTTTCATTCATAAAAAAAGAAACAATAATGACAATGTTGTGTACAAATTAAGCTAAACCTTGATAACTACTAGCCACATTTTTTTGTGCAAGCAAGGGGTTTCTCTCCAAAGCTAAAATCAGTTGGTGTATTAATTTACAACACAAACATAAATATTGTTAAGAGTTTTTAATTGAGTATTCACAAATATCAATGTAAAAAATGTACCATGTGAACGACGTTTGAAACGAAGTCACGTAGGCCTATGTTAATATGAACATACAGAACCAGAGGGCTCCAGAGAGTGTAGCCTACATTTATTTTATTTTACCTGAGTCGCCAACAGCATACCATCCTGCATCCCACTGCTGGCTTGCTTCTGAAGCTA…
Ss_lncRNA_542	CTTTCCTTCTATTCTTTTTTTTTTTTTAATGATCCGGCGACCACCGAGATCTACACTCTTTCCCTACACGACGCTCTTCCGATCTTAAAAAGCTGATTTTTCATATGCAATCTTTTCCTTTGATAATATTGCCTTATGCTTCTCTGATCTAGCTGGAAGGCTTTGATATATTTGTTATTGTTATATTGTGTGAAGAAACTTGGTTAAAATGTAATTGTGGAAATGCTGTACTAGGCTTTTATACTACCAATCAATTTATTGATGTTCATTCTGATGTTTTCATGCAATTTATTATACAGAAGTAGTTGATAAAAGAGGAATTATTGTTTTCATTACGTGTAGGGAAAGAGTGTAGATCTCGGTGGTCGCCGTATCATTAAAAAAAAAAAAGTAGGCGTG
Ss_lncRNA_543	GTGGAACGGGTCATAATAAGTCTGTCGAAAGCCTGTAAGTTCTGTGCAGCGACAGAAATCCCCCTAGCCTTGTCCTTTTTTTTTTTTTAATGATACGGCGACCACCGAGATCTACACTCTTTCCCTACACGACGCTCTTCCGATCTTGTCATTCAAAGAATGATAGATTAACATCTCGTAAATGCTACCACATTGCCAGATTTCAAAATAACTTTACTGGGAAATCACAATTTGCAATAAACCGGGTGCTGTGCTAAGAACAATAGGCTAGGCTATACAGGTTAGCACCATCTTGTAACCATGTAATATCAAAATGACTATTGTCAATAATCCCTTACCTTTGATTATCTTCATCCATTGGCAATTCCAGGCATCCCAGGTCCACTGCAAATGTGGTTT…
Ss_lncRNA_544	TTTTTTTTACAGTTGATAAACATGACTTTATTCAGTTATTAATGTATTTGATTGACAGGAGTCATTCATGTCTATCAGAAATTAACCAGTGGTGTGATTCATCCTAGATAGAGGTTTGATGAGGATAGGCTGTAAGGCTTATGAGTCAATCACAGATCACTGATAGACAGACTTATGAGTGGATGACAAGACGTTGCGGATAGGAGGATGAGGTCACCGTGGTGTAAATGTAGGCTGGGGAGGTAGATGGATCGATACAGACAGAACCTTCATTTTATTTTTATTGTTTTAAATCATCAGTTCATCTTTTGAAATTAAAATCATCAAAATTCTATCCTAAACCTTGACCAGCTCGGCACTCTCCGAAACAAAAAAAAGGAAATTTTTTGGGGGGGGGGG…
Ss_lncRNA_545	TTTTGGAATAAGGCTGTGGCGTAACAGGGTGTGGGGAAAGTCAAGCGGTCTGAATGCTTTCCGACTGCACTGTATATGTGATGTGTCCCAAATGGCACACTGTAGTCCAATAGTTTTTATAGAGAATACCCTATTACCTATGTAGTCCAATAGTTTATAGGGAATAGGGTGGTTTTTTTCAGACGCAGTTCTGCTAACTTTTAAACTGGTCAGTGTAACAGGTTCCGTCCCTCTCTTCGCCCCAACCTGGGCTCGAACCAGGGACCCTCTGCACACATCAACAACTGACACCCCACGAAGCATCGTTACCCATCGCGCCACAAAAGCCGCGGCCCTTGCAACGCAAGGGGAAACCCTACTTCAAGTCTCAGAGCGAGTGACGTCACCGATTGAAACGCT…
Ss_lncRNA_546	TTCTTTCAGTGAAATACAGAACCGCTCAGCACTTTATTGAACGGGCGGCATCCAGAAGTGCAAATATTGCTGTTTCATTGCACAACCTTCAATGTTATGTCATAATTATGTAAAGATCTGGCAAAATAGTTTGCAACGAGCCAGGCGGCCCAAACTGTTGCATATACCCTGACTCTGCGTGCAATGAACGCAAGAGAAGTGACACAATTTGCCTAGTTAATATTGCCTGCTAACATGAATTTCTTTTAACTAAATATGCAGGTTTAAAAATATATACTTCTGTGTATTGATTTTAAGAAAGGCATTGATGTTTATGGTTAGGTACATTCGTGCAACGATTGTGCTTTTTTCGCAAATGCGCTTTTGTTAAATCATCCCCCGTTTGGCGAAGTTGGCTGT…
Ss_lncRNA_547	TAAAGATACGGCGACCACCTAGATCTACACTCCCTCCCTACACGACGCTCTTCCGATCTCTATAGACTACAGCAGCGTGACTAGAATCTATGTGGACCCTACTACAGTTTAACCAGGACCCTACTACAGTTTAACCAGCTCAGCTATAGACTACACCAGCATGACTAGTATCTATGTGGACCCTACTACAGTTTAACCAGCTCAGCTATAGACTACACCAGCATGACTAGTATCTATGTGGACCCTACTACAGGTTAACCAGCTCAGCTAAAGACTACACCAGCATGACTAGTATCTATATGGACCCTACTACAGCGTAACCAGCTCAGCAACAGATAAAACCAGAGT
Ss_lncRNA_548	GATAAAGTAATCCTTCTAACCCCCCCCTTAAAAGATTTAGATGCACTATTGTAAAGTGGTTGTTCCACTGGATATTATAGGTGAATGCACCAATTTGTAAGTCGCTCTGGATAAGAGCGTCTGCTAAATGACTAAAATGTCAAAAAATGTAACAATCACTAGTTAACTAGACACGGTTGATGATATTAATAGTTTATCTAGCTTGTCCTGCGTTGCATATAAATCGATGTGGTGCCTGTTAATTAATTTATCATCGAATCACAGCCTACTTCGCCAACCGGGTGATGATTTAACAAGCGCATTGGCGAAAAAAACACTGTCGTTGCACCAATGTACCTAACCATAAACATCAATGCCTTTCTTTAAAATCAATACACAAGTATATATTTTTAAACCTGC…
Ss_lncRNA_549	GCTTTGGCTACCTTGAGTCTGTGCTTTGTTTGTGTCGAGTGATCTTACCATACATTACTTACTATTTTTTTTTTTTTAATGATACGGCGACCACCGAGATCTACACTCTTTCCCTACACGACGCTCTTCCGATCTTCCAGTCCAGATCCATATCATCAATCATCAGTGATCCTGTCACTATCACTGTGAAAGGCGTAAATCCTGGACCCTCTACATCAGTCCTAGTAGGAGTGGTTGTGGGCCTGGTTGTTGCTGGTGTTCTACTGGCCATTCTCCTGGTACTGCTGTGTCGATATAAAAAAGCCAAAGATTCCTGTTGCAACAGAATATTCTCGCCCCCCCAGCCCCAGAGCACCAACCTGGACCCCCAACAGGACCAAGGATCTACCCAGGGCCAGG…
Ss_lncRNA_550	TCAATATAGATGAGGAAATACAAAAATACAAGCTTTTTTGGAATTCCAAGTAGTGGAGTTTCAAATTCCTGCTCTTGACATTGTAAATACTGATTAACATTTGACCTGTGTATTGAAATAGGCTTACGCATTAGTCCTTATTCATTTCCCAAACTATACCACCATCACAAAATTACAAACTGGTTCTAAACCCCAGATTATGGGACAAAAACAAGACCTGGTCATCTTTCAATAATGAGTAACATCTGGGTATCTGAGAATATTTGTGATTGGGCTCTGGCTCTGTATCCTGCTATTTGGCTTTCTCATCGGCCGGCTTAGGGTCATTGGCTTTTTTTCTGCTTCTGATGCAAGATCGGAAGAGCGTCGTGTAGGGAAAGAGTGTAGATCTCGGAGGGC…
Ss_lncRNA_551	CAAAAGGACCAGCTGACATGTCAGTGATTCTCTCGTTAGCCTGTTGGGGTTAGGGGGCAGTATTTGCACGGCCGGAAAAAAAAAAAAGTACCGATTTAAACTGGTTACTACTCTTGCCCAGAAACGAGAATATGCATATAATTAGTAGATTTGGATAGAAAACACTATACAGTTTCTAAAACTGTTTGAATGGTGTCTGTGAGTATAACAGAACTCATATGGCAGGCCAAAACCTGAGAAGATTCCATACAGGAAGTGCCCTGTCTGACAATTTGTTGTCCTTCTGTTGCATCTCTATCGAAAATACAGCATCTGTGCTGTAACGTGACACTTTCTAAGGCTTCCATTGGCTCTCTAAAGCCGCCAGAAAGTGGAATGGGGTGTCTGCTGTCTCTGGGC…
Ss_lncRNA_552	AACCCTGCTGAGATTGATACTGTGGTAGGTTTCAGCCAGCCAGACAGACGGCACCAGCCGCACACATAGAGACGTTGGGAAGATCAAAATTGCATACTCTCTCCTCAAATCCTTCTCAAGACCCATTGGATGAGAAAGCCAGTGTCCCAACTCCCTGACCTTCTCCTCCAATGGGTTTTGAGGAGACAAGGAGAAAGAGGGTGCAATTGTTGTGGTAGGTTACAATAAGGGAAACACCAGCCGACCTATGGTAGGTTTCAACCAGACAGCACATCCGCACACTGAGTGTGGTAGGTTAGAGCCAGACAGAACACATGTCTAATCATCAGAACACAGCTGGACTAGCATCATAGCTGGAGTATGCATTTCCAAACATTTCATGCAAGGGTAGGGATAATT…
Ss_lncRNA_553	TGTCTGTCTGTTTCCTACCCTAACACACTGTCTGTCTGTCCTACCCTAACTCACTGTCTGTCTGTTTCATACCCTAACCCACTGTCTGTCTGTATCATACCCTAACTCACTGTCTGTCTGTATCATACCCTAACCCACTGTATGTCTGTTTCCTACCCTAACTCATTGTCTGTCTGTTTCATACCCTAACACACTGTCTGTCTATTTCATTCCCTAACCCACTGTCTGTCTGTTTCCTACCCTAACCCACTGTCTGTTTCCTACCCTAACCCACTGTCTGTCTGTTTCCTACCCTAACCCACTGTCTGTCTGTTTCATACCCAAACCACTGTCTGTCTGTTTCCTTACCTAACCCACTGTCTGTCTGTTTCATACCCTGACCCACTGTCTGTCTTCTAC…
Ss_lncRNA_554	ATTTTGTTTTGCAACAATCAGTGAGGTTAAATGTGATAAGGAAAAGCTAGTTCAACGAGTTTCGATACATAGGAATTTAACCGCAAAATGCTTTTTTATTTGCACTACATCACTCACAGCCTTTTATTTGCAACAAGTCAATTGGATGGAAACATCTGGTGGGAAAAAGCATATGAATTATGCAGGTAAAAATCTTTGCATGAAAGTCTGTCGCCAATTGGATGGAAACCTAGCTATTGGTGTACATTTTCTTGAAGGTAGACATATGGGTCCAGACAGTTGAGTAAGATGTTCTCAGGGTTGTACTTTAAAGTAAAAAAGGAGCATGAAGGCTCAAATTATGGAAAAAAAAAAAGAAATATCTAACATTAGATTAGGGTACTGCATTTGTGAGATCAT…
Ss_lncRNA_555	ACATTTCCAGAGTGGGCTCTCTGCAAATGTTTAAGTTCTGATATATTTTATGAGCATCAACAACACTGCGAATGGGAAAATGGATTCTGCTGGTGATTTGCTGAATGTGCAATCCTAAAGGAGGGCTGTGATTGGTTAATGACCTATGATGTCAAATTCTATATATAAAATGGGTCATATCTTCAAAAGTACCAGAGAGCCACTCTTGAAATGTCACGTGTTTGAAAAGTATATTGTTCCAAACTATATGTCTAAAAATAATTTAAATACAAATATCTAAACACAAAGACCATATACGGTTCACAGATTACAGGCATGTATATTTTTTAAATGGCCTACAATGGCCCTTTCATCACTATTTAAAAATAAATGGTGATACAAATGTAAAAAGCATGTGAA…
Ss_lncRNA_556	TGTTAGCTATGCTAACAAGAAGTTGCATAGCAACAGCATCAACTACCGAAAGACAGGCGAAGCGCTAGTACAATCAACTGAAAGGATACCGGTCATTTACAGATATACTAAAATCAACAAACAGTATATAGTATGTAATATACACTTAAGTATGTAGTATACAGTTTGTTAGTATTCGAACACAGCTATAGCCAAAAAAAACAGTCCTTACTTTATACGAGTAGTACTACCATATATGGATTTCTATTAGTACCACAGCATAGTTGTTTATATAAGAAGTCCTATGGTATAGTAAACACTAGTGTATGTAGTTCATATGAAGAATACTACAGTATATAGTTAATATAAATAGTACTACAGTATATAATTGTTTGTACCGGAGATCGGAAGAGCGTCGTG…
Ss_lncRNA_557	CACCGGACGTGCTACCTGTCCCACACCTGCTGTTTTCAACTCTCTAGAGACAGCAGGAGTGATAGAGATACTCCGAATGATCAACTATGAAAAGCTGACATTTACTCCTGAGGTGCTGACCTGTTGCACCCTCTACAATCACTGTGATTATTATTATTTGACCCTGCTGGTCATCTATGAACGTTTGAACATCTTGGCCATGTACTGTTATAACCTCCACCCAGCACAGCCAGAAGAGGACTGGCCAGATCGGAAGAGCGTCGTGTAGGGAAAGAGTGTAGATCTCGGTGGTCGCCGTATCATTAAAAAAAAAAAAAAAAAAAAAAAGCAAGCAGGATCAGAAGAAAAAACGAAAACAGAAGAGAGAAAAATTACA
Ss_lncRNA_558	GTTGGTAGCTAGCTAGGACACCAGGAGGCAGCAGTAACACTGGTTGGTAGGTCGCTAGGACGCAGGCAAGCAGCAGTAACACTGGGTGGTAGGTAGCTAGGACGGACACCGGTAGACGGCAGTAACAATGGTTGGTTGGTAGCTAGCTAGCTAGGACAGCGGTAGACGGCAGTAACACTGGTTGGTTGGTCGCTAGCTAGCTAGGCCACCGGCAGCCGGCAGTAACACTGGATGGCTGGTAGCGAGCTAGCACGGCCACCGGAGCTCTGACCACCACCGTGTCGGGAATCAGAGTAGATCCCGGTGGTCACCGAATCATTAAACAAAAAAA
Ss_lncRNA_559	GGCTTCTCGTGACGAGACTTCCTGTGAGCACCGGACGGCGAACACGTGCTGGAACGACTTCTGGAGCGCCTCTTATCCCGCCGGTGGGAATCAGGACTCTGGCTCCGGTATGGGGACCTGCAATCGATGTTCCTGTGTGAGCTGGAGTAGTAGGACCTCCTCTCTGTGTAGAGTGTGGCGCTGCTGTCCTTCTCACTCTCCCGGCTGTAATAGTGCCAGTGATAGGAGTGCGACGATGAGTCGTGGCTGCGGCCTGATCGGCTGCCATCTTTATTGTCACTCTTCTTCTCTCCTTTAGTGTGG
Ss_lncRNA_560	TCTGTAGCAGTTAGGGTCAAGAGTGTCCCCCCTTTTGAAGAGGGGGATGACCGCAGCTGCTTTCCAATCTTTGGGAATCTCAGACGACACGAAAGAGAGGTTGAACAGGCTAGTAATAGGGGTTGCAACAATTTCGGCAGATAATTTTAGAAAGAAAGGGTCCAGATTGTCTAGCCCGGCTGATTTGTAGGGGTCCAGATTTTGCAGCTCTTTCAGAACATCAGCTGACTGGATTTGGGAGAAGGAGAAATGGGGAAGGCTTGGGCGAGTTGCTGTGGGGGGTGCAGTGCTGTTGACCGTGGTAGGGGTAGCCAGGTGGAAAGCATGGCCAGCCGTAGAAACATGCTTATAGAAATTCAATACCACAGATAATTAGTGTGGATTTTCCATTTAAGCAAA…
Ss_lncRNA_561	TCAGAGTCAGTGTCAGAAGCTAAAACAGAAATAAGACCTCAATGTTAGAAAGAGACTGATTGAAAGATAATAAGTTCAGGTTAATTACCAAGTTCCTAATGCATGGTTCACAGTAAATAAAACCTTCCATATTAATTAACTACATCAATTAACATTAACTTTGAACCAGCATCACAATCTACAAGGAAAAGAGACAACCACACTCTAAAATGGATACAGTCAAACACAAAACAAAAAAGTCTGTGATATTTTCAGAATAGCAAACAATATGAACCGAGGTACTTACTGCTGGCTGGAACAAAGCCTGAAACAGAGATAAACATGGCGTTATTATTGACTGATAGCTTGCTTTATTTGAATACAACAAGAGAATATAATGTTTGAGAGTATTCCAAATCC…
Ss_lncRNA_562	GAATAAGTAAGCGAAATATGAGCGATGTCAAGTAGAGCTCGGCAAGAAGTTACTAGTACTTCATTTTTTTTTTTTAATGATACGGCGACCACCGAGATCTACACTCTTTCCCTACACGACGCTCTTCCGATCTCGTCAAGTCATGATATGTCAAGTCATGATATGATTCTGTCCCTTTTTAGAACATGTTCCACCATAATGTTCAGGTAGGATAAAAACAAAAAAGCAATCAAAATAAAACTGGCTCTCCTTTTTGGCACTGCTGACCAAACCTTTCACTTAGCTCTATATACTGTAGTGCTCCTCTAACCTTTAAGTCGACTGAGCTGGGAGAAATACAACATGGTAAACAGAGGCTTGCATCCCAAATGGTACCCTATTCCCTTCATACTGCGCTAC…
Ss_lncRNA_563	ACCACCAAGCCATAAGACTGCTAAACAAGACTGCTGAATAGCTAATCAAACGGCTACCCAGACTACCTGCATTCACCTTTTCTTGCACTAACGCTCTTTCACTGACTCTATGCAAACACACTGTAGTCTACCCACACACTGACACATACTTACACTGACACCCAACACACACACACACACACACACACACACACACACACACACACACACACACACACACACACACACACACACACACACACAAAAAAAACACACACACACAAAAAACACACACACACATACAAACCACAGACAACAAAAACAAAGACACACAACAACATAACACACACACACACACAAATAACAAACACACAACACAGAAACAACAACAAATCGCA
Ss_lncRNA_564	TTTTGTTTTTTTTTGTGTGGTTTTGGTTTCTGTGTGTTTGTGTTTGTTTTGTTTCGATGTTTGTGTTTTTGTGTGTGTGTGTGTGTGTATGTTTCGTGTAGGTGTATTTTTTTGGGTGTGTGTGTGTGTGTGTGTGTGTGTGTGTGTATGTGTGTGTGTGTGTGTGTGTGTGTGTGTGTGTGTGTGTGTGTGTGTGTGTGTGTGTGTGTGTGTGTGTGTGTGTGTGTGTGTGTGTGTGTGTGTGTGTGTGTGCTGTCTCTATCTGATCTTAGTAACAGAGGCCAGCTCTTTCTTTG
Ss_lncRNA_565	CACTGTAAAGTCCTTGTATTTCAGCCTTGGAACTAGGAACACACAGGGACTAGCTGTTTCCTGGTCGTTGTGGCTCTGTTCTGTCTGCTTGATTGATGATATGGGAGTGGCTCTTATAGACCACATGGGGGTTCAAGGCAGATGAATTCCCTCCAGATCCATGAACTGTTTTAGCCTCAACTTCCTCCCAACAAAATCTTCCAAAGTACGTTATTTCTTATCAAGTTAAAGCATTCCTAAAGATTAACCTAGTGTGCACTTCTGCCTTTTAACCAACAAGAAGAGACATGTCTGTGG
Ss_lncRNA_566	ATCTTTATCACGCTGGGAAAAGCTCTGGAATGTGTGAATATAGCATGTGATCAAACCAGGGCCAGGTACACTACTATGATCAGACACTGCTGCTGCTTGAGACGGTATGACCATCACACCACTCTGCTAACAACCGTTTCCTAACTGAAATCTGGTTAATAACATGATCTCTTTTATAAACCATGTTAATGCGATAATGTAAATTAATCATGTACAGAATGTATTAATGCCGTTTAAACCATTTGCCTTTTGAATTTGAATAAATGATTTCTCTATTACGTCTTCACACAAGTATCGGGAGGTTTTAATGGACAGACAGACCCGATAAAAATCAATGTTACTGGTTTTTAATA
Ss_lncRNA_567	GTCCACAAACTTTTTTTACTCAAGAGATCGGAAGAGCGTCGTGTAGGGAAAGAGTGTAGATCTCGGTGGTCGCCGTATCATTAAAAAAAAAAAACATCAATTTTTTTCTCCTCGTCTTCTTTTTTTCTTTTATTTTTTTTTTTAATGATACGGCGACCACCGAGATCTACACTCTTTCCCTACACCGCCGCTCTTCCGATCTTGGGAATCGAACCCACAACCCTGGCGTTGCTAACACCATGCTCTACCAACTGAGCTAAATGTAATGCAAATGTCACTTAAAAATCAATGTTTAATGTTTAGACAATTATTTTTCATATATCATGAATGGTTTTTGAGACTTTTCTACTATTACGTGGGGGACTTTATTTGGAACATTTCCAAAATTCCGTGACAGCG…
Ss_lncRNA_568	TCTCTACCAATATGGAACAATAATTGCCACCCTCATCGATGTCTGTGCTTTTTTTTTTAATGATACGGCGACCACCGAGATCTACACTCTTTCCCTACACGACGCTCTTCCGATCTCTTACAGCGTACAGCAACCTCTACACCTTATAGCCTATACACACAATACATTTATAATTTTACAGCGAGCCAGTCTTCTAGCATATACATTCAGATTACTCCTTTCTCATAGCATTTATGATAAACCCTGCAGAAGCCGCCCTTCAGTTGTACATAGACAGATGGTAATCCTCAAGAAGCTATAGAACAAACTTTCTTCATACTGTTCCTCGTCCGAGACAAAAAAAAAAAAACAGATCGGAAGAGCGCCGTGTAGGGAAAAAGTGTAGAACTCGGTGGTCGC…
Ss_lncRNA_569	GCAACCAAGTCCCCACACCTCAGAAAGAGGAAATTCCTCCTCACCTGATTTTGTTTTTACTCTGATGGCAGTGGGCCAATCCGAATTGGCGGTCAGGGGATTTCTGCAGTAGTCACTAGATGACCATGAAAGGATAGAATTTGCTAATACAGAAGAACTGTTGAGCAAGTGCATGATTTAGTCAAACAGGGGATAGGGTGTGGGTAAGAGTAAGCAGAATTTATAGTTAGAAAGTGCCATTTATTCCATATTCTCTAGCATGGCCAGATGACAACCAATTAATATATGGTATCCAAGTGCACATAATATTTTAGTATTACTGTCAGTGTCTGTCATTAAGAGGGTGTTATAATGATATATCAGCTCTCCAGGTGTTCTATCTGCTTTATGAATTAAATC…
Ss_lncRNA_570	AATATCTAGTTGTGAGTTGTGTCAATTGTTTTTTTGTTAGTGTACTCTTCCCTTTTGTTTTTTTTCGTTTTTTTTTTTTAATGATACGGCGACCACCGAGATCTACACTCTTTCCCTACACGACGCTCTTCCGATCTAAAAAACATTCTGGCTGGTTTTGCCGTGAAGTTTCTCCTTTATATTATTCCCTTGAACAAATAATGCCAAAGTTACTGAAGAGATTTTAACATAGACAACATGTAGCTGAAGTTCCCTAAGACCTAAAATGTTTGTAACAAATAAAAACATTACTGTCAGATATTCAGCTCTTGAATTGTCTCTCTATCCTTTGTTTGTATCACAGACTGCAGTTCAGAGTGACTGTTACGTTCTATAATGACACATGATGTTT
Ss_lncRNA_571	AAAATTATTAGATTTTGGGCAAGATATTGTTAATTGACAAATGGCACAGTTTCTGATGAACATTCTCATTCTCTTTTAAAGCAAAGGCTTTATCAAGTATTTTATTTTTAGAGTAAGAAAACCTTTAATTTCCTTGAAATTGGTACCATTAGATTTGAACAATTTCTCAAAATGGAAATAAATTAACTCCATAAATTGCACTATTTGAATGTGGTTTTAGCTATACAGTCTGATATTTGATCAGCATTTTATTTTTTTACGTCCAAATTATTTTTAGAGGAAGCCCATGTGATATGTATTTGTGTGACCTGTAAATATCAACGTTCATTTTGGTTTGAAGTCATTTATCAATATAACATCTAATCTTCTGTCTATCCTTCAACATTCCTGTAAATGACC…
Ss_lncRNA_572	ATTACACAGCGGCCGCCTAAGTTTATTTTTTATTTTTTTAATGCTACGGCGACCTCCGAGATCTACACTCTTTCCCTACACGACGCTCTTCCGATCTTGAAGATGAAGATGAAGATGAAGACCCTGAGGTCGAAGGCTGGTAGTGCGTACCCGGGTCCTTACTGACAGTGGCGGCAGACGAAGCGCTGGACCCCTCGGCCTCCAAGGTCAGTTTCACAGACTTCACCTCCGGGAAGAAATCCTGCTTCTGCTCCCCTGCCAGGAGATCGGAAGAGCGTCGCGTAGGGAAAGAGTGTAGATCTCGGTGGTCGCCGTATCATTAAAAAAAAAAGGAAAGAGTGTAAATCTCGGTGTTCGCCGTATCATTAAAAAAAAAAACACATAAACACAC
Ss_lncRNA_573	GAACACTATAACATCAGAGATCCCTCCCATCTATGTTTAGTTTATTTATTCAAATTTTACATTTCAACAAAAGCAATTGGTGACAAAAAGAGGTTAGACACAAAGACATCAAGAATGTTGAATTAAGACCAATAATTCCAATATACCATATTATCTTAAACAAATCCTATTTGATCTCGTTCTAGATTAAAATACTTTCCTCCTAACTAGTTCCCTCTCATTCTCACACCAAGTCTGTAGGTTTTGGGGGACAGGTTTACACCAAACACAGGGGTGTAG
Ss_lncRNA_574	GTATTCAGACATTAAGAGCAGTCTTTATAAATATAATACAAGCAGTATTTGTAAATGTAATCTTTCAAAAATGCTTAATGTTTTTTTCCAGTGAAACCACTGTTAATAGAAGCATCTACGCCTCCTCCGGACCCCTCGTAGCCTAATGTGCTGTTGACTAGCCAAATAATGATGATCTAGATGAATGAAAGCCAATCATACTTTGATGATCAAACAGTGGAGGAAATTTGAGTGAAATTCAGAGCTCTTTATCTCTTTAGAGTGGCTGTGGGTATGAATTCTTAGGGACCCTCTTTCGGAAATTTTAGGATTTTAGCTAACCTTAACCCTTTTTCTAACCTTAACCTAATTCTCCTAATCTGCTACATTAATTATCCTAATTTGCTGTGTAAATTCTAG…
Ss_lncRNA_575	AAAAAGCAAACATTAAAAAAAAAAACTAATTCTGATCTGAACAAGTAGACTGTCACTGTAATATGATGGTGTAGCACTTAATAGTTTTGAATGTACTGTATGTGTGCTCAGTCCCTTGGTCGCTGTCTTGCAGTCCATCAGAATACAACATTTTAGAGATATTGTGCCAGCATGGCTTGGAATGTGGTACAGTGGGGCAAAAAAGTATCTAGTCAGCCACCAATTGCGCAAGCTCTCGCACTCAAAAAGATGAGAGAGGCCTGCAATCCATCATGGG
Ss_lncRNA_576	GTTTGATACATACTTAAACATTCTCAAATCAATTTTAGTCAATTTATATCATTCCCTCCTCAGGAACAATAAACACACTTATGTTCCTTAAAATTAAAATAAATTGACCAGACAAGAAAAGAGCAAAATAAATTACAATAACTGCATATTTGTAATAAGTGACCACTACTCATAATGTATCTAAATCACTACTCATAATGTTGGTCTCCACCTTCATCCTTGTGTGTATCGCAAAACAGACTATAAACTTTTTATGCAATCAATTATATCAATACAGTTTAACATTAAATTTGTAATGACATAATAAAACAAAAGAAACAAAAACCTTTAATCTTCTGTAAGTTCTGTCAACCTCCCCGTCTCAGGATTTAGTTTCCAGAGCTTCCCTAGGCCTAGTAC…
Ss_lncRNA_577	CATATTTGATTTTATTGTGTTTTTTTTTTAATGATACGGCGACCACCGAGATCTACACTCTTTCCCTACACGACGCTCTTCCGATCTGGAAGAGACATACCGACACATATAGCCAGCGAAAATTCGATTAGATACATTTTCTTTGACCGGTCATTACGGTTTTGAATATCCCTCTTCAATCAACTGCGAAGACTGGACCAGTTGATTTATTTTTTCTCCTCTGTAAACTAAGATTGGGCAGGACCATGGGGGCCAGGCTGTGGGAGTAGCCACTGAGACAGCTGGGGGAGAGCGAGAGAGGAGGAAAGGCAAGCCAGCACCAGCCAAGCACCCTGCACTCCT
Ss_lncRNA_578	CTTTCTTCCCGTGTTTTTTTGTTGCCTATCTCTTGATCTTCAATTTTCTGCTCTGCCATGTTCGTTTATTTGACATACACCTGTTGATGAAGTGGATAATAGCCTAAATGCAAACGAATAGCTTGGCTGCAGACTGAGTGTTCAGTACAGCATTGGCTAATCTTATGGCTGGCTGGACGTTAAGCGCTGGCACTAGGGCTGTCCCCGACTAAAAAAAATCTTGGTCGACCAAGAGTCATCTGTTCTTTTGACGAATCCATTGGTCGAAATTTTAAAACGTGTATTTTTCCATATAGACACATCCTATGTGCTTTATTTAAATCAACTATATCCACTGAGCGTGTCTGATTCTTTTAAGCGAACTGTTTGATGAAATAATTAAGAC
Ss_lncRNA_579	AATGTTTTTTTTTTTTTTTTTTTTTTTTTTTTTTAAATGATCCGGCGCCCACCGAGATCTACCCTCTTCCCCTACACGACGCTCTTCCGATCTACGGAATCTTGCCGCCCTGGGGTGCGGGGGGGCACTGAGGGGGGGTTCACCCGGGGCGCCATACAAACTAGAACCGCCACATACACTTGAAACAAATAGCCAAACCGAACACTTTAGACAAAAAAATGCTCTCTGCTACTAAGATCAGTGAAATGTAGGCTAAACTGACAACGGAGTGAAGAGCAGAA
Ss_lncRNA_580	ATCTATGATATACTCTTATCAACAACTTAAATATATTCTTACATTTATTTTTTTTTTTTTAATGATACGGCGACCACCGAGATCTACACTCTTTCCCTACACGACGCTCTTCCGAGACGGTAACTGTAAACTTCCAATCCAATCATCACTAAGATATCTCCCAGAAGATGTATAGTTATTGTCTACTGTGAGGGTTTTTTGTTAGCTAGTATCATCCTTGTAATTCACTAAACATCAATACTCATAGTTATTTTTAAGACTTATCTGTTAGCTATCAACTATTTTTACATGTTTTTTATTACCTGGCTTTCACCTGAAGTGGATGGCTTGGTTTCACAGACTGGGCGAAGTTGTATGTAAATGTTGTTCAAGATTGCATGTATGTTAAACATGTCTTCT…
Ss_lncRNA_581	TCTGCATAGTGCACCTTTAAGTGACTAACATCCCATCATGCTTAGGGTCATGTATAAAAACTCTGGGCAGGCCATTATTTTGGCTACCATGGCTAAAAGAAGAAATCTCAGTGACTTTCAATGAGGGGTGTCAAAGGCACATATGGGGTTTAAAGTGTGTGGCAGGTAGCCTTGCGGTTAGGAGCATTGCCTTTCAACACAATACCCCACAATGATAAAGCATAAACAGGTTTTAGTAATTTTTCAAATCTACAAAAAATAAAAAAGTATCTTATTTACATAAGTATTCAGACAATTTGCTATGAGACTCGAAATTGAGCTCAGGTGCATCCTGTTTCCATTGATCATCCTTGAGATGTTTCTACAACTTGATTGGAGTCCACCTGTGGTAAATTCAAT…
Ss_lncRNA_582	ATTTTTCTTCACCTTTATTTAACTACGTAAGCAAGTCAGACATGACTTGCACTCACTGTATATAGGCTTTTTGTTTTCTTTTGTTCTACTGTATTATTGACTGTATGTTTTGTTTATTCCATGGGTAACTCTGTGTTGTTGTATGTGTCGAATTGCTATGCTTTATCTTGGCCAGGTCACAGTTGCAAATGAGAACTTGTTCTCAACTAGCCTACCTGGTTAAATAAAAGGTGAAAAAAAAAGTATTTGAATCCAATTAGGCATTCTGTTAGATGATCTGTATCCCTATGAATTAAAAAAAAAACGAGTAAAACCAGTCACAGCATATAAAACATTCTATACATCCATGTAAGGTACACAAGAAATAATAAAACACACAAATTGAAGATCAAGGCAACA…
Ss_lncRNA_583	ATTTTTCTTCACCTTTATTTAACTACGTAAGCAAGTCAGACATGACTTGCACTCACTGTATATAGGCTTTTTGTTTTCTTTTGTTCTACTGTATTATTGACTGTATGTTTTGTTTATTCCATGGGTAACTCTGTGTTGTTGTATGTGTCGAATTGCTATGCTTTATCTTGGCCAGGTCACAGTTGCAAATGAGAACTTGTTCTCAACTAGCCTACCTGGTTAAATAAAAGGTGGGAAAAAAAGTATTTGAATCCAATTAGGCATTCTGTTAGATGATCTGTATCCCTCTGAATTAAAAAAAAACTAGTAAAACCCGTCACAGCATATAAAACATTCTATACATCCATGTAAGGTACACAAGAAATAATAAAACACACAAATTGAAGATCAAGGCAACAA…
Ss_lncRNA_584	TTTTCTTCAAAGCGCCAACCTTTCCTACAGAAACATTTTTTTTCTGTAATAATGTATTGCACAATACAGTATATAATGCTTCCCTACACATATAAAACCAAGTCTTTGTTTGTCTTGAAGTAATAATGTAAAAAAAACAAAAACAAAACACTTTCATCCCTACCATGGCTTGGGGAGACCAAGAGCTGTATCCACTTTTGCCATCTCAGCTTTGTATCAGTGCGGGCTTCACAGGGCAATCAATCACTAAAATCAGATGAGCCAGGAAACTCCATTGATAGATTGGTGGTAAATGGTTAGGGAGAGGCTGATGCCAACATGCTAGTATTTGCCATCGAAAACACAGAATTTGCCCTCTTCATGTATGCCGTAATAAAAACCTAAAGAGATAAGAAAGTG…
Ss_lncRNA_585	ATCTGTGCCTCGACACAATCCTGTTTTGGAGCTCTACGGACAATTCCTTCGACCTCATGGCTTGGTTTTTGCTCTGACATGCACTGTCAACTGTGGGACCTTATATAGACAGGTGTGTGCCTTTCCAAATCATGTCCAATCAATTGAATTTACCACAGGTGGACTCCAATCAAGTTGTAGAAACATCTCAAGGATGATCAATGGAAACAGGATGCACCTGAGCTCAATTTCGAGTCTCATAGCAAAGGGTCTGAATCCTTATGTAAATAAGGTTTGTTTTACAATGTTAATACATTTGCAAAAATTTAAAAAAAAACGTTTTTGCTTTGGCATTATGGGGAATTGTGTGTAGATTGATAAGGAAAAATGTGTATTTTTATTACTTTTAGAAAAAGCCTA…
Ss_lncRNA_586	AGGAACAGTGAACACGGGTGGCATGAAGATAACAATGAAGGGATGTGGCTACAAGGAATTCTGAGTGGGAGACGTGTCACAAGCACTGGGGACCACCATGGACATGAAGTGCTGCGAGGGCAACCTGTGTAACAACGCCCAGAGCATCGGACTGAGCCTCCTGCTCCTGGTGACATCCATGGTCTCTGTTGCCCTGTTCTACTGAGTGACACTGCGCCTTCACCTCCTTACCTCTCTTCCTCTCCTGGGCATTGCCTCGTTCTGTTTACTAGTTCCATCGTAACAGTAGCTTCCCTGTCATTGTCCACCCCCCCATCTCCCCATGCCCCAGCCCCAGCCTCCCCTATCTACCTGTTGTGTGTAATAATAATGGATGTTATTGAATAGCCCCTTTCACTG…
Ss_lncRNA_587	GAGGAGAGATAAAGACAGAGAGAGAGAGGGAGGGAGGGAGGGAACAAGGGAGAAGAAGAGGACTAGAAAGAGAGGTGAATAGCGAGGGAGGGAGAAAGAGAGAGAGAATTCAAAGAAGAGAAACAACAGTTCTGCTCTGCGAGGAAAGCAGTCATTCATAACAGGAAGGTTTCTAAATTACCCAGAAAACATTGGCAGACTCCCCAGCACGGACGGCAAATACAATACCTGGGTCGTCTGCAGAATTGACTGAATAGTTCAGAAATACTTTATGAGACCCCCAAGGTAACACTCTGCAATGTTGTCAAATAATTATAGATGAGCTGCTCTCTGTTGGCTGATGTGCTTTGGCAATTTCAAGTAATCAAATTGAACATTCAAACTCAATAGTTTCTGGAA…
Ss_lncRNA_588	GATGGGTAAAAACAAAAGCTGACATTAAATATCCCTTTGAGCACGATGAAGTTATTAATTACACTTGAAATGGTGTATCAACACCCAGTCACTACAAAGCTACATGCATCCAACACAGAGAGGAAGGAAACCACTCAGGGATTTCACCATGATGCCAAACAGTTGAGTTTTATGGTTGTGATAGGCAAAAACTGAGGATGGATCAACAACATTGTAGTTACTCCACAATACTATCCTAATGGACAGTGAAAAGGAAGCCTACACAAAATAAAAATATTCCAAAACATGCATCATGTAAACCTGTTGGGGCTAGGGGGCAGTATTTTCACGGCTGGATAAAAAAACGTACCCGATTTAATCTGGTTACTACTCCTGCCCAGTAACTAGAATATGCATATA…
Ss_lncRNA_589	ACCGCTAGGTTACCTGCCGCCCCAGTTAAAAGATGACCCGAGGTCAATAAAGTCATTGTAGAGCATCATGGCATCACATCCTTCAGTAGGGAATGAGATGGCAGAAACGTCAAAGACAACACCATCTGTGTTTGTATAAAAGAGATTTACTTCAATTATCACACCTAGGGTGCAGGTGAATAATCATAACGATAATTATAATAACAACACTACATTGTTTATTACAGTGCTATTGCTTCTCCATGTTGTGTAAAAGGGGACTGTCAGTGCCGAGAACAGACAACATGACAAGACAGAAGAAAACAAAAGGAGAACAGAAGTCTTGAAGCAAAACCAAGGCCAATGAAAGCAGGTTCAGAACATGTCTGGAGCAACCAAGTGCTAGCTAGGGAAACAATG…
Ss_lncRNA_590	ATTTGTTGTCTTCTGATATTTACATTTTATTTCTTTTTTTTTTTAATGATACGGCGACCACCGAGATCTACACTCTTTCCCTACACGACGCTCTTCCGATCTCAGAAGGCTTGTTGTATCATTGTAATCCCTGACAAAGGATGAAATGAATCAGAGTTTAGAATGTTCTGTACTATTGAACGTACCATAATGATAAAGGCATTTAGCTATATGAAGAATGCCTTGCTCCTCCTGGTTCTCTTACCCTCCTTACCAAAGAGAACATTTGTCTTTGTTCCACACTTGTTAAAGACAGCAGTCTAGCAATGTGTCTGAAGTGGTGGTTTTATGAAGTGTGACGTTGCAGGTGGACGTTCTTTACAAGACAGCCTTTACACGTTGTGGTACATGGTTGTGTAC…
Ss_lncRNA_591	GTTGATACATTTTTCGTTAGGGCAAATCTAGTCTGATATTTTAAAGTGGAAATTACAAACTTAAGAAGCCTTTTTAAACCTTGAATACACTACAAGTTTGCATTTCCTGCTGTGCAGGAATATTCTCAGTAACAGAAGATTGATCAAATGAAGATCCTACATCTGTACACAGGGACAGACAGATATTGATAGAGTTATGAATCACTAAATGTGGTGTTGTCCTAGATACCAGGTCAATACTAGTGAGAAACAGGAACAAGGCACAAGTGTATCATCAGAGTTAACATGGCACATCGTTAGTCAAAGACATGACATGAACAGTATTAATCCAAAGCAGTTTGGATAGTTTTACACCCCTCTACAACAAAACTCACAAGCGAAAGATAACCTAATGTTAAA…
Ss_lncRNA_592	TGTTGAGGTGACTTGAGTTCTGGTGTGTGTATGGCTGGGTATTTATAGGGGTGATGTCTCGTTATTGTAGGGTTTATCTTTTTTTTTTAATGATACGGCGACCACCGAGATCTACACTCTTTCCCTACACGACGCTCTTCCGATCTGTTTATGGTTAGGTACACATTGGTGCAACGACAGTGCTTTTTTCGCGAATGCGCTTGTTAAATCATCACCCGTTTGGCGAAGTAGGCTGTGATTCAATGATAAATTAACAGGCACCGCATCGATTATATGCAACGCAGGACAAGCTAGATAAACTAGTAATATCAACCATGTGTAGTTAACTAGTGATTATGTTATTAAGATTGATTGTTTTATAAGATAAGTTTAATGCTAGCTAGCACCTTACCTTGGCTT…
Ss_lncRNA_593	TGTCGACTTTGATCAATCTGAAAGGATTTACCCCCTTTTTCACACCATTGAGACAGACAGAGAGCTGGTTATTCTGTAGTTTCATCTTCCTAGAGTTATGGTCACTCTGCCAGAGTTCCAGAGGTCCTCTGTGGAGAAGAGAGAACCTTCTAGAAGGTTATGTATATATATAGTAAATATGCACATACAGTTGGTTAAAGGGTTACATAGAGCTCACCACCACCCACTTTATTGTACGTCTTTCTAGCAACTGAAATTCTTTTATTTTCAGCTCGCATTGAATAAAAATTATTTAACAGTGAGATTGTTTTATTGCATCTACTCATAATACTTTCTAGCGACACTGAATGTTATATTAGTTACTGTAGTAAAAAAGAAGTCGTACTTTGCCTGGAAAAA…
Ss_lncRNA_594	ATACACCTCTGCTGAAATGAGCTGTAATTTAAGTTCATACATTGCAATTACAATTTGTAAGTTAACATAATTGCAAATTCCTACGGCTGAAAATGTTACACTAAATTGTTATGGCTGAATAATATTTCAAAATATGCTGAATTATTACACTAAAATTATAACACGATCATGTAAAGACTTATTTAGTAAGTAAACAGGGGTTGTTTGATAACCAAGTGTCCAGTAATAAGTTCATGTGTCTCGAAAAACAGATGAGACTGTTCTTACCTGCTGAGATCGGAAGAGCGTCGTGTAGGGAAAGAGTGTAGATCTCGGTGGTCGCCGTATCATTAAAAAAAAAAAAAATAAAACACTATTCTAAGAGAGAAGTTAAAAGAAACACCAACATGAAATAGATAG…
Ss_lncRNA_595	GTTTCCTGCTTTCTCTGTTATTTTTTTTTTTTTTTTTTAATGATACGGCGACCACCGAGATCTACACTCTTTCCCTACACGACGCTCTTCCGATCTTCTGTCCCTCTGAACCTGCATTGAGGATCTGGCTAATCTTATCATGAATTCACTCATGGAGCAAGAGCTGCTGTTCTGTGGAGAGTGGGCAGGGGGAGCTGTTTCACTTCTTGGTGAAGAACTCATTGCACATCATGGTGAGGCAGGCCACCAGTGTGAAACAGATCGGAAGAGCGTCGTGTAGGGAAAGAGTGTAGATCTCGGTGGTCGCCGTATCATTAAAAAAAAACAACGGTCGCCGTATCATTAAAAAA
Ss_lncRNA_596	CACCCACAGGCTGTTCGGGGAAGGTTGGCAGGGTCATGGGCAGGCCCAGAGCGGGGAGGACGGTCACGGTTCCCTGGGGAGGGTGGTGGGACTTGGTCCCGTGTGGGTGCTCGTGGTGATGGTGGTGGTGCTCGTGCTCGTGCAGGTGAGCGTGCTTGTGGTCGAGATCGGTAGAGCGTCGTGTAGGGAAAGAGTGTAGATCTCGGTGTTCGCTGTTTTATTTATAAACAAAAAAACTTATTAACATATCTGCAGAGCTTCGTGTAGGGAAAGAGTGTAGCTCTCGGTGGTCGCCGTATCATTAAAAAAACAATTTATATTTTCTTTATTTTTTTGTGTTGTGTGGGTAGAGGTGTTAGTG
Ss_lncRNA_597	GCCCCACTGTATGTACATGTAGGTAGAGTTAAAGTGACTATGCACCCTAGTGGGACCCTAGTCCCTATTACTTTCGGGGGCTCCTGAGTGGCGCAGCGGTCTAAGGCACTGCATCACAGTACAAGAGGCGTCACTACAGACCCTGGTTCGATTCACGGCTGTATCACAACCGGCCGTGATTGGGAGTCCCATAGAGCGGTGCACAATTGGCCCAGCATCATCCGGGTTTGGGCCATCATTGTAAATAAGAATTTGTTATTAACTGACTAGCCTAGTTAAATAAAGATTAAATAAATGTAAAAAAGTTTTGCCCAGGGCCAATAGTGCACTATATAGGGAATATGGTGCCATGTGGGATGCACTAAGGTAAAATAATAGCCACACCGCTACGTAACATGG…
Ss_lncRNA_598	AGTTAGGAAACCCAGATATGTGAGGAGGGAGCGGCCCTCAGCAAACTCAGCGTCCAGCGCTGCCACCATCCCCACCACTACCACAGTCTACAATGTGTAGGGAAGGATGAGGTCCAATGGAGGAGGCCTGAGCCAGCTTGCTAGCAGGTGCCAAATGACAGGCTCAGGCCAGAGCACTTACAGTAAATTGGTGAGCATGTGTAGGCCTGTCCCTCCTCTGTAGTGTTGCCTAAGAAGACCGTTTACTTAATTCAAAAGCAGGTGGTGTCAGCTTTTTGACTCTGCAACACCTGCAGTATAGCCTTGTTACCGGAATTATGTTTTGTAATGTAAATAGACCTTAGATTATTTATTTTGAATCCATGTTTTTTCTATTTAGATTTTATTCTATTGCTGTCT…
Ss_lncRNA_599	GAAACGTCCAGTCACAGAATGTTACAGTGAGTGGGTACAAAGGAAACCTCCAGTCACATAATGTTACAGTGAGTGGGTACAAATGAAACGTCCAGTCACAGAATGTTGCAGTGAGTGGGTACAAAGGAAACAACCAGTCACAGAATGTTACAGTGAGAGGGTACAAAGGAACCGTCCAGTCACAGAATGATACAGTGAGTGGGTACAAAGGAAAAGTCCAGTCACAGAATGATACAGTGAGTGGGTACAAAGGAAA
Ss_lncRNA_600	CATCAAGCTGTCTGCTATACACTCGCATTCTTTCCAAGGGTTTTACTAGTTCATCAAGCTGTCTGCTATAGACTAGCATTCTGTCCAGTGGTTGTACTAGTTCATCAAGCTGTCTGCTATAGACTAGCATTCTGTCCAGGGGGTGTACTAGTTCATCAAGCTGTCTGCTATAGACTAGCATTCTGTCCAGGGGGTGTACTAGTTCATCAAGCTGCCTCACTACAGAAGCAGGAGGTGGGCTCCTGCCCTCTGGGCCGTTCTGGCTGATACAAGGCTTACTTAGTACTTTTGGCCGAGGCCCATAGGGCCCTATATAGATCAGTGGTTCCCAAACTGTTTCACTCAGGCCCCTCTTCCAGCATTGGGGAACATCCATTTCTATGGGCACAAGCACTGTTC…
Ss_lncRNA_601	GTGCCTGACAATATGATTCATCTCTCTCTCTCTCTCACACACACACACACACACACACACACACACACACACACACACACACACACACACACACACACACACACACACACCTACTGTGGTATCTATTCTGGCTTTTAACATTGAGTTGAGTCTTGAATCTTCAGTACCTATGCAGATAAAAGAAGGTGGATATGTGAATATACTGTGGGTATATGGCGTTAAAGGCTCTAATTTCTTGTTTTGTTTACTTGTTGTTTGTTTAGCATTATGATTTTTTGTTAAAAAAAAATGACATGCATAATCACATACTGACAGCACAACCCTATGAGAACTTACTGTTTTCTGTCCACTACATTTGTATTTAGAGACTGCTTAAATTATTACACCGTATGATTGTGA…
Ss_lncRNA_602	AAAAAAAAAAACGACAACAAAAAAAAACATCACTGCATCTTTAGCCGCTTTAACTTCGTCGAAATAATGTCGATAGGTAAATTTATTGAGCGCGAACTTCATCTTGTTGAAGGCTGTCGGGCGCCAATTGACGCAAAACAAAGGAAGTGCCAAGCGCGCTCGACTGTTGTGACAGGACAGATTTGAATTTGAATATGCGCGGGAATTCCTTCGAAGTCAGAAGTAGCCTAGAACAAGTGGAACTGTATGTCGTAAAAAATGTGTGGCTAACTCGCTCACTGTGGTGTATGTAATCCGTTAAGCAAAATATACATTATACAAAAGCCCAGCATGTTCTCTGGGGATGTGATGCTTCATTTTGATCAAAGGGGCCCTACATAGAGTAAGAGAGGGCAACAA…
Ss_lncRNA_603	ATCTCAGAGAGAATAACAGAGTTCAACAGTGTAGACAGTCTGAATTCAGAAGCATTGTGATCTCAGAGAGAATAACAGAGTTCCACAGTGTAGACAGTCTGAATTCTGAAGCATTGGTTAATAAGCACATATCTTCATAGTTTCCTGTTCTTGGGCGGAACTCGCAGGAACAGCTGGTTTGCAACACAGGATTATACTCCTAAGAACAGGACATTATAACAGGACCGTTTCACAAGGTTAGTAACATACTCAGTTATGTGGACACATACAAATAACATGTTCCATTGAAGTGTGTGTTTGGGCCATTTATATTATAGTTCTGTGGATTTACAGGAATTAGCTGGTGTGTGTGAGTGTGAGAGAGAGTGTGTTTCCAGTGTGAGTGTGTTTCCAGTGTGT…
Ss_lncRNA_604	TTTGTAGAATAATCTAAGTTAAAATCTTAATTTAACATCTCACAACAATCTAATCCTTTCCATTGATTCTAGTATACCTGTAAGAACGAGATAAACCTCACACAGTGGCAATATAACATTTAACAATTCAAAACACATTACAACACTTTAAAAAGCCAAACTATAGATTAAATGAAAGTAAAACTTTTCAAATGAAAATCACCAAATAATATTTTTGACATCAGATTTTTTTTGTTGATGTATGGATCTGTGTTTACAGTGTGTGTGTCACAGGAGGCTGCTGAGGGGAGGACAGATCATAATATTGGCTGGAACGGGGTAGATCTAAGCATGTTGATGTTTTTGGTGCTTTTCCGCGTTAGCAATTACCACAATCCCGCTCGACCCAATTAAGGTGGC…
Ss_lncRNA_605	CGGTACTTCCTGTATATAGTCTCCACATTGACTCTGTACCGGTACCCCCTGTATATAGCCTCCACATTGACTCTGTACCGGTACCCCCTGTATATAGCCTCCACATTGACTCTGTACCGGTACCCCCTGTATATAGCCTCCACATTGACTCTGTACCGGTACCCCCTGTATATAGCCTCCACATTGACTCTGTACCGGTACCCCCTGTATATAGTCTCCACATTGACTCTGTACCGGTACCCCCCTGTCTATAGTCTCGCTATTGTTATTTTACTGCTGCTCTTTAATTCTATTTCTTATTTGGTTTAGAATTTTTTTTAAACTACATTGTTGAAGGGCTTGTGAGTAAGCGTTTCATCTATTGTAGTCGGCGCATGTGACTAATACACTTTGATTTGA…
Ss_lncRNA_606	GGGATTCTTTCTTATTTCATTTGTCTCATATTCACCCATCTGCTTTTTCTTTTTTTTTTTAATGATACGGCGACCACCGAGATCTACACTCTTTCCCTACACGACGCTCTTCCGATCTCGACTGAGTGACTGAGTGAGTGTGTGTGTGTGTGTGTGTATGAGAGGAGTTAATGCATCTTATACACATATGTTCGCACACACACACACACACACACACACACACACACACACACACACACACACACACACACTCTCACACACACACACACACACACACACACACACACTCACTCACTCACTCACACACTCACACACACACACACACACACACACTCACTCACACACACAGCAAGGATGG
Ss_lncRNA_607	TGTGGGCTGTAGCGTGTTCCTGTGCGGGGGTGTAACAGGAAGTGTCCAGGTACGTCCAACACCTGTAGCGTTGTCATGACAATACAGAGTCCCGCGGTGGTCAGTGTTGCTCCGGTAACAGCCATCAGCACCCCAAGCCAGAGGGCTGGACCTTGCAGAGTCAGGAAACCCCCTACTACCATCATCACTGGGCCTAGAGATAGCAGCATGCCCTGGGGAGATGGCCTCCTCCTCTCCCCCTGTCTGCCTGGAGTTACTCCCTGACTTGGCTCACACACACCACACTCCTCTTGCAACACCATCATACGCAATCTTCTGAAGAGGCTTCCAGTTGCCCAGCCGGGGATAAAAGAAGGAGAATATTATTTAGTTTCTAAACTCGCCTGGAGTTACTCCCTG…
Ss_lncRNA_608	GTGCGCATACCTCTTCTATCTTACGCTTTGAACAGGGTGACTGAAGTTTGCGTTTTGGTAAACCAGAAGTACATTCATTTCCAATAGAACGCTGCGTTTGCCTTGCACGATTGCGTTGCAGAGGCTGTTGCAATATGTTGGATTTATCGAACGTATGCGTAAACGGGTTGACAGAAATGGTAGCAGAAGGTGAATGTTGAACTTTTGTTGCACACATATCTCGATGACGCAGCATACTATTTTGCGCTGATTACAGTCGTTGTGTTCAAAGCGTTATTTTAGAGGTGAAACGCGCACTAACGCCCCGGACCAGAGCTAGTCCTATGACTATCAGCTACTATGGAAAAAAAGTGATTAATCAATTAATGTGGAGGTGGAAGAATAAAATGAAATATGTGC…
Ss_lncRNA_609	TGTCTTCTGCGTATGTTTTTTTTTTTTTTTTAATGATACGGCGACCACCGAGATCTACACTCTTTCCCTACACGACGCTCTTCCGATCTGGGGAATCATTTTTGGGAGGTAAAATATCTGAACATCCCAGCACCCCTTTAAACCAATCACATCTTGAGTAGGCTAAACATTTCAAAATCAAAGCAAAATAGGAAGAAAAAAAAAAAACCTTTGAAAAACGAGGAAGCTAATTTATATGGCAACTTTATTTGAGACAAAACCACAGCATGAAAACAATGAATCACAAACATATGGATGGGGAAGATTTAAACTCTGTAAATTAATCTACAATTTAGAAAACTACCTTGCATTCATAAAAATAAATCTAAAAAAACAAAATCATTAGACAGAAATATACAA…
Ss_lncRNA_610	GCCTTTATATTGCATTTCAAAAGATGGTACAAAAAAAAATATAAACGAACAGTTGGTTTCTTTCTTTGTATTATCTTTTACCAGATCTATTGTGTTATATTCTCCTACATTCCTTTCACATTTCCTGAAACTTCAAAGTGTTTCCTTTCAAATGGTACCAAGAATATGCATATCCTTGCTTCAGGGCCTGAGCTACAGGCAGTTAGATTTGGGTATGTCATTTTAGGCGAAAATTGAAAAAAAGGGGCGGATCCTTAAGAGGTTTTAACACCTAAAACTATTTGCCTGAAAGTTTATTTGTTGAGAAGCCATAACAATCACATCTTCAATGTGTTCTACTGTAATTGCATTCCCCTCCAAGACGCTTGAAATAAGCAGCAAGACTCATTGTGAGAAATA…
Ss_lncRNA_611	CTCCCTTCTGTGCCCACCCGCGCCCCCCCCCCCTCCATCTCCATCCGCCCACGCGCACACACACACACCAAACAAACAACAACCCACACACACACACACACCCACCCCACCCACCCCCCCACCCACCCACACACCCACACACACACACACACACATACTGCAAACACACACTTGATACACACACACACACACACACACTGGACACACACACACTGGAAACACACACACACATACACACACACACAAACACAAGACACACACACACAGACACAAAAAAAAAAAAAAAACAAGAAAAAAAAAAAAACGAACAACACAAAAACACACACAAAACGCAAACAAAAAAAACGAAGAAAAACAAACAAAACACCAACACACACACACACGCAGAACAAACACACA…
Ss_lncRNA_612	GAATAGGGTGCCATTTGGCACACAGCCTATATGTGTGGTCCCCGTACGGGGGTGGGTCCCAAAGACCTTCCCCATTATTGATTAAGGGGACCTTAAGATCTATATGTTTTGCTGCAGGCCTTATAGTAAGATACTGTTGCTATGTGTCTAAAAACTCTGCCACTATACGTTGAACAAGCATCTATATTAGTCTTTGTGGTTAAGCCCTGGCTGCTGTGAGAGTGAGCTGCAGGCTGGGCCTGAGTCAGACTGAAACTAGATCAAGAGAAGTAACTGCTGTCTGGTTTTGACATGTTGATCTTGTGTGACAGTAGACAATGCTAATAAATTCAGAGAAGCTACTGTACTAGGCTGCCTTATAAGGTAGCCTCAGCTTATTGATACACACATACATTGACG…
Ss_lncRNA_613	TACTCTCAACTACATATGACACCAAGTTTTTTATCATATCATACTTATGTTCTAGGCTGTCGATGAATTACGTATAGACGGTGAGGTGACGTTTTTTTTTTTTAATGATACGGCGACCACCGAGATCTACACTCTTTCCCTACACGACGCTCTTCCGAAGAAGGCAAGCCATGATGGGGGTAGAAACTTAATTGAGCCTTCATATTCATTGTATGTGTTTGAGTTTATGGTAACAATGTATTTAAACACAGTAGGCCTACATGCCGAGTATCAACCTGTCACATCATGGCACTCATTTTTCAATCAGAAGAACAACTATGCATTGGCAGAGACAAGGTTGAGACTGTTGTGTGATTCGGAATGTTTTTTTTGTGTCTGCCAGCTGTCCTCTCATATGCT
Ss_lncRNA_614	CTGATTTATATATTTTTTTTTTTTAATGATACGGCGACCACCGAGATCTACACTCTTTCCCTACACGACGCTCTTCCGATCTAAAAAGAGCAAAAAGAGCAACTGAAACACAGTTTGTAAAAAAGAATGCAGAACACAATGTGGTAAAAATTACCCTTTCCATTTTCAACACTGTATATTCCAACAGGTCAGTGTAAAAACAGTAATCCCGTCGAGGTAGAGTTAGGTGAATGCGGAATTTAGATGCACATAGCAGCGGTGGTCTCAAAAGTAATATAACTCTCAGATCGGAAGAGCGTCGTGTAGGGAAAGAGAGTAGATCTCGGTGGTCGCCGTATCATTAAAAAAAAAAAAGATCGAAAGAGCGTCGAGTACGGAGAGAGTGTAGAACACGGTGGT…
Ss_lncRNA_615	TTGCCACTGTCTAATAATGGATGTCAAAAAAGAACAATAGCGGCATGCAGGAGCCCGCCCCTGTGTGACGTCCTTACCAACGTGTCTATTTCGTGGAGATAGCGCGGGTCGGGTTATAAATTACGCGCTGAGAGGCACAGCAACACACGGACAACCGGAGCATTTCGCTCAAATACAAGCCCACTACTACCGCCAACAGATCATATAGTCAAACAAACGTACATTTTCTTCATATAAGTATTTCGTTCCTGCTTTAAGGTACACTCAGGGCGCACAATGGCAGAAAATATAAACATGGAGGGGAAGGCATCCAACGGAGATCGGAAGAGCGTCGTGTAGGGAAAGAGTGTAGATCTCGGTGGTCGCCGTATCATTAAAAAAAAAAAAACAACACTCTCT…
Ss_lncRNA_616	TTTTGATGATAAGGCGACCACCGAGATTGACACTCTTTCCCTGCAAGACGCGATTCCGATCGCAAATCTCATGTTGTAAAATTGACAGGAGACAGGAAATCTCTTGTTGTCAAATTGACTGAGGCCAGTAAAGGGCAAGCATCAAACATGTAGAAATTGCTTAGCACCAGTCGGTTTGACAGCAGGAGATTTGCTGGCCCCAGTCAATAGGACAACAATAGATTTGATTGTTGACCAATAAGATGACTGTACCATTAGAATGCAATTTTGTGTGGGCCCAATAAAAATGTTGGGCCCAGACATATCTGTAGATACTGTATATTAGGGAAATGTTCTGAAATTACAATGTAAAAAATATTACATATCGCTCCTTTCAAAGCTATCTGAGGTGGTTTGGAA…
Ss_lncRNA_617	GCTTTTTCCTCTCAGGCTTTCTGGGGTTTGTTATTACAACTCTACCTTTTCTAACCCCATTTTTGTCTGTTTTAAAATAACTCAGTTTTTGTACGACAGTTACTTTTAATGATTAATGCTATTCAGAATGCAGCTTTGGCAAACTGGGGAAATTATTCCATGAGTCTATTATTCCTCTAGAGGGCCTTCTTAGTTTTTCTGTTTCTCTTGTGTTAATTCTCTGTTGTGAATACGTGTCAGAATCGACGAGGTGAAAGCGCTCACGTTTTACTACAATGTCATGGAAAACCAGGAAGAGGGGTCTATCAAATAAAAGTGCCGGTTAGATCTCAAATAAACTTGTTATTTTTTTAACG
Ss_lncRNA_618	GATTGTCAAGGGCAATGAATCCCATTATCTTGGCTTTAATGGATTTCGCCTTTGAGTTGTCTCGCTGAAATGTTCTTACTCTTTCAAATGACTGCTCGACTTGTTGACTGCTCAATCCACACAGCAGACATTGTGGGCTAGGTTAGGAATGCTGTGTTGCATGTGTAGTGCAATATTTTTCATGGCGTCATAACGTCATCTACCTACGCTTATAGGTATGCAAGTCAGCTTTTACATCGGTTTTGCACGTTGGGCTGATGTTGGCATTTTTAGCTAATATCAACTGATTCCGATATGCTTACTGTTTCTATATATTTTTTAAAATATTGTGCATCCCTACTTATCAATGTATTTTATTTTACTTAAATAGAATGTCATGAAACGTTATAAAATACTCAT…
Ss_lncRNA_619	CACACATACACCCCCCCCCCCCCACCTACCACCAACACAACCAACGGTAAGTAATCAGGTTTTTTTTTTTTTTAATGATACGGCGACCACCGAGATCTACACTCTTTCCCTACACGACGCTCTTCCGATCTCCGTCCACCGTTCCGCCCCTGGTTGGTTGGTAGTACTTCCTCATTCCTGGCTTGGCTAGGCGAGGGCCTGCTCCTCTATTGGTCGAGGTGGTAGGAGGGGCGGGGTCAGCGCCTGGACATGGATGGTCATCCATCGCAGTGCAGCTTTCTGGTGCTAGGTCGGAAGAGCGTCGCGTTGGGGAAGAGGGTAGATCTCGGTGGAGG
Ss_lncRNA_620	TCGCAGGACTACCTGACAGGCCCCTGATCCAGCTTCTCTGACTCCACGCAGGACTCCCTGACAGGTCACTGGTCTTTTACCCCTGGCCCAGCTTCTCTGACACCACGCAGGACGACCTGACAGGACACGGGCCCCTGAACCAGTTTCGCTGACTCGACGCTGGACTACCGGACAGGCCACTGGCCCCTGGACCAGCTTCTCTGACTCCACGCAGGACTACCTAACAGGCCACTGACCCCTGAACCAGCTTCCCTAACTCCACGCAGGACTACCTGACAGGCCACTGGCCCCTGAACCAGCTTCTCTGACTCCACGCTGGACTACCTGACAGGCCCCTGACCCCTGAACCAGTTTCTCTGACTCCACGCTGGACTACCTGACAGGCCCCTGAACCAGTTT…
Ss_lncRNA_621	CACCGAGATCTACACTCTTTCCCTACACGACGCTCTTCCGATCTGTTTTATTTTTTTGCTACTTTGAAAACCTTATACGTCTTTGACCTATCTACTAGCATGCCAACAGTTACCAAAGACTTCCAGTCATTGCGCTAACGCTAGTTGGCAATTGAACTAACGCTAGTTAGCAACTTCCTTCAAGCTGCACACAGAGGCATAAAAATGGTATCCACAAGTTCATCTGACTCTGGGGAAGCAGACAAAGAACATCAGTGCCAAAATCCCAAAGTATCCCTTCAATTTGGTGCCATAATCAAGGTCTTTGATTTAGAAAGATAGTGTTCTGACCTGAGTGCCTATTCTTCCTAATAAAATAAATAGGGGATGGATATTAAATCTGTGAGAGAATGCCTTTCC…
Ss_lncRNA_622	ATAGCTCCACATTGATCTGGTACTGGTCCTCCCTGTATATAGCTCCACATTGATCTGGTACTGGTCCTCCCTGTATATAGCTCCACATTGATCTGGTACTGGTACTCCCTGTATATAGCTCCACATTGATCTGGTACTGGTACTCCCTGTATATAGCTCCATTCTTGTGTATTTTATTTGTATTCCTCTTGTGTTAGTTACTATTTCATTTTGTATAATTATTTTTCAAACTCTGCGTCGTTGGGTAAGGTTCGTAAGCAAGCATTTCACTGTACAGTATACACCAATTGTATTTGGTGCATGTGATAAATCCAGTTGGATTTTATTTAATTGAAGATAGTTTTTTTCAAGGAGACATCCTCTGTTAAGATTCAGCCCTGGGCTGAGAAGGACACCTCT…
Ss_lncRNA_623	TTCATATGTAGGTGCTACAAAAACCTGTCTAATAAATCTTTACCGCTTACTCTGAAACATGAGTGATATTTTGATTTCAATAACAACTTTCTTACATAAATTAATGAATATAATATAAACAAGAATATAGAATATAGAAAAAAATATTTGGCAATTTTTCAACATATTGTACATCCTGCAAATCACCAGCACAGGGCAACCATTTTGAATCCATTTTCACATTCACTCTGTTCTTAATGCTTACAAATTGGATAATAATTCTAAAAGTAGCAGAGAACTTTGATATGTCCATAGAGTATATTACGTTCAACAATATATATAAAAAATTGCTAAATCAAAAAATATACTTATTCTTCGGTATTCATAAATTAATGCAAGAAAATTGTTATTGAAAACAAA…
Ss_lncRNA_624	GAAGCAGAGCGAGAGAGAGAGTGGGAAGCAGAGCAAGAGTGTGTGCAAGCAAGAGAGGTGGGGATGGGAGGGTTTATGTGTCTGTTAAAGAGTTACTGAGGGAAAGGGAGGGTTAGGGTTAGTGTTGTTGGGCATACCAGGACGGGAGGGGAGTAGAAAGAGCCACTAAACCACAGCACTAGCACAACCTGATGATCACTGGACTTGGGAACAACGTTTTTCTCTTAAAACCCTATTCAGGTTGAGGAGGCCAAGAGAGGAGCAAAAGAAAGCGAAGAGAGAGAGAGAGAGAGAGAGATATAACGAAGGCAAGCTGACCGGCTAGACTCTCTGAAAGGCAGAGAGACACCAGTCACCAGAGGTGCTCACCCCAAAACAAAAAGGAAAAGTGGAAAAACA…
Ss_lncRNA_625	AGCTGTTAGTTGTACGCATGTTACCAGTGACAGGTACGTGTGGTTTTTTTTTAATGATACGGCGACCACCGAGATCTACACTCTTTCCCTACACGACGCTCTTCCGCCCAATCCCGTATTTAAAAGGGCTCAACCCACCTAGCTGTGACCACAAATAACACGGGGTACGTTTAGCTAGCCAAGCTAGCTAACAGACGAATTTGCACCTGTACGCGGTAACGTTAAGTTAGCTAGCTAGCAAACTAGTCGCGCTCTGTACAAAATATTTGGACCTTGGTTACCCACCAAAGTAACTAGCTAACTATAAATGACACCAGTTTCTTTAATAACAAAACACCAAACAGACACTAACGTTAGCTAAAACATCCAGATCGGAAGAGCGTCGTGTAGGGAAAGAGT…
Ss_lncRNA_626	ACGGCGACGACCGAGAGCTACACTTTTTGTCTAAATGATGCGCGGGCGAACAAAGATAGTTATGTTTTCATAGAACACGGCGATCGCGTGAATGAGATATGTTGTTTATGAAGCAGAGAGACCGCCCTAAGGTGGTGTGGTGTTGATGGAGCAGAGAGAGCGCGTGAAGGAGGTGTGGTGTTGGTGGAACAGAGAGAGTGCGTAAAGGTGGGGTGGTGTTGATGGAACAGAGAGAGTGCGTGAAGGAGGTGTGGTGTTGAATAAAAGAGAGGAAGAGCGCCGCGTAGGGAGAGAGTGTA
Ss_lncRNA_627	CACTTATCCAGATATAGTCTGAAAGAGGTGAACTTTGCACAGAAAATCTCCCCACGCCACCCTCATGGTCTAATTAAGCAGTTCGGCACCTCTGGGGTTTGTGTTGTATGGCCAATGTACTACGGCTAGGGGCTGTTCTTATGCAGGACGCAACGCAGAGTGCCTGGATACAGCCCTTAGCCGTGGTATATTGGCCATATAGCACACCCCATCGGGCCTTATTGCTTAAATATACCACGGGTATGATGCAAAATTACTTGTTTACTGTTCTAATTATGTTGGTAACAAGTTTATAATAGTATTAAGGCACCTTGGGTATGTGGTATATTGACCATACACCACACCTCTGGCCTTATTGCTTAATATTAAAGTATCATATTCATTTTGCAAGGTGAAGCT…
Ss_lncRNA_628	AGCTAATTGAACAATAAAGTTTGGTGTTTCAACACTGTAACAAACTCCATCGTTATTCCCCAAAATTTACCTCAGTCCACTCTGCGCGTAACTGGACAATATGCTTGGTGCCACACCGGACGCGGACGCGGACAGTTCTGTACGGAAACGCGGACAGTTCGAGAACGCGGACATGAGCAGTGCCATACAATCAACTAAACCCAGTCTTTAACCTCTTACATCTAGACGTTCCGCTAGCGGAACACCTGCTCCAATATCCAATGATAGGCGTGGCGCGAATTACAAATTCCTCAAAAATACAAAAACTTCAATTTTTCAAACATATGACTATTTCACAGCATTTTAAAGACAAGACTCTCCTTTATCTAACCACACTGTCCGATTTCAAAAAGGCTTTAC…
Ss_lncRNA_629	TCTACACTCCTTCCCTACCCGACGTCTTTCCGCTCTCACTACCTAACGCCTGGCTGATCCTATGATGTTAAAATGCCTAGTTCATGTTCTATCTAAATGTGCATCTCCCTATCTCCTCAGCCCTGCCAGTCGATTTATAAGCTTGATCAGGTGTTCACACAATCACATCTCTTTGTCCTAATATAACAAATGTACCATTTTAGACTAGCTTTAGATAGCTGTACTGTTATTATCGTGAAGCTGAGACTGATATGATTTGGACGATACTGTTATTTTGTTACAACGGTGATACAATGTCAAATGTTGAAAAAGACACTACATGTATTCCATTACTGGATGGCTCACATTTTTTCTAAACCTAAATTAAACAAGCGACAAAGAAACCACAAAATCAAATAG…
Ss_lncRNA_630	GTGTGTTTTCTTTATTTTTGTTTCATGTTGTATCTGTGTTGTAGACTTTTGTTTTTTTTTTAATGATACGGCGACCACCGAGATCTACACTCTTTCCCTACACGACGCTCTTCCGATCTCTGAGCTGTAACTGTGGGTGAGTTAGATGACGCTGTTATGATGTCTACTCTGCTCTTTCATTTTTTTGTGGTGGATCTCTGTCTTGGGTGTTCTCTCAAGTTTAGCATGGGAAAGTGCATCTAGTGAATGACACAGCATCGGTCTTGGAACATTTGAAATGGTTAAGTAATTAAAGCAAGGAAGTTGTTTTTTTTACAACATTTCTTGTGCTTTATGCAATACGGTATGTTGTGTGCATGTATTTATGTAGAACTGGTTTAGACATTTACATTTGTCAAT…
Ss_lncRNA_631	ACACTCCAGCCATACTGACCCAGTACCACTGCTACAGACCAGAGAAAGACCACCAACACACTTCCTGCTGTTCTCAAGGCCATTGTTGCATCTCCCACCCTGCAGTAGACTGAAGGGGAGAGGTCTTGTACAGTGAGTCAACTGACTGGTAGTGAGTGGGAACTGCTAGTAAGTGTCAGTTAGAGTAAAGTGAAGGGGAGAGGTCTTGAACAGTTAGTCAACGTACTGTCACTGCGTGGAAACAAGAAGTAGTCTACTGTAAGTATTAGTAGAAACAGGCATAGCCTAAGTGTGAGTTCTGTGGTTGACACATTTTAAAGTAGCCTAGTCAGGGCATTAACATGCATGAACAGCATGTCACATAAGGGATGTTACTGTATCTAAATAGAAAATG
Ss_lncRNA_632	CTGTGATCTCCTTTTGCATTTACTTTTTCCTGCTTTATCCTGGTCCTTTCATCCTTCTCTCGCTGTCTATTGTGTTCTATTAATTTTAGTCTTTGGATCTCGATCTCCTGTCTTCGTTTTTCTTCCATCTTTTTTTCTGTTTCCATGCTCACTTTCTCAGCAAGGAGTTGCTTGTTTTCCTCTTCAGTCCTCCTCTTTTCCTCCTCCACTTTCTGTTTTTCAGTTTTGGCTTGATCGAGGTCTCTCTCTGCCTTATCCGCCCGATCTTTTGACCAGTCTCCACCCATTCGCTTGTTGGTCTCTGACTTTCTTACATCAACGAAGCTTTCCGATGGATGTCAACCAGACAGAAATCACAAGTAGATGTACAAAATAGAAGCCAAGTAGAGC
Ss_lncRNA_633	ATCCTTTGAATGGGAACTGCAGTTACTGTCAAAGTTGCTAGAGGGTGCAGTGACTTCAGACTGGAAATGTTGGTATTGGCTCATCATGGCTATTAAGGAAGTCCATAGAAAGATAAGGCCAGGCCTCTGACAAGAGGGAATGGGGCGTGCTGAACACTTACAGTATGTGACATGGGACTGGGGAGCGATTGAAAGATCACTAGTTCACTGAAAAGGCCAATGGTAAAGTCAATCAGGAGCTTGTGACCCCCATTACAGTCCTTGTAGTCTGTAACATCTTACATCTGCACTCAAACCTACATGTGGAGCATGGGTGAGATGACTAGGAGAGTTAGTTTAATTGGAGCTGAATGGAAGGAACCATCCCCTTCGGAAGAGCGTCGTGTAGGGAAAGAGTGT…
Ss_lncRNA_634	GAGGAGAGAGAGAGAAGGGGAGGGTGAAGGGAGAGAGAGAGGGAGGCGGGGGAGAGAGAGAGAGAGGAGTGGGAGAGAGAGAGAGAGAGGGAGAGGAGGGGGAGAGAGAGGTAGAAGAGGCGGAGGGAGAGAGAGGGGGAGAAGTGGGGAGGGGCGGAGGGGGAGGAGGAGGACGAGGAGACGAGAGAGGAGAAGAGAGAGCGAGAGCGAGAGAAGAGAGAGGAACAGAGAGAGATAGAGAGAGGAGGGGCGTAAAACAGAGAGAGATAGATGGAAGAGCATAAAAGACTGATAGATTCTCCTCTCCTCTATCATCTGTTCCTGGGTCAGTGTTTAAATATAGACTGATAAAGACGAGTCGATTCTCCTCTCCTCTATCATCTGTTCCTGGGTCAGGGT…
Ss_lncRNA_635	AATCTCCATACTCACTCCTCCCCCCCCCCCCCCCCCACCCCCCCCCATGCGTCTGCGGTATCTTCTTCTATTTTTTTTTTTAATGATACGGCGACCACCGAGATCTACACTCTTTCCCTACACGACGCTCTTCCGATCTGCTAATTTAGCTAGCTACATATCATTGTACCTCCGTCTCCGTGCTTTATTTGTCAATTAAACTTGAATACAAAATACGAATAATGGATAAAATGACAGAGTGGATCGTACTGGAAAGTCAAAGGAATCTTCTCATGAAAAGAAGCTGAGAATGCCAAGCGGGGACTTCAAGGAGGACAGGCTTACAGATCGGAAGAGCGTCGTGTAGGGAAAGAGTGTAGATCTCGGTGGTCGCCGTATCATTAAAAAAAAAAAGAGAAA…
Ss_lncRNA_636	CACCTGTGCGATAAACACCAGGTTAGTGTTCTAGCTACACTCTCCTTATACCCCCTCAATCATGACTCCCATGCTAACTAGACTGTGGCTCTATCCAGAAACAGCTCCTAAGGCACAGAGGACTGCATAGGTTTAATCAATATTATTGTATATCCACCTTTTTCTCTAAAAGGTGGAATTACACTTGCAGTCCCAAGAGAGTGTGGTTCTTTTGAGAAATTAATAGCCCATCAAAGGTCACAACTAGTAAAATGGGTATTGTCACACATTATTTTGCTGATGTTAATTCTGACACACTATGTTGTATCAAGTCTTCTCTGTTGAGTCATTTGTCCTTCTGTATCTGATGTAAATATGTAATCTTCCTTGTGGTGTTCTCTCCGGGAGGTTGTGAGGAAC…
Ss_lncRNA_637	ACTGTCCTATATGTGAGAGAGCTCCAACAAGGAATTTCAATTTATGTATTACTTTTTATACCTGCAAATGGGAAATAAACTACTTGAACTCCTTATGAATGTCTGCAGCCGACTAGGCTGTTGGCGTCTGACAAGAGGTGAAAATATTGCAGGAATATTCTGCAAATGTTGATGAAAACGTCACTCAATCCACCCAAAACAACATGTAGTCTTTCCACAAGACTCCCATGAAGTTATAGTGTGACGTTATGAGTTGACGAGATCGGAAGAGCGTCGTGTAGGGAAAGAGTGTAGATCTCGGTGGTCGCCGTATCATTAAAAAAAAAAAAAGCCATTCTCGTCTGCATCCACATCCCCCACCACCATGCTTTCTATTCATCTCACCCTAGATTTTCCTTT…
Ss_lncRNA_638	GAATCAGCAACCTTCCGGCTACTGTTCAAGCAACCTTCCACCTCTCGACAGCCCACTTTTTGCAGCTTCTGCACCGTCCGTTTAAACGAGATTATGCATCGAAAGTTTGCTTCTGTCAGCACGTCTCTGCTTCTGCATCTACACACCTTTTTCCAGCATGACATTAGCTTACAAATGATATGTGAAGCTTCTATGCATGTAGTGTAGGACATTATGAAGGCATTATGAGAGGGGGGAGGGGTGTTTTTTTTTTT
Ss_lncRNA_639	ATCATTATGTAGTGTTGTCCCCATGACTGACACAATGACATACAGCTTATTATGTAGTGTTCTCCCCTGACTGACATATAGATCATTATGTAGTGTTGTCTTCCTGACTGACATACAGATCATTATGTAGTGTTGTCCACTGACTGACATACAGATCATTATGTAGTGTTTTCCCCTGACTGACATACAGATCATTATGTAGTGTTGTCCCACAGACTGACATACAGATCATTATGTAGTGACATACATATCATTATGTAGTG
Ss_lncRNA_640	ACATGGTCTGGTGTTTTGCTTTCGTTGTGGGGCCTTTTTGAGGTCGGACAGTGTGGTTGGATTGACGAGGGTCTTGTCTTTGAGATGCTGTAGAGTAGTCATGTGTTTGAGAAATTGAAGTAATGGCATTTCTAAGGTATTTGAAAATCGCGCCACGGGATTCAACTGGCTGTTGCGTAGGTGGGACGAATTCGTCCCGCCTAGCCCAGAGAGGTTAAACTAATAAATTCCACTACTGTGAGTCTTTATAGTACACGCAAACTCTATCTGTGCTGTCCTTGGACTGTTTATGATGTTTCTGGTCAATAACACATGCACTGTCCAATTAGCAGTGTATTTTATTGCCAATGTACAAAATGTCCATTAGCGATATACAGTACGAGTCAAAACAGACAGTGT…
Ss_lncRNA_641	CTCTCTCTGTCTTTATCTCTCCTCTATTGTTGGCCAATAAAGAAAGGATTAGTGCCGTCTCCTTTCGTGAGTTAGAAGAAAGGGAACATAAGTCGACGAGACACATTAAGGAAAAGCATAATTATTTTTAAATGCCCTTAAAGGGATAAAAATGTTAAAATGTCTTAAAGAGAAACAAATGAGTGAAAGGAAAGTAATGAATAAGGAAAAATAGATGATGGATATTTTTCTGAATGCCAAGCATATATACACACACACACACACACCACACACACACACACACACACACATACATACATATCTCTGAATTCTTTATTTGTATAAAAATGTAAACAGTAAGATAACTTAAATTAATCTTTTAAGAAATTGAGAAAAAAA
Ss_lncRNA_642	AGATGTCTTTTCGTTGCCTATTTGATCTTGTGTTTTTTTTTTTTTAATGATACGGCGACCACCGAGATCTACACTCTTTCCATGGAGTAGATATTGTTTAGATCTTTCTTTTGAGATTGTCTTTCTACACAGTTAGCTTTAGATTTGTCTGCATTAGTTCTATCCAATTTATGCTTATTATTAAGGTGTCTGCTAGCAAAACAATACGCTGTAAATGGATTACACCACCTCTTCTGTTTAATTTCTTCATTCATGGTGTTGTTTGAATCTTAGCTAGAAACCTGCTGCCACTAGCATAGCATAACCTTGACAGAGGGAGACAATCTGGTTTTCACAACTGTAAAACTACCAGACAGATTCCAAGCACAGTTTGATATTTCCAGTTTACTGATTAAAACA…
Ss_lncRNA_643	ATGACTTGGCGATGAGTGTGGGCTCTGTGGAGGACAGATGTGCACACAAAGAACAAACAGAAAGCACACAGACAGACTGACCGTGAGCATCAACCCCTCAAAACCACCAAACAAGCCCCTTACATTGTCTGGGAGTACTCAGATCATAAAGGTGTCCATCACGAATCAGCCGAAAGATGGTGTTAGGATCATCATAGAATAGCCAGCTCTGTGCATGTGGGCAATGTTCTGTCCTTCACAGCGTCACAGGACGTGCACACGTTGTGACTTTTCTAGCCTACATTGCACAAAGTGTGTAATGTTAACTGTGCATGACGTACTCTTTGACTTCTTGGCGGCGTAAGCTGCGATTCTCTCCTCCTTCAGCTTTTCTGCCTCTGCGTCCTCCTCTTCATCAGA…
Ss_lncRNA_644	GGCATCTGTTCCGATCTGCTGTCTGGCTTATTCATCCGCCTGTTTCACTACCTTATTTAGCCGGCTGTGTCACTACCTTATTTATCCACCTATATCACTGCCCTCTCTACCTTATTTGACCACCTGTATCGCTACCCGGTCTACCTTATTTATCCACCTGTATCACTACCCAGTCTACCTTATTTATCCACCTGTATCACTACCCAGTCTACCTTATTTATCCACCTGTATCACTACCCAGTCTACCTTATTTATCCACCTGTATCACTACCCAGTCTACCTTATTTATCCACCTGTATCACTACCCAAGATCAGAAGCGCGTCGTGTAGGTAAAGAGTGTAGATCTCGGTGGTCCCCGTATCCTTAAAACAAAAAAGAAAAGACAAGGAAAGGGGAGG…
Ss_lncRNA_645	TCTCTGTCTCCCTTTTTTTTTTTTAATGATACGGCGACCTCCGAGATCTACACTCTTTCCCTACACGACGCTCTTCCGATCTTTCGCTGCTTCATTATGTATCTCTTTAATGGATCACTTTTACTATGCTGTCTTCTGGACTTGTATTAGATAATATTAAAAAGCGCAAACAGTTGCATTAAATAATTGTTCAACTTGCCCCATCAACAACTTATTTTTACACATCCTACTACCCCCAAAAATATCAGAAATCAAACGTATCATAAAAACTAGAGCAATAAAGCCACTTTCATTAAAAGAGAAATATTTAAAAATGGAACATGTGAATGATGGGCCTTGTCAGGTTTATGGCCATACAGTTAAAAAAGACAGTGAGCAAAGATCGAACATGTCACACAA…
Ss_lncRNA_646	CTACTCTGTAATATCTCACCTGACCGTCCCCCACAGTACCACCATACCTGTCCTTCCCGAATAGGAAACGCCGACCTCTCCTACCATCATTGTAATACCTCACCTGTCTTGCCAGAATAGCAAGATCTCACCCCTCCTGCCGCCAAAATAATACCCACCTGTCCTGCCCACATAGTAATAACCCACCTGTCCTGCCAGCATAACAATAACTTACCTGTCCTGCCCACATAGTAATAACCAACTGTGGTTCCCACGTAGTTATAGCCCACCTGTCCTGCCGTCAAAACAATAAGTTACCTGTACTGCCGACCCAGTAATAACCCACCTGTCCTTCCATCATAATAGTACCCCACCTGGCCAGCCTGCATAACACTAAGTTACCTGTCCTGCAGATAGAAA…
Ss_lncRNA_647	AGACTGAGAATTATACCTATGAAAGACAGGGGTACAGGCCAATTGAGAATGCCAAAAGGCTCTGGATCCTCCAGGTCACATTGCTCTGAACACAGACACCTAAAGCAGATGAGGTTGTGCTCAGAGAGGCAGAAGGAGTGGAAACACATCGGTTGAGTGCGTTGTTGAACAGATCATGTCCAGACTGTACCACTAGGGCCACAAGTAATGACACATGTAGTGACAAATCTGGGAGACAGAGGAGGCCCAACTTCAACCCGATTGGCTTTGATTTCAGAGGTGAGCTGGGACTGTCTGCAAGGCATCTTCTGTGGTGCGATGAATGTTGACGTTCT
Ss_lncRNA_648	GGGTCCACATAGATACTAGTGATCCTGGTGTTGCCTATCTCTGAGCTGGTTAAACTGTAGTAGGGTCCACATGCTGGTGTAGTCTATAGCTGAGCTGGTTAAACTGTAGTAGGGTCCACATAGATACTAGTCATGCTGGTGTAGTCTATAGCTGAGCTGGTTAAACTGTAGTAGGGAGATCGGAAGAGCGACGTGTAGGGAAAGAGTGTAGATCTCGGTGGTCGCCGTATCATTAAAAAAAAACAGATAAACAAAACC
Ss_lncRNA_649	AGTCTTCGTTTATATCATAGAAACAGTATATGCACCTAATCTATATCTTCTCTTTTTTTTTTTTTAATGATACGGCGACCACCGAGATCTACACTCTTTCCCTACACGACGCTCTTCCGATCTCGAAAACAGAACACTGCTGCATTTGAAATGTATTGATAACTGTAAAAACTTATATGAAAACAGCATCTTGTTAAATTGTTATATGCACACCATAATGGTAAAAATCTAAACCACAGTTAGAGCCTACTAGACCACATTTGCATTCCCCGGGCCTGATGAATGGTAGACTCCACATAGCTCTGGTCTCTTTAAAGACATGAATACATCTTTCAATTTAATTACACATAGAAACAAAAACAGTTTAAGACTAACAAAGGGAAAACCAGTGCAATTCCA…
Ss_lncRNA_650	GGTTATGGATCACATTGGTATTTCAACAGTGTACAGTATACAATATGGATTATTTTTTTTTTTAATGATACGGCGACCACCGAGATCTACACTCTTTCCCTACACGACGCTCTTCCGATCTAAAGGCCTTTATTGCCGTTGTTTTAATAAAATATAGGCTACATTACAAACTCACCATAAAAATAACAGGGGTACTTCCGCCGTGCATGCAAACAGCCAGAATACAGTGATAAACATTAGCTCCAAACAATACGTCAGACACCAAGACACATCAACACAGACAGATGATGGATTGCAGTAGTAAGGTTTGTATAGATTCAAAAGAAGAATACTGATAACCTTACAGGTCAAACCAAGGGAAATTCACTTCCTCCACTCCACATATGAGTAAAGTGAACT…
Ss_lncRNA_651	AACCATCGTAACAACACACACACACACCCACACCCAAGCATATCTACTGTTGCCACGATTTTATTTTTTTTTTTTTAATGATACGGCGACCACCGAGATCTACACTCTTTCCCTACACGACGCTCTTCCGATCTCTAAACAATACATTTTAAAACTGCTTTTGATTCAAGCAAGCAGTAACAACGGGTGATGCTGTACTACATTTAAACACTTTTATTTTTTCTCGATACATTTCGCTGTCGAACATAAGCGTCTCGTGTAGATCGTTGCTTGTCTATGTAGCCTACTGTTGGATCTCAAAGTTGCTACAATGTAACAAGAAGTCAACATATCCCAGCGTCCTCCCCTGACACGTCAAAGTGAG
Ss_lncRNA_652	TGATGTGTGCTTTTATTTTCTGTTTTTTTTTTTTTTAATGATACGGCGACCACCGAGATCTACACTCTTTCCCTACACGACGCTCTTCCGATCTCTGTGAGCTCATTGGTTGGAGATTTTTGGACAATGCGCCATTTTATTTGTATTTTTTAAATGGCGCATTGTCTAAAAAAAGCAGTGATGGTATTGAATCCGGGCCTGTCTGGAAGTAGAGACCCGCTGGTCTCTGAGCGTTGTGTAAAAACTGGAAGCGGATTCTGGAATGGGTTTTAGTCCCTCATCTCATATTGAATCACAGGAAATTTACAATGTTAACCTAGAGGAAATTATGTCTTCCTCTAGCTGTGAGCTCATTG
Ss_lncRNA_653	CATGAGGACTGTGAAGATATATTAAATATATGCCTCCAAAAACAGAGATTATTAATACTTTATATAATCATGCAGTATACTGTATAACTCCCAACAGAGAAAAAAAAAAAACAGATTAATACTTTACAATAATATATCAACTCAAATCATATCAATTCATACATACATGAAGTCAATATGCCCATCAATTCATTTTCCTTCTTAATAAAATGTCACTTCATATTTAAAAACATAACTGAGCAGGACAGCGATTCATTATAAACCGTACTAGCAAGGCGGTAGTCGGTAGATCGGAAGAGCGTCGTGTAGGGAAAGAGTGTAGATCTCGGTGGTCGCCGTATCATTAAAAAAAAAAAAAAAAAAATACAGAAGGGGACAAAATCACAAAAT
Ss_lncRNA_654	AGAGAATACCAAACAAACCCCCCCCCCAAAAAATTTTTTTTTTTTGGTTGCTTTCATTGTCCTTCCGCAGTGGTAAAAAACGGCAAAAAAGTCACCTGTATCTCATTGTGTTTCTCCATGGGGATTTTACACTTTATTTTACACTTCAATTATTTTCTTGTTGCCAGTGGAAACAAAGTATTCTTTTTTAAGTGTCCTTGATTGTTGTAGGTTTCGGTTGAAGTAGCAGTCCCCCAAATGTATTTTCTTCAGAATCAAAAACATGCAAACGACGTCTTCAGCAGAGTAGTTTTAAGCTCGTGGACCAGTGGCAGCCAAATTAGTTTGTAGGTAATGCATAG
Ss_lncRNA_655	GTAGTCATAGATAGTAGCTATGCTCGTGTAGTATTTAGCTTAGCTGGTGAAACATTATTTTGTTATATATAGATACTTGTCATGCTGGTGTAGTCTATAGCTGAGCTGGTTAAACTGTAGCAGGGTCCCCATAGATACTAGTCATGCTGGTGTATTCTATAGCTGAGCTGGTTAAACTATAGTAGGGTCCACATAGATACTAGTCATGCTGGTGTAGTCTATAGCTGAGCTGGTTAAACTGTAGTAGGGTCGACATAGATACTAGAAGTGGTCGTGAAGTCTAAATATGAGAAGAATAAGCAGAAATCGGGTGAACATAGATAATAGAAGGAGTGTGAAGAGCGTCGTGCAGGGTATGAGTGTAGATCTCGAGGGTAGCCGTATAATTAAAAAAAACAAA
Ss_lncRNA_656	TACAAAGACGCTGTCCGCAAAGCCATGTTTGCCCGCTTCACTGAAATGGAATGATTTGCCCTATCTACCTGCCTCCTAAAAATGGACACATCCTTCTGGACCTGGGTCCAGATTCACAAAACACTTCTTATGCAAAAACTTAAGAAGCTTCTTAAGAAAAGAAAAAAAGAAGTTCGCAACTGCAATTCCTCAACAATATCTTAAGATTTTATGATTTTCTTACTATCTTCTCAAATATCTTCTCAAGGTGTTTGTTGCTAAGCAACCGTGTTAACTAGCAATGCCAATCACGTTACCGTATTTCTTACTGAGATTACTATTCTAAAACATGTTTGTGGATTTAAATAATCAGTACTGATACATTCAGATGGAGTTTGTGTGAATTAAACATGTTCAATT…
Ss_lncRNA_657	AGTCTCCAGCTTCAGAGATTTTTGCGGTTCGTTCCAGTCATTGGCAGCGGAGAGCTGGAGGGAGAGGCGGCCGGAGGAGGAATTGGCTTTGGGGGTGACAAGTGAGATATACTGTGAGTCGGGAAGGGTATTTGATCCCCTGCTGATTTTGTATGTTTGCCCACTGACAAAGAAATGATCAGTCTATAATTTTAATGGTAGGTTTATTTGAACAGTGAGAGACAGAATAACAACAAAAAATCCAGAAAAACGCATGTCAAAAATGTTATAAATTGATTTGCATTTTTTAATGAGGGAAATGTAGAACTCCTTACAGTATTATAGACACTATGTCCTGGGATTTCCTATGGTCTATGTAGATGAACTCCTTACCTTCCATCTTCCCTTGCGTGGCTTGTG…
Ss_lncRNA_658	TGTGTCGAGTGTGTGTATGTTTAGTTGATTGTCTTTTTTTTTTTTTTAATGATACGGCGACCACCGAGATCTACACTCTTTCCCTACACGACGCTCTTCCGATCTTTTGTGAAACATTTTGGGTAACATGGAGATCTTCTCTGAGGTAGCCATTAATGTATTCAAAATTAATGTGAATGTTCAGGTGTTTTTCTGTCATGAATTTAGAACAAGAAGACACTTCACTGTCGTTTTTAAGATTTATTTAATACCAGAAAATGGAGCATAGCATTTGTTGCTTTCATTGTCCTTCCGCAGTGGTAAAAAAACGGCAAAAAAAGTCACCTGTATCTCATTGTGTTTCTCCATGGGGATTTTACACTTTATTTTACACTTCAATTATTTTCTTGTTGCCAGTGG…
Ss_lncRNA_659	TAGAAACAGTACTGTATACTGTAACAGAATAGTACAGGACTGTATACTGTAATAGAATAGTACAGTACTGCAGAATGTATTAGTATTGTAGAATGTATTAGTACTGCAGAATGTATTAGTACGGTATACTGTAATAGTACAGTACTGTATAATGTAATAGAATAGTACTGTACTGTAGAATGTAATAGTACAGTACTGTAATAGTACAGTACTGTAGATGGTAGTAGAATTGAAACAGTACTGTATACTGTAATATAAAGTACAGTGCTGTAGAATGTAATAGTACAGTACTGTAGAATGTAATAGTACAGTAGAATGTAATAGAATAGTACAGTACTGTAATAGAATAGTACAGTATACTGCAACAGAATAGTACTGTAGAATGTACCGTAATAGAAT…
Ss_lncRNA_660	TAAGGAATCCATTGTCATTGCAATTAGGTTAATAAATATCATCCCTGGATTTCTGATTACCTCTGAAAATAATACCGCAACTAAAGCAGTGATGTCAAAACTATTATTTATACAAAGAAGTTTTTCTTGATTTCCAAAGATTATATCAGTGAGAGCAAGACAGAAATCTAGGTTCATCGATACCTTATTATCTAATGTACTATATGGGACATGATTTAAATGTTTTCCTTTAATTACAATATCAGATACATTAAGTCTGCCTCCCTGAATAGCATACGGGATAGTGTGTTCATTAATTCTGAGCTCAGTTTTAATATAGAAGTCATACCTATCTATTAAAGAAATATGACTCCCTGATATTATATAAATTGGGTCCGTTATATTTTGTATTTTTTTCTT…
Ss_lncRNA_661	CTTAGTATTTTACCAAATAGGGCTATATTCTGTATACCACCCCTACCTTGTCACAACAACGGATTGGGTCAAACGCATTAAGGAAAGAAATTCCACAAATTAACTTAACGCTCATCTGTTAATTGAAATGCATTCCAGGTGACTACCTCATGAATCTGGTTGAGAGAATACCAACATTGTGCAAAGCTGTCATCAAGGCAAAGGGTGGCTACTTTGAAGAATCTCAAATATATTTTGATTTGATTAACACTTTTTTGGTTACTACATGATTCCATGTGTTATTTCATAGTTTTTATGTCTTCACTATTATTCTACAATGCAGAAAATAGTAAAAATAAAGAAAATCCCTTGAATGTGTAGGTGGGTCAAAACTGTTGACTGGTACAGTATAGTAAAAAC…
Ss_lncRNA_662	TTTTTCATGTCTGTTATTTAGTTTATTAAATTTTGTGTTTTTTTTTTAATGATACGGCGACCACCGAGATCTACACTCTTTCCCTACACGACGCTCTTCCGATCTGATGTTTTCACTGAGGGAATGAGAAGGTGTACAAGGTTAAGAGAGTTGTCTCCAAGGGAACACACTCTAAGCAATATGGGAATAAGTGTATAGATTGGAACGGTACAGCTACAAGGACCATCGAAGAAGAACAAACCCAAAATAATCAAAAAGTAGAACTTTCCGACCGAGTGGTGTTGATAAATTAGATAGGCACTTGGCTAACGTCCTTTCTCCAAAGACAAGTATTGATTGATTGCCAGCCTCTCTGGAATGCCTTATTTACTACCTCTTGTCTTTAAATAAACAGAAAGA…
Ss_lncRNA_663	TATTTGAACAAAACACAATGCAAGGAGAGTACGATTAACATCTGTTACACTGGCAACCCTGAGGTAGCAAAATTACAATCTGATGCCGGTTCAAGACAACTGGGAACTAGGGAAAAAAGCTCTGAAAGAAAAAAAATCGTTTTGAACTGTCATCCAACTCGGAATTCCAACTCAGGCCTCTTTCTAGAGCGCCGACTTTCCGACCTGAAGATCATTGAAGTCATCAAATCAAATCAAATCAAATTTATTTTTATATAGCCCTTCGTACATCAGCTGATATTCTCAAAGTGCTGTACAGAAACCCAGCCTAAAACCCCAAACAGCAAGCAAAGCATGTGAAAGAAGCACGGTGGCTAGGAAAAACTCCCTAGGAAAAACTCCCTAGAAAGGCCAAAAACC…
Ss_lncRNA_664	AACAATCAAGCAATCATTTAAATGATTTTTTTTAAAAACAATCAATCATTTAAATGATAAAAAAAAAAAAAAAATTTTTATTTTAAACAACAACATATAAACATTCGTCAAAACACCTGCAGCAGATTCATACTGATGATGTCATATCCCTGCGCGGAAAATGGGGGGGTTTAACGCCGTGTTCACTTGCTAGTCGGAACTAGGAAATTCAGACTTTCTAACTGGTTGAACGCGGGCGCGTGTGTAACCACAACCAGTTAGCATGTCTGAAATGTCCAAGTTCCGATTAGCACGTGAACACGGAACGGGATTGTTTTGAAAGGAAGCCATTTTGTTTTTAGTCACCCTCTACCTGCCTGCCATGTTCTCATCAAGGCAAAACATTTTATCAACATAAAA…
Ss_lncRNA_665	GATATCTATATTTTTTTTTTTTAATGATACGGCGACCACCGAGATCTACACTCTTTCCCTACACGACGCTCTTCCGATCTCAACTACCCTCAAATGTTCCCTTAAGCCACTAAACCAAGCGACAGAAATCCTTTTAGTTATAGTTTAACATAGCCCTTATGTTAAAAGTTGAACAGTGTAACAGAATAGTTTCCGACCCTCTCTATGCCACTACCTGGGCTTGACTCAGGGAGCCTCTGCACACAGAGACAACAGTCACCCTTGACGCATCGTTACACATAGCCCCACAAAAGCCGAGCAAAGGGAACAACAACTTCAAGGTCTCAGAG
Ss_lncRNA_666	TGGAACCCTGACCTGTTCACCGGACGTGCTTGTTGCACCCTCGACAACTACTATGATTATTATTATTTGACCATGCTGGTCATTTATGAACATTTTAACATTTTAACATTTTGACCATGTTCTGTTTTAATATCCACCCTGCACAGCCAGAAGAGGACTGGCCACCCCTCATAGCCTGGTTCCTCTCTAGGTTTCTTCCTAGGTTTTTGGCCTTTCTAGGGAGTTTTTCCTAGGGAGTTTTTCCTAGCCACCGTGCTTCTTTCACATGCTTTGCTTGCTGTTTGGGGTTTTAGGCTGGGTTTCTGTACAGCACTTTGAGAATATCAGCTGATGTACGAAGGGCTATATAAAAATAAATTTGATTTGATTAAAGTAGTGACATTTTTACAAGTCTGGACT…
Ss_lncRNA_667	AGTGATCCTCTATCACAGTTTAATACATTTACATAGTGAACCTCTATCCCTATCACAGTTTAATACATTTACAGAGTGATCCTCTATCCCAGTTTAATACATTTACAAAGTGATACTCTATCACTATCACAGTTTAATAAATTTACAGATTGATCCTCTATCACAGTTTAATACATTTACAGAGTGATCCTCTATCCCAGTTTAACCTGGCTAGGGGGCAGTATTGACACGGCTGGATAAAAAACGTACCCGATTTAATCTGGTTACTACTCCTGCCCAGTAACTAGAATATGCATATAATTATTGGCTTTGGATAGAACACACCCTAAAGTTTCTAAAACTGTTTGAATGGTGTCTGTGAGTATAACAGAACTCATATGGCAGGCAAAAACCTGAGAA…
Ss_lncRNA_668	CTCGTAAGCTGCTGATCATCGAGGGGGATCACGAGCGCGCAGAGGAGAGGGCAGAGCTTGCTGAGGCGTGAGTTGCCACATGATTGAACTGCACAATAGTAACACACACACACACACACACACACGTATACACAGAACTACGCTGGTGGTACGTTAACCCCTGTTCCACGTGGCCAAAGATTATTCTGTCAAATGATTTAGATATACTGACCTTTTCCCTCTAAGGAATGTGTACACACCTACTACACAGAATACTATATAATATTTAACATGTACTGCATTGTAGCCCTGTTGTCCTAAACATACTTTTGTCACACAACTACTACTCATGCCGAACGCACACATGCATTGTGAATTTTCACGTAGATTATATTTGTGAACTATATTTAAACAATTCCC…
Ss_lncRNA_669	GCCCTTGGTAGCACTCTGAAAACAAGAAAAAGCAGAAGGAAAATCTTTATAAAAACTGGTAGGAAATTAATTCAGAAAGCAAATTTGAAATACGTTGAAGAATAAATACATTTAGCTAATGTATCAGACAGTATGTCTGGGTAGTACAGCATAGGTCCTTTTCAAAAAGTAAGGTAACTGGAGCAGATGCTGTCCATTGTCGCCCTCTCTTATTCTATGGAGGGCCCCTTTGATCAAAATGAAGCATCACATCCCCAGAGAACATGCTGGGCTTTTGTATAATGTATATTTTGCACAACGAATTACACACACCACCGAGAGCGAGTTAGCCATACATTTTTTTTAATGACATACATTTCCGCTGTTCTAGGCTACTTCTGACTTCGAAGGAATTCCCGC…
Ss_lncRNA_670	CATAATTGCAAAAGGGTTTTCTAATGAGCAATTAGCCTTTTCAAATGATAAACTAACACAACGTGCCATTGGAACACAGGAGTGATGGTTGCTGATAATGGGCCTCTGTATGTCTATGTAGATATTCCATTAAAAATCAGCTGTTTCCAGCTACAATAGTCATTTACAACATTAACAATGTCTACACTGTATTTCTGATCAATTTGATGTTATTTTAATGGACAAAAAAATGTGCTTTTCTTTCAAAAACAAGGACATTTCTAAGTGACCCCAAACTTTTGAACGGTAGTGTATAACTTTATGATCTGGATTGACTATCTTTGCAATTCGTTTATTTTTGTTTGCATATTTAGCTAGAAGCCGCCATGCAAATTCACTATTACCTGTGCTAATTTTGTT…
Ss_lncRNA_671	AACAATCACGATGCTTACATTTATTTTTTCTCTTTCCCTCTTTTTTTTGTTCACTTTTTTTTTTTGGATATGAGCGTCCCGTTGTTTTTTCTTTTTTTTTTTTTTAATGATACGGCGACCACCGAGATCTACACTCTTTCCCTACACGACGCTCTTCCGATCTGTTTGTATTTTGTCCTGTAGTTCATTCAATGTAGTTGGAGAATCCAGTGTGTTCTGGTAGTCTTTAATAGTTGATTCTAAGATTTGTATTTGATCATGTATATGTTTTTGCTGTTTGTTCTTTGTTATAGAGCCAAAAAGACTGGAGAAGTGGTTTACCCATACATCTCCATTTTGAATAGATAACTCTTCATGTTGTTGTTTGTTTAGTGTTTTCCAATTTTCCCAGAAGTGGTT…
Ss_lncRNA_672	TGTTGTTGTTTGTTTAGTGTTTTCCAATTTTCCCAGAAGTGGTTAGAGTCTATGGATTCTTCAATTACATTGACCTGATTTCTGACGTGCTGTTCCTTCTTTTTCCGTAGTGTATTTCTGTATTGTTTTAGTGATTCACTATAGTGAAGACATAGACTCAGGTTTTCAGGGTCTCTATGTTTTTGGTTGGACAGGTTTCTCAATTTCTTTCTTAGGTTTTTGCATTCTTCATCAAACCATTTGTCATTGTTGTTCATTTTGTTCAGGTTTCTGTTTGACATTTTTAGATTTGATAGGGAAGCTGAGAGGTCAAATATACTGTTGAGGCTTTCTACTGCCAAGTTTACACCTTCACTATTACAGTGGAAAGTTTTCTCCAGGAAGTCGTCTAAAAGGGAT…
Ss_lncRNA_673	CATTTCTCAGAACAAGAATAGACTGACGAGTTTCAGAAGAAAGTTCTTTGTTTCTGGCCATTTTGAGCCTGTAATCAAACCCACAAATGCTGATGCTCCAGATACTCAACTAGTCTAAAGAAGGCCAGTTTTATTGCTTCTTTAATCAGAACAACAGTTTTCAGCTGTGCTAACATAATTGCAAAAGGGTTTTCTAATGATCAATTAGCCTTTTAAAATGATAAACTTGGATTAGCTAACACAACGTGCCATTGGAACACAGGAGTGATGGTTGCTGTTAATGGGCCTCTGTACACCTATGTAGATATTCCATTAAAAAAAAAAAATTCTAAGCGACCGCAAACTTTTGAACGATAGTATATATATTTTCCATTCCAAAAAATAATGTGAGTACTATAA…
Ss_lncRNA_674	CACTATAAACAGCCCTATTCACTGGAACACAGATTCAAAAATCAACAATTTTTACATTCAAATTCAAATTCCAACAGTTCAACATTTCATAAATAACTGAAGTAAAAAAAAAAAAAAAAGTCCTTTAAAAAAAAGTTTATCTAAACAAAGGACAACAAAAACAATTGATCAAATATTTACCCTCAACCGTGGCCTAACATATTATCATATTTATTTATCACCAGCTAAAACTCATACTGTACATTCCTTCTTCTGCTAGTTCTCTGTGGTATAAAACATCTTTACTGCATTTTCCCTCTGCTCACTGTCTAAAAGTTCTGTTAATCAGTTTCTTCTAGTCCTGGTCTGTTTTAGCCCCCTCCTAAACAAAGGGAAAGGTCAATAGGACAGCCTGTCCTG…
Ss_lncRNA_675	GCTTCTTTTCTTTTAATGATATTGTGTTCACCGTGACCTGCCCTCTTTCACTTTTCCTCTTTTTTTTTTTAATGATACGGCGACCACCGAGATCTACACTCTTTCCCTACACGACGCTCTTCCGATCTCCCCTTCCTACCTCTGCTACCTACCTAGCACTAACCCTCCACCAACTGCAGCCTCTTCAAGCCAAACTCCCAATCACCAAAACTGGTCCAACTCTACAACAACAACACAGACCCTGATATTGACCGCCATTTTGAGTTCCTCTATCAATGTATTAATGATGTGTCCTCTAGGAAGTGGACTTGGGGCTCTGAGTGAGAGGAGTTGGTGAGTGGAAGTGCTGTGTGTTTAATGGTGAGGGGGAGGGTGAAGGTTTGAGGAAGGAGGTGTATG…
Ss_lncRNA_676	AGGCACTGACGTTGACACATGGTTACTTGTCATGTGTCACTGGTGTTTTTTTTTTTTAATGATACGGCGACCACCGAGATCTACACTCTTTCCCTACACGACGCTCTTCCGTGATTGATTATTATCTTGTGAGGTGCGGTAAAAAACGGTGAATCTTCCTTTGACCCATGCATGACTGCTACTTGTTTACCTGGGCCCTCATACACACGACCCCAGGACCTGACCCCACCACACAACCCCTTACCCCAGTGAGACTGCTCTCTAGTGGTGAGAAGTGACAGCCCAAAACAAACCCAAACATACACCCTATCAAAATGGCTCTTACAACCACAACAAGTGAGATATACTTCCACTAAGTTTCCATGAACACACCTAAAACTGTGTTGTGCATGCACGTAT…
Ss_lncRNA_677	TTCTCTTTACTTATTTGAGCTGCTCTTGGCATAATATGGACTTGGTCTTTTACCAAATAGGGCTATCTTCTGTATACCACCCCTACCTTGTCACAACACAACTGATTGGCTCAAACGCATGAAGAAGGAAAGAAATTCCACAAATTAACTTTTAACAAGGCATACCTGTTAATTGAAATGCATTCCAGGTGACTACCTCATGAAGCTGGTTGAGAGAGTGCCAAGATTGTGCAGGGCTGTCAGAGGCAAGGGGTGGCTACTTCGAAGAATCGCATATATTAGATATATTTTGATTTGTTAAATCATTTTTGTTGCTGCATGATTCCATATGTGTATGTTATTTCATAGTTTGATGTCTCTATTGTACTACAATGTAGAAAATGGTAAAAAATAAGGAGG…
Ss_lncRNA_678	CTGTCACTTATTTTGTCTTTTTTTTTTTTTAATGATACGGCGACCACCGAGATCTACACTCTTTCCCTACACGACGCTTAGTCTAGGCCCGTCCACATCCTTTGCCCCAGTATAGGGCCGGCCTGTCAGCCTAACCCACTCTTCCTCAAAACTGCTGCTGGGTTGAAGGGTCCTCAAATACATACTCTGCCTGTCCACTTCACTTCACTTTCCACACACACTAATCTGAGATGTGAGGACTAGGTCCAACAGATCGGAAGAGCGTCGTGTAGGGAAAGAGTGTAGATCTCGGTGGTCGCCGTATCATTAAAAAAAAAAACAGACAAAAACAA
Ss_lncRNA_679	TGTTGATAGTTGTTTTTTTTTTTTAATGATACGGCGACCACCGAGATCTACACTCTTTCCCTACACGACGCTCTTCCGATCTACCAAATAAAGTTTAATGAATGACAAATAAGGATGCATAATGCCCGCTGAGAGATGTAACAGTTAACATTTCTAACAAGCATAGGAAATAGGGGTAAATGTACAGTACACAGGAAGTTCTCTATATACACAGCTCTGGGCATGTAACATGGCAAAACAACTATTGTACAGTCATTCATGTTTAAACATGCATTTTATTTTATTTAAAATACAACTAAAGTCAAACTTTTATGCTGCACACAGTTTACCGTTGATGTGTCACTATTCAAGAATCATCCATAAAATATATTAAATGGAAACTCCATAGGATAGATATGA…
Ss_lncRNA_680	ATATATATATATATAGCTCTGACTTGTACCAAGTGAGAAGAGTTTGGTGTTTTATCTGTGATGGGTAACCAACATAAAACCAGTAACATCGTCCTCTACTATTCTATCCCAAGCAAAAATCTTCCATATTGTTTTAGATGCATAGATTATATTCACATATATTTTTACATTGCATTTAAGTCATTAAATATAATTGTATTTTAAAGCACCACCCTTTGAGTGAATGACAGTGTTGTGTTATATGAAGAATGATACTGCTTGAATTTGTACAATGCTTGTACGTACTGTAAAAACAAAACAAATGCATGTTGCAGGAATACGGTTTCTTCCTGCTGTCTATGGCTGTTTATATCCATTGTAGCTCTCCTAGACTTAACCCCATCTGAGTCTCTCCTTACC…
Ss_lncRNA_681	GAGGACATCAGAGCTATGGAATGGCACGTGGAGTCATGTAGTAACCAATAAAGTGTTAAACAAATTAAAATATATTTTAGATTCTTCAAAGTAGCCACCCTTTGCCTTGATGACAGCTTTGCTCACTCTTGGCATTCTCTCAACCAGCTTCATGAGGTAGTCACCTGGAATGCATTTCATTTAACAGTTGCGCCTTCTTAACCTGTTGGGGATAGGGGGCAGTATTTGCACGGCCCGGATAAAAAAACGTACCCGATTTAATCTGGTTACTACTCCTGCCCAGTAACTAGAATATGCATATAATTATTGGCTTTGGATAGAAAAAACCCTAAAGTTTCTAAAACTGTTTGAATGGTGTCTGTGAGTATAACAGAACTCATATGGCAGGCAAAAACCTGA…
Ss_lncRNA_682	GACACAATAGGCCGTAAAATGATTGCATTGCAGTTTTCCATCTCCTCAAAATAATCTCTGGTTTCGCTTCCACTTCACAGGAATTAAGAGCATGAAACGAAACTGAAACTTACTCTAGTCAAAGGAGAATATGACTTTCCATAAATACTTAATTTAATACATTCTTAATTTGAATGACATTCCCAACTTTTACATAATAATACTTCCAAAACTTTCCCCAATTTGTCTTAAACTTGATGCAGAAGAGAACCTTCCATATCAGTATAGCCCGAATATCCCCTTGAAACATTGGAAAATACATAGTCTACTGTAGATAAATATTATTGGCTACAACTGAATGTCGAGGCTGAGTTGGATACTGCTGTGTTTGTGGGTCGGTGTTCGCGTGGACAGGTGCGT…
Ss_lncRNA_683	AAAAAAAAAAATTTTTTTTCTACACTCTTTCCCTACACGACGCTCTTCCGATCTGTAAGGCTTATGAGTCAATCACAGATCACTGATAGACAGACTTATGAGTGGATGACAAGACGTTGCTGATAGAAGGATGAGGTCACCGTGATGTAAATGGAGGCTGGGGAGGTAGATGGATCGATACAGACAGAACTCACACACTGATACACACTGATAAGATCGGAAGAGCGTCGTGTAGGGAAAGAGTGTAGATCTCGGTGGTCGCCGGATCATAAAAACAAAAAAAAAAACATGCAAGCAGAGAGTAAGGATGGTTAGAAGGGTTGTTTTGGTTAGTTGATGTGCA
Ss_lncRNA_684	GGGAGACATGCACTACCAGTCAGGGGTTTGGACACACCTACTCATTCAGGGGTTTTTCTTTATTTTGACTGTTTTCTACATTGTAGAATAATAGTGAAGACATCAACACTATGAAATAACACATATGGAATCACGTAGTAACTAAAAAAGTGTTTAAACAAATGAAAATATATTTTATATTTCAGATTCTTCAAAGTAGCCATCCTTTGCCTTGATGACAGTTTTGCACACTCTTGTCATTCTCTCAACCAGCTTCATGAGGTAGTCACCTGGAATGCATTTCAATTAACAGGTGTGCCTTGTTGAAAGTTAATTTGTGGAATTTTTTTCCTTAATGCGTTTGAGCCAATCAGTTGTGTCGTGACAAGGTAGGGGTGGTGTACAGAAGAAGCCTGTTTG…
Ss_lncRNA_685	AAGACAGAGGACAAACCGGTCAGGCAGAGAAGGAAACAGTCAGTCAAACCGTTAAGACAGAGAAGGGAAACAGTCAGTCAAACCGTTAAGGCAGAGAGGACAAACCGGTCAGTCAAACCGTTAAGACAGAGGACAAACCGGTCAGTCAAACCGTTAAGGCAGAGAAGGAAACAGTCAGTCAAACCGTTAAGACAGAGAACAAACCGGTCAGTCAAACCGTTAAGGCAGAGGACAAACCGGTCAGTCAAACCGTTAAGGCAGAGGACAAACCGGTCAGTCAAACCGTTAAGGCAGAGAAGGGAAACAGTCAGTTTTGCAGGTCAGCGGTGAAGTTTTCAAGATAAAGGATGATGATGTGGTAGATTGACATCTCTTCTTGAATTTCCTTCATCTTGACAG…
Ss_lncRNA_686	CTTTTTCGACAGAAAGCGGATTTGTGCTTTCCTGGTGTTGCTGCAATGCTGCCATCTAGTGATGAATTGACTGAACATTCATGACTAAATGACGTATGAACGTCTGTAAACAATAATAACAATGGTAATATGAAATAAAAATCTTAAATAAGAGAGACAGAGAGAGAGACAGAGAGACATAGAGAGAGAAAGAGAGGAAGAGAGAGAGAGAGACAGAGAGACAGAGAGTGAGACAGAGAGAGAGAGAGAGACAGAGAGAGAGAGAGAGAGAGAGAGAGAGAGAGAGAGAGAGAGAGAGAGAGAGAGAGAGAGAGAGAGAGAGAGAGAGAGAGAGAGAGAGAGAGACAGAGAGAGAGAGAGAGAGAGCGAGAGAGAGAGAGAGAGAGAGAGAGAGAGAGA…
Ss_lncRNA_687	TCTCTCTCTCCTTCTTTTTCTTTTTTTTTTTTTAATGATACGGCGACCACCGAGATCTACACTCTTTCCCTACACGACGCTCTTCCGATCTAACCGATGTGAAATGGCTAGCTAGTTAGCGCGGTGCGCGCTAATAGCGTTTCAATCTCGTTCTGAGACCTTGAAATAGTTGTTCCCCTTGCTCTGCAAGGGCCGCGGCTTTTGTGGAGCGATGGGTAACGATGCATCGAGGGTGGTTGTTGTCGATGTGTTCCTGGTTCGAGCCCAGGTAGGGGCGAGGAGAGGGACGGAAGCTATACTGTTACACTGGCAATACTAAAGTGCCTATAAGAACATCCAATAGTCAAAGGTATATGAAATACAAATGGTATAGAGAGAAATAGTCCTATAATAACCTCA…
Ss_lncRNA_688	TTTTCTTACTGCTGTGTCTGCGTCTTATGTTATTTTTATTATACATCTTCGTCTTGCTTTTTTTTTTTTTTTTTTTTTTTTAATGATACGGCGACCACCGAGATCTACACTCTTTCCCTACACGACGCTCTTCCGATCTCTGCAGCCACCTGTGGAATGCACTATAGCCATTTCATTTTAGGGACAGCTCTCGCAAAAAAAAACACACTCACAACAACCCACAGCTACATCCATCCCATAACCCCAGTACACACACACACACCCACACACACACACACACACACACACACACCCACACACACACACACACAAACACACACACACACCCCCACACACACACACACACAAACACACACCCACACACACACACACAAACACACACACACAAAAACAAAACAA…
Ss_lncRNA_689	TTGGAAGTATTTTTGAGGTGATTGCTCACATGAAGGAGTATAAAAATGCTTCTAAACATTCAAATTCATATTCCCATGATGCGCCCATCAGATAGGGATATTAAAACAGTCCTGCCAGCGTGGGTCACAGACCACATGCGTTTTTACACATCATTTGAGGTTATCACAATTTATCACAATAAATGAAAGAATCATATGGGATTTAAAGGATTAATTATATCTTTGATTAATTGAACAATCAAATATTATGGGGAGATAATAGCATCTCAGGGTACTTCACCTTCACTATTTTATACACGCTGTATTTGTTGTTCCTTTTCTGCTACATCTGCTTATGGACATTTTAATAAAAAGCATATCTTTAATCATTATATTTCATTGTGTTCCTTTTGATAGGAT…
Ss_lncRNA_690	ACTGTACACACACGATTCTTCACCGTTTTTTTTTTTAATGATACGGCGACCACCGAGATCTACACTCTTTCCCTAATCCTTTCACTGGGGAAAAGCTGTCTCTCACAGTATAATTCCATGCACAAAATTGTATCTATTGTCGTGATTAAATGCTGATTTACCATTGACACGTCACAAGTAAATGTTTGTAGATGCGTTATAGACATCTACACCATCATTTATCTTATTTGTGCATTTATGTCCAGATGAGACCCAAATGTATATTTGCATTGTATAGTGAGGTCCAGGTGTACCTGTTGTTGTTGAGTAACCTTGACTGGTGTGCCCAGAGCTGCAGGGGTGTT
Ss_lncRNA_691	TCAATGATGTTGGTTTCTTCTTGCCCTTTGTTCTGCTTTTTTTTTTTTTAATGATACGGCGACCACCGAGATCTACACTCTTTCCCTACACGACGCTCTTCCGATCTTTATTGAAGAACAACCGTTTCTCCATTGAACACAATGTTGTGGTCAAGGTAGTTGTTTTATGACTGACTGAAAGAGGGAGACTTTTAGAGTATTTCTTGGTTGGTCAAATGTTGGTTGGCTGAATGTTGGGTCTAGTTGGTTGGTCATTGGCTTGATGGCTGAATGTCAGGTTTGTTGAACATAGATCCTTGTTGATAGGCTGTTAGTTCTCATTAGGTTGTATTTTGGTGGTTTTTGGTTAGACTGGTTCCTAGGACTGGTTCCTAGGAGGAGGAAGTGGAAGAGGAGGCT…
Ss_lncRNA_692	CTGTTTTATTGAAGAACAACCGTTGTCTCCATTGAACACAATGTTGTGGTCAAGGTAGTTGTTTTATGATTGACTGAAAGAGGGGGACTTTCAGAGTATTTCTTCGTTGGTCAAATGTTGGTTGGCTGAATGTTGGGTCTAGATGGTTGGTCGTTGGCTTGATGGCTGAATGTCAGGTTTGTTGAACATAGATCCTTGTTGATAGGCTGTTAGTTCTCATTAGGTTGTATTTTGGTGGTTTTTGGTTAGACTGGTTCCTAGGAGGAGGAA
Ss_lncRNA_693	ACACTCGCACGGACACACACACACACGCACTCACACACGTCACCCCAAACAACGCCGTGAGGGAGCCCTCTTTAACCACGGAGTGAATACTCTCAACACGCACACACACACGCACACACACACACACACACACACACACACACACACACACACACACACACACACACACACACACACACACACACACACACACACACACACACACACACACACACACACACACACACACACACAAACACACACACACACAAACACAAACAAACACAACCAAAAGAAAAAGAAAACAAACACACAAAAAAAAAAATAAAACACAAACAAAAAACAAACAACACCCACACAAAAAACACACAGCCAAATACCCGAACAAAGAAACACACCAAAACCCAACCACACACTAAT…
Ss_lncRNA_694	GTTGCCGTACCGATGCTCTATACATCGTTGCTGTCGATCTATATATTTATATTTTTTAAAGATACGTCGACGATCGAGATCTACACTCTTTCCCTACACGACACTCTTCCGATCTAAACATACTATATATACACACACATCAATAACTTAGACATTTCAGAGAACCACGGTTAAAACCACAGTCATTATATATGAATACATCATATTACTTATCTACAGATTGCAAAAAAGTACAATAATTTACAAATAGTTACAATTTACTATTCTGTTTTCCATACAAAGTACTGCAATATCTTATTACAACCCATACAGAAAAATAACAAAAACAGATTAATAATAACTTTATATACCATTCAGACACTTCCAACAGCTTTATTTTCAGACTTAATACCTTTGAAA…
Ss_lncRNA_695	AATAATTTACAAATAGTTACAATTAACTATTCTGTTTTCCATACAAAGTACTGCAATATCTTATTACAACCCATACAGAAAAATAACAAAAACAGATTAATAATAACTTTATATACCATTCAGACACTTCCAACAGCTTTATTTTCAGACTTAATACCTTTGAAACATAGACCTATACTCGAGTGAGAAATACCTGCACAGTCAAATGTTCACCAAGCATCATTTGATTCAAAAAAGCCTACATATCTCTACTAGAGCTAGCAAACCGTCACACAAGTGCTGAGAAGTTCTTCATCCTCTCCAATACAACTCGCTTTTAAACAAAAAGCCATAACCAAGTAAAAATGAGATCAGCTGCAGAACAAATTAATTCCAGTGTTAAGATCAATATCAGATACA…
Ss_lncRNA_696	TCCAGGTGCGCTACTGTTTTTCAGTCATGGACTGCAGAGTCATCGTTCGACGTTCTGGCGCCTTCTTAGAGCCTATGGGAGCCTTGGGGGGTGTCACGTTGCCGCGGAGATCCTCTATTTTCAATAGAGATGACAAAGAAGGCCAAGAAATGGTCAGGCAGGGTACTTCCTGTACAGAATCTTCTCAGGTTTTGCCTGCCAAATGAGTTCTGTTATACTCACAGACACCATTCAAACAGTTTTAGAAACTTTAGAGTGTTTTCTATCCATATATAATAAGTATATGCATATTCTAGTTACTGGGTAGGATTAGTAACCAGATTAAATCGGGTACATTTTTTTTATCCAGAAGTGCAAATGCTGCCCCCTAGACCCAACAGGTTAAACTAGAGAGATCTG…
Ss_lncRNA_697	TTTTTTTTAAGTATACGGCGCCCACCTAGTTCTACACTCTTTCCCTACACGACGCGCTTGTGATCTGTTGGTCTGAGACATTCTGTAGTGGTACTGCGTTGGTCTGAGACATTCTGTAGGGGTACGGGGTTGGTCTGAGACATTCTGTAGTGGTACGGGGTTGGTCTGAGACATTCTGTAGTGGTACGGGGTTGGTCTGAGACATTCTGTAGTGCTACGGGGTTGGTCTGAGACATTCTGTAGGGGTACGGGGTTGGTCTGAAACAGATGTACAGTATTCTGTGGACAGTAGTTTAATACTAACACTGAACATGGTAGAGACTTCAGACATTGGACTTTAAGATTGACTTAAGTTTTGTGGTTCATGTATCAGTTTCTGGTTCAGACCAATGTAGGGAG…
Ss_lncRNA_698	TCAGTAATGTGTTGTATTGAATTTGCCCCAGACATAACAATAATTTGTATTCAGGACAAAAAGTTAATTGCTTTGACACATTTTTTGAAGTATTACTTTTGCATTTGTATTTGTATTTATTAAGGATCCCCATTAGCCAAGGCAGCAGTTATCCTTCCTGGGGTTCAGCAACATTCAGACAGTAATACACAATTGAAAATATTACATGATATTACATTCCATAACAATTTTAGTCTCATAACACTGCCCGCACATCTACCTCTTACGCTGCCTTTTTCTTTTCTGAGTCTCTGGGATTAGGGTCTGGTCCAAGGTGAACAGTATGTCCTGTACCTCTGACTCGTTGAGGTACAACTCTTCATCCAAATCGAGGTTAGTGATAGCTGTTCCGATGTCCAG…
Ss_lncRNA_699	TAAGACTACATTCATTGTGAATGCATTCTGATTATCATATTATATTAAGTAGCGTATTGAAGCCCAGCCTGAATATTCAGTAGCCTATAGCTGGGTCAGGACTGAGTATTCAGTAGCCTATAGCAGGGTTAGGATAAGGACTGAATATTCAGTAGCCTATAGCAGGGTCAGGGTAAGGGCTGAGTATTCAGTAGCCTATAGCAGGGTTAGGGTAAGAACTGAATATTCAGTATCCTATAGCAGGGTAAGGGCTGAGTATATTATATTAAGTAGCCTATTGAATCCCAGCCTGAATATTCAGTAGTATATAGCAGGGTAAGGACTGAATATTCAGTAGCCGATCAAACGATCGATCGATCAATAGATAGATAGGAGGCTTTTGAACAAAAATGTTTCAGG…
Ss_lncRNA_700	GTCCACATAGATACTAGTCATGCTGGTGTAGCTATAGACTACACCAGCATGACTAGTATCTATGTGGATCCTACTACAGTTTAACCAGCTCAGCTATAGACTACACTAGCATGACTAGTATCTAAGTGGACCCTACTACCGTCTAACCACCCCAGCTATATACTACACCAGCATGACTAGTATCTATGTGGACCCTACTACAGTTTAACCAGCTTAGCTATAGACTACACCAGCGTGACTAGTATCTATGTGGTCCCTACTACAGTTTAACCAGCTCAGCTATAGACTACACCAGCGTGACTAGTATCTATGTGGACCCTACTACAGTTTAACCAGCTCAGCTATAGACTACACCAGCACTCC
Ss_lncRNA_701	TGAAACATGAAATTAAGAAATCAACAGAATGAACAAAATCACTTCTTAAACATATCCCAGCTCATGTTTTTTTTTTTAAACTCGTGTATAATAAAAAATGATATGGTGCAATGACTAGTATTTGGCTATGAGTAACGCCATTTTACTTCTTCTTGGGCTCAAAAACCCTTCAATATTTCACATACTGAACCTTCTCCAGGACAAAGAGTTTTCTCAATAAATTACCCTGGATCATAGCATCCCACAAAGTTCATAATCTCTCCCTCAAACTTCAAAGTCAATTCAGTACTTCAACTTACTTTGAGACAATTCAGAAAGATGCATTGTAGCCAAAGGAATAAAGGTCTGGCAATCAGGTTTCTGTGATTAGTAAAAAAGGCCATTATTGTTGCTATAAAT…
Ss_lncRNA_702	CTAGCTACCTACTAGCTACCTCTCGCTTGACTTTTACGTCCGTCACTGATTTACGTTTCACTCTATCTATTTTTTTTTTTTTTTTTAATGATACGGCGACCACCGAGATCTACACTCTGTTGACACATGTAGCAATTCATCCTGTTTAAAGATTGTTTATCAAAGATTATAAGTTGTGCACAGGAAGTCCACAACTATTAAGAGACCTAGTCAAGCACTTTTGCTTATGATTGTCTGAATAAGGTCAGTGTCCAATGTGTTATCACTGTCTCTGCTACGAAACTGCATTAACTCTATTGTTTGTTTTAATCCTCAATGTCAAAGGTACAATATGTCATGATATGAAGGATCTATTCTAGCTTCCAATTCCTCCCTTGAAGTCTGATTAAAAAAAACACT…
Ss_lncRNA_703	GATGCATGTACATCTGTCTGGTTTATTTAAAGACAAGAGGTAGTAAATAAGGCATTCCAGAGAGGCTGGCAATCAATCAATACTTGTCTTTGGAGAAAGGCACTTGGCTAACGTCCTATCTAATTTATCAACACCACTCGGTCGGAAATTTCTACTTTTTGATTATTTTGGGTTTGTTCTTCTTCGATGGTCCTTGTAGCTGTACCGTTCCAATCTATACACTTATTCCCATATTGCTTAGAGTGTGTTCCCTTGGAGACAACTCTCTTAACCTTGTACACCTTCTCATTCCCTCAGTGAAGACATCTCAAGCCACTGTACATTTT
Ss_lncRNA_704	AATACAACTTAAAAATAGACCATGGTCTCCAAGCTTTTCAGAATTGTTCATTGATGTCAATGGAGTCCTTGTAGTATTTTCCTCCGTAGCCAACAGTACAGTCATCCATAAAGTAGGAAACACTACACTGTGCAGAGGAGTTTAGTAGTACTCTCTACTTTATGGATGACTGCACTGTACATCAGTATCTTCTCGTTGCTGTGGCAGCTTCGTGTTTGGTTCTGCTCAGAACCCCTTCTCAGTCCAATCCGTTGAGCAAATTCAAAACAGGAACTAACTAAATCGTCACAAAAACGTGATGTTTTTTTTGTAATACATTGCTGATGTGTAACAAAATGATCTCATAATTCATAAAAGTGTACTAAAATCATCTCAACCAGTAGAACCAATAAAATGTTA…
Ss_lncRNA_705	CTATATTTTATTAGTATTTATGTAGCCTTTATTTAACTAGGAAAGTCAGTTAAAAGAAAAAAAGCTTATTTTATAATGACGGATTACCCCGGAAAAACCTCCCCTAACCCGGACGACGCTGGGCCAATTGTACGCCGCCCTATGGGACTCCCGATCACGGCCGGTTGTGATACAGCCTGGGATCAAACCAGGGTCTGTAGTGACACCTCTAGCACTGAGATGCAGTGCCTTAGACCACTGCGCCACTGAGGAGCACTGGGTTATCTAACTGCTATGGTTGACTGGCTGCAGTGATGCCTCAAACAGAAGTTGTGAAATACAAGTTATAAGGCTAGAACATGACGTGGTCAGATCAAATCCAGAGCCCCTATTCATATCACATCACACTCTTATTATGTG…
Ss_lncRNA_706	TCTATAATGCCTATAACATGTCTATCAAATCAAATCAAATTTATTTATATAGCCCTTCGTACATCAGCTGATATTCTCAAAGTGCTGTACAGAAACCCAGCCTAAAACCCCAAACAGCAAGCAAAGCATGTGAAAGAAGCACGGTGGCTAGGAAAAACTCCCTAGGAAAAACTCCCTAGAAAGGCCAAAAACCTAGGAAGAAACCTAGAGAGGAACCAGGCTATGAGGGGTGGCCAGTCCTCTTCTGGCTGTGCAGGGTGGATATTATAACAGAACATGGTCAAAATGTTAAAATGTTAAAATGTTCATAAATGACCAGCATGGTCAAATAATAATAATCATAGTAGTTGTCGAGGGTGCAACAAGCACGTCCGGTGAACAGGTCAGGGTTCCATAGCC…
Ss_lncRNA_707	CAGTCATAGTGTATGTACACTTCTGACCCACTGGAATTGTGATACAGTGAATTATAAGTGAAATAATCTGTCTGTAAACAATTGTTGGAAAAATTACTTGTGTCATGCACAACGTAGATGTCCTAACCCACTTGTCAAAACTATAGTTTGTTAACAAGAAATGTGTGGAGTGGTTGAAAAACGAGTTTTAATGACTCCAACCTAAGTGTATGTAAACTTCCGACTTCAACTGTATGTTCTCTCTTAGGCTAGATTCTGACTTTGTATGAATCATGTGGACAAGAGACTTATATTGACAGCTATTGACAAACATAAGGCTCCATTATTGTTGTTTTGATAATGATTCTTAATGTATGATCAGAAGGTTAACAATGCATTTCAGTGTCTTGCGAACCAAAG…
Ss_lncRNA_708	TTGTAATGTATTTAGTATTGAGTTCTGTGTGTCAGAGTGTTGAGGGGCTGTTGTAATGTATTTAGTATTGAGTTCTGTCTGGCAGAGCGTTGAGAGGCTGTTGTAATGTATTTAGTATTGAGTTCTGTCTGGCAGAGTGTTGAGGGGCTGTTGTAATGTATTTAGTATTGAGGTCTGTCTGGCAGAGTGTTGAGGGCCTGTTGTAATGTATTTAGTATTGAGTTCTGTCTGGCAGAGTGTTGAGGGCCTGTTGTAATGTATTTAGTATTGAGGTCTGTCTGGCAGAGTGTTGAGGGGCTGTTGCAATGTATTTAGTATTGAGGTCTGTCTGGCAGAGTGTTGAGGGGCTGTT
Ss_lncRNA_709	AAATCTGGCTGCTGTGATGTCACACTGTGGTATTTCACCCAGTAGATATGGGAGTTTATCAAAATTGGGTTTGTTTTCGAATTCTTTGTGGATCTGTGTAATCTGAGGGAAATATGTGTCTCTAATATGGTCATACATTTGGCAGGAGGTTAGGAAGTGCAGCTCAGTTTCCACCTCATTTTGTGGGCAGTGTGCACATAGCCTGTCTTCTCTTGAGAGCCAGTTCTGCCTACGGCGGCCTTTCTCAATAGCAAGGCTATAATCACTGAGTCTGTACATAGTCAAAGATTTTCTTAATTTTTGGTCTCAGGTATTCTGCCACTGTGTACTATCTGTTTAGTGTCAAAGATCATTCTAGTTTGCTCTGTTTCTTTGTTACTACTTTCTAATGTATCAAGT…
Ss_lncRNA_710	GATAGGCCTACCAGAGACAATACAAGTGGGACTATAGGAGTTATTATCAACTGGTAATTATCACCGTACCACTTTGTTATGAACACATCATTATCATCATGCTTTGAAAAGCCGGTGGTCAGCAGTGAGATGGTCAGCAGTGAGATGGTCAGCAGTGAGATGGTCAGCAGTGAGATGACTGTGTGATGTTAGTGAGCTGTTGGTTGTACATAGCTTCATGGGGACAGATTCCTCACAGAATGCAAAATACTATTGAGCTGTGTTCTCC
Ss_lncRNA_711	ATTGTTGCTAGCTCTCCTATGTACATCTCCTTTTTTTTTTTTTTTTAATGATACGGCGACCACCGAGATCTACACTCTCACTGAAATGTTTTGATCAGGAAGTTGTCTAAATGGGATATAATGTTTTTGTTACTGAGTGAAGGAAAAGTAGCCAACAAGTGCTCAGCATATGTGAGAACTCCTTCAAGACTGTTGGAAAAGCATTCCTCATGAAGCTGGTTGAGAGAATGCCAAGAGTGTGCAAAGCTGTCATCAAGGCAAAGGGTGGCTACTTTGAAGAATCTCAAATATAAAATGTATTTTATGTTTAACACTTTTTTGGTTACTACATGATTCCATCTGTTTTATTTCATAGTTTTGATGTCT
Ss_lncRNA_712	TGTTATTGATACGGCGACCACCGAGATCTACTCTCTTTCCCTACACGACGCTTTTCCGATCTATGGGAGAATCTCAATTGCAAACTCCTCGCGTCCTCTCTCTTTTTCAAAACCCATTGGATGAGAAAGCCAGAGGTCCCGCCCCTCTGACGTTCTCCTCCAGTGGGTTTTGAGGAGAGAGGACAGGAGGAGTATGCAATTGAGAACTTCCCATAGAAAGGAGTTTGGATTGTTCATGGAGAAGAACAGTTCCCCAGGGCCACAAGACAGGGTCGATTACATTTTCACCACCGGTCACCCCTTCCCTTTAAGACAAAGTCCATTTTTTGTGTTGTTAGTTACCATTTAATATATATTTCCAAAGGTGCTCCTGCTGCCCAATGAAGCACTGTAAAGGCA…
Ss_lncRNA_713	ATTGTGCATGGTTACTAACTTTTTTTTTTAATGAAACGGCGACCACCGAGATCTACACTCTTTCCCTACACGACGCTCTTCCGATCTAAGAAATAAAAAAAAAGTACTTTTAGCACTGAAACCAAAGGAATTGATTCCTCTATTAGAACTAACTGTTATAATGGCAGAATAGCGACCTTCGCTGGACCCGGGCTCAGTCCCGCATGGGGCGACCCCTCGAATTCGCTACAATAGATTTGCTTTATCTTGGCGCTTTGCGTCCAGCCTCAGAGATTCTAATTAAGTTTTCAAGTGTTTCCTAATTTAAAAAAAATATATATATATATATATATATAAAAATAAAAAACATTT
Ss_lncRNA_714	GTTGTTGGTTTTGTTGTGGTGGTGGTTGTTTTTCTGATGGTGGTTGTGGTTGGCTTTGCTGTAGTTATGGTCGTGGTTGCTTTTCTGGTGGTGGTTGTGGTTGGCTTTGTTGTAAGTGTGGTTGCCTTTGTGGTCATAGTTGGTTTTGTGGTGGTTGTGGTTGGTCGGTTTGTGGTAAGTGTCACAGCCTTTGGTCCTTGAGCTGGTTTCTGCACCCCTTTCCTCACTGACACCCTCTCCACTGTAGAGTTCACTCTGACCTCTGACCCCGTGGTCAATACCCCCTGGCCCTGAGACTCAACCACCTGGCCCT
Ss_lncRNA_715	GCACACTTTACAAAACATATCTTATTATGCAAGCTTGCTTTCATCGGTTAAATTCTGGGATGCTCATAGTGCTATATGACTAGCAAGTTTGTGTTGCTCTTGCTCAGAGATGGATGTGCTATACAGGGTTGTGTGTGAGTATCGCAGGCTTTTCTGGTTGTCTCAGATGTGAAATAGAAAGCAATGTCAACATAGTGTGGTTTTAATTCATTGGAAAGGTGAAAGAACTGAAAGCTGAATTATGGTTGACACAGGAACATGCAGTTGTGTGGGGCTTAGGCCAGACTGCTTTATCCGTCTAAAAACAAAAAAAAAAAAAAAATAGAAGGGAGAACAGGGTAAGAATGATAACAAAAGAAAATAGAGTAAAAA
Ss_lncRNA_716	TCATCACATCTGGGGACCATCACTACCAGCATGACTAGTATCTATGTGGACCCTACTACAGTTTAACCAGCTCAGCTATAGACTACACCAGCATGACTAGTATCTATGTGGATCCTACTACAGTTTAACCAGCTCAGCTATAGACTACACCAGCATGACTAGTATCTATGTGGATCCTACTACAGTTTAACCAGCTCAGAGATAAGAAGAGCGTCGAGGACTAGTATCTATGTGGATCCTAGTACAGTTTAACAAGCTCAGATATAGACTACACCAGCATGACTAGAATATACGTGGACCCTACTACAGTTTAACAAGCAGCACTATAGACTAAACGAGCATGACTAGAAACTACGTGGACACCACTAACGTTTAACAAGC
Ss_lncRNA_717	CAGATACAATTACTGTAGCTGCAGATAAGATCCATCATCATTATTCCATATAATTTTTAGAAGCTGTTACAGTGAAACACAATCAAACCATGCTTAAATACAATATATCTGTTGATAAATAAAATAAGAAAAAAATCCTTAATGTACAAGGTGTTACTGTGTCCCGCCATCCCTCCATCCCTCAAGGACCTGGGGATGTGCCTGGCTTCACTTGAGAATAGACCAAATCTGCCTCAGGTGGGTTTGCAGTTTCTGTGGTCTTCCTTGTCTTGACCTCAGAATAGACTGGATTTTCTTTTGGATCAGCTGGAATTTTTAGATCGGAAGAGCGTCGTGTAGGGAAAGAGTGTAGATCTCGGTGGTCGCCGTATCATTAAAAAAAACAAACGACACTTTAC
Ss_lncRNA_718	GTAGATGTTGTGTTTTTTTTTTTTAATGATACGGCGACCACCGAGATCTACACTTACTGTATGACAGAGTGATAGACCATTTCGGCAACATGATAGAGAGGAGAATGGCATTGGCGTTTCTCTAGAAGTAGGGTAATCTACCCTACACTACAGTGCATCGGACTGAATTACGAGGAAGCAAGGAAGAGGATGCGTTTTAAAGACCCTGGTACATTCCAATGAGCTGGAGCTATCAAACATCACATAGTTCCTATAGCAGGACTGCTGCCAAGGGGAGATGTGTTTATGTCTCACTAATGATGACAAGACGAGGTAACAAGCCAGTTTCTGGAATGGAGATGTAGTCCTTGTGCCGGTGTGTATTCAGCTAGGTTCAGAATGTTGCATATAGAAATATAA…
Ss_lncRNA_719	GCCGCCCCTACACTCGAACCACTATGCTACCTGCCTCCCCTCTACTCTAACCACTAGGCTACCTGCCTCCTCTACACTCTAACCACTAGGCTACCTGCCGCCCCTACACTCTAACCACTAGACTACCTGCCTCCTCTACACTCTAACCACTAGGCTACCTGCCGCCCCTACACTCGAACCACTATGCTACCTGCCTCCCCTCCACTCTAACCACTAGACTACCTGCCGCCTCTACACTCTAACCACTACGCT
Ss_lncRNA_720	GGATGTTATTGAAAAGCCCCTTTTACTGGACGCTTCCTTGGGGTGTCACATTATGTAGGGTCAACCTAACCCCTTCATCCCCGTGACCATAACGCTGTAGCCACCTGTGGAACGTACTATAGCCATTTCATTTTAGGGATAGCTCTCGCAAAAAAAAAACACACTCACAACAACCCACAGCTACATCCATCCCATAACCCCTACACACACACACACACCCACACCCATCCTCTTCTCTCCTCAAGGCCCTGAGATCGGAAGAGCGTCGTGTAGGGAAAGAGTGTAGATCTCGGTGGTCGCCGTATCATTAAAAAAAAAAAAAAAAACAAAAGAGACACACACACACGAGGAAGAGACATCAGCAGAGAACACCA
Ss_lncRNA_721	TGCACACTCCTAGCACTCGCCCAACCAGCCTCATGAGGTAGTCAACTGGAGTGTGCCTTGTTAAAAGTTAATTTGTGGAATTTATTTCCTTCTTAATGCGTTTGAGCCAATCAGTTGTGTTGTGACAAGGTATGGGGTGGTATACAGAAGATAGCCCTATTTGGTAAAATACCATGTCCATATTATGGCAAGAACAGCTCAAATAAGCAAAGAGAAACGACAGTCCATCATTACTTTAAAACATGAAGGTCAGTCAATACGGAACATGTTGAAAGTTTCTTCAAGTGCAGTCGCGAAAACCATAGAGCGCTATGATGAAGCTGGCTCTCATGAGGACCGACACAGGAAAGGAAGATCCGGAGTTAACTCTGCTGCAGAGGATAAGTTCATTACAGTTAC…
Ss_lncRNA_722	AGTATTCTGACCCTTCCTCACATTAATCATCTCAGATATCGTCGCCGCCAGAGTGACTAGTATGTATGTGGACCACACCACACTTTAACCATCTTATCTATAGACTACCCCAGCCTGATTAGTATCTATGCGCACCCTACTACAGTTTATCCAGCTCATCTATAGACTACACCTGCATGACTAGTATGTATACTATGCTACAGTTTAACCAGCTCAGCTATAGACTACACCAGCATGACTAGTATCTATGTCGACTCTGCTCTAGTTTAACCAGCTCAGCTATAGACTACACCAGCGTGACTAGTATCTATGTGGACCCTACTACAGTTTAACCAGCTCAGCTATAGACTACACCAGCATGACTAGTATCTATGTTACCCTACTACAGTTTAACCAGCT…
Ss_lncRNA_723	CAAATTAGACTTCATAGGTCCTTTTAATGAAAATACTGTATTTAAAACAATTATTTTCCTGAAAAAAAATATCATCTTTCAAGAAAGTAACTATGTGATTTACATTAATAGTTTGTATGATTATGTCAACGTAATTGTGTATTTCTGGAAAAATAAGGAAAAAATACAAAATATAACGGACCCAATTTATATAATATCAGGGTGTTATATTTCTTTAATAGATAGGAATGATTTCTACATTAAAACTGAGCTCAGAATTAATGATAACGATATTGAACTTGCAATTCAGGAAGGCAAACTTAATGTATCTGATATTGTAATTAAAGGAAAACATTTAAATAATGTCCCATATAGTACATTAGATAATAAGGTATCGATGAACCTAGATTTCTGTCTTGC…
Ss_lncRNA_724	AAGCACGGTGGCTAGGAAAAACTCCCTAGGAAAAACTCCCTAGAAAGGCCAAAAACCTAGGAAGAAACCTAGAGAGGAACCAGGCTATGAGGGGTGGCCAGTCCTCTTCTGGCTGTGCAGGGTGGATATTAAAACAGAACATGGTCAAAATGTTAAAATGTTAAAATGTTCATAAATGACCAGCATGATCAAATAATAATAATCACAGTAGTTGTCGTGGGTTCAACAAGTCAGCAACACTAGAGTAAGTGTCAGTTGGCTTTTTCATAGCCGACACTATGACGTGAAAGGATCGAGTCAGAGTCAGGAAGTATTTAAGGGTCTTGGTCGATCTCCGGAATGGTGGTAGCAGGGTTTGCTCCTCAACTTTTAGGGAAATACACTACATGACCGAGATCG…
Ss_lncRNA_725	AGAGTAGGGGTTCTGAAGTTATGGACACCACCAGGGAGGGAGAGAGAGAGAGGAGGGGTTCTGAAGTTATGGACACCACCAGGGAGGGAGAGAGAGAGAGGAGGGGTTCTGAAGTTATGGACACCACCAGGGAGGGAGAGAGAGAGAGGAGGGGTTCTGAAGTTATGGACACCTCCTCTCGCTCTCTCCCTCCCTGGGGGTGTCCATAGCTTCAGAGATCGGAAGAGAGACGTGGAGGGAAAGAGTGTAGAGCT
Ss_lncRNA_726	AATAACTAAAAACTCCAAAAAAAAAACCAAAAAAAAAAAGGGCACTACATGGCAGTTAGTGAGATCGATAAAAACATAACCTACAGTTTATTTGTATTTGTTTAAAGCGTCAGTTAATCTTTTGAAAGTAAAATCGTCTTTTTTTTTAATGATACGGCGACCACCGAGATCTACACTCTTTCCCTACACGACGCTCTTCCGATCTCAACAGCCAACAGACACTCTCTCCTGAATATCCAGAGTCCAGGGATGAGGAGGAGTGACATGCCTGTTGCTCCTGATGACATACCTACTCTGGCAGATACCCCTGATAGAGGTGTTGTTCAAGGGGACGGAGAAACAACGACAGGAGAATGGAAAGGAGACTTTCTTATCAACTTCTCTGTCCTCACATGGTCT…
Ss_lncRNA_727	GACTATATGACTCTTATACAAGCGAAACACACCAGAACAAAAAAACACGATGAGGAGAACACAGAGATTGAAATGTTTTTTTTTTTTTAATGATACGGCGACCACCGAGATCTACACTCTTTCCCTACACGACGCTCTTCCGATCTCAGACACTCTCTCCTCAATATCCAGAGTCCAGGGATGAGGAGGAGTGACATGCCTGTTGCTCCTGATGACATACCTACTCTGGCAGATACCCCTGATAGAGGTGTTGTTCAAGGGGACGGAAAAACAACGACAGGAGAATGGAAAGGAGACTTTCTTATCAACTTCTCTGTCCTCACATGGTCTTTTTAACAGACAGTGGAACAGGATAGATGAAGAATGGTAGAATGGTCTTGACAGCAACAGCAACAAACC…
Ss_lncRNA_728	ATTGGTGTCCTTTAGTAGTGGTTTCTTTGCAACAATTCGGTCAAGAAGGCCTGATTCACACAGCCTCCTCTAAACAGTTGATGTTGTGTCTGTTACTTGAACTCTGTGATGCATTTATTCGTGCTGCAATTTCTGAGGCCGGTAACTCTAATGAGCTTATCCTCTGCTGCAGAGGTAGCTCTGGGTCTTCATTTCCTGTGGTGGTCCTCATGAGAGCCAGTTTCATCATAGCGCTGATGGTTTTTGCGACTGCACTTCAAAAAACATCGCTTATTTGAGCTGTTCTTGCCATAATATGGACTTGGTTTTTACCAAATAGGGCTATCTTCTGTATACCACCCCTACCTTGTCACAACACAACTGATTGGCTCAAACACTTTAAGGAAAGAAATTCCACAG…
Ss_lncRNA_729	TTTTTTTTTTAATGATACGTCGACCACCGAGATCTACTTTTTTTTTTTAATGATACGGCGACCACCGAGATCTACACTCTTTCCCTACACGACGCTCTTCCGATCTTTAGCAGGAAAGACGGGTCAGTAAAAGGGAAAAGCCCATTTCAAACAAAAGACAACTGTCTCTACGCTACGGTACAAGATCCAAAACACATCCACCCCTATTCTCTTCTACTTCCTTATTTACAACCAGCCCATCCCAGCCCCCACACTAAGTTCCATCTTTCATGACCAGAAAACTAAAGAGAACTAACTGGACTGAGTGAGGTGAGGAGTCTGAAGAGAGTAACGCTTCTCTCCTCTGTCAGCTTGTGCGATAAAGAAATAGTCTGACTCTTCTCTTTCTGCTTGTTAGAG…
Ss_lncRNA_730	ACTACATCAGCATGACTAGTATCTATGTGGACAAAACGACAGTTTAACGAGCTCGGCTAGAGAGTAGATCAGCATGACTAGTATCTATGTGGACCCAACTACAGTTTAACAAGCTCAGCTATAGACTAGACCAGCATGACTAGTATCTATGTGGACCCTACTACAGTTTAACAGATCGGAAGAGCGTCGTGTAGGGAAAGAGTGTAGATCTCGGTGGTCGCCGTATCATTAAAAAAAAAAACAGAAAAAAGAGA
Ss_lncRNA_731	GACCATGCTGGTCATTTATGAACATTTGAACATCTAGGCCATGTGCTGTTATAATCTCCACCCGGCACAGCCAGAAGAGGACTGGCCACCCCTCATAGCCTGGTTCCTCTCTAGGTTTCTTCCTAGGTTTTGGCCTTTCTAGGGAGTTTTTCCTAGCCACCGTGCTTCTACATCTGCATTGCTTGCTGTTTGGGGTTTTAGGCTGGGTTTCTGTACAGCACTTTGTGATATCAGCTGATGTAAGAAGGGCTATATAAATAAATTTGATTTGAGATATATAAAAAATCTTGGCTGACATGGGATAATTGACTGGCAATCAGTGAGAAACAGTTGATGCACAACCAAAAATTTCAAAAATTGCACCTTGTGTATTCTACTATTCTAACGCTCAACAGTAAA…
Ss_lncRNA_732	CAAACAGAAACCCGCCATCTTGGAGTCAATAAAACTAAGAAATTACATTATAAATATTCACTTACCTTTGATTATCTTCATCAGAAGGCACTCCCAGGAACCCCAGCTCCATAATAAATGTTCGATAAAGTTAATATTTATGTCCATTTTGTTTGCGCGTTAGGTTCACTATCCAAATCCACAACGCGCATGCTTACTTAGTCCAGACGAAAAGTCAAAAAAGTTATACTACAGTTTGTAGAAACATGTCAAACGATGTATAGAATCAATCTTTAGGTTGTTTTTATCATATATCTTGAATAAAATTCCAACCAGACCTATCCGTTCTCTTTAGGAGTGAATATGAACTCAGCTCGCTCCCAAGTC
Ss_lncRNA_733	CTCTCAGTAGAACAGGGCAACCTGTGTAACAACGCCCAGAGCATCGGACTGAGCCTCCTGCTCCTGGTGACATCCATGGTCTCTGTTGCCCTGTTCTACTGAGAGACACTGTGCCTTCACCTCCTTACCTCTCTTCCTCTCCTGGGCATTGCCTCGTTCTGTTTACTAGTTCCATCGTAACAGGAGCTTCCCTGTCATTGTCCACCCCCCCATCTCCCCATGCACCAGAGATCGGAAGAGCGTCGTGTAGGGAAAGAGTGTAGATCTCGGTGGACGCCGTATCATTAAAAAAAAAAAAGAAACAAAATAC
Ss_lncRNA_734	GAACTGATATACATAAAAAACAAATAATAATCAGGGTGACAAAGTAGAGTGGCATAGCTATTCTGTATCGAGTCCCCGACTCTAGTTGTTTTTTTTTTTTTTAATGATACGGCGACCACCGAGATCTACACTCTTTCCCTACACGACGCTCTTCCGATCTTGAAATCATCGGGATGTATTTCTGCTTCATCTGAATTCTCCTTAATTCTACACGCTCCAGTGCTTTATTAAATCATTAAAGAGTGACAAGCGACTACCGAACACTGTGGTCACACACGCACGCACACTGACCCACCCACACACACACACACACACAACAGAGGAGTGTGGAGCCACCTTAAGGGGGGCGCGCGGTCGTGTGGAAATTGATAGAGGGGACTGGTACCATACACATCAATG…
Ss_lncRNA_735	TTCCAACATGAGGCATTGCGTCAATCTTTATATTCTTTTACATTTTACACGAATTGATTGGAAACTGCATTTTGTAATTTTGTGAAATAAATGTTTTTATTTTATTTTTTATTGTACTCTGGAAGGAATTGTCTTTGTTAGCCAAAACAATCCCTCTGCCTCATACCGCTAACTGGGCGCTATGTCACTCAAATCCAGTTGTCGTTTCATTCTCAGCTATGCAGAAGCAATGACTTGAGTGACCACGATATTCAACCTGCAGAAAGTTGCACTTCTGTTGTTTTCCTGTAAATAAGTTGTTGTTGTTTACAGCTACAGAAGTTGTCCGTGATCCACATGACTGATAACTACTGTCCCTACTGTCTCTACTGTCCCTACTGTCTCTACTGTCTCTACTGT…
Ss_lncRNA_736	GTATGTAGTCGTTTTGTATCAAAGTTGCTGTTACCATGTAGATGTTGAATCAGCGACGACAATGAGCGTTTCGTAATTCGGTTTTTTTTTTTTTAATGATACGGCGACCACCGAGATCTACACTCTTTCCCTACACGACGCTCTTCCGATCTGGAAAATGAATTCATATCTCTGACAGAAGGTCCACTAAAAACGGAAAGACAAAAATGTATCCCTGATAGTGGGGTCTCTATTCAAAACAGACCCCAGATCCCTTCACCAAAGCCAAATAAAACTACATAAAGTTCCATAGAAACACCACACTTCACAGCTGGCATAATGTTTCCCTCTCATTCACTCACCAAGCTCTCTAAATGCTGGTAGCAACACCCCTCAGCACAAAAAACCTTTCAGCACAAT…
Ss_lncRNA_737	ATTCTCTTCTTTGCTTTCGCTTGTCATTATTTTTTTTTTTTTAATGATACGGCGACCACCGAGATCTACACTCTTTCCCTACACGACGCTCTTCCGATCTAAAGCTCTGAGTGAAATGATATGCATCTGACAATACCCAGGTATCCATTCATTCCTCATTCTGCCACTCAACGGAATGTTGAATGACAGCGGAATGTTCCACACTGGGTTTGGTTAAAGTTCCGGAACACTTCTAATGTTGTGCTCCAGAGTAACAGTGGTAGGAAGGATGGTATTTATTCCATATTATTACAGACAACAACATGGTGTATACCATATCGCCCTGCAGCACTACACACTGGTAGCTTCACAATTCACATGGCAGTGTACAACAGATCGGAAGAGCGTCGTGTAGGGAAA…
Ss_lncRNA_738	TTGCACCCTCGACAACTACTATGATTATTATTATTTGACCATGCTGGTCATTTATGAACATTTTAACATTTTAACATTTTGACCATGTTCTGTTTTAATATCCACCCTGCACAGCCAGAAGAGGACTGGCCACCCCTCATAGCCTGGTTCCTCTCTAGGTTTCTTCCTAGGTTTTTGGCCTTTCTAGGGAGTTTTTCCTAGGGAGTTTTTCCTAGCCACCGTGCTTCTTTCACATGCTTTGCTTGCTGTTTGGGGTTTTAGGCTGGGTTTCTGTACAGCACTTTGAGAATATCAGCTGATGTACGAAGGGCTATATAAAAATAAATTTGATTTTGATTTGATTTGATTTGAAGATAGGCCCATGATATTTATAGCACAGTGTAACCAGGACAAGCCAAA…
Ss_lncRNA_739	GCCGCTGGGCCTAAACAGGTGGACCCGGGTAGTCATTAGTACGAAGTTACCCCTAGACACTAATCTAGTGTCAGTTTATGTTTCCCACCCCTAATAGTGAAGGTTAGTGCTTGGGGAGCGTAATCTGATCTGAGCTCTGTGGTTATGGATAACTTTGATCGAAGCAGACTTGAATGGGGAGGGATATTCCTGTGGACCTTATCGATGTGCAATAGTCTCCACACAGGGCGGGCCTGTTCAAGACATGCAGGGGAAAAGCACAGCTAACCAAGAACCGATGCCTTAGGAACAATGACATGCCATTTTACTGATAATAATCCCGTAGTTTTGAGCCTGTTCTACAGAAAGGCTGTTGACTCATTATGTGCACTTAACAAGGAACACGTCCTTTTCACTTCC…
Ss_lncRNA_740	ATTTGTAGGTGCGTTGCGGTAGGTCTATCTGCGGTGGTACATGTCTTTATATTTTTTTTTTTAATGATACGGCGACCACCGAGATCTACACTCTTTCCCTACACGACGCTCTTCCGATCTAGCAGAATAAATCATCACATCTGGGGACCATCACCACCAGCATGACTAGTATCTATGTGGACCCTACTACAGTTTAACCAGCTCAGCTATAGACTACACCAGCATGACTAGTATCTATGTGGACCCTACTACAGTTTAACCAGCTCAGCTATAGACTACACCAGCATGACTAGTATCTATGTGGACCCTACTACAGTTTAACCAGCTCAGCTATAGACTACACCAGCATGACTAGTATCAATAACAACCCTATCACAGTTTATCTACTTCAGCTATAGA…
Ss_lncRNA_741	GTGTTATTTACTTTACTCTAAGGTCACTGACTTTGCTTCTTAATTCTATTTTTTTTTTTAATGATACCGCGACCACCGAGATCTACACTCTTTCCCTACACGACGCTCTTCCGATCTCTCACTCACTCACTCACTCACTCACTCACTCACTCACTCACTCACTCACTCACTCACTTCTATGTTACCACAGCGACAGCAAACCTGATCAATGATTGGTCCCTCAACACAGATTCTACTTCCTACTTCCTGTCCCTCTAGGTCACATGATCACATGTTTTGCTATGATGCTAAATGAACAACAGAACACATACCGGTAATTAGTAAGTAAGCAATATTACAAACAAAGTAAACAAACATAGATTAATGAAGCAAATAACAAGGACTTCATATGGAAAAGTA…
Ss_lncRNA_742	TTGCAAACTGATATGTGACACATATTAATGCCAAAAATAACATGCAAAACAGGCAAAAAAATTACAGGTCGCCACTATATCTTCCATTCACCATAAGGTTCAATGGACTTGCATCCACTACTCCTGGTACGTGGAACGTGGTGCTTTAGATTTCCAGCCATAATTTCCACCACGACGTCAGAGATGACACCTTTTACCGGTGCCCTGTTCAGAAAATCAAAGCTTTCTACATCATACTCTGATAACTCCCAGAGAAACAGTTTATTTTTGTTCTTGTGATATACAATACATCAACACCATACCACTCCTGGTCACTTTGATTGGCTCCACCTTTCCCAGTACACCCTCCACCCTCTCCTTGACCGCAAATGGATCTCCCAAAATCACATATTTATCTAT…
Ss_lncRNA_743	CTCTTATGCAGAGGTGGCACCACATTTCCCAGAGTGGTGTGGCGATTATCATTTTTTATTCTGAACTGGTAACCTAACCAGGGAAAATGCTGGTATGCCGTGGTTCATCTGTTGTAAAAAGGTTTTATATGGGCTCTGATGGGACAAGAGTTTTTGTAATTAGGTCACATGGTTTAAAAAAAAACTCCTGGCCTTGGGGAGGATGAAAACCCTGTCAAACTGCAGCAACATTGTAGTGTACTTGTTCACAACAGACACAGAGAAACCAACATGATTGGACAATACATCTCACAGGGCTGAGCTTGCTTTATGCTGGTTTGCATCTTGTAGTCCTGCCCTATGCAACTGTAGGCCTAAT
Ss_lncRNA_744	ATAACAGTATACTGCAGTATTGACAAATATGTGCAATAATGAATTAGCATGAATTAACATATTCGTACTTAGCTAATAACAGACATGTTTCTATTTTCAGTATTTCTCCCATGTATTCACTCATGTAGTCTTTATTATATTGCAGTCAGGTGCAGTGATATCTGGTGATATGTGAAATGTATTCCCATTGGATCTCCTTGTATATCATCCCCCTTCAGAGCCATGCTGATTGTTGTTAAGACAGAATCAGTTGTCCATGTACATTTTACATTCTGTAATAGCAAGGTATTGGCATATTCGTCATATAAATATTGGTAAGACAAGTTGACCTATACATAGAAGAGCACAGACACAGAAAGAGTACAATTGGTTTCAGAATGAATAGTACATTGGTTGGGC…
Ss_lncRNA_745	AAACAATGTTAATTTTTCTTTTTTTTTTTTTTAATGATACGGCGACCACCGAGATCTACACTCTTTCCCTACACGACGCTCTTCCGATCTCCACTAGCTGAGCCTATATTGTACTATATGTAAGTATCTTGTTTGTGTTTTTTACATTTTCTTCTGAATCTGATGTTTGTGCTACTCATCTGAAAATGTGGCGTCTAATTTGACTAATATTCTACGTCCCAATGGTTGCCCTACACACACAGCACACTGACGGGATGATTATATCCCCCTACAAAATGCTGATTAGCACCAGTCACATTTGTCTGGGGCCTGTTCCAAAAAGCTGGATCAATGAGTTAGCCAGCAAACTGGCCCAAATTGCTTGAAATGACTCAACAACAGAAACAACTATTATACAAA…
Ss_lncRNA_746	CTACGTCCCAAAGGCTATAGCATGTGAGTATTGAAAGGACAAATCACTACAATATTTTTTTATAATAATTGTATCCATCTACCACCTCCTAACCATCACACAATATTGCATCATGTACTCTTGCTGCTTGGGCTATCACACCTGATTTATATTGGTTCTATTTACTGCAGCTGCCAAGTAAGCATGTCAAGTATTTGCCTACTAAATCAGTCTGATGTATTAGGCAAGTCAACTATTTGTCATTATCATAGATGTAGAACACTGCAGATTATCAACAGACAGTAATCACCATAAATTATATATGGTTTTATTGTCTACGGGCATTACTCTTTTCATAATCTGTAGTTCTCAAGCAACTAGAACAAGTAGCTAGATAACATCAATAGTTCAACGTTTCTA…
Ss_lncRNA_747	AATGAGTGACAAGGAATTGGCATGTGTACAAACAGTGGCACTCAGGCTAGTGTGAATATTTCTCTGAAACAGAACCTGGATGAGCTCTACACATGTAGGTTGTTTATGATGATCGCTGAGCTCCTTTTAGATGTAGGTGAGCCTGCAAAATGATCCACTGTCCCCCTCACTGATGTTGACATGACCCCACAAGATGGTAGACCTTTTAATACCATAGAGGACTCTAGTGCCCAAAAGCCTGTTTAAGCACAGGCAGCGCCATTGAGGACTTTCACCATTTTGAAGTAGTCAACTGGGTGGGACTTCCTATAGGTTAAAGAAGGGTCGCATAATTCCATCCAAGTCACCACCAATGAATTATACTCGGTGGTAAATCGCCAACCGTGGCGTTTATACTGT…
Ss_lncRNA_748	TGGAGATTGTGAGTAGAATAAAGAGGACAGAATAACTATACACTAGGGCCTGAAACGGAGACATTCCAATCTTGAGAACCAGTCGATTTTGGTCGAGTGGTGGGACATAAAAGCCTTTCGTGCTAGGCCATTATGGGCTGATGGAGGAACAATAGAGCCCTGAGTACCTGGCCGTTAGGCCGTGATGGAGAAACAATAGAGCCCTGAGTAATAGGCCATTAGGACCTGATGGAGACACAATATAGCCCTGAGTACCAGGTCATTAGGACCTGATGGTAGCAATATAACCCTGAATACAAGGTCATTAGGACCTCATTGTAGCAATATAGCCCTGAGTACCAGGTCATTAGGACCTCATTGTAGCAATATAGCCCTGAGTACCAGGCCATTAGGACCTGA…
Ss_lncRNA_749	AAACTGAGTTTAAATATATTTGGCTAAGGTGTATGTAAACTTCCGACTAAAACTGTATAATAAATAAACAATTATAAAGACTAACAGAAAATACATTCCATACAAAACTAAATAAAGCAGTTAGTATTACAACTTAGCTATTGATAGCAGCAGATATACTGTTATATCACAATACTGTTAGTGTTAATGCAGACACATTTTCAGAGATTTTCAAACAACTAGTGCAATAAATGTAGATAAAATAAGAAATAGAAGTACTATTTTAAGAGCTTTTTTCAATAAAAACTATACCTTCAAGAATGTGGATCTGCAGTTCTGTAAGTCAAATCAAATTTATTTTTTTTTTTTCAAATCAAATCAAATTTATTTTTATATAGCCCTTCGTACATCAGCTGATAT…
Ss_lncRNA_750	CTCACCACACTAGACCTCACCACATTGTCGTGTCTTTGGCTATTGAGTGATATGACATGCTATTCTATAAAATCCTTTCTCTGTAATTAATATTACCTGATTAAGCTAATCAGGTAAATGTAATTAACTACAAAGTCGGGGCACCACGGAAAAATGTGTAAAGAGCTGTTATCTTCTGAATAAACTCTTAAAGACCTGGTCATCTTTTATATCAATAGCAGTCAATTATTAATCGTCACCTTATCCAGTCTCATCTGAACGTTGTAGAATTCTTGGTTATCTTCACGAACACTGGCTAACAAGTTGAATCAGCAATACAAACTTTGGTTTAATTATTTATTTACTAAATACCTAAATAATCACAGAATTACATATACACAGAATGCAAATTATGTCATA…
Ss_lncRNA_751	CAATCGTCATTGCCTAACTTGACCTCTATGCCGAACCTGAACCATATATCAATCTAAAAAGATTGGTTAAGCAACTGAAGGACAAACCTAACAGACAAGCGGTAGAGTAAGTTTGAGTGTGGTTTTATTGAACATTCTGGCTTGTATGGAGCATTTGCATGATTTTGAAGGCATTACTTTCAGGGTGGGGCTGTAATTGTGTATTACAGCCTGATTAATCTGATTAATCAAATGACAAGTCATAATTTACTATAGGTATGTTTTGATTGGATCAAACTACATTCTTTGAGATTGGGACATGGGTTACTGAATAATTATCTTAAACATTGCTTAGTTAATCGAGCTTCACCAATTAAACTTAATCCCCATAATAACTTTGCTTGCTTCATCAATTTGGGA…
Ss_lncRNA_752	TTTTACATGTTTAATGGTTTATTGTAAAGCTTGTACCAAATCAGAGGAACGTCTAAAATATGTCCCAGTTATATAGAAGACAAGACAACCATTACAGAGCAGAAAATGAAGGGTGCTGAAACCATATAGACATTATGAATGAGACATGAAGGAGGTTACTTCCAGAGGTGATGGCAGTACAGGGGACTTTTAAAGTCTAAAACATGAAGAAATGAAATCAAAGACTGAATCTATTCTCATTAACCAGCGTCTCTCAAAACCTGTTTTACCACAGTATTTTCACCATTTACTGAACATATTCCGCTGTTCCTTTAAGAACAGGTGTGTTATTTGTTAGTGAAAAGACAACAGTTCAGCAGGTAAATAACCCCTAGAATAACTTACTGTGTTAAAGCAGAT…
Ss_lncRNA_753	TTAACTAAAAAGTCGGGGCACCACAAAATAATGTTTATAGAGCTGTTATCTTCCGAATAAACTCTTAAAGACCTGGTAATCTTTTACGTCAGTAGCAGTCAATATTTAATCCTCACCTTATTTAGTCTCATCTGAAAGTTGTAAATTCTTGGTTATCTTCACGAACCCTGGCTAACAAGTTGAATCAGCAATACCAAATTTGGTTTAATTATTTATTTACTAAATACCTAAATAATCACACAGAATTAAATATACACAGAATGGATCATACATTGATTACAAATTATGTCATAAAGAAAACGTCCCTGGTAGACGAAGCTGACATGACGGCTGGTTACACAAAGGAAAGGGGGTTGGATTTGAGTGAAAGAGCGGAAAGACTGAGGAACAAAGGGAGAA…
Ss_lncRNA_754	ACTATATCTATTTCTTTTTTTTTTTTTTTTAATGATACGGCGACCACCGAGATCTACACTCTTTCCCTACACGACGCTCTTCCGATCTGAGAATCCTGCCAGGGATTGTTGTAAAGTGTGTAGATAAATTAAATGTAATGTTAGTATAGTGAATGACAGTAAAACACTCCTAACAGTCTACTACTACTGAGACAGGTTGGTGTAATGTTAGTATAGTGAATGACAGTAAAACACTCCTAACAGTCTACTACTACTGAGACAGGTTGGTGTCAGTTTAATCAGACAAAATGGAGCTGACTGGATGTGGTCAAGTCAAATTCAATATATCAATATTCAGATACTATAGTTCAGGTGCGACCTGGGTTCACTTCC
Ss_lncRNA_755	GCTTGTACTTCTCCACTACATCATTCTCTTCATCTTTTTTTTTTTTAATGATACGGCGACCACCGAGATCTACACTCTTTCCCTACACGACGCTCTTCCGATCTCAGAAAACTGCCCTTGCCAACTGCACCTAATCCACATAAAACAATGTAGAAGAAATGTACTAAAAAAACAAAGTAACTAAAAGGTGTAAGGAGCTTGCAGCACAACATACCTATAGTACATTCAGCACAGGCCAATAGGCTTCAGGCATTCTTTATGGATGGCTATTTTTGGGGTCCTAGAACATCGGTTTCTGTGACTGTCACATTTACTTACCCTTTTCATACAAAACAAAACAAAAAAATGTGGCAAATGGTCACATTCCTGTTTAAATTTAAAAAGCCCTGCAGAGCTTCC…
Ss_lncRNA_756	TTTCTCCACTCTGTTCCATCTGATCCTGTCTACGCCAGAGTCTGATGAAAGTCTTTCAGGGTGCTGAGGCTGTGTGTCTATCTCTCTGTCACTTTCTCTTTCTCTCTCTCAAGGCAGCAAGGGACATTTAGGAGCCATAGGCAATTAGCTCCCTGCAATAATAATAAGGCAAATCTCTGCATGGGAAGAAGAGCGAAGTGGAGGCCTTTATGCAGACAGCTGATAAGCAGTAAATAGAAGAAGACTTCAATGGCCTTGCATCATGCATCCACTACATAGGTTTGCGTCCCAAATGTTGGGAATAGGGTGCCATTTGGAAAGCAGACGTCTTTTCCGTCCCCTACTATACAGGTTAGGACAAGAGGATTCTAATATCCCAT
Ss_lncRNA_757	TGTACTGTAGTCTACCTCTCATCTGATCTACTGTAGTGTAGACTACCTATTGCGCTTTTCTACTGTACTATAGCCTACCTCTCATCTATCCTACTGTACTGTCGTCTACCTCTGCCCTTTTCTACTGTACTGTAGCCTACCTCTCATCTATCCTACTGTACTGTAGTCTACCTCTCATCTAATCTACTGTAGTGTAGACTACCTATTGCGCTTTTCTACTGTACTATAGCCTACCTCTCATCTATCCTACTGTACTGGAGTCTACCTCTCATCTATTCTACTGTAGTGTAGACTACCTCTCATC
Ss_lncRNA_758	CTGGCAGTAGGGCAGTAAGGTTGTGGGACAATAGGGCAGTAGCACAGGCGGTACGTCAGTAGGTCAAGCTGAAGCGCAGGAGGCCACGATGTAGGGCACTAGGGCAGGATATTGCGTAGAACGCCAAGCAGTAGGACAGGTTGTAGGACAGCAAGGTAGTAGGATAGGCTGTAGGACAGGTTGTCAGGCAGTCGGGCAGTAAGGCTGTGGGGCAATCGGGCAGTAGGGCAGGCTGTCTGGCAGTAGGGCAGTAAGGATGTGGGACAATAGGGCAGTAGGAC
Ss_lncRNA_759	GGATTGTACATAAAACAGAGCACAATAAATCATCACATCTGGAGATCATCTCCACCAGCATGACTAGTATCTAAGTAGATCGTGATACAATTTAACCAGCTCAGCAATAGACTACACCAGCATGACTAGTATCTATGTTGACCCTACTTCAGTATAACCAGCTCAGCTATAGACTACACCAGCGTGACTAGTATCTATGTGCTCTACTACAGTCGATGACCAGCTCAGCTATAGACTACACCAGCATGACTAGTATCTATGTGGAGCCTACTACAGTTTAACCAGCTCAGCTATAGACTACACCAGCATGACTAGTATCTATGTGGACCCTACTACAGTTTAAACAGCTCAGCTATAGACTACACAAGCATGACTAGTATCTATGTGGACCCTACTACA…
Ss_lncRNA_760	CCAAGTCAGAACAACACACACCAACACCCCCACAACACCCCCCCCCCATCTTCCCAATCATACTAGATGCAGAGATTGCCGAGTCCCTGATTATTTTTTTTCAATGATACGGCGACCACCGGTATCTACACTCATTCCCTAAGCTAGATTCTCTGGTCTACCAGCTTCGGTCTCTGATGTAGAGAAGGGAAGTGGGGTAGCTAGATTCTTTGGTCTACCAGTTTCGTTTACTGATGCAGAGAAGGGAAGTGGGGTAGCTAGATTCTCTGGTCTAGCAGCATCGGTCTCTGATGTAGAGAAGTGTAGTGGGGAGATCGGAAGATCGTCGTGTAGGGAAAGAGTGTAGATATCGGTGGCCGTCGTATC
Ss_lncRNA_761	AGTTTACTCTATTTCGCTCTCAGATAAGATGGTACGGGTTACTGATTCTATATCAGATATGAGAGCAGGGTTTACTTATTCCATTATAGATATGAGTGCAGCGTTTACTGATTCCATGACAGATATGAGAGCAGGGTTTACTGATCCCATCTCAGATAAGAGAGCAGGGTTTACTGATTTCATGACAGATTGAGCCGACAACAATAACAACATCGTTGAGATTAGTAGTGACCAGGGCCCGTAGGAGTGCTGACCTAGCATCAGATTGGACTTTTAGATCATTATGATTATATGGACAGATCCTAGATCAGTTCTCTTACTCTGAGATGCATTCTGGATACGGGCTGTGATCTTGGCCAAACGGTGTTGGGTTGACAGTCACAGGATCGGGGTTCTAGT…
Ss_lncRNA_762	GTATCAACTGGTTATAGATCACTCATTTGCATCAGTGCGGTTGTTTATTGTTGTTTTTTTACTGCGTGTATTGTTGCCACTCTATTTTTTTTTTTTTAATGATACGGCGACCACCGAGATCTACACTCTTTCCCTACACGACGCTCTTCCGATCTATCAGGATTTGGTCCGTTAGATTTAATCCTCAGATTAGATTCGGCACGTAGAAACTGTTGAATGTCTGCTGCAAAACCCAAACCTGAGGAGAAAAATACTTATTGTTGAGAACAAGAGGATGATGACCCCACAGTAGTAGGTTATCTAGAGATGATGTGACAGAGACACCAAACCAAAAGGCCCCGGACAGTGTAGTTCACTGTCACTGTGGGTCAGCATTAAGACCGTCAACCCCAGGCAGTC…
Ss_lncRNA_763	AAAAAAAAAAAAACAAAAGTTTTTTGGCCCTCCAGGACCAAAATTGACCAGCCCTGGCTTAAATATTAATATGCAGGTCTCAAAAGTGGAAGGCTTTTAACCCAACCAAAAAAAATTGAAGTTACGTGTTAAAAAACATCTGAGTTAAAAGGGAGGCCCCCCCCCCCCCCCGCCAGTACTCAGCAGCACCACCTTGTTAAAAACATTATGACCCTAAAAGGAATGGAGTTAAGAATCGTTCATTCAACAAGTCTCACTACAACCAAAAACTGTCTTCATCCAAAAAGGCATCCTATTCTCTATGTAGTGCACGATGTAGCGATAGGGTGTCATTTTGGACATAGCCTCTTGGTAAATGGATAATTTCCTATCATCTAGATAGGAGCTAGTGTAACACAT…
Ss_lncRNA_764	TGTGTGATTTTGTTTTTAATCAGAGTTCGTTTTGTGTGAGTGTTTTGTTACTGGAGTTCAGGTGTGTTCTTTTGCGTTCTTGTGTGTGTGTGTCTGTGTGTGTCTGTGTGTCTGTGTCTGTGTGTGTGTGTGTGTCTGTGTCTGTGTGTGTCTGTCTGTGTGTGTGTGTGTGTGTGTGTGTGTGTGTGTGTGTGTGTGTGTGTGTGTGTGTGTGTGTGTGTGTGTCTGTGTCTGTGAGTGTGAGTGTGAGTGTGAGTGTGAGTGTCTGTGTCTGTGTCTGTGTCTGTGTGTGTGTGTGTGTGTGTGTGTGTGTGTGTGTTATAACTCTATTATTGTCAGATAGGGACCAGCTAGTTATTTGCTGCTGTCTGTAGTCTGTCCTCAGGACAGGTCTGGACT…
Ss_lncRNA_765	AATCAATCACCAGACTGATATGACGATAATGATGCAGCAGTTTTACATCTTAGCTTTAAACTAAGTTGTTTTTTTTTCAGTAGGTTTTTGTCCCTCAAACACACAGCTTCTCAGTCTTTCTGTCACTCTTTCACTTATCTTTGAGTAGCTACTGAAGCATATTATAACTATATGAGATTACTGAAAAAACATTATACTATCTTCAAAACTTTTACTATTTAAATGAAAATATTTCAGCACTCCTCTCCCTTTTTGTAATAGGATAAATCCTAGGAATCAAACTGCATTTCATTATTCATTATTATTATTATTTTAAAGAAAACTCCACAGAATGTATGACCAATTCTTAAATGATGATCTGTATAAAATAATGCTGATGAAGTAAATTCCAGTTGACTG…
Ss_lncRNA_766	GTTTTACACTCTTTCCCTACTCCTCTCTCTTCCGTTCTCTGTCTTTGTCTATTGCTGTCTCTTTGCTTTTACCCATCGTTTTTGATTTTGTTTTTTTTTAATGATACGGCGACCACCGAGATCTACACGCTTTCCCTACACGACGCTCTTCCGATCGCTCAGCTATAGACTAAGCTGGTTAAACTGTAGTAGGGTCCACATAGATACTAGTCATGCTGGTGTAGTCTATAGCTGAGCTGGTTAAACTGTAGTAGGGTCCACATAGATACTAGTCATGCTGGTGTAGTCTATAGCTGAGCTGGTTAAACTGTAGTAGGGTCCGGCATGACTAGTATCTATAGCTGAGCTGGTTAAACTGTAGTAGGGTCCACATAGATACTAGTCATGCCGGTGTAGTCT…
Ss_lncRNA_767	TTACAGTCTGCTAGCTCACTCAGGGACTATAATATAGGCTGGGTTTACAGTCTGCTAGCTCACTCAGGGACTATACTATAGGCTGGGTTTACAGTCTGCTAGCTCACTCAGGGACTATACTATAGGCTGGGTTTACAGTTTGCTAGCTCACTCAGGGACTATACTGTAGGCCCTTGCTCATACAGTCTATATGATCCATAGAGTCAGAGAGAGAGAGGGAGACAGATAGATTAGGGATCATCCAGTCCCACTTTGGCCCAGTAGCTCTGCTCCTTCACAAGTATTTTCGCCAAAACACAATAGTTTCCCACAGTTTCTCATGTCTCTAAGGGGAAGAGATATGTGTAACTCTTCATGGTTGATGCTGTAATAGTCTGAAGTCTGCCTCAGTCTCTGGTC…
Ss_lncRNA_768	TTTTTTCTTGATCCGTCCCCTACCTAGATCTTCCCTCTTTCCCTACACGCCTCTCTTCCGTTCTGGTTTACTGTCTGCTACCTCCCTCAGGGACTATACTGTAGGCTGGGTTTACAGTCTGCTAGCTCACTCAGGGACTATACTGTAGGCTGGGTTTACAGTCTGCTAGCTCACTCAGGGACTATACTGTAGGCCCTTGCTCATTCAGTCTATAGGATCCATAGAGTCAGAGAGAGAGAGGGAGACAGAGAGATTAGGGATCATCCAGTCCCACTTTGGCCCAGTAGCTCTGCTCCTTCACAAGTATTTTCCCCAAAACGCAATAGTTTCCCACAGTTTCTCATGTCTCTAAGGGGAAGAGATATGTGTAACTCTTCATGGTTGATGCTGTAATAGTCT…
Ss_lncRNA_769	CATGCTATGTGCGTGCCTCTGTTACGATCCACAGAGCTGACCTCTTGTTTTTTTTTTTTTTTTTTAATGATACGGCGACCACCGAGATCTACACTCTTTCCCTACACGACGCTCTTCCGATCTCATATAGTGTTCCATTGTCAACGTAGCCACTGTCTACATGAAGCTCTTCCTGTGTGAGAACTTGGCTCCAGTGGGACATTTGGGGTGACGAAGCTCATTCATTTTGTGATTCAACTTCATAACTGGTTACAATATTATGTCTATTTAGCCTTGTCCCAGATCTGTTTGTGCTCTTGCCCAACTCTGTTGTCATTGTCAAGCCAAAACGCATGACAATTCCATTAGGAGTTGGCAAGAGAGCAGAAACAACCTGTTGTAGGGGAAAATTATAATTTT…
Ss_lncRNA_770	AGTGCTGGGGCCGAGTCTTTCAAACACGCTGGGCCGGCGAGACGGGGTGGTGCTGGTCTGGCTACTGCTGCTGTCAGATATGGTTTTAGAATTCTCCACTGTTACCCTCCGCCTTATCTTGGACATTCTGCAGGGCCAAAATATTAATTCGGTGTCGCATCTATTTTCGTAGGCAATGGGATTCGCTACCTCTTGAAATTACAAGTTGTATTCTTGTATTTCAATGGCAGGGGCTCCCCTATCCGCCTTCATGTTGGCAGATCGGAAGAGCGTCGTGTAGGGAAAGAGTGTAGATCTCGGTGGTCGCCGTATCATTAAAAAAAAAAAAATAAATAAACACCGCGAGAAGACTCACTTAC
Ss_lncRNA_771	AGATCTACACTCTTTCCCTACACGACGCTCTTCCGATCTATTTTAAGAAAGGCATTGATGTTTATGGTTAGGTACAGTCGTGCAACGATTGTGCTTTTTTCGCAAATGCGCTTTTGTTAAATCATCCCCCGTTTGGCGAAGTCGGCTGTCTTTGTTAGGAAGAAATAGTCTTCACAGTTCGCAACGAGCCAGGCGGCCCAAACTGCTGCATATACCCTGACTCTGTTGCAAGAGAAGTGACACATTTTCCCTAGTTAAAAGAAATTCATGTTAGCAGGCAATATTAACAAAATATGCAGGTTTAAAAATATATACTTGTGTATTGATTTTAAAAGAAAGGCATTGATGTTTATGGTTAGGTACACATTGGTGCAACGATTGTGCTTTTTTTCGCGCATG…
Ss_lncRNA_772	TACGCTACAATCTAACCCTTACCCTACAATCTAACCCTTACCCCTACAATCTAACCCTTACACTTCAATCTAACCCTTATCCCTACAATCTAACCTTTACCCTACAATCTAACCCTTACCCTACAATCTAACCCTTACCCTACAATCTAACCCTTATCCTACAATCTAACCTTTACCCTACATTCTAACCTTTACCCTACAATCTAACCCTTACCCTACAATCTAACCCTTACCCCATCATCTAACCCTTATCCCATCATCTACCCCTTACCC
Ss_lncRNA_773	TTATGTTTTTTTGTGAACGTTTATCGTGAGTAATTTAGTAAATTCACCGGCAGTGTTCGGTGGGAATGCTAGTCACATGCTAGTCACATGCTAATGTAAAAAGCTGGTTTTTGATATAAATATGAACTTGATTGAACAAAACATGCATGTATTGTATAACATAATGTCCTAGGGTTGTCATCTGATGAAGATCATCAAAGGTTAGTGCTGCATTTAGCTGTGGTTTGGGTTTATGTGACATTATATGCTAGCTTGAAAAATGGGTGTCTGATTATTTCTGGCTGGGTACTCTGCTGACATAATCAAATGTTTTGCTTTCGTTGTAAAGCCTTTTTGAAACCGGACAGTGTGGTTAGATTAACGAGAGTCTTTAAAATGGTGTAAAATAGTCATATGTTT…
Ss_lncRNA_774	TTAGTCATCTATAATCTATATTATCTTTTTTTTTTTTTAATTATACGGCGACCACCGAGATCTACACTCTTTCCCTACACGACGCTCTTCCGATCTGTAAGGTTCCAGAAATCCTGGCAGGAATGTTCCAGAAATCCTGGCTGTAAGGTTAAAAAAAATGGATTGGGGTATTTTTCTCCAACCCTAGCAAACAAAAGCTGATTTAAACAAATTGTATTCTAAACTAAAGATAATGATTAGTTGATTTTTGGAGTCGGGTTAGAATTTTCCCATCCCTGGTCTATATATCATAGAAAAGGAAACAGGAGTTTGGGCATATTGTTTCAATGAAACTACAGATGGTGTGTTCAGAAAGCCACAACTATAGAATTAAAAACTTTTATTTGTATGTATGATGAG…
Ss_lncRNA_775	AGTATATCATTTGTTTTAGACGTGTTCTTTTTTTTTTTTTTTTAATGATACGGCGACCACCGAGATCTACACTCTTTCCCTACACGACGCTCTTCCGATCTTGGTACTGTATGTCTGTTAAAAGCATGGTCGTATGGGATTGCATGCCTAGTTTTAAAGGCTAGCTGTTACATACTTATTCAGACCATAAGTGCCATCCGCAGCCTGTTTCCATGGAAAAGGACTAAATGAGGTGGTTCTGAGACAGAACGATGAATGACTTCATATTTGAATCCATCCACACCAAATGGGAAGTCAAAAACAAATGTTCAACTTTCAAACTAATTTTCGACTCAAATTACATCAAATGAATGTCAGTCAAAGCTATTGATTATTTATTTATGACAAACTTTTAAGGTG…
Ss_lncRNA_776	TCTGTGTGTGGTTGTTGTGATGTTGTGTGTTGGTATTGTTGATTTCTGTTGTGTTTTTGTTTGTTGTGTGTGTTGTTTGTTTGTGGTGTGTTTGTGTTTTTTGTTTGTGGGTAATGTGGTTTTTTTTTTTAATGATACGCCGCCCCCCGAGATCTACACTCTTTCCCTACACGACGCTCTTCCGATCCGTAGACATGCGTTAATATAGCCAAGAAAGCAGAGGCACAAGAAGCTGCTTTAACAGAAGAGATCCACTGTGAAGTGTGTGTGTGTGTGTGTGTGTGTGTGTGTGTGTGTGTGTGTGTGTGTGTGCGAACTTATGTGTATAAGATGCATTAACTCCTCTTTGTCTACATGTATGGGGTTCCGTGTCTGGCGCATGCGGGTGGATGTGTTTGC…
Ss_lncRNA_777	CCCTAGCCCTAACAGGTTAAGGCTTAGACAGCCAGGTGATGGAGTGACCTTAACTCATCAATCGAGTACAGGGAGCAGCGAAAACCTGCATACACTCGGCCCTTCGTGCAATGAGTTTGACACGCGATCTACATCTTGTTTTTGAGTTAATGGGCCAGGATGTATATTGAAGACTGATGTAAATCTTGCCCTGTGATTGGGTTTGATCCAGTATGTGGAATATGAAGACTTAAATCTCAACCCTATGGTGAGTGTCTGATGGCTAAAAGTAGCCAATTGTTTTCCTTCAGTCTTCTACTGGAGTTGTGATGACCTCTCACTTTTGCTGTTTACCGATCTGACTAAATTGGGATGCTGTGACTAACTGAACTGCCAGTATTAGCATTGATCATTATAGGT…
Ss_lncRNA_778	TTCGATTGTCGTTTCGTGCTACTCCTCGTACACTTTGTTTTTTTTTTAATGATACGGCGACCACCGAGATCTACACTCTTTCCCTACACGACGCTCTTCCGATGTTCCTCGCTTCGTAATGACCGTCGCCTCCTCGTCAAAAAAATGAATTATTAAATAAACTGCCAAACACAGAGGCTTAAACTCTTGAGAGAAAAATGTAAATGATATTTTAAAAGCGACTGGGCTATCTTGCCGGAGGAGCAGGAAACCCACCCATTGGTACACAAATTAAAAAAACATGCAATAGGCCTAATGCATATTCGCATGAGGTGTTCTTGTATTCAAAGCTCTAAATTGCAGTATTATAATAAAATAACGTAGTTTCAGATTAAATCACTCCGTCTGCGCTTGCTAACG…
Ss_lncRNA_779	CTGTCTGCTTGTTAGGAATGATGGAGGAGGAGGAGGGGGAGGAGGAGGAGGACAAGGAGAAGAAATCCTGGGCTAGACTAAGGGCGGGTCGCGTCTCCCCCGCGACCGTCCCGTCATGAGAACACTACACATCGGGTGCGGTCTTCACTAGGGAGTAACGCAACAGTGGTGCTGCCTATCGCAGGAACAAGGCCGATGCCTCGTGTTCCCATGCCGGGCCAGCAGGGGGTGACGTGTTCAGAGCCAGTGCTGCAGAAATGCAGTAACCTCGAAACAACGAACCAAAACTAAGACTACAAAAACAAAACCACAAAAGCCAAAGCTACTTTCCACTTCCCTTTTCCCCGGTGGCTTCTGGTGGTCTGCGTGCTGGGTTAGGTGGGCTTGAGGGAGGGGCCT…
Ss_lncRNA_780	CAACCAGGAAGTGTGGAAATCTGAGGTTTGTAGTTTTTCAAGTGATTGCCTATACAGTATACAGTGACTTAGGGTTTATGTTGCACTTCCTAAGGCTTCCACTAGATGTCAACAGTCTTTAGAACGTTGTTTCATGCTTCCACTGTGACTGGGGAGAGAATAAGAGCTGACTCAACAAGTGGACTGCCTGAGGACATTGAGTTGTCACGCAGGCGCGCCGGTCCTTTTTCCTCTGTAATGAATACTCTATTGTCCGGTTGGAATATTATCGAAGATTTATGATAAAAAGACCCTAAGTATTGATTGTAAAACATCGTTTGACATGTTTCTACGAACGGTAATGGAACTTTTTGACTTTTTGTCTCGGGTTTTGCGCTCGCACATTATGCCTTTGGAATA…
Ss_lncRNA_781	GACATTGCAGGAGAGATATCTGTCGAGAAAAATAACTAGAAGGACAACAGCAACACAGACCAAGTGCGATCATTTGGGAAGTCTCTTTGGCTGAGTCAGACAGAAGCCGTTTCTTTTTCTCAATGTAATCTCAGTGGTCCTATATCCCTCTCTCGACTGTGTGTATTTTCCTCACTAGCAATGTCTCAATGATGTCCCTGCTCCCCAGGGGCATTTCACTGATATACACATCCTCTATGCATGTCTCAGATCTGAATTGGACATGAGAGGAACTGGAGCTAGGGATGAGCCTATTCTGGTAACAGATTAATCAATATTGACAACCCAATACTGTCACAATGCATTGTGTAATGTTAATGTTTTTTATTATATTTGAAAAATAAATACAAATGTTTATTC…
Ss_lncRNA_782	TCTTCTTTATTCCCTCTTCCTCTCTCCTCCACTCTTCCCACTCACTCCATCTCTCTCTTTATCCTTTTGTCCATCATCATGTCTTGGATGTTTTACTATTTACTCCTTCTCTATTCTCTGCCTCCCAGCTCAGCCCAGGTGTAGTGAGTGATGGTGTAGTGAGTCATGGTGTAGTGAGTGAAGGTGTAGTGAGTGAAGGTGTAGTGAGTGGTGTAGTGAGTGATGGTGTAGTGAGTGGGGTAGTGAGTGAGTGGTGTAGTGAGTGATGGTCTAGTCTAGTGAGTGGTGGTGTAGTGAGTGATGGTGTAGTGAGTGATGGTGTAGTGAGTGTAGGTGTACTGAGTGAAGGTGTAGTGAGTGATGGTGTAGTGAGTGATGGTGTGGTGAGTAAAGGTGTAG…
Ss_lncRNA_783	CCCCTGCACTCTAACCACTAGTCTACCTGTCTCCCCTACACTCTAACCTCTAGTCTACCTGCCGCCCCTACATTCTAACCACTAGTCTACCTGTCTCCCCTACACTCTAACCACTAGTCTACCTGTCGCCCCTACACTCTAACCACTAGTCTACCTGCCGCCCCTACACTCTAACCACTAGGCTACCTGCCGCCCCTACACTCTAACCACTAGTCTACCTGCCGCCCCTACACACTAACCACTAGTCTACCTGCCTGTCCCTACACTCTAACCACTAGGCTACCTGCCGTCCCTACACTCTAACCACTAGGCTACCTGCCGCCCCAAAACCCCTGGGTTCAAATCCGCCAATTGGCTGGATTTGAACCCAGGTCGACTCTGGCATCCATGTATGCCTGG…
Ss_lncRNA_784	GTAGTACACTGTGAACTCTTATATTTTTTTTTTAATGATACGGCGACCACCGAGATCTACACTCTTTCCCTACACGACGCTCTTCCGATCCCCCAAGCTAAAAGACTGCAGAAACAATTAATCAAAGCAGCTACCCAGACTATTTGCTTTGACCGCCTATTATTGTTTTTGCACCGACTGACTCACTGGACTCAACCCAGACTGTTAATACACACGCTGCTACTCTTGTGTATTATCTGTCCTGATTCCCTATTCACCCCTACCTACATATCACCTCAACTACCTTGTACACCTGCACCGGTACTCCTTGTACATAGACACGTTGCTGTTATTTGGTGTCACCATTCTCTCCCCCCCCCCCCCCCCACCCCCCTCCGCTCTACCGCCCCCCTCCCCCCC…
Ss_lncRNA_785	TGTCTGTCTTGGTGGAGGGGGGTGTCTTGGTGGAGGGGGCTATCTTGGAGGAGGGGTCTGTCTTGGTGGAGGGGTCTGTCTTGGTAGAGGGGTCTGTCTTGGTAGAGGGAGTGAGAGAGAGAGAGAGAGAGAGAGAGAGAGAGAGAGAGATGGATTGAGAGAGAGAGAGAGAGAGAGAGAGAGAGAGAGAGAGAGAGAGAGAGAGAGAGAGAGAGAGAGAGAGAGAGAGAGAGAGAGAGAGAGAGAGAGAGAGAGAGAGAGAGAGAGAGAGAGAGAGAGAGAGAGAGAGAGAGTGTGTGAGAGAGAGTGAGAGAGAGAGGGATAGAGAGAGAGAGAGAGAGAGAGTGTGAGAGAGAGAGTGAGAGAGAGGGAGAGTGTGGGG
Ss_lncRNA_786	TTTATCAATCACATCAGATATTTTTCAAAGCTGATCTGATTGGTCAAAAGAACAATTAGTCAAAAAAATATCAGAATTGCCCATCTAAAAGCAGCCATAGGGACCATTATTAAAACTGAAACATTATTGGGTATGACTGGCAGAAAACCCCTTCCACTGTAGAATGCACTACACATAGACTAGTCTAGTATCTATCTGACCGTATGAAAATGTTAGAGCCTTATCTTAGAAAACCCCTGAACATCTTGAACTTTGAGCTCCACCTTTGTGATGTGATGCTGCTGATAATCAT
Ss_lncRNA_787	AAACACTCTCTCACTAAAAAACCAACAACACCCACCCCCCCCCCCCCAACTCCGTCTCATCGGCTCTCTATTTTTTTTTTTTTAATGATACGGCGACCACCGAGATCTACACTCTTTCCCTACACGACGCTCTTCCGATCTCACACCTTCTGCAGCAGTAATTTATTGGCCCCATGCACCCATCATCTGACTGACATTCAGAATTCCACATAAGTGCTATCTTAAACGTCGCTATACATTTCATCAGCATCAAAGTACAAATCATGATCGCAGCCCCAGGTAACACATCTATTAGTTGAAATAGCGTTAAATCACTGGACAAATGATCATTTTAACTCGCATTTAGGTTATTTCACCACATATGATGCATTGAAATTGGTGCAATTTGAAAAACCAAAG…
Ss_lncRNA_788	TGTACAGTTTCACACCTTCTGCATCAGTAATTTATTGGCCCCATGCACCCATCATCTGACTGACATTCAGAATTCCACATAAGTGCTATCTTAAACGTCGCTATACATTTCATCAGCGTCAAAGTACAAATCATGATCGCAGCCCCAGGTAACACATCTATTAGTTGAAATAGCGTTAAATCACTGGACAAATGATCATTTTAACTCGCATTTAGGTTATTTCACCACATATGATGCATTGAAATTAGTGCAACAATAGAGGTGCAATTTGAAAAACCAAAGAA
Ss_lncRNA_789	TACTTCCTAGTCTCGCTAGAAAATAGTATATATTTAGATGTTATAGAAGAATATTTGCGCTTGAAAACGTAAACCGCTATTTACACTAAACACGTAAGGTTATACTGGTTTTTATTTTCCACTGTGCTCTGTCTCTGGTCGTACAATTCTCTGTAGAACCACTGAATCAGTAGTTGGAAGACTGTTTCCATCTCCTTCGAGAGCCATGGCAGAGACTAAATAGCTTTTTTTCCCCTCTGCCCCCTAGCCTTGGATGCTACTTCTGTGTGTCGTTTACATGTCTAGTACTACTGTGTGTGACATGTCTTTCCATCCATTTCCTGGTGAGTATTGTGGCACATGGCTACTGTTTTGTCAGTGGGATCAAATGTTTGGTACCTGCAATGTCAGTCTTTCTGC…
Ss_lncRNA_790	CAATCAGAATGTTGACAAGATCAGGACAAATGACTCATGTTAGCACCAGCTATAAACGGGGCTATTCATTCTCAAGATTTGGCCACATGTTGATTGTGACCACATTTATAGACAGGTGTCCGCAATTAAAATACCTATTGTGATTACATTGTGATCAGATCTTCCTGATCACCACCGGGGGTGGTCAGGCACACATGTTGTCTGGATATCTTCCAAGTGTAGACGGATGTGGACAGGGAAACCATTTAAATCATCATTATCCCTCTAAAATCATTGACAGGTGGCGCCATCGTCTTATGGCATCAATATGTGTCTTTAGCTAAAGAAAATACATATTATTTTGAAAGAATATCTGTTGAAAAATTTGCATACAGAGAGGGACCAGTAAATCTTGGTCAC…
Ss_lncRNA_791	CGACACGGCGCTCTGTAGATCTGTTAGTAGAACGTGGTCCTCTGAAGTTCAGTTAGTAGAACGTGGTCCTCTGAAGTTCAGTTAGTAGAACGTGGTCCTCTGGAGTTCAGTTAGTATAACGTGGTCCATTGTAGTTCAGTTAGTAGAACGTGGTCCTCTGTAGTTCAGTTAGTAGAAGGTGGTCCTCTGTAGTTCAGTTAGTAGAACGTGGTCCTCTGGAGTTCAGTTAGTAGAACGTGGTGCTCTGTAGTTCGGTTAACATAATTTTTTATTCTCAAGCGCACCTAATAGAATGTGACCCGCTGCAGCTACCTTATCATGGCCTTTCCGTCTGGAGCTACCAGAATCTTATCATGTTTCCTGTTACTGTTGTTCCTATTCAGTGGCTCCCTGAACTGG…
Ss_lncRNA_792	GGAAATAGTCAAGGGGTCTGAATACTTCCCCGAACGCACTGAACAAAAATATAAATGCAACATATAAAGTTTTGGTTTCATGAGCTGAAATAAAACATACCAGAATCTTTCCATAAGCCCAAAAGCTTATTTCTCTCAAATTTTGTGCACAAATTTGTTTACATCCCTGTTAGTGAGCATTTCTCCTTTGCCAAGATAATCCATCCACCTAACAGGTGTGGCATATCAAGAAGCTGATTAAACGGCATGATCATTACTCAGGTGCACCTTGTGCTGGGGACAATCAAAGGGCACTCTAAAATGTGCAGTTTTATCGCCCAACACAATGCCACAGATGTCTCAAATGTACGTGTTAGTTGAAATGCATTCCAGGTGACTACCTCATGAAGCTGGTTGAGA…
Ss_lncRNA_793	TCATGGTGGAACATGCATTTTACTCTAAGTTTACTTTTGCTACCCTGTATGCTGCTAGACCCCTCTAAATGGGGAAACTGCAGTGTAGGTACCTGCTCCTATAGGATATGCCGCTTATATCCTTCCCCACCCATTCCCAAGGCTTTCTCTTTTGAAATGGTTGGCAATCTTATGACTGAAAATACGATCATTTGGAATAAATGTTATTAGGGTTCATTGCGATGCACTTTTTAGATGTACAGCACTAAAACCTGTGCTGAACCAATAAATGTGTGGGAAGAAACATGATTTGGTCATTTTGTACCATTATTTTTTTTTATAAATGTTATCAAA
Ss_lncRNA_794	ATTTTGATAACATTTATAAAAAAATAATGGTACAAACTGACCAAATCATGTTTCTTCCCACACATTTATTGGTTCAGCACAGGTTTTAGTGCTGTACATCTAAAAAGTGCATCGCAATGAACCCTAATAACATTTATTCCAAATGATCGTATTTTCAGTCATAAGATTGCCAACCATTTCAAAAGAGAAAGCCTTGGGAATGGATGGGGAAGGATATAAGCGGCATATCCTATAGGAGCAGGTACCTACACTGCAGTTTCCCCATTTAGAGGGGTCTAGCAGCATACAGGGTAGCAAAAGTAAACTTATAGTAAAATGCATGTTCCACCATGA
Ss_lncRNA_795	CTGGCTCCCCAGTGGGTTGTCCTATGCCCTACCAGGCTGGCTGTGCCCTCATCCAGTAATGTGAAATCCATAGATTAAGGCCTAATGAATTGATTTAACATTTCCTTATATGAACTGAAACTCAGTAAAATCATTGAAATTGTTGCATGTTGCGTTTATATTTTTGTTCAGAAGGAATAAAGTGAATCCTGATTCTGTTCTAATTGTTCTATTTCTTCGTCTGAAACAATCATCCATGCAAAAGAGAAAATGACAATGCAAAATCAAAGAAAAATAAAAATGTACCCAGCAAACATCACTCTGTTGGCCTCATGTGGGTATTCGTTTGGCAAGGTGGGAACTTAAAAGGGCCTCCTGAGTGGCGCAGTGGTCTAAGGCAGTGCTAGCTGTGCCGCTAGA…
Ss_lncRNA_796	AATCTGTACAGTGCATGTGTGCAAAACAAATCTGTGGCCAAATTATATTATGTCATGAATGGGACATTTATTTTAGAGGCTAGCTTTCCAAATATGTGACTTTCTAGATGCATTTTTCTACTCAGCCATTTTCAATATTATAAGAATTAGATTGTTCCGACAGGGGTTAGCAGTTTAAATTGTTAGTGTGGCTAGAATACACCAAAATACCCGCTGCCACCTCTTTTTCCCTTGGAACTTGTATGATACTGTTTCTGCCACCTTTCGCTGTGCACAACGTTTTTTTTCTTTATGAATGCAGTAATTTAATATGGTTTATTAGTGTTGTACTATGTAATTCTGGTATATAATTTTTATTTTTTTCACTGGTATTTTCTGCACACAGTACTTCACTTTTAA…
Ss_lncRNA_797	TGTCCACAAGATGGCAGCAGTGTGTGTGCAAAGTTTCAGACTGATCCAGTGAAGAATTACATTACTTCAAAACATTTTGTATAAAGTCTGCCAGTAGTTTGCCCAAATGTGCCGAATTGGTACATTTATTCATTTTCAAGTACATGACTATAGAGAACATGCAAAAATGCTATCGTAATAAAAAAGTTTACACACTCCCAGGAATGTCATACATCCCAGGAATGTCATACATGGATCATTAGCTTCCCTACAGAAAATACACTAAGCTTCCCACATCTAGATGGCTGTGCGGGGGATGAGGAGCCAGAGACACTAGTGGGGTCAAACTGTAGAACCAGTTCCTACATTTGAAAATAAAGGTTTAAGGATAGCGATCCCGTAGAGGATAAAGTGCATTAC…
Ss_lncRNA_798	TATATGTTAATGTTACGGCTACCACCGAGATCTAATCTCTTTCCCAACACGACGCTCTTCCGATCTACTGACCTGCATGTCTTTATGTTTTTTTTTTTAATGATACGGCGACCACCGAGATCTACCCTCTTTCCCTACACGACGCTCTTCCGATCTTTTTAGTGATGTTTATTTTATTTTGTTGAGGCTAAGAACAACACCCACCTCAACAACTATCTTCCGTCATGGCATAGATAGAGTATTAAAAACATACACAACAATGCTGTCAATCCCTTTCTTTCTGAGGAACACACAGTCAGGTCTCAAACATGATGCTTACAGACAGACAGAGAGAGAGGCAAAGAGAGTCAGACAGACAAGATCGGAAGAGCGTCGTGTAGGGAAAGAGTGTAGATCTCG…
Ss_lncRNA_799	TACACCAGCATGACTAGGATCTGTGTGGACCCTACTACAGTTTAACCAGCTCAGCTATAGACTACACCAGCATGACTAGTATCTATGTGGACCCTACTACAGTTTAACCAGCTCAGATATAGACTACACCAGCATGACTAGTATCTATGTGGACCCTACTACAGTTTAACCAGCTCAGCTATAGACTACACCAGCATGACTAGTATCTATGTGGAACCTACTACAGCTTAACCCGCTCAGCTATAGACTACACCAGCATGACTAGTATCTATGTGGACCCTACTACAGTTTAACCAGCTCAGCTATAGACTACACCAGCATGACTAGTATCTATGTGGAACCTACTACAGTTTAACCAGCTCAACTATAGACTACACCAGCATGACTAGTATCTAGATA…
Ss_lncRNA_800	ACTATATGGATGATGATCGTCTCTGAAAAGCAGTACAATTACTGAACATGTGTTCAGGGAAACTGAAGCATCCAGAAATGTGCCCTTTAGTTGGTACCATTCAGGTTCTCTAGGAGCACAACCCTGCATTATATTAAAGGAAAAGCAACAGAAAAAAGTCTAGTGAATCTACCACCACCTCACTACTAGGTTGTTACATCAGTTTGTGTGTAAAACCCAGCTCCGTGGGAAAGATAGCAGAATGACCTTCCATATAGAAACCTGTTCACTGGAAAGCAAGCGCCTGTGGGGTTTAGACTTGGTTCAATATCAACTGTTGAAGTGATTCACTAGACAGATGACAAAGTAGCTATAGTAGAAGCGCTTAAAACCGTCCTTTCCAACATTCACTTATACTGG…
Ss_lncRNA_801	CACACCATATTAACACAACAACACTCACCCACCATATTAACACAACAATCATCACCCACCATATAAACACAACACTCACACACCATATCAAAACAACACCAACCCACCATAATAACACAACAACAATCACAAACCATATTAACACAACAACAATCAAACACAATATTAACACAACAACAATAAAAAATAACACAACAACAACAATCAAACAAAATAATAAAACAACAACAACAAAAAACAATAAAAAAACAACAAAAAAAAACAAAAATAAAAAACAAAACACAAAACAAAACAACACGAAAATAAAAACAAACACAAGCACAAAACACAACAAAACACACAACAAAAAAACAAACCAAAACAACACACCTAATACACCCACGCCACAACGTACACACA…
Ss_lncRNA_802	TAGTTATCCTTTTTTTTTTTTTTTAATGATACGGCGACCACCGAGATCTACACTCTTTCCCTACACGACGCTCTTCCGATCTAGACACTGTGCCTTCACCTCCTTACCTCTCTTCCTCTCCTGGGCATTGCCTCGTTCTGTTTACTAGTTCCATCGTAACAGGAGCTTCCCTGTCATTGTCCACCCCCCCATCTCCCCATGCCCCGGCCCCAGTCTCCCACATCGGAAGAACCCCGTGTAGGGAAAGAGTGGAGATCTCGGAGGTCGCCGTATCATTAAAAAAAATAACCCAAGAACGGAGCAAGCATGAGTAAGAATGCAG
Ss_lncRNA_803	CATATTAATTTGATACGGCGACCACCGAGATCTACACTCTTTCCCTACACGACGCTCTTCCGATCTCAGAGATACTGTCTAAGATTTGCTGTACTAAACATAATAGTGTATTCTGAACCGCCCCTGAGCTGACTACCAGAAGGGGTCCGGAGGGGTAAAGGGGAGGTATGGCTGAGGTTAAAACACCCCCATCTTCTGACCCGGGCACATGAGGGTAGAGCTAGAAGACCGTGAGGGAAGAGGTTGGCATGAGGGAGGGAAAGAAGGAGAAGGGAAGAGGTCGGGGGGTAGGAAAAGTGAGAGAGAAAAAGAGCGAGAGAGAAGGATGGGGAGTGAGCGACAGAGGTAGAGAGAGAGAGAGAGAGAGAGAGGAGATCGGCAGCGCGTCGTGTAGGGAAA…
Ss_lncRNA_804	CAAAACATATAGGCCTATGAGCTAGGCTACTTGACGTGTGTGACTATGACTTGAAAAAGTTGCACAAAAAAAAGTAATGCGCTGTTTCTTGCCTTACTGCACACAAACTGGGCATTATTCACAAGTTATATCATTCACAAGTGATAGGCTAATATTGTCACCCATCAGACTATTCTTGATTTAATCTTGTCTTTACATATACTAAATAATATATGTGTGAAATGTGTTTTGATTTAGAATGGACCATTATCATGCACCGGTCTCGAAACAGGGGCAGCGGGAAAAAATACAAGTCATCTATACACTTAAATAGCTTATGGAGGATGCGTTTCCCGTGGTTCATTTTCATGCCAGTCAGGTAGGCTACCCCGATTGTAAAGCGAAGCAATATGCTAAATA…
Ss_lncRNA_805	GAAACATCAGTTAGACTCTAGCTACAGACCTTACCATGAGAAAACGTCAGTTGACCTCCAGCTGTGAACAGAGCTTAGCCTTGTGCAACATCGATTTGCCGCAAGCTCTCTACCCACCAGAACATATACAAGCATCAGTTAGTCTCAAGCTAACTACAGTCCTTAACATGTAGAAACATCAGTTAGCCCCTAGCTAGCTACAGACCTTAACATGAAGAAACATCAGTTAGCCTCTAGCTAGCTACAGACATTAACATGTAGAAACATCAGTTAGCCTCTAGCTATCTACAGACATTAACATGTAGAAACATCAGTTAGCCTCTAGCTAGCTACAGACATTAACATGTAGAAACATCAGTTAGCCTCTAGCTACAGACCTTAACATGTAGAAACATCAGT…
Ss_lncRNA_806	TCTGGTTCCACAACAGTTACCCCCCCAGTAACGATGAATTGTTCAATTAAATGTGATGGATATATTTGCTACATCATTAAACAAATAAACTGACAGTCAAAGACCACATGTTACAGGCACAGCAGAGACCATTGTTTATAAACTGTTTATAACGCGTGGACATGTGCTCTTCCATCGATTAGTATGTCTAGGACAAACAGGAACAAGTAGCAAGCTAGGATAGCTAACGTTACTGTTAGCTAGTTCAAACGAAAGTCTGATAAAACGGGATCTCACAACTCAAATGTACTAACTACGACAGCTCAAATTATATATTTGCAGTTGCAAGACAGGCATGTTCCGCTTACACGTATATATCGGATATTAGCTGAATTGACAGAGACAAGTGATCACAGTGGT…
Ss_lncRNA_807	CACCGGGATGTACTCTCTTTCCCTACACGACGCTCTTCCGATCTGGTTTCTCAGCAATGTGAGGTTAGAGAGGTAGAGAAGGTTCCTCAGCTATCTGAGGTTAGAGGTAGAGAAGGTTCCTCAGCTATCTGAGGTTAGAGAGGTAGAGAAGGGTCCTCAGCTATGTGAGGTTAGAGAGGTAGAGAAGGTTCCTCAGCTATATGAGGTTGGGGAGGTAGAGAAGGTTCCTCAGCTATGTGTATGATGAGAGGTGAGATCGGGAGAGCGTCGTGTAGGGAAAGAGTGTAGATCTCGGTGGTCGCCGTATCATTAAAAAAAAAAAGAGATGAGATCGAAGACTACAGTAGGAGCGATTGAAGA
Ss_lncRNA_808	TGGTCTGAAGACAGTAATGTTGATCTCCTGATTCTTATGTATGAAAGTTAAGAACCAGCGTCCCATCTTCAATCTTTTTTTTTTTTAATGATACGGCGACCACCGAGATCTACACTCTTTCCCTACACGACGCTCTTCCGATCTGTGATTGTCAAATCAGGTTTGGATTCAAATAATAGTCATTATTTTATATTTTATGCAAGTCACCTAAACTCACAATTTAGAAACCGTTATATGAGTATTGAATTATTCTGATCTCACTACCAGTTTTATTGCAGCCTTTAATTAGGTTATGCTACAATATAAATTGACAAAACATATATTCTATACTCAGGGTATTCTAGTAAAGCAGATGAATGGTATCCAGGCTTCTTTTGTCTTTATTGTGATACCAAGGTG…
Ss_lncRNA_809	GGGAATGTGCATACGGCTCTTTGTATTATTTTTTTTAATAATGCGGCGACCACCGAGATCTACACTCTTTCCCTACACGACGCTCTTCCGATCTAGGCAGATGAGAAGGACAATTTCTGACGTGGTCACATTTACACTCTGTCCCCTGTATAGACACACACTCTGTCCCCTATACACACACACACACACACCACTGGACACACACACACACACAAGCAGACACACACACACAAGCACACACACGCACACACACACACACACACACACACACGCACACACACACACACACACACACACAAGCACACACACACACACACACACACACACACACACACACACACACACACAAACACACACACACACACACAAAAACACACAAAAAAATAAACAAACACACAA…
Ss_lncRNA_810	GGAGAGGTGCTAGGGCCAAACCCTCCATCCCTGGACCCACCCCACAGATTCCCCCCCCCCCCCCCCCCCCCCCCCCTCCCCTTACCCCTTCAAACCCTTTTCCTTATTTATAATACCTCTTCCTCTTGCTCTCAGTTTTTTTTTTTTTTTTTTTGTTTTTGTCTCTTTTTATTTCTTTTTTTTTTTTTTAATGATACGGCGACCACCGAGATCTACACTCTTTCCCTACACGACGCTCTTCCGATCTCTGGTGTAGTCTATAGCTGAGCTGGTTAAACTGTAGTAGGGTCACGATAGATACTAGTCATGCTGGTTGTAGTCTATAGCTGAGCTGGTTAAACTGTAGTAGGGTCCACATAGATACTAGTCATGCTGGTGTAGTCTATAGCTGAGCTGGTT…
Ss_lncRNA_811	TTTTTTTTTTTTTTTACTAAGATCATTAAGCATGACAAATTATTCACCTTCAATTAAATAAACAATCAAGTTTAAAACATATTCAGTCTGAATGGATTTCTTATACCATCACAAATATTTGTTAAACAAAAATTCAGTAGGTACATTGAAATAATAATCATACATCCTTATATTGCAACGAAAATCAAAATAAATGTATAAAGCATATTTTTCAATCAAAAATATATGCATGGACCATGTGCGATAATACTACCATGTTAGCTTCATTAAAGTAAGACAAATTCTGCTGGCACATACTTCTCCCACAAACAGTAATTACTGCTTCTTTCCATTTGAAAATGTATCAATCTGCTACATACTGTAAAAGTCAACAGCAGTACAATCAACAGCTAGTAATCA…
Ss_lncRNA_812	AAAGTTTCTAAATGTCGACAACAAAAAAAAAGTTACTGGACAAGTTAATGGAAACAGATACTGAGGGGTTCATACTTTACAAAAATACATTTCAGTCCCTTTCTCTCCTAGACAAGACTGTCAGCTGTACGTAAAGCCTTAACACACAAACCAAACTAGTACCAAGGACTTCTGGCTCTTCCAACCATGAGATTGGAGCAGCAATAGGTGATAGGTCAGAGTAATTCTGTGAATGCATAACCCCAAACCCTACAATGCAAGCAGAATGGTTAATTGTATTCACATTTTTATTCGGACCTCTAACAATTGGACTGAATGTGCTGCAGACTGAGAATTATACCTATGAAA
Ss_lncRNA_813	AGGGTGAGGTAGAGGGAGATTACAGTGAGGTTGGAGGGCGTAGAGGTGAGAAGAAGTGGACTATAGTTTTTTTTTTTTAATGATACGGCGGCCACCGAGATCTACACTCTTTCCCTACACGACGCTCTTCCGATCTGTTTCTAAATGTCGACAACAACAAAAAAAGTTACTGGACAAGTTAATGGAAACAGATACTGAGGGGTTCATACTTTACAAAAATACATTTCAGTCCCTTTCTCTCCTAGACAAGACTGTCAGCTGTACGTAAAGCCTTAACACACAAACCAAACTAGTACCAAGGACTTCTGGCTCTTCCAACCATGAGATTGGAGCAGCAATAGGTGATAGGTCAGAGTAATTCTGTGAATGCATACCCCCAAACCCTACAATGCAAGCAGA…
Ss_lncRNA_814	GGGAAATGGTTCTAATCGTTTTTCCACCATTCATTTTTCCCGTGGTGGATTTTGGAGGCAATTAAAATAAGGGCTGTGTTTAACGTGGGCTTGCCCTGGTGTGACGTTTTAATGACCATGCAAAGCTCTGTCGGACAAGGTGACTCATCAATATATTCGTCAAAATGTACTCTCAGATTTCGAAAATACTAATTAGCATCAAAGTAGATATCATACAAAACTACAAATCCCTGCAAGCTCTTGCATGTCGTCTCTATAAAAGTGGCACAAGACAGTTCACAGAATTTACCATTTAAAGAAATGTAGCAAATTTATTCATTACTACATTTGGCTTAATCCAGAGATTCTTAACTTTGCCTCGATTCGGCGGTCTCGTCCAGATCATCATGGCATTTGTAG…
Ss_lncRNA_815	TTTAGGTTGTAGTTATTATGGGAATTATAGGACTATTTCTCTCTATACGATTTGTATTTCATATACCTTTGACTATTGGATGTTCTAATAGGCACTTTAGTATTGCCAGTGTAACAGTATAGCTTCCGTCCCTCTCCTCGCTCCTACCTGGGCTCAAACCAGGAACACATCGACAACAGCCACCCTCGAAGCAGCGTTACCCATGCAGCGCAAGGGGAACAACTACTCCAAGTCTCAGAGCAAGTGACGTTTGAAACGCTATTAGCGCCCACCCCACTAACTAGCTAGCCATTTCACATCGGTTACACCAGCCTCATCTTGGGGGTTGATAGGCTTGAAG
Ss_lncRNA_816	TCCTTCTATAGCCTGGTCCCAGATCTGTTGTCTCCTTCTATAGCCTGCTCCCAGATCTGTTGTCTCCTTCTATAGCCTGCTCCCAGATCTGTTGTCTCCTTCTATAGCCTGCTCCCAGATCTGTTTGTGCTCTTGCCAACTCCGTTGCCAACTCTCAAGCCAAAAATGAAAGACTGGTACCCAGGATAAAGCATTAACGAAAGGGTCGTTCTACTAATTCGGTGCCTTTTTGAAAACGTTTGACTTCACCTAATTTTAACATTCTGTCATAAACAGTACATGTTCAACTTCATTCAAAATATGTTTCCCATCTCAAGAGGATAAAGAAGAAAATTACTATAGTAAGTGCCAAATACTGTAACAGGGTTGACCGTGACGGGGTTGACC
Ss_lncRNA_817	ACCCTCCCCTGTATAACGGGCTTGTCCCGTTCAGCGCAGAGCTTTAGTCTTGTCCACAGTGTCGCTGCTCGAAACAGCCAACCAGGGAGGAAATCCAGCAGCAGTCAGGACTGTCTCTATCTATCAACATGATCATCATAATAGAAGATAAGGTGAGATGCTGTTCCTATATCTTTATCATAACTAACCAGTTTACTGTAGATATAGTTAGATTAGGCGACAACCAGACCTGCTGAAAATGGGTCAGGACGGACAGGCACGTTGTTGCAAACCTCCCGCTTTACCATGTTTTTAGTTTTTCAATAAATAAAACTAGCTACCGTTCGCTAGTTACTTTAGTTAGCGACTTGAACAGATGCGCACATTACATTTGAATGAAAAATGTCAATTTTTGTGAAT…
Ss_lncRNA_818	TCCTTCTCCTTCTCCTCCGTCCTTCTCCTCCTCTTCCTTCTCCTTCTCCTCCATCCTTCTCCTCCGTCCTCCTCCTCCTTCTCCTTCTTCTCTTCCTTCTCCTTCTTCTCTTCCTTCTTCTGACAGTAACAATAATAATTCTCTCTTCTTTTGGCTTTTCAGATCTCATAATAATATCATAATATTCACCGTTCTGTCAGAAACTGGAAAAGAATCAGGGTTGTGCATCCCAAATAACACCCTATCCCTTATATAGTGCACTACTTTTGACCAGGGACCATAGGGTAATAGTGCACTATATATAAGGGAATAGGTTGCTTAGCGATACCCAGTGAGGTCGTTCGTTCCGAAGGCAAACCCTTTTCTGACCGTCTTCCTGTTCTGTAGGTCTGTGTTCCA…
Ss_lncRNA_819	GAATGTGCATGGACTGGACCTGCTGAGAAAGGATGTAAGGAATGTTCACCAAGCTGTTTGTGACAACAGCAATTCAAATGTAAACAGTTTGTATGTTTTGGATCAATGTAGGCTATTCTGTTTTCCCTCCAGTTGGCTGGTCACAATCAATCCTTTTTCATGCATGAGCTATTTTGATGGAATTTAAGATAAACCTTTAAGTGCTCATTAGAAAAATTTGCTAACTTTTCAATCTGGCCTGGAGCTCTGTCACAAAATCCCTGCTTCTTGAAGCTCCTTTAATAAGATACCAAGAGAAGATAATCTGACGTATTTTACTCACCATCTGATGAAGTGTAGGTGCTAACTTTTCAAGATCGGAAGAGCGTCGTGTAGGGAAAGAGTGTAGATCTCGGTGGT…
Ss_lncRNA_820	TTCACTTTTCGCACCAAAGTACGTTCATCTCTAGGAGACAGAACGCGTCTCCTTAATGAGCGGTATGACGGCTGCGTGGTCCCATGGTGTTTATATTTGCGTACTATTGTTTGTACATATGAACATGGTACTTTCAGGCGTTTGGAAATTGCTCCCAAGGATGAACCAGACTTGTGGAGGACTACAATTTGTTGGCTGATTTCCCCATGATCAAGCAAAGAGGCACTGAGTTTGAAGGTGGGCCTTGAAATACATCTACAGTTACACCTCCAATTGACTCAAATGTTGTCAATTAGCCTATCAGAAGCTTCTAAAGCCATGACACAATTTTATGGAATTTTCCAAGCTGTTTAAAGGCACAGTCAACTTAGTGTATGTGTCACGTCCTGACCAGTAATA…
Ss_lncRNA_821	TATTGTAAGCAAGCTGTCACGTCCTGACCAGTAATAAGATTATTTGCTATTGTAGTTTGGTCAGGACATGGCAGAGGGTATTTTGTTTATGTGTTTCGGGGTGATGGTTTATGTAGTAGGGTGTTTGATTTATTATTTCAGTTTTTTTTGGTCACTGCTCTGTTAGTCTATTTCTATGTTCTTTCTAGTTAGACTGTTTCTATGTTTAGTTAATTGGGGTGTGGACTCTCAATTGAAGGCAGGTGTTGTCTAGTTGCCTTTGATTGAGAGTCCTATATATTAGGGTGTGTTTGTGTTTGTAATTTGTGGGAGGTTGTCTCCTGAATTGCTGTCTTTTGCCGTCAAGTCTGTATTCGTCGGCCCTCGGTTTGTTTTGTTTGTGTAAGTGTGTTCATTAAA…
Ss_lncRNA_822	AAATCGCAAATAAAAACAGCAGCTGCCTCCACTATTGCAGTACCATTTCAACTTCAACATTTCAACATCATCAAATCACCTATGCTTAGTCTAATACAGTGACAACTAAAAGATCCCAAAAATAATTTAGTCATAGGTGGTACTCATAGGTGGTATGCGAGCTACTGGTAGCTCCTAATCGACCTTGGAGACCCCTTTCCTAGACCAAGGATGAGCAACTTTGATGGTGATGGGGGCCACAAAAACATCTGAACTCATGAGGGACCAACGTGGTTCTCTCGGGTCTGCTTACTAACATCCATACCCACACACCCAGTCAGAGCCAGCAATAGCCTTTTTGGGGGGCCTCAGTTAAATTTTGA
Ss_lncRNA_823	TTCCCTACACGACTCTCTTCCGATCTCTGCCATAGAGGTCAACATTTCACATAGTCCTCCTACAATATATCTGCCATAGAGGTCAACATTTCACATAGTCCTCCTACAATATATCTGCCATAGAGGTCAACATTTCACATAGTCCTCCTACAATATATCTGCCATAGAGGTCAACATTTCACATAGTCCTCCTACAATATATCTGCCATAGAGGTCAACATTTCACATAGTCCTCCTACAATATTTCTGCCATATAGCTCAACATTTCACACGTTAAAATTAAAATAGAATCATCTTGAATTTAGCTTGATGTCTTATTATGAAGCATTCAGTCATTCTCAGACTGCTCACATAGTAGTGCTGCTTACATCTCTTTCCCTAGATGTACATTAGTAATGA…
Ss_lncRNA_824	TTTTTACGTATCTCGTCTCTACTATTTCTCTTTTTTTTTTTTTTAATGATACGGCGACCACCGAGATCTACACTCTTTCCCTACACGACGCTCTTCCGATCTGTTCTGTTATACTCACAGACACCATTCAAACAGTTTTAGAAACTTTAGAGTGTTTTCTATCCAAATCTACTAATTATATACACATTCTAGTTTCTGGGCAGGAGTAGTAACCAGATTAAATCGGGTACGTTTTTTATCCGGCTGTGAAAATACTGCCCCCTATCCCAAAGAAGTTAAACAAGGTCCCCAGAGGAACCTTACCCCCGTACATGTTCAAATGTAACGCAAAGATGCCGGCAACATCCTCTTCATCCTCCTCTACCATCAGCTTCACCGTTTCACTGGCCTCTCCTTTCA…
Ss_lncRNA_825	GGGCGCTACGTCAGTTAATCCCTGCGGCAAACAAAATGGAATGGGCCCCAATGGAAAAGGCATCAGTGGTAACAAACTGTTGGTCTCTCAGGGAAGGAACTTCCAACCCCAGCAATGGTTAGAAATCCTGGAGTCAGAAAACTCCACTACTGGCTTAGCACTTTTCAGAGTTTTAAGACATTGGTTTAGATGTTTGACTCCTTTAACAGCTACTGGAATAGTCTAAAGACAGATTTGTGTAATCAGTGTTTCTATCCAGGACCCACTCTTTAGTCTAAATCATTAGGTCTAAATCATTTCATTCTGAAGAATTTTGGAGAGGTTCTCTGGTTGTGTCAAAAGTGTGAAAGTAATGTACGCAAGTAATCTGAGAAAAAGAATGAAGGTTCCGGCATTAGA…
Ss_lncRNA_826	GGGTACAGACCTGGATAGTAGGACGGAACTAAGCGAAGTGTCTAAGCGATGTAAATATTAGCCCACCAGGTGTGTTTGCAGGGCACTTACTGCTGAGGGATCTGAATTGTGAATGGGTAACATGAGTTCCAGGAGCTACGACATTACAATCTGAAAATCAACAAGTCATGTTTATTTTACAAGAGAAAAAAATCTGTCCTAAAATATGGACCTTTTTCTAGGTATTTGATAAAGTTGCCACAGTGAGTGTGTGTGTGTGTGTGTATGGGTGATTCTCAGGAACTTGGAATTACTCTTGGTACATTTTTGAAAAGACAAACATTTAATTTTGTAATGGATAAGATACCATCTCAAATTATTGTCTGTGTTAAATTAATAATCTCAAATTGTTAAGATTCA…
Ss_lncRNA_827	TGTTTAACTATTTTTTTTTTTAATGATACGGCGACCACCGAGATCTACACTCTTTCCCTACACGACGCTCTTCCGATCTTTTTTTTTGATGTTTTGGTCTTTATTAACTGAGTATTTCATCCTCAGAAGGCTTTCTTTGGAATATATTACTGTCAATAATTAGAAAATTATTGGACTTTGGAAAGGAACTGCACTTTGATGATCATATATGCATTGTATTGTGCTCAATTTGTAAATTGTTTATTTTTTCTTGTTAAACCACTTTTTTTTTGAAGAGTTACTATTGCTTCCCATGTCAAGTTTCAAATGTATTTCCTACCAGGACACAATACTAAGCATTGTGTTTCTTCTTTGAACATTAACACCATGCATGATAAGCCTATATTCAGAGTTCATGGT…
Ss_lncRNA_828	TAATGATACGGCTATCTTTTTTTTAATGATACGGCGACCACCGAGATCTACACTCTTTCCCTACACGTCGCTCTTCCGATCTCTTTTTTTATCGATGTGATTTGGGATAGCTTTTTGTGTTGCACCCTGTCTCTGATTTGTTTAATATTGTAAGGAAAAAAGATCATTACTAGATCGGAAGAGCGTCGTGTAGGGAAAGAGTGTAGATCTCGGTGGTCGCCGTATCATTAAAAAAAAAAAAAGAAAACAGAGA
Ss_lncRNA_829	GTCACTCTGTCGGTGAGTGAAGCTGTTTTTTTTTTTAATGATACGGCGACCACCGAGATCTACACTCTTTCCCTACACGACGCTCTTCCGATCTGAAAAAAAAAACCTTCTGAAGATGCCACACCCACATTCCAAACTCATTTTCTCATGACCACATTGGCCTCAGTTCTCTGCTGTCATGGCAACTTGATTGACGAGGTGGGGGAAGGGTTCATATCGTTTTGCATCATAGTTTGCTGGAATATGAAGTGCTGTAGCTAGGATAGTTGTGATACACTGTATGATCCCTGACATGTGTGTGTGTGTGTGTATAGATTACTGCTCAGCCCATACACACAGACACACACACAGAAAAAAAATCTTCACACACACACACACACACACACACCCTACACACAC…
Ss_lncRNA_830	CCACCAAAGGCCATCGCTACAACACACACACACACAGCGTAAGTACCGTAGGCTACAGCGACCTCCAAAAAAAGTATTGGGACAGTGACACATTTTGGGTTGTTTTTTTGGTTCTGTACTCCAGCACTTTGGATTTGAAACAATGACTGAGGTTAAAGTGTAGACTCACAGCTTTAATTTGAGAGTATTTTCATCCACATCGGGTCAACAGTTGAGAAAGTAACAGCACTTTGTGCCAAAATTGATTACAGATAGTTCTGAATGAATTGTGAATAATGATGAGTGAGAAAGTTAGACGCACAAATATCCTACCCTCAAGACATGCTAACCTCTCACCATTACAATAACAGGGGAGGTTAGCATTTTGTATCAAAGTCATCAAGGTGAATACAGCAGTAA…
Ss_lncRNA_831	CGCTCTTCCTTTCTCCCTACTACAGTTTAACCAGCTCAGCTATAGACTACACCAGCATGACTAGTATCTATGTTGTCCCTACTACAGTTTAACCAGCTCAGCTATAGACTACACCAGCATGACTAGTATCTATGTGGACCCTACTACAGTTTAACCAGCTCAGCTATAGACTACACCAGCATGACTAGTATCTATGTGGACCCTACTACAGTTTAACCAGCTCAGCTATAGACTACACCAGCAACAGCAGTATCTATGTGGACCATACCACAGGTTAACCAGCCCAGCTTTCGACTACACCAGCATAACTAGAATCTATGTCGACCCTCCCACACATAAACCACACGCGCACTAGACTACACCAAACTCACTAGTATCTATCAGGAACCCTCTACAGTC…
Ss_lncRNA_832	GTGTAGTTTACATGTGAGCTGGTTAAACTGTAGTAGTGTCCACATAGATACTAGTCATGCTGGTGTAGTCTATAGCTGAGCTGGTTAAACTGTAGTAGGGTCCACATAGATACTAGTCATGCTGGTGTAGTCTATAGCTGAGCTGGTTAAACTGTAGTAGGGTCCACATAGATACTAGTCATGCTGGTGTAGTCTATATCTGAGCTGGTTAATCTGTAGTAGGGTCCACATAGATACTAGTCATGCTGGTGTAGTCTATAGCTGAGCTGGTTAAACTGTAGTAGGGTCCACATAGATACTAGTCATGCTGGTGTAGTCTATAGCTGAGCTGGTTAAACTGTAGTAGGGTCCACATAGATACTAGTCATGCTGGTGTAGTCCACATAGATACTAGTCATG…
Ss_lncRNA_833	GTTTTTTTGATACGGCGCCACACGTTATCTATATTTTTTTTTTTTAATGATACGGCGACCACCGAGATCTACACTCTTTCCCTACACGACGCTCTTCCGATCTTTCCACTCAATGCTATCATACCCTGGAACAACAGATAAAACAGCTATGTTATGTCAATGTGAAGGGACACTGTCTTCCAAAGATGGATTGGCCTTCACCTGAAAGAACTATGTGTGATTCAGGAATGTACATTAGCTTAATCAGGGCACTGATTTTGGCGAGTTGACAAACTTTTTGTGATTACGTGTGATTAAAAAAGCTTGAATCTAATGGAGAAACTCATGAATCTAATGGAGAAAGTCATGAATCTAATGGGAGTCAGAGAGTAACAACCAAAGACTGGGCATCCGAGATCG…
Ss_lncRNA_834	TTTCAAAACGGCAATCTTTTTTTGTAAGGTAGGTCCACCAGTCCATATAACCATATTCATAACGATCTAAAAGACTAGACGGATTCTAGATCTGCACTCCTACTCAGACACTTTACAGGCCCAGGATTTATAGAGGCACATACAGTAAAAAACACCAAGGTATGTCTCCTTCATTGGTTCAGCGCTACAGGATGACTGGGAAGGTCACAGTGTCATGCATTTCAGTCATAACCAGTCGTTTCAACACAACATCAGACAGGGTTAAGCGTCGCATGCAGGGGAGTGGGAGAAAGAACCCTGTCAATGAATCCATGGATTAAGAAAATCATTTAGCTGCTTTTCGAAAGACTAGATCTTAGATCGGAAGAGCGTCGTGTAGGGAAAGAGTGTAGATCTCGG…
Ss_lncRNA_835	GAAGTACATATGACTTTATTTTTTTTTAAATGATACGGCGACTCCCGAGATCTACACTCTTTCCCTACACGACTCTCTTCCGATCTGGACAGGAAAATGGTCCAATTCACACACTGATCAAGCCAACATCCCTGGTCGTCCCTACTGCCTCTGATCTGGAGGACTCACTAAACAGAGAACATCCCTGGTCATCCCTACTGCCTCTGATCTGGAGGACTCACTAAACAGAGAACATCCCTGGTCCTCCCTACTGCCTCTGATCTGGAGGACTCACTAAACAGAGAACATCCCTGGTCATCTCTACTGCCTCTGATCTGGAGGACTCACTAAACAGAGAACATCCCTGGTCATCCCTACTGCCTCTGATCTGGAGGACTCACTAAACACAAAAGCTTTGTT…
Ss_lncRNA_836	CTGGTGTAGTCTATAGCTGAGCTGGTTAAACTGTAGTAGGGTCCACATAGATACTAGTCATGCTGGTGGTGATGGTCCCCAGATGTGATGATTTATTCTGGTCTGGTTAAACTGTAGTAGGGCCCAGGGTCCACATAGATACTAGTCATGCTGGTGTAGTCTATAGCTGAGCTGGTTAAACTGTAGTAGGGTCCACATAGATACTAGTCATGCTGGTGTAGTCTATAGCTGAGCTGGTTAAACTGTAGTAGGGACCACATAGATACTAGTCATGATGGTGTAGTCTATAGCTGAGCTGGTTAAACTGTAGTAGGGAGATCGGAATAGCGTCG
Ss_lncRNA_837	TTGCACCCCATTATTTCTATTTCTACTTTGCACTTTCTTCCACTACAAATCTACCATTCCAGTGTTTTACTTGCTATATTGTATTTACTTTGCCACCATGGCCTTTTTGCCTTTACCTCCCTTATCTCACCTCATTTGCTCACATTGTATATAGACTTATTGTTCTACTGTATTATTGACTGTATGTTTGTTTTACTCCATGTGTAACTCTGTGTTGTTGTATGTGTCGAACTGCTTTGCTTTATCTTGGCCAGGTCGCAATTGTAAATGAGAACTTGTTCTCAACTTGCCTACCTGGTTAAATTAAGGTGAAATAAAAATATATATATATATATATATATATATATATTTGTGGTCAGACAATAGAAAACAGAATGATCAGATCACAACAATCAACTC…
Ss_lncRNA_838	TGAATAAAACACATTTTTTAAAAAAAAGAAAAAGTTTTTTGAATTTGGAAAATTTTTGTTAATGAAAAAAATTTTGCATATTGTTTTTTTTTTGTTCAGTATAGTTAAACTTGACTTGAGTGCCTTAGCAACCCAGTAATACTTTTTTTTTGTATGCACAGCTGAAGACATGACCATAATACTGCTCACTTGCTTCCCTGCAAACTATAAGTGTAACTTTGCACAGATGTACTTATTCCATATTGTTGCAGAAAGAGTGATATCTTGAAGCTGTTACTGGAGTCTTTCCATGTGCTTAAATGTCTTTACAGCACTTGAAATAGTTTCATTATGCAACATGTTTGTTATACATTGAGACCAATAAAATAGATCGGAAGAGCGTCGTGTAGGGAAAGAGTG…
Ss_lncRNA_839	CCCCTTCGGCAAATAACATATAAATAGTGGCTTATTTGACGCCAAACCAACAACATTAGTTACTGATAACTTAAATTGCTCATGTAAAATGTGAACTTCATTATGTCATGACACCACTATCCACCGCTCTCCCGGGACCATTCCATTTTCAACTCGCCCACAGCAATTCTCCATAAATTTGCTGTGGATTACTCAGAATCCCATACTTTTATCACTGAGACAATGTAAACACACTAATCCACCAGGCGGTGGCATAATACCAATTTTATGCAGGAATTTAACAATTTAATCACACCGTTACACAAGCAGTTTCTTGGGTCAGATATGTTGGATTCTAGCTTGAAATATACTTATTCATGTTACAATACTATAAATTATTGATGACTTTACATGTACAGT…
Ss_lncRNA_840	GACAGACAGACGAGACAGAGAGACAGAGAGAGACAGGAAGAGCAAAACATTCACTGCACAGTGCATACACAAACTTGATCAGAGCGAGCGAGCGAGAGGGGGAGGGATGGTCAGACACATAGTTTCATGTGGTGCTTTATTATTTCCTTCATATAAACACACCCTTCAATAAATAATCACAACAACGAAAGAAGCGAATGAGCAAACAATAATTACAGCAGTGAGACACAAACAACACCTACAAGAAAACAGGTACTTCAATCATCCCATGACGTACTGTACTGTCAGCATCCTAGTGCTGCTTGTGGGTGGTGTAAATTGAATTTCTTCATGGGGGTTGTGGTAAGCTCCAGAGAATAGTTTCCAATATATTCCTCCCATGCTGATGCAGAGGCAGTC…
Ss_lncRNA_841	CTTTTCTTAATACTTCTCGTTTTTTTTTTTAATGATACGGCGACCACCGAGATCTACACTCTTTCCCTACACGACGCTCTTCCGATCTCAAAAAAAATGGTATCAAAGTTTTGTATGTTCAAAGAGAGTTTCAAGAGGACTGCAGAAAGTAAAACAGGCTAGCCAAAGTAAAACAGGCTAGCCAAAGTAAAACAGGCTAGCCTAACAGAAGGCACAACAAAAAGCAACAACAAAAATTTGAATAAAACAAGAACAGATTTACATCTTTAAGAAAACTAAATATTATAAGCTCTGTCATAGACACCTTCTGTGGGAAACACAACAGGATATGTTGGCTACTCATTCAGACCTCT
Ss_lncRNA_842	AATGTGGGCGGGGTCCCAGGAAGGATAGGGTTATTATATAAGGTGTAACTAAAGATGGTTCCATTGCCTTATGTTTAGAGATCATACTGAAATGAACACATAAGAGGTCTAAACTGTGAAGGGCTGTTATGGTAGGTTGATCAACATGTGATAATAGTCTCGAGCAGTCAAATCATACTGGATAGTATGTACTGGGGCTAAGCTGAGGGGGTCTTTAGGCTAAAGAGTTGCATGCATGCCACTAAAGACGACATACACTTTTGAGTATCTGAAACATCTGAAAGGAG
Ss_lncRNA_843	CATTTGGTGTCTTTTTTTTTTTTAATGATACGGCGACCACCGAGATCTACACTCTTTCCCTACACGACGCTCTTCCGATCTCTGGACCCGACCCTGGGCGTTTCCACGGTGACCACGGCCGGAGAGGACGTTGGGTAGTGTATTTGAGTGGCGAGGCTGGGGCCAGCAGGAGGTTGAACTGATATTCTGGTTGCCAGATATTGACCTGACTCCCGGTGTGATTCCCGGGCTGGACCTGGACCCGACCCTGGAAATGCCCTACAAGTACCACATGTTGTGTATTAATAATAATAATAATAATAATAATAATAAGAATGATTCTATATATTTAATTTTTCTCTCTCTCTCTCCTCCCTCCTCCTCCTCTCTCTCTTCTGATCACATTTCCGTGAGGTTGAT…
Ss_lncRNA_844	GGAAGAGAGTGGATTTGAACCTCCATTCCTGAAGCCAGAACAACAACCCACTTGTCAAATATTGTTCACTTCTTCTCTTGGTTTCATCAATTTCCTCTTTTGCTTTCTGTTAACCTTTAGTATTTTACACATGCAAGAAAGAAAAATAGTATCATGTTTGTAGCTAAGTTAGTTGAAAAATCCTCTTCTAGGCCCACAGCCTCATCCAGCAAGTATGGCTGCTGTTCAAACAAATTCACTGTAGACTTGATATTTATCTAAGAAGTGTAAGGCAATATGAATAAATTATACACTGCTCCAAAAAATAAAGGGAACACTTAAACAACACAATGTAACTCCAAGTCAATCACACTTCTGTGAAATCAAACTGTCCACTTAGGAAGCAACACTGATTGACAA…
Ss_lncRNA_845	GCTCATGTTCAGAAAAATCAAATAAAAGAAAACACAATATTATAGCAGATGTGTGTGCACGTGTGGTTGCATCCCAAATGGCAATTTCTTCCCTACTGTACGTAGTTCACTAAGTAATGGACACTAAATCACCAGGCAACAGTCAGAAGAGTAGTTTAAAAAAAAAAAAAGGAAAAAAAAAAGTGTTCTCAAACCAAGTGATTATGTGTGCAGTGGTGAGCAGTCAGGCTGCTGAAATTCTTCTGTTAATGGACTAAACTCATGTCATACAGTCTCGGTCTCATGACATTTTAACCTTTATTACCTTAACAGCGTTTTCTTGTGTGAGAAATACCACCCCAACCTGGGTTCAAATACTTATTTGAGTGTTTGCTCTAGCCTGCCTGAATACTTCAAAAG…
Ss_lncRNA_846	AGATACATAGGTAGAGATGTCTTCCTAACCTGGAGAGGAGCAGGTGGAGTAGGAGGACAGGTCTTTGTCATCCCAAATGAGACCCAGGAAATGACCTTTTGAAATCTTCCGGAAGACTAAGATTCTACGGACTGAAATTCTCCCTAACTCCATGATTCCATTTTACTCAACTGAGTAATTTGGTCTTTCAACACAGGATTGAACAGGAACTTTAGCTTTTATCATTAGTAGCTATCCTATGGGGTTCTATGGAGTGTTTAGATCAGGGACTTAGTTGGTAATCTCGGTTAACCCAGAACTAAATTATTGCATAATTTGGTCAGATGCCATCTGTTAGGTTCTGAACAAACAGAGTAAAAACTCAAACGGACGACTAGAAAAAGCTCAAACCATGTTTAT…
Ss_lncRNA_847	TCCACTAGATGTCAACAGTCTTTAGAACGTTGTTTCATGCTTCTACTGTGAATAGGGAGAGAATAAGAGCTCCTGGAAGTAGATGAGAGAGAAAATGACATGAGCTCAGTGGCACGCACTCACATGAGAGTTAGCTGTGTTCCTTTTCTTTTTGGAAGACAAAGGAATCGTCCGGTTGGAATATTATGGAAGATTTATGATAAAAACATCCTAAAGATTGATTCTATACATCGTTTGACATGTTTCTACGAACTGTAATATAATTTTTTTGACTTTTCGTCTGAACTTAATGCGCGAGCACTAGCGCATTTGGAGTACTCGACCGAACGCGCAAACAAAAAAGGAGGTATTTGGACATATACATGGACTTTATCGAAACAAAATAACAATTATTGGGGA…
Ss_lncRNA_848	CGTCACTTTTCATTTTGTGATCGAATAGTCGTCTTTATTTTTTTTTTTTTAAATGAAACGGCGACCCCCGAGATCTACACTCTTCCCCTACACGACGCTTTTCCGATCTATTGGAGGGAGGGAGGGAGGGAGGGAGGGAGGGGTTGGGGTTGTACTGTTTTTCTGTTCTCATACCTGAAAATCTATAAAGAAAGTACAACAAAAAACATTTGTTGTAAACAGTCACCAATGGGTAAAAACCTTTGGGCAAAGAGATATTGGTTGTGTTTTGAACACTGACGGTTTTAGGATCTTGCTTCCACTGCCCTTTTAGACTTATTTTTGTCTGTTTGTTTTTTTAAGTTGAAATGCACTGATTAGAGGGAATGAGTTCATGTTGTAGACAATATACTTGATTGT…
Ss_lncRNA_849	GTGGCAAAGACAGGATTTTTTTGGGTGGGGGGGACATCATTCTGTACAGTTTGGGCATGATCCAGAAGTGACGTTGTGTTGGTCTGTATTGCGCTAGGCTAGTGTAGGGCTCAACTAAAGTAGTACTGCTTGTGTGGCTACTGTCTGAAGTATTGAGTTGCGTTGTGTACAAGGCTTAGTGATTTACCTGGGTTACCCTTCACTCTTAGATGGGGGAAAATGCAGGGGGGATATCTGCAGGTCTTTTTTTGCTAACATTGTTGAAATGACCAACTTTGCCTATTGCTCGCGCTAAACTATGATATGTGTTTTTGACTTGATGTAGCGATTGTTAGTTTACTGGGCGGTGTCTTCAACTAAAGATATGGGTATATTTCAGAGTTAGCTTGTTTCAGGCAA…
Ss_lncRNA_850	GTGGCAAAGACAGGATTTTTTTGGTGGGGGGGACATCATTCTGTACAGTTTGGGCATGATCCAGAAGTGACGTTGTGTTGGTCTGTATTGCGCTAGGCTAGTGTAGGGCTCAGCTAAAGTAGTACTGCTTGTGTGGCTACTGTCTGAAGTATTGAGTTGCGTTGTGTACAAGGCTTAGTGATTTACCTGGGTTACCCTTCACTCTTAGATGGGGGAAAATGCAGGGGGGATATCTGCAGGTCTTTTTTTGCTAACATTGTTGAAATGACCAACTTTGCCTATTGCTCGCGCTAAACTATGATATGTGTTTTTGACTTGATGTAGCGATAGTTAGTTTACTGGGCGGTGTCTTCAACTAAAGATATGGGTATATTTCAGAGTTAGCTTGTTTCAGGCAAT…
Ss_lncRNA_851	CAGCAATCCATGCCCTGGTCCAGCATCCCTAGCACCGTTTCCACATGCCAAAGTTTTATCATTTGTGGAACAAATCTAACGTTGTATTTTTCATGCAAAATGCTCAAAACATCTAGAAGTGACTTTGTTGAACTTCATAATCAATTTGAGATACTTTTGCATGATTTGGACATGCGTGAAAACTGCTAATACCGATGACTTGAATGGGATTTGTGCCACAAATGCTAAAATGTTACCATGTGGAACAGTGCCAGGGATAC
Ss_lncRNA_852	AAATATTCCTGTTACATTGCACAACCTTCAATGTTACGTTATAATTATGTCAAATTCTGTCAAATTAGTTCGCAACAAGCCAGGCGGCCCAAACTGTTGCATATACCCTGACTCTGTGTGCAATGAACGCAAGAGAAGTCATACAATTTGCCTAGTTAATATTGCCTGCTAACATGAATTTCTTTTAACTAAATATGCAGGTTTAAAAAAATATATACTTGTGTATTGATTTTAAGAAAGGCATTGATGTTTATGGTTAGGTACATTGGTGCAACGGCGGTGCTTTTTTCGCGAATGCGCTTGTTAAATCAGCACCCGTTTTGCGAAGTTTAAGTAGGCTATGATTCGATGATAAATTAACAGGAACCGCATTGATTATTTGCAACGCAGGACAAGCTA…
Ss_lncRNA_853	ATGTGTGTATGTGACGGTGCGTAGACATTTTTTTTTTTTAATGATACGGCGACCACCGAGATCTACACTCTTTCCCTACACGACGCTCTTCCGATCTGTCGGATTCGGCGCGGATCAGAGAATTGGAGGGTGAATTGGAGAGACTGAGGGCGCAGAGCAGTGAGCAACGTCCGCATAACCAGCAGAGCAAGGAGCGGGAGCAGATTGTCACATTAGGTGACTAGAAATGGATAGAACCAGGTGAAATATGGAAATGAGGGGACTAAACAGGACTTTAAGAAAATTGTCACCAGTTTTATGAAATCGGTTTGTTAACTCTGGAAGGTTCAGTGACAGTCCGTAAATTGCGTTGCAATATTTGAGCTTTCTTTTCTATTTGGACTGTAAAGGCGCCTGTTT…
Ss_lncRNA_854	ACGTTTAAGTGCCTTGCTCAGAACATGGGAACATATGAAAGCTGGTGGTTCCTTTTAACATGAGTCTTCAATATTCCCAGGTAAGACGTTTTAGGTTGTAGTTATTATAGGAATTATAGGACTATTTCTCTCTATACGATTTGTATTTCATATAGCTTTGACTATTGGATGTTCTTATAGGCACTTTAGTATTGCCAGTGTAACAGTATAGCTTCCGTCCATCTCCTCGCTCCTACCTGGGCTCGAACCAGGAACACATCGACAACAGCCACCCTCGAATCAGCGTTACCCATGTAGAGCAAGGGAAACAACTACTCCAAGTGTCAGAGCAAGTGACGTTTGAAACGCTATTAGCGCGCACCCGCTAACTAGCTAGCCATTTCACATCGGTTACACCAG…
Ss_lncRNA_855	GGCAAATAAAATCAGCTGCGGGCCAAAACATTCATATTAAACACCATTATTGCAAACAGTGATAGTCCATGCAACTTATGTGACTTGTTAAGCACATGTTTACTCCTGAAGTTATTTAGCCTTGCCATAACAAAGGAGTTGATTACTTATTGACTCAAGACATTTCAGCTTTTCATTTTTTATACATTTCTAAAAACATTATTCCACTTTGCCATTATGGGGTATTGTGTGTGGATCAGTGACACAAAATATAAATCATTTAAAATTCAGGCTGTAACAACAAAATGTGGAAAAAGTCAAGGGGTGAATACTTTCTGAAGGCACTGTAAATGTGTATCACTGCACCGAAGACCATGTAATAGCACAACAAATGGGAATACAATGTCAGATATTTTGTTT…
Ss_lncRNA_856	ACTGCTCTCTTTACCGGTCGTCGAGCGCGACGCGTGGTCGTGCCACTATGCGCTCACTAGTGCATCTCCGCACCCCGCACCATCGAACGCAGCCCCCCTCTGTTTTCTTTTTTAACGATCCGCCGACCACCGAGATCCACACTCTCTCCCTCCACGAGGCTCCTCCGACCTCCCACACTCTAACCACTAGGCTACCTGACGTCCCTCCACTCTAACCACTAGGCTACCTGCCGTCCCTCCACTCTAACCACTAGGCTACCTGCCGTCCCTCCACTCTAACCACTAGGCTACCTGCCGTCCCTCCACTCTAACCACTAGGCTAACTGCAAGACCTCCACTCTAACCAATAGGCTACACTGAGATCGGAACAGCATCATGAAAGAAAAAAGTGTCGATCTC…
Ss_lncRNA_857	GTCTACTGGTCTTCCAGCAATGCACTTGAAAGAGAAAAGAAAAAGTAGATTATTTACCAGGAAAGGAAGACGGGGAGTTAACATGAGGGGAGGTTAACGTTTCATTACCACATTATTCATCAATTCTACCCATCAAACTTGTGTTATACAGGGAGTATTGTGTTATAAAGGAGTGAAACACAAGGTCATGTCTCACTGGTTATTTTGTATTTGAACATTTTGTAGTGTATTCATTGCAATAATATGCCTGCCTTTCTCTACCTCAACGCGATGTCATTGTTTCCTTTTCCTCATCTGTCTCACTGAGGAGCTCATATTTACTGCTTATCACTGTCTCTCATTGTTTCGTATGCAGCTAATGTGAGTAGTGCAACAGTGGGTATTCACAATTGATTTATG…
Ss_lncRNA_858	CTCCACCGATACCGTCGAGTCCACCACCGCCATTCATACTACAATTACCTGGCTCCATTCTCCACTCTTGGAACAGCTATCTAGATATAAAAGTACTCCAAAGCAAATGTGTACAGTAGGACTACTGTTGTGTCTAAATAAAGACCGCTGTTGGTGGTAGTTCAGAGAGCGTTGCGGTAAATTCTGACTCAGGTAAAATTCGAATTAGGAAAACTTTAGGGCCATTTTTTGCTCTAATCTTGACGTTTATTTCGACGCATTAAGCCATGTTGTTTTCCATATGCAACCTATATTATATTTACAGAAACCATTTCAAACCTGTTATATAACTGTTAACTCGTCGAATACGTCAAAACAAATACCTAACATGTCCATACGCGACGCGGTGCATGGACTGTA…
Ss_lncRNA_859	ATTATCTAGGTGTTTGTTTTTCATTATGAGTCAACAGACTCGAAATACCATTCATTCCTACACGACACGCCTCTTTTTTTTTTTAATGATACGGCGACCACCGAGATCTACACTCTTTCCCTACACGACGCTCTTCCGATCTTCATATTTGTGCAAAATTACAAACGTCTGGTTTGTTGTTAACAGCTTTACTGTTATTTAGCCCTTACAGGTAAAGATACACAGCTATACTACATCTTTGATATGCAAATTAAATTATCATTCATCATTTTAATACATTTTCTTTCTTATTTTATTTTATTTTTTAGACGTTTGCCATCAAAACGTTTTACTTACTGCTCCATCCTGACAAAGGCAAATTATTGCAGAAGGCACTTGTTTTTTTCTTTGGTGTCCCTC…
Ss_lncRNA_860	GGAAAGTATACACCCTCTAGTTATCAGAGTCACATGGAATTGTTATGCAATTGAAATGTTTGATATTGAAATTGTTTGTTAGGAGATTAAATGTAATTTTAGCTTCCAAATGAGAGAATTGGGTTTTCATAAGGAAAGTGCCCTGCTTGATCAGTGGCCCACCCCTGTGAAGAGACAGGGGTTATAAACGATGAGAAACACCCTCCTTCCCTCGCCACTATATAAGACAATGACACAATGTAACCGAGTTCCACTACGTGAGGTCTGCAGCCTCTGCGTTACAAGGACACACATGTCAAGTACAGAACTAAGCCAACCTCGACGTGAGCTTTGGTTGTGAATGGTATGAACTTTGAACTTATTCGCTACAGAAGTGATACTTCCTAGCCGTGGAGTTAG…
Ss_lncRNA_861	CAGACCTCCAGAAACTAAGACAAGCCTATCCTAGACAGTGTCACCCCTATTCAGCTACATAGCCTTGCAGTATATTGGAAATACATTAGAAAACAGTTAAGTACGCATTTGTCTGGTATCAGTATAGATGGAATTGCGTTTAACTTGCATTCGGAAGTCCCGATTTTCTGGTTGGATTACAAGGCATACATAACCTCTCACACACACACATACAAAACTTACTCACTGCTTTCCTTCAGAATGGATCAAATAGGCAGAGGAATGCTTTTCTCTATCCATCTATCTATCTATATATTGGAAATGGAAAAGGCAAAAAAAAAAAAATTATGTTACAACATGGATTATCAAAAGTGATCTTTGCATAAACAGACCAAAACTACTTACAGGATTTGGCTTTGT…
Ss_lncRNA_862	AAAAAAAAAAAAGCATAGAGTAGTAGATGGGTGGTGGGATGGCGTTTTTTTTTTTTAATGATACGGCGACCACCGAGATCTACACTCTTTCCCTACACGACGCTCTTCCGATCTCGGCTTTATTAAATCAATTATATTTTTTTTTTTGTACATTGTTTGCAAACTGATATGTGACACATATTTGTTACGTTCCCCAGTTTCTGTGTTGTGGTTTGTGTATTTGTATGTGTGTGTTTCAGGATGGCTTCCTGAAATTCCCCCAAGCAGCCGACCGGTCGGCCCACCGCCAACCGGAGAGCTGACCCCGCCACCTCGTCAGGATACAGCTGTATCACATTAAAGACTCCTTCTCCAGCTATATAAGCCAGTGTTCCTTTGTAAGAAAGAGAGCTGAGGGTG…
Ss_lncRNA_863	CACACACACACACACACACACGCATACACCTCTCCCCACATCCCCTTGTCACAACCACACTTTATAGTGGCCACATCAGTACTTGCTGTTTGACTAGATGCTCAGGAGGGGGCAGCAGAGATTGTTTGTCCCAATCGCAATCTAACCACTGTTGCAGAAGAAAAGACAGTCATCAGTTTGACTTCAAAACAAAACTTTAATGACTAATATACAGACAACACCTATACAGCTACACCTGTTCCTCCAGTTCCCTTCCCTCTGAACATATTTCTATGATGGGGATACTGTGTGTGTGTGTGTGTGTGTGTGTGTGTGTGTGTGTGTGTGTGTGTGTGTGTGTGTGTGTGTGTGTGTGTGTGTGTGTGTGTGTGTGTGTGTGTGTGTGTGTGTGTGTGTGTG…
Ss_lncRNA_864	ATCTATACTCTCTCCCTCCACGCCACTCTACCGATCTCTGGAAAGAACCTGCTGAGCTGTCTGTCGCGCCATCAAAACTACATCACTGGGACTCTACTGACAACCTGTTGCCCTCTCTCCATCAAAGCTATGGGACTCTACTGACAACCTGTTGAGCTGTCCCTCTCTCCATCAAAGATATGGGACTCTATTGACAACGTGTTGTCCTCTCTCCATCAAAGGTATGGGAATCTACTGACAACCTGTTGGCCTATCTCCATCTAAGTTATGGGACTCTACTGACAACCTGTTAAGTTGTCCCTCTCTCCATCAAACCTATGAGACTCTACTGACAACCTGTTGAGTTGTCCCCCTCTCCATCAAAC
Ss_lncRNA_865	TGATAACCAGCTAAAGGTTGATAAACCCTTCTCCCTGATAACCAGCTAAAGGCTGATAACCCCTCCTCCCTGATAACCAGCTAAAGGTTGATAACCCCTCCTCACTGACAACCAGCTGAAGGCCGATAACCCCTCCTCCCTGATAACCAGCTGAAGGCTGATAACCCCTTCTCCTAACAACCAGCTGAAGGCTGATAAGCCCTCCCTCTGATAACCAGCTGAAGGCTGATAAACCCCTCCTCCTAACAACCAGCTGAAGGCTGATAAGCCCTCCCTCTGATAACCAGCTGAAGGCTGATAAACCCCTCCTCCTAACAACCAGCTGAAGGCTGATAAGCCCTCCCTCTGATAACCAGCTGAAGGCTGATAAACCCTTCTCCCTGACAACCAGCTAAAGGC…
Ss_lncRNA_866	CACTGAAGTAATACTGCAAAAAATATGTCAAAGCATAAAGCATTTTGTCCTGGTATTTATACTTTCTGAAGGCAGAATGCTACAAATGGGAAGCTTCACTATTCCTCCAATCTCTATCCCTCAAACGTTAGTATCCCCAAGACAGTATGGGCTAGTTTTACAGATATATTGCACCAGTACTGTACTACATTGTACTCTAGTCCATAAATAGTCCATCCCCAACATCACAGAACCAAATGTAGGACTTAACTAAGGAAACCAGTCCAGAGCCCTTATTACCATAATCCAATGTAATGAAAAAAAGACCAACATTTTGTTTATTTTTTATTTTCTATAAAAGAGATGAGTTTACTCCGTGATCATAACAGATTTAATCATTGACCGACAGACCACTCACAT…
Ss_lncRNA_867	TTCTTTTCTTTAAAGAAAAGGGGGATTGTTGTACTTCAGAACTACTGAGTTGTGGCTTGTGTTGTTCTGTGGCTTGTCCGCTGGTTCTGAGAGAAAAGAGAAAGGTTTGAATTAGGATTCTTGTCTTGTTATACATATGTGAGTGCTTTTTTCTCTTCCTGGTATACTGTATATTTGGTGGTACAATGTTCTGTTGTGAGCTCTGTACTGTGTTCTTGTGTCTTCTTATTGAACTGTGTAGAATTTATAACAAATGAAAACCCACAAAAAAACAACCACAAAGATCGGAAGAGCGTCGTGTAGGG
Ss_lncRNA_868	AATTCTCCAGTGCCTGTATTCTATGATTCTAGTTGGCATATATTACACTTGGGGTGGATACGGAAGGGGAGGTGTAATATTTGATGGGGAGGGAGATTTAGGATAAGCTTGTGTAAAAAGTCAAAGGAAAAGTCTGCATTTTATATTTTACCCATTTAACGATATTCAGGTTTAAATCTAGTTTTAGCTGGACTTCTGTGGTATGAGTGTACACTTGACTCAACTACTTTCTAATTTTCAATCAGTACAGTTTTAAGTAGACATGTCTCTGTGC
Ss_lncRNA_869	CCTCTGTCGCTCACTCCCCATACTTCTCTCTCGCTCTTTTTCTCTCTCACTTTTCCTACCCCCCGACCTCTTCCCTTCTCCTTCTTTCCCTCCCTCATGCCAACCTCTTCCCTCACGGTCTTCTAGAGATCGGAAGAGCGTCGTGTAGGGAAAGAGTGTAGATCTCGGTGGTCGCCGTATCATTAAAAAAAAAAGTCGTGTGAATATCCTAGCCAGGAATCAAACAAAGAGATCGGACGAGCGTCGTGTAGGTAAAGAGTGTACATCTCGGTGGTCACCGTATCATTCAAAAAAAACAA
Ss_lncRNA_870	GTGTAATTGTTCTGTCTCTGTTATGCTTGTTCATGCTGCCTGTCGAGCTTCTTTTTTTTTTTTTTTAATGATACGGCGACCACCGAGATCTACACTCTTTCCCTACACGACTCTCTTCCGATCTACCAGCTCGGCTATAGACTACACCAGCATGACTAGTATCTATGTGGACCCTACTACAGTTTAACCAGCTCAGCTATAGACTACACCAGCATGACTAGTATCTATGTGGACCCTACTACAGTTTAACCAGCTCAGCTATAGACAAAACCAGAATGACTCGTATCTATGAAGAGTCTACTACAGTTTAACCAGCTCAGCAATAGACTACACCAGCATGACAAGCATCTATGTGGACCCTACTACAGTTTAACCAGCTCAGCTATAGACTACACCAGA…
Ss_lncRNA_871	TACGTATGTGTAAATAGATGTATGTGTAAGTCTGATGTTGTATTTTTTTTTTTAATGATACGGCGACCACCGAGATCTACACTCTTTCCCTACACGACGCTCTTCCGATCTTCCCTCCCTCTCTGCGTCTCAAATGGCAACCTAAGCCCATAGGGCTGTGGTCAAAAGTAGTGCACTATGTAGGGAATAGGGTGCCATTGGGGACGCACACCCCGTCTCATCCAAGTTCTGCCTGTTCCTCCTCCTCCTCCTCATCATCTCTCCATTGCTGTGGTTCTTATTGTATTTCAGTCTTATTCCCTGCTGCTTCAAACACATTAGTCTGTCCCCCCTCCCCCCACATTCACTATAGAACAGATAACCCCACACGGTTACTCTTCATCACTATCATCATTATCA…
Ss_lncRNA_872	CACATCCACGGACATTGGTTTTTGTCCATTCCAGACCAAATCTGAACCAATCATAAACATCTATGTTTGATTCAGATTTGGTATGGTCTGGACAGGGCTGTGGCGGTCACATTTCATCAGCCGGTGATTGTCAAGCAAATAACTGTCGCTATCACGATAATTGACCATTAATGAACATCAACACATTTTTCATCCCCTCGCCTCCACACATAAACCTTGAAGTCGAAGTTTACATACACCCTAGCCAAATACATTTAAACTCAGTTTTTCACAATTCCTGACATTTAATCCTAGTAAAAATTCCCTGTCTTAGGTCAGTTAGGATCACCACTTTATTTTAAGAATGTGAAATGTCAGAATAATAGTAGAGAGAATGATTTATTTCAGATTTTATTTCTT…
Ss_lncRNA_873	TGATGTGTCTGGGTGGTTTAATATGTAATCCACAGCATAATTATTAAATGTCTGATTTTGTTATTGTTACCCATCTACCAATCACTGCCCTTCTTCATGAGGCTTTCAAAAACATCCCTGGTCTTTGTATATAGTTGAATCTGTGCTTGAAATGCAATACTTCCAGATATTGTATGTATGGGGAACATGTCCACTTTGACATTACAGAGTATTTTCAGTAGATTGATGACAAAACATTACAACTAAATCCATTTTAATCCCACTATGTAACACAATAGAGAAATCCAAGGGGTATGAACACTTTTGCAAGGCTCTGTATGTTATGTAGAATAGACAATCGTGTCAGCCAGGGTAGGTGTCAATTCCAAATAAGTCAGTCAATTCAGGAAGTGAACTGAA…
Ss_lncRNA_874	AATGTTTGCTCACACAACTGAGTAATAACCTTGAGTTCATGTCATCAAAGCCAGGCTGTTGCCTAACTGATTATCTGATCAAAACCATTTTTAACCTCTCCATATCAGATATGTCTCCTGTCTGGGTGGTTTCCCTGGGGTGAAATCTATTCAGATTATTTGAAAGATTTTACTGCTATTTTGTGTTGCATACATACATAATCAGAATCGTATGAGTACGATTCCATGAGTCTCTACACTCTTAGAAAAAAAAAAGGTGCCATCTAGAACCTAAAATGTTTCTTTGGCTGTAAATTAGGTTTGCAGTATGTAGACATCTTAGGCTAGCAATAAGTATGTATACAAGAGAGCTCTCTTTCGATATGAACATATTTGGGCATTACCTCTCACATAGCCATG…
Ss_lncRNA_875	TGTGTAGTGTGAAGAGGGGGTGACGGGGAGGGGTTGTACGTGTAGGAAGGAGAGAGGATGACCGGGAGGGCTGCTACATGGAGGAAGGAGAGGGGATGACTGGTAGGGCTGCTACATGGAGGAAGGAGAGGGGATGACTGGTAGGGCTGCTACATGGAGGTAGGAGAGGGGATGACTGGTAGGGCTGCTACGTGGAGGACGGAGAGGGGATGACTGGTAGGGCTGCTAAATGGAGGATGGAGAGGGGATGACTGGTAGGGCTACTACATGGAGGATGGAGAGGGGATGACTGGTAATGTCTTTAAAATGGAGGAAGGAGAGATCGGAAGAGCGTCGTGTAGGGAAAGAGTGTAGATCTCGGTGGTCGCCGTATCATTAAAAAAAAAAAAAGAAAAGAGA…
Ss_lncRNA_876	CTCCAAGTTCTGCATGTTCCTCCTCCTCCTCCTCATCATCTCTACATTGCTGTGGTTCTTATTGTATTTCAGTCTGATTCCCTGCTGCTTCAAACACATTAGTCTGTCCCCCCTCCCCCCACATTCACTATAGAACAGATAACCCCACACGGTTACTCTTCATCACTATCATCATCATCACCATCATCATCATCATCCGACAGACTGACAGGAAACAGGTCAAACCAAGTATTACACAGGTGAAATAGTCACTAACAGGCAAGTTTCTTTACTGACAGGATCCAATATTTGGTTTTCATATCCTCAGCTGACAACAGATGCATTAGCAAGGGGACAGGGGAGGGGCTGGGGAAGAGGGGAGGGGCAAGGGCTTGGGGAGAGGGG
Ss_lncRNA_877	GACCACCGAGATCTAAACTCTTTCCCTACACGATGCTCTTCTGATCTAGCAAGACTACTATCTATGTGGACCCTACTACAGTTTAACCAGCTCAGCTATAGACTACACCCGCATGACTAGTATCTATGTGGACACTACTACAGTTTAACCAGCTCAGCTATAGACTACACCAGCATGACTAGTATCTATGTGGACCCTACTACAGTTTAACCAGCTCAGCTATAGACTACACCAGCATGGCTAGTGTCTATGTGGACCCTACTACAGTTTAACCATCTCAGCTATAGACTACACCAGCATGATTGTATCTATGTGGACCCTACTACAGTTTAACCAGCTCAGCTATAGACTACACCAGCCTGACTAGTATCTATGAGATCGGAAGAGCGTCGTGTAGGG…
Ss_lncRNA_878	TGACATTAAAGTGTACAAACACATTCACGTGTTAAATGCACAAAAAGTAAATTCATAACTTGAAAACCACCACACCATGTTGCATCAACGTTTGCTAGCTATCTGGTATATATTCGCTAGTTAACGTTAGCCAGTTAGTGTTGTTAGCTACATGTTACTAACTAGCTAGTTAACTATTAGATCGTGTGCTGTTTAGCTAACTGGCTGGATAATGACTAATGGACATAGTTACTGAATTCAAAGCAAAATTAAAGCTAGCTACTACCGTTAGCTAGCTAAATGTCAACCTGCTAACCAGTTTGCCAGATAACTCGCTAGCTAACGTTAGCTATGCTTTCTCGAAAACTTACTTTAGAACAGGCAATAGCTTAGCAGCCATAGTGTCACAGGTAAATCTAT…
Ss_lncRNA_879	ATCTGTCCAGAGGAAAGGAAAAGTAAAGAGAAAGTCAAAGGAATCCGTCAGTGTGAACATACACTAACCAGGAAATATAAATTACTAAAGCCTTGGTTTTGTCATTCCAGATATATTATATTTAATTGTATTCTATTTTTTCTACTATATTCTTTTCGCCAAAATAGATATCAGTAGACCTATAGCTACCAGTAATGTTGATAAAGAGCTGTTCGAGTTAATGCGGATGCTACTGTCCTGACCTCTCTCCCACTCTCCTCCTACAGATGGAGAATGCAACGCCACAAGGG
Ss_lncRNA_880	GGAACATTACAGAGAAAAAATCAACACATCAACAAGAGGGGAGGAAGGAGAATGAGTGCTTGCACCAATTGCACTGGATGGCACAACAGTGACACAGCTCTAGAGGTCACACGCAATGGTTTACAAAGACTGCATGACAATGTCATATTTCCTGATGTGTGAACCACACCCATATCTATCAACCTGGACTCCATAGCTATGCCTACCATTGTCACTGACTGTGTTCACCTTAAACAATGTGCAGTCCCAGTGTCTCATACAAGTTAAAATAAAGGGGAGTACTTCACTTGTGACATGGAATCCAACTTTTCAACATTAAGGCATGACATCGTTATAGGTTATTCTGATAGAGGATCTGTCTGACAGTTTTGAATGTGTTATATCTGTTCTAGAGTCCAG…
Ss_lncRNA_881	CATATTATTACTTACCCTCTTGGTCGTTTGCAACCCAGTATCTCTACTTGCACATACATCATCTGCACATCTATCACTCCAGTATTAATGCTAAATTGTAATTATTTTCGCCTCTAGGGCCTATTTATTCCTTACCTCCCTACTCTTCTACATTTGCACACACTGTACATAGATATTTCTATTTTTATTTTATTTTGCGTTATTGACTGTACGTTTCTTTGTGTGTTGTTGTTTTTGTCACACTGCTTTGCTTTATCTTGGGCAGGTCGCAGTTGTAAATGAG
Ss_lncRNA_882	ATTTAATTTACCACAGGTGGACCCCAATCAAGTTGTTGAAAAATCAAGGATGATCAATGGAAACAGGATGCAACTAAGCTCAATTTTGAGTCTCATAGTAAAGTGTCTGCATACTTATGCAAATAATATCAGATTTGTTATAAATTTGCAAACATTTCTAAAAACCTGTTCGCTTTGTCATTATGGGGTATTGTGTGTAGATTGAGGATATTTATTTATTTTTCATCCATTTTCAAATAAGGCTAACGCAACAAAATTTGTAAAAAGTCAAGGGGTCTGAATACTTCCCAAATGCACTGTATACATTAGTGGTCCATGGGTCAGCTATGTTCACCCGCACCCGTCCGCAATTCCTAATATAACCCATCCACAACTGCCCAACTATGTGATAGTGAAAAT…
Ss_lncRNA_883	TACGGTTGTAGTAATATATGAGAATGTTTTTTATTTAATATTATTTTTTTAATGATGCGGCGACCTCCGAGATCTACACTCTTTCCCTACACGACGCTCTTCCGATCTGGTTAAACTGTAGTAGGGTCCACATAGATACTAGTCATGCTTGTGTGGTCTAGAGGAGGATTGTTTAATCTATGGTAGGGTCCACATAGATACTAGTCGTGCTGGTGTAGTCTATAGCTGAGCTGGTTAAACTGTAGTAGGGTCCGCATAGATACTAGTCATGCTGGTGTAGTCTATAGCTGAGCTGGTTGAACCGTAGTAGGGTCCACATAGATACTAGTCATGCTGGTGTAGTCTATAGCTGAGCTGGTTAAACCGTAGTAGGGCCCACATAGATACTAGTCATGCTGG…
Ss_lncRNA_884	AAAAAAAAAGAATCCTTAAAGAAAGCCATCCCAACAACTTCTTTGAGCGTGTGTGTGTGTGTGTGTGTGTGTGTGTGTGTGTGTGTGTGTGTGTGTGTATGTATATATGGTGAGTGTGTGCGTGTAAGTTAAGTCAGAAATGCAGCATCCAACTGGACGCTTCGGATTTAGAATTAAAAAAAAAACACATGCAAAACCCACATCACCATAACTCCCACTCTCACCCTTACTAGAAAGCAAACTCTCTCTGGTTTGAAAAGAAACAACAAAATTCTAAATCAGAAATAATCCCTCAGAAGAACGAAATCAAATACAGGCAAGATCCAAGTTAAAATAAAACCACTTTAAATATATATAATTTCCCACTGGTGAAAATCACTTACTGCACACTGCTAAAAT…
Ss_lncRNA_885	ACAAAAGTTAGTGCATAATTCAAGCTGGTTTCTGCTTTTGGTGATGCCTGACCTTGAATTGAAAATGGATGTTTGTACTTTTGTGGCTATGTACTGTCCTAACATAATCTAACTTTATGCTTTTGCCGTAAAGCCTCTTTGAAAATCGAACAATGTGGTTAGATTAAGGAGATGTTTATCATTTAAATTGTGTAAAATAGTTGATTGTTTGAGAAATTGAAATTATTAGATTTTTGATGTTTTGAATTTCCAGCCTTGTTAGCAATCCCGGCTCGGGGTTCATTGCTAACCTGTAGCCCCAACAGGTTAAGTATTTTTTTGTTGTTGTTGACGGTAACATTAGTACTCTCTAAAAATGATACTTTAAGGAAAATGCTTTAAAAATATATATATTTGTAT…
Ss_lncRNA_886	TCCTCTTGAAAAGGAGTTGAGCCTGTTGGGGGGACCAGGGCAGGTCTCTGTACAGGCTCATATCTCTCAGGAATGTCTCTCCATCCAGAACCTCTATCAGCTCCATCAGGGGCACAAACGGCAGGAGACATTGGAGCTGCACTGTGAAGTTCCTTGAGTTGCTGGCTAAAGCATTTAACTGTTGGGGCTACAGGTTAGCAATGAACCCCGAGACGGGATTGCTAACAAGGCTGGAAATTCAAAACATCAAAAATCTAATAATTTCAATTTCTCAAACAATCAACTATTTTACACAATTTAAATGATAAACATCTCCTTAATCTAACCACATTGTTCGATTTTCAAAGAGGCTTTACGGCAAAAGCATAAAGTTAGATTATGTTAGGACAGTACATAGCC…
Ss_lncRNA_887	GTTGGATTAGTGCTACGGCGTTACACTACTTTAGATGAGTTGGACTGTACTTAATGTGCGTGCATGGTGTGAATATTGGGGTCCAATCCAATGATCTAAACCTGATATTTGAAAATAAGACATTTTAGAAATGAATTAGAATGATTCATTTTAATGATTTAGTATAGAGTGCGTTGAAGTTTCTACTTTATCCATATTTATAACATATATTTTTCCTCCTGAAATTCCACACCATTGATTTAACGTGTCTTACTGTTAAAGATGTTGAAAGATATACAGTACAGAATAACCACAGGTGTTTTCCTTTTTTTAGTTCTCTCTCTGAAATACAACAGATCCTGATGTCCCACCATTCATGTGACATGTCATGTATGGTATGTTACTGTAAATGTGACATGT…
Ss_lncRNA_888	GTTTGGTTTGTCTTGTTTTTTTTTTGATTAGTATTGAGTGTTGTCTGTCATTTTTTTTTTTTTTTTTTAATGATACGGCGACCACCGAGATCTACACTCTTCCCTACACGACGCTCTTCCGATCTTAGGCGGGGTGTTTTTAACTATGATTATTGTACAAATGAAATCTTGATCTCAAGAAGCACATGAAGTTTGCAGCTCTTTTTCCACCCGCTCATTTTTGTAAGATAACAAAAAACAAATTCATCCTGGATGACCTTTTCAGCAATTTTGAACTCAACCAAGCTGTGATAAGTGGAATGGTTACTGTTTATATACTGTGGTATGTTTTGATTACAGCAGACAATGCTTTTTTTTCAGTGGTCTTTGACAAATGAAGGAATCTCTATCGGATGCCAC…
Ss_lncRNA_889	GTTGCTGATTGGGCAGACATTTTAGTCCAGGATTGATCTTGATTGGGAAAGTACAGCCCTGTATGCCTCTGTCTACTCTCCAGTCAAACTGAAATCCTCACTTATGACGGCTGACAGAGGTTTGAAGAAGAAAGCTGATCTTTTCTTTGATTTATTTTCCTTTCTGGATTTAGTTAATGATCACAGCTGCTAGTTGGTTGTGGCTTCAGGTTCGTGAAGACTTGAGTTAACATTTCCAAAGGTTATCCAGATATTTCTTGTTTATAATATTTTCTTGAGCAATCTGTCTGTCTTTCTTTTACAGTCTCAGGTTTGGGTTGTGGTCACCATGAAAGTTAGTGGTGTCTGAAAAAGGAGAAGGCTGGGAGCGGATTATAACTCTTTCTTGTGTGAAACCTC…
Ss_lncRNA_890	TTTCATATAAACATAATTTATTCAGATAGTATTTTTTTTTTTTTAATGATACGGCGACCACCGAGATCTACACTCTTTCCCTACACGACGCTCTTCGGTTCTGTGGTGAAGCATACGTGAGTCAGTGACAGACCAATACACAAATGTAGCTGAGAAAACTCTGAACCTGTAAAGCAACATGACTGTAAACCTCCAACCCCCCCCGTATTACTGACCTCATCAAAACACAGTAAAAATGTGATGTTCTGGCACTTTCTCACGAGGGGCGTTTAAATAAGTGACGAGCCATAGCATCACAGCTAACCATTTCACTCAAAGGACAAACCTGATGCTACTTAGTACTCTGGGATTGGATTTCAGGTTCGTCAGTCAAATTGGATTCATGTGACAAATAGTAAC…
Ss_lncRNA_891	CCGTACAACTGAAATAAAGTATTTACTATTTTACCATGGAAAATCTACTGTGGTAATTTACTCTACATGTTGTATGAATGGAAAACTCATGTTTGTGCAGCCTCATTAATTTAGTTTCCAATTCATGTAATATTTTAATTATAATTTATCATTAAAGCATAATTTATTAGTCAATTGTGATGAGTTACATAATTTAGCATTTTATCAAATAAAATGTAGTCTAAACTCAGCAAAAAAAGAAATGTCCTCACTGTCAGCTGCGGTTATTTTCAGCAAACTTAACGTGTAAATATTTGTATGAACATAACAAGATTCAACAACTGAGACATAAACTGAACAAGTTCCACAGACATGTGACTAACAGAAATGGAATGTGTCCCTGAACAAAGGGGGAGTCAA…
Ss_lncRNA_892	TAGAAAGTAAGCAAACACGGTTTTGACTAGATGGAATACAGTTTGTCACAATTGACTAGAATTTACTTTTCGTAGCAGGTAAGAAGGTCTTACGCGACAGGTTGGGAGAATTAGGTTAAGGTTAGGAAAAGGATTAGGATTAGCTATGGAAAAAACACTACTTTAAATGTAATTTAACACAGTGTATCGCATCTAGCCATGACCCAGAAGCACTGGGCGCTAGACTGCAGGTAATTCTATCCGGGTTATTTAAAGTGGCTCCAGTTTAGTGTCTTTATTTGTAGGTTCCATGTACGCTTGAATTAATCAACGAAATAACAAAGTTAACAACTGGTTTGACTTTTGCACGGGTCATTTGAATGGACTGTTGGTGCACATGTGCACATTTCTAAACTTGAA…
Ss_lncRNA_893	GTAGGACATTTTTCATATGATATATGTTGTTTTTTTTTTTTAATGATACGGCGACCACCGAGATCTACACTCTTTCCCGACACGACGCTCTTCCGATCTGAAGGAGAGCAAGATGGAGGGAGACCCTATGTTTTCTCCAGGGACTCAGTGGCCTGTTCATGGGCAGAATTAGCATAAATGTATAAAGACAAGGTGTGTGTGTGTGTGTGTGTGTGTGTGTGTGTGTGTGTGTGTGTGTGTGTGTGTGTGTGTGTGTGTGTGTGTGTGTGTGTGTGTGTGTGTGTGTGTGTGTGTGTGTGTGTGTGTGTGTGTGTGTGTGTGTGTGTGTGTGTGTGTGTGTGTGAGAGTGTGAGTGCTGGTGTTTGTTCTTGGGTGTGTGTGTGTGTGT
Ss_lncRNA_894	AGAGATCTGAGTCGACGACTAAAGATATGTATAAAATAAAAGAAGTTTTTATTTTAGTGATACGGCTAGCACCAACATCTACACTCTCTCCCGACACGACGCTCTTCCTATCTCTAGACCTATACCGCCCCTCCACAGCCACACTCGTTACCCACATGACCCCCCTCTCTCCGACCCCCCCTCCTCCCCCCTACACTAATATGCTATATCTCTGACCCCTCTCTCTCTCTCTGACCCCTCACTATCTCTGACCCCTCACTATCTCTGACCCCTCTCTCTCTGACCCCCCCTCCTCCTCCATACAGTACTATGCTATATCTCTGACCCCTCCCTCTCTCTCTGACCCCTCCCTCTATCTCTGACCCCTCCCTCTATCTCTGACCCCTCACTATCTCTGAC…
Ss_lncRNA_895	TTTTTTCTATGTTTTTTTTTTTTAATGATACGGCGACCACCGAGATCTACACTCTTTCCCTACACGACGCTCTTCCGATCTGTTTTTTCACTATCAAATCATGGAATGGGGTTGTTCAATGACAGATTTTAAACAAACACGTGTCTGTCACTTAATGGTTTCAGAGCGACAAATAATCATGTTTTTTGCAAAATGCTATATATCCGCCTCACTTTCAGAGAAATAAGTAGTACTGCTAGGTTTTACAGTCAAATATAACAAATAACTACATTTTTAATAAAGAACTTTACAAATTATACATTTTAAATAAAAACATTCAATACAGTAATATGAGATCTGTATGTAAAACATTTTCATTTGACATTTTTGTAATTTAGCAGATGCTCTAATCCAGAGCGA…
Ss_lncRNA_896	GGAAACTGCTGGCAGTGTTGGTTTTCTAAATGTATTCATTCACCCCGTCTCCGTTCCTATTGTGTTAATGATTTTTGTTATCTATCTAAATGTCCCTTTAAGTTAGTTTATTGGCGCCACGGTCAGTTTTTCCTCTACAGTAAGCGTATTATCAAGCTAGCGACTCTTGACTGTCTCCAGCCTGCAACTTCCCGTCACTGAGAAGAACGAAGACAGAAAGAGTGAGCAGCTGAAAAGGAAACAGGGTCTGTCAATAAGAATACAGCTAAATCTACACGGATATCAGACGGATAGACAAGTCGATAGCATTGTCTTATTTTAGTCGACTAGACGGATCTGCGTTCTTCTCATTGGCTTGCTTACCAACCTTCGTTGTTTTCCTTGTTGAACACCCAGCTG…
Ss_lncRNA_897	TTTTATTTTGGATAAATAAAGATTACAATAATTGCTCATTTATACATTTGTAAACATGAAGTAGGTTGTTTAGATAAATTCTCTGTCGTTGGTAAAATGTAGAAGGGAAAGGATAAAAGCAACACGAAACATGTTCTAAAGACATGTTTTAAATACAAAAAAAATCACACTTGAAAAATCAGTATTCGAACCTCATTCGAAATCCTGCGACTGCAATCCAACTGAAGTGGCAAAGGCATTAAAATGCTTAGCACCCCAGAGCGACTGGCCTAAGCCTCATTACAAGTAATGAAGGGCAATGAATAGCATAACAATTGTGTTTTCGCCAATACGATCTCAAGTTTGCATTACATTGATCAAACACATTCTTGTTCACAGACAAAATAAAGGAGAAGAATA…
Ss_lncRNA_898	AATGGGATATATTGTGTGATATGTTTTTTTTTTAATGATACGGCGACCACCGAGATCTACACTCTTTCCCTACACGACGCTCTTCCGATCTCATGTTTCTCCTTTGGGTAAGATAGTTAACCAAGTTGGTCTACCTGTGAAGCTATTTCAGTGGCTCATCACTTAAACGCCCTCGTCTGCAAATGCCAAAATATCACATGATTAGCGTGTTTTGTTGGAAGTCAGTATTACGGGGTGGGTGGATATTGCTGTCGTGGTTTACTGATTTAGTCTTTCTCAGGTTCACAGAAAACCCTCTCAGCCACATTATACAGTCTGTTTGCTCGTCACTGACTCGTATGCTTCATCGTAGGACCTGAAAGACCTGATGAGGA
Ss_lncRNA_899	TCTGTTTTTTTGTTCATGGTCCTTGTCTTTTGTATTGTTGTGTGTCTGTCCCCTCTCTTCCTCTACTGTGTTTGGAGATTGTGTTGCCAGTGTGTTTGTGTTCATATCCATTTCACACTAAAGGTCAGAAAGCAACCGTATAATGTCTGTCAGTCTCCTCATTCTTTTAACCTTGGCAACAGTATGGTAAATGTACTGTACATGTGATGTGGGGGTTGAGTTTTAAGACTGAAGCTCTATGAGTTTAAATCAACACCAAATAAAATCCCAAAACCTGAAAAAAAAGATCGGAAGAGCGTCGTGTAGGGAAAGAGTGTAGATCTCGGTGGTCGCCGTATCATTAAAAAAAAAAAAAACACCTACATCTTCCCATT
Ss_lncRNA_900	CTTATTTTCTATTCCTGCTCTTCCTGTCTTGTTTTTTTTTTTTTTTTTTTAATGATACGGCGACCACCGAGATCTACACTCTTTCCCTACACGACGCTCTTCCGATCTGTGAGCAGAGCCAGGAGCTGCAGATTAACTGATCCGCAGCGACCTTGACGCACCGACGAACCCAAGCACCAGACACCCGAAGACACCTGAGACGACTAGATGAAGCTCATCCGAAGCACAAAGCTTATATTACTTACCTGAATACTTAAACGAAATGCACCCCAGATCGGAAGAGCGTCGTGTAGGGAAAGAGTGTAGATCTCGGTGGTCGCCGTATCATTAAAAAAAAAAAAAAATATCGTTGGGCGGAGCCGTATCATAAAAAAAAACAAAAAATAAAAACATAAGACA…
Ss_lncRNA_901	TGTGTGTGTGCCATCAAACCTCTGAAAGAGAACATGGCATTTTATTGTATTTTTTTATTGCTGAAGGATATTTTGTAATGTGACTTCATAGGAGAGAGGGGACATTTAAACTGAGGATTCTGAAGACGAGGGAGTCTGTTGTAAAATGCAGTTGTGTAATGCTGATTTCAGTGTATCTGCATTGTGACTCAGTGTTTGGGGATAGGGACAGATGAGTTTGAGGTTTACTGTGTAACCGTCCAGCCAGGAGAATAGTGCCGTCCCTGTCGGGGAGGTGGTCACCTGGTCAATGAAAACATTGTTCTCTGAGTCCTATTTTAATCCTTTGATCCCATCTCTCCTTGCTACCAAGCCTTGTGTTTGACTGGACACACAGATCAGTTATATATTGATCGATAG…
Ss_lncRNA_902	TGCAGAATATTTGTTCAACACTTTTTTGGTTACTACATGATTCCATATGTGTTATTTCATAGTTTTGATGTCTTCACTATTATTCTACAATGTAGAAAATTGTAAAAATAAAGAAAAACCCTTGAATCAGTAAGTGTTTTAAAACTTTTGACCGGTAGTGTATATAGAAATGTATGTTAGTGCATCTCATAAAGTACAATAAAATATAATTGTAGCACTGCATAACTAAATAAATAACATGTTTTGTCCATAGCTGATGGAAAGCAGCATGTGGGATGGATGGTGAGGGCTTCCTTCACTCCACAGCTGCCTAGCAGAAGTATTTTCTATGGTATTGCACATCTCTCTCTATATAGGACATCATTTACATTTGTTTCATCCACCTCCATTTTGTCTTGA…
Ss_lncRNA_903	CTGTCATCTTCTTTTTTTTTTTTTAATGATACGGCGACCACCGAGATCTACACTCTTTCCCTACACGACGCTCTTCCGATCTCCATGCTTTGACCTTTGTTTCCCTTGAACAGTCATGTCTAGGAAAGTGTTGACATAGAAAACGGGAGGGGATGTGTTTTGCATTGTGCATTTCTCTTCTCAATCACCTTCAGGTATTTCCCCCCTCTCGTTTTAGATCGGAAGAGCGTCGTGTAGGGAAAGAGTGTAGATCTCGGTGGTCGCCGTATCATTAAAAAAAAAAACAATAAACCATAC
Ss_lncRNA_904	GAAGGAGTGACAGCTACAGGAGCTACAGGTCCTACCACTCCTCTAGTCGCAGCTCCTCACGACACTGGAGTCACAGTGGAAGATACAGTTGATATGGATCATGTCTGTTACCGTCTCTGTCCTGATGATTCATGAGTCTGTTTCTGTCCTGATGATTCATGAGTCTGTTTCTCTCCTGATGATTCATGCGTGTCTTGGTCCTGATGATTGATGAGTCTGTTTCTGTCCTGATGTCCTGATGATTCATGTGGGCTGATCTGGTTCATGAATCTGTCTCTGTCCTAGTGATTCCTGTGGGTCTATACAGCTATCATGCCTACTCCCTGTCACTCAGTGTCGTACCGAACTGGACTAAAATACGAACAGATCTGAGATCGGAAGAGCGTCGTGTAGGGAAAG…
Ss_lncRNA_905	TCAGAGATCTGTTCAGGAGAGCGGTAAGAAACACGGTCTGGGAGAGAGGGCTATGGGGATTCCTCAGCTCTCTGTCTGCACACTAAAGCAGTGGACATTTTTGCAGTACAGCAGAGACATGACCCAGAAAGCACATTTGCATGGGTCTTTTTTTAGCTGCTTTACTCCTGAGCCCTGTTTCTGTACTCATCTGCCTTCTCAGTCACATGATCACTGCATTTTCACCTCAGCAAATTAAAAATAAGCTTTATAATCAGCAGGGTTCTTGCCATCATGAAAGTCTTTAGTCTTCGAGTTTTAAAATTGTGTTTTCCAGGCCCCGAAAAGTTTCAACATTTCTGTTTTATGTAATTTATTTAGGCACAGTTCTTAAATATTTTATCAATCAAATACATATCA…
Ss_lncRNA_906	CCTCTGTCGCTCACTCCCCATACTTCTCTCTCGCTCTTTTTCTCTCTCACTTTTCCTACCCCCCGACCTCTTCCCTTCTCCTTCTTTCCCTCCCTCATGCCAACCTCTTCCCTCACGGTCTTCTAGCTCTAAGATCGGAAGAGCGTCGTGTAGGGAAAGAGTGTAGATCTCGGTGGTCGCCGTATCATTAAAAAAAAAACAGCATTCATATGATCAACCTCATCGTAACCAGATCGTAAGAGCGTCGTGTTGGGCAAGAGTGTAGATCTCGGTGTTCGCCGTATCATTAAAAACAATCTCCCTTCGTTCTGTCT
Ss_lncRNA_907	CGACCACCGAGATCTACACTCTTTCCCTACACGACGCTCTTCCGATCTGGTAGAGTTAGGAGGTGCTGGGTGCAGGAGAGGGACTCCATGGTGTTGACCCGGCAGAATCAGCAGGTGGTAGAGTGGGGATGTGCTGGGTGAAGGAGAGGGACTCCATGGTGACTCTGACGTCTCTAGCTGAGGAGGAAGGAATGGGTGTGATAGATTCCAGGCAAATAAAGATGGAAAGATCAGAGGAGGGTGGAGGACAAGGAGGAGTTAGGAGCAGTTTAAGAATGTGTCATTCTCAGTAACCTGAGGATTGTGCAGCGATTTACTCAGCCTAGACCAGAGCTACCGTCCTGTATTTTTTAATTCCAATCCCAATCTAGTCCATCTGATTCTAATAATTAACTGTTT…
Ss_lncRNA_908	TCATCCCAGCACATTCAGTTTGTACGTTTTCCTTTTTTTAAAGTTCTGCACCTGTAATAACTGGAAACCTACTGTATTTCCATCTTAAGCAAATATCAGGTGCATACAGACAACTGTAGAGTGAGAGTGTCAAGTTTACAAGATGGGATGTTGACTGGAGAATGAGAAGGGAACTAATCTTCCGCAGTGACGGCCTACTAACTTCACAAACCAAGTCAGGAATTAAAAAGGTATAGTCCAGAGCATGTGATTCATCTACTTAAGAGTTGACTGGCAGAGCTACATGTAATGTCTGCAGAAAGAAGCTACAGGTCAAGACTGTTACAGGTAGGATGCATAACAAAGAGAGCAATAGAAGGACAGACAGCTGACTGACTAGAAGCTACAGAGGAGATGGAG…
Ss_lncRNA_909	TGTCATCATAGATATCAGAATCTCTGTAAAAGCAAAACAGATCAATTATATCTAATTCAGGGCATTTCATATCCAAGCATTTTCTCGGCAGTTTAGTGAACTGGTCAATAACACACTTTAGATGGTGTATATTTCTGGATGTGTTTTTGTATGATCTGTTTTTGTGTTGTACTTACTCTACTACAATATGGCTAGTCAAGACGTAGCCAACTAAAGGAGAGAGAGATGACGATCATTAAAGTTAGCCCCCTTGCAAAAATGGTTTTATTGCAGAATGCCTATGTGTGGATTCATTGTTACTCACACTTGCCCTCCTCGTTCCTGCAGA
Ss_lncRNA_910	CCGAGATCTACACTCTTTCCCTACACGACGCTCTTCCGATCTGCCGTGTTTCGTTAAAGCCTGTGTAAAGTTCATTTGTTTCAATGTACCGGTAGGCACCTGCGGCTTATAGACATGTGTGGCTTATTTATGTTCAAAATAAATAAAACATTTAAATTCAGTGGGTGCGGCTTATATTCAGGTGCGCTCAATTGTCCGGAAATTACGGTAGTACAGCTACGACCAAAAGTGACCTTTCGTAGCAAGTTAGGAGAGCATTTTAGCTAACCATAGCCCCATTCCAAACCTAAGTCTCCTAACCTGTCCCATTAATTCTCCTAACCTCTACATAATCGGAAGAGCGTCGTGTAGGGAAAGAGTGTAGATCTCGGTGGTCGCCGTATCATTAAAAAAAAAAAG…
Ss_lncRNA_911	TTTCCATAATCAAACGGCAAAAACATTTATTTGCAGCTATCCAAAACTATTTAAAAAGTGACTGGTCACATTACTAGTTATGTAGCATTAGTCTTTTGTTGATTATTTCATAGCAACAATACAAATAGAATATAAAGTGTCAGTAATCAATGACAGTTATTACTACATTCATCGTATAGCTGTGTATTAGTTATGGCCAGTCTACAACACCAGTTTCTAGATGGGATTTTACAGAAAATGGACCATTACAAAACATACCCCAAAAAATATGCAAAACCATTAGGCGTATAGCAGACACACGAGATCGGAAGAGCGTCGTGTAGGGAAAGAGTGTAGATCTCGGTGGTCGCCGTATCATTAAAAAAAAAAAATTTACACACCCCACACGATCTAAATAAT…
Ss_lncRNA_912	TCCTCATAGTCATGTGGTACAACGTGTTGTATTGGAACCGTACTTTTGAGTGAAAGGTGTCACTACCTCTTCAGACATGTATGAAAATACATAGGCTACATATATACACAGCATATCTCCCCCACAATTTTGCATAATTACTTAGTGCATTGCTCAAGATTTCCTGAGAATAGTTACAGCACAAAAACAAAACAAAAGTCCAAGGCAGCTTCACCCCTTTACATAGCAATCTCTTATCATTATTATTACACTACGCAGTAGAAAGAATATAGACTAATGTTATTATCAGGAATTGAAGGAACAATATATAGATATCTTCTCTTACAATCATAAACGATACTGAGTGACATCATGGAATGGATAAGAGATCGGAAGAGCGTCGTGTAGGGAAAGAGTGTA…
Ss_lncRNA_913	CTTCCTCATAGTCATGTGGTACAAGGTGTTGTATTGGAACCGTACTTTTGAGTGAAAGGTGTCACTACCTCTTCAGACATGTATGAACATACATAGGCTACATATGTACACAGCATATCTCCCCCACAATTTTGCATAATTACTTAGTGCATTGCTCAAGATTTCCTGAGAATAGTTGCAGCACAAAAACAAAACAAAAGTCCAAGGCAGCTTCACCCCTTTACATAGCAATCTCTTATTACACTACGCAATAGAAAGAATATAGACTAATATTATTATCAAGAATTGAAGGAACAATATATAGATATCTTCTCTTACAATCATAAACGATACTGAGTGAAGTCATGGAATGGATAACGAGGTGAAAGAAAAAAACATAAAA
Ss_lncRNA_914	CGCTCTGTTATGTAGGTGTATTGTGTGTCTATCATGCTGTGTCTCGCGACATTTTCGTTTTTTTTTTTTAATGATACGGCGACCACCGAGATCTACACTCTTTCCCTACACGACGCTGTAGTATACTCTCATTAGTTGGAGTAGTGATGATGCTTTTCTTAGAAGTGAAATGCCTGAATTTTGGGGTTGTGGAATCGATTGTAACCTCCCCCACCTTATTTTGTTTCTCAACTTGCCATTATATTTTTCAGGTGCCATCTTAATTGGCATCTGAATTACTTATACTGTACCTGTAATGTAAAGTAATTATTTTGTCAGTGTCATTAGTAAGACTGACCACACTGCCTAAATGAAATGCTGTGTTGTTGTAGTCCAGTGACAGAGGCATCCATGTTTTGT…
Ss_lncRNA_915	ACATGTTCAATTTGGTTTAAATAATGCAAAAACAAAGTGTTGGAGAAGAAAGTAAAAGTGCAATATGTGCCATGTAAGAAAGCTAACGTTTAAGTTCCTTGCTCAGAACATGAGAACATATGAGAGCTGGTGGTTCCTTTTAACATGAGTCTTCAATATTCCCAGGTAAGAAGTTTTAGGTTTGTAGTTATTATAGGCCTATTTCTCTCTATACCATTTGTATTTCATATACCTTTGACTATTGGATGTTCTAATAGGTACTTTAGTATTGCCAGCCTAATCTCGGGAGTTGATAGGCTTGAAGTCATAAACAGCGCAATGCTTGAAGCACAGTGAAGAGCTGCTGGCAAACGCACAAAAGCGCTGTTTGAATGAATGCTTACGAGCCTGCTGCTGCCT…
Ss_lncRNA_916	TTTGAAGAATCTCAAATATAAAGTATATTTTGATTTGTTTGGCACTTTTTTGGTTGCTGCATGATTCCGTGTGTTGTTTCATAGATTTGATGTCTTCATTATTATTCTACAATGTAGAAATAGTAAAGGTGGGGAAGAACCCTTGAATGAGTTGGTGTGTTCGAGATTTTGACTGGTACTGTACATTGACGGTTTGTCCGATTGGGATGTTTCCTACCTATCAGTGAGCCAAAAAAACATGACGTAAACATACACCATACTAGCAAGGAAGAAAACAAAAGCTTTTTGTAGGAAATATGGTCGTATGTGTAATAACCATGCAGCTATGCTGGTTACAGTGCAGAGAGGAGTCCATATGTAAGAAAATATTTTATGAAGAAAATGTGTATTTTTATGTAA…
Ss_lncRNA_917	AAAAACAAAAAAAAACAGAAACATAAACAAGGTATCTGCTCTGAAAAGTATGTTTTTTTTTTTTTTAATGATACGGCGACCACCGAGATCTACACTCTGTCAGTATAATTGGTGGTATTTTATTTTAGAAAGCTGGTATATTCCATGTGCTCCGAGCAGATATAATGCATGAATGAGATGAGGCCCCTTTAGGACCATTTTGTATGTAAGACTGATTACAATTGATAGCATGGTTGATCATAACAAGTACAAAAATATTTACAAAGTACAAATACATTTTTCAGTATATCAAAATGTTGACTTATTTACAGATTAAGTACATCAGCTCAACAAAAAAGGACAACCGACTGGACGCTTCACTGGAGAATGAAATAAAGTCGCAGCATCTTAAGGGCGTTC…
Ss_lncRNA_918	AGTATCTGTTTACTCTGTGATGTGTTCAGGTAAGTGCTGTCCAGTAATAGGGAAAGTCATGTAAGCATATCCAGAGCCTGAGCTCTGTCTGAACACCTCCTTTGTCTCTGTCTCTCTCTCTGTCCCTCTCTCTCTCTCTGTCTCTCTCTCTCTCTGTCTCTCTCTCTCTCTGTCTCTCTCTCTCTCTGTCTCTCTCTCTCTCTCTCTCTCTGTCTTTCTCTCTCTCTCTCTCTCTCTCTCTCTGTCTTTCTCTCTCTCTCTCTCTCTGTCTCTCTCTCTCTCTCTATCGCTC
Ss_lncRNA_919	TTTTTTGTTTTATTATGTCTTTTTTTGTTTAAGGATATGTCGTCCTTTGTTTTTTTTAATGATACGGCGACCACCGAGATCTACACTCTTTCCCTACACGACGCTCTTCCGTTCATGACGGTTCTTCTACAGTGATTCATATTCACATCACATTCTTCTATTCTTAATAAAATAGTAGCCTATAATAAACCTAAGATTGGCTAGTAGACTACATAACGTAAAAATAGATTATAGAAAACAAACATTTTAGCAACCCCTCAACAACTCTCTGTTCACTTGTGTCAACTTGTTTCCATTCATTACTGATTGATCAAGTAATCAAATGCACGGGACAGTTACAACCGAAACTCA
Ss_lncRNA_920	AATGGACCAGGGATGAACTGAATGGACCAGTGATGAACTGAATGGATCGGGGATAACTGAATAGATCAGGGATGATCTGAATGGACGAGGGATGAACTGAATAGATCAGGGATAGACTGAATAGGTCAGGGATGGACTGAATGGACCAGGTTCAACTGAATAGATCAGGGATAAACTGATTGAACCAGGGATGAACTGAATAGATCAGGTATGAACTGAATAGATCAGGGGTGAACTGAATAGATCAGGGATGAACTGA
Ss_lncRNA_921	AGCTTTGAGAAAGAGATGGAAGGCAGAGATTGAAAGAGAGCGTGAACAAGTTTTCCCGGTTTTGACCATTCTGCCTGCCCTGACCCTGAGCCTGCCCGCCGTCCTGTACCTTGTCCCACCACACTGGATTATTGACCTCTGCCTGCCCTGAGACTGCCTGCCATTCTGTACCTTTTGGACTCTGATCTGGATTACTGACCTCTGCCTGCCCTTGACCTGTCGTTTTGCCTGCCCCCTGTCCTAGTAATTAACTTTTGTCACTGTCTGCATCAGGGTCTTCTCCTGAAACGTGATAAATAATAATAATAATACAAAAACAGCCAGCTGCGCAGGTTAAATAATTTGCTGTATTCCTAAACAAAAGCATCAGTGCATGAACAATTGCAAAGAATTAATTGC…
Ss_lncRNA_922	CTAGTTTATTCTTTTCAAAGAAAATAATAATAATTACGAAACAAAAAAGCAGTCATTTTTTACACTAGTGATTATTATTAAATTTTTACAACCATTCAGTCTGCATAACATAAAGAAATAATTCTACATCTTTGTTTCTTTCGTATTTTTGGTACTCTGAATTATACATACAAATAACAAATACAGGAACTTTTTTCACAATGCATATAATCTGTGGGCCGGAAGAAAGTCTTTCAGGTGATCCAATGTGGCAGTGTGTGTTTGTGTGTGTATGTGAAAGTATGATGTGTGAATATGTGTGTGTATGTGAAAGTATGATGTGTGAATATGTGTGTGTATGTGAAAGTATGATGTGTGAATGTGAGTGTATGTGCTAGCATGTCAACACAAACCAACAGC…
Ss_lncRNA_923	AGTTGTTTTAGTTAGTTCGTCTGTATGAGTGGGAGTGTAGTGTGGTAGGTTGAGGCGTGTGTGGTGTAGAGTGTGTTTTTTTTTTTAATGATACGGCGACCACCGAGATCTACACTCTTTCCCTACACGACGCTCTTCCGATCTTTTCACTAGAATGTTGTCATAAATAAGTCCAAGGTCGTATCCAGTCCCACTCAAAAGTTCCTCAACTTTTCCCTGACAAAGTTTCTATATTATTAAGCCGATTCAACAAGTTGCAGAGGTATATGTTTAGACGCAGCCTTGTTTGCAGTAGGTGGCTTAGTGCAAACTGACTAGCACCGAACTCACAGATCAAATCTCTGTTTGTGCGCAGCGGCAGCCCTCTCCACTTACTTCGCTTCCCTCTCTCTCTCGCTC…
Ss_lncRNA_924	GCTCATCTTAATCTTTTATTTTTATTGGCCAGTCTGAGAAATTGCTTTTTCTTTGCAACTCTGCAGGTACTATTTAATGAAGCAGCCAGTTGAGAACCTGTGAGGCGTCTGCCCCTCAAACTAGACACTCCAATGTTCTTGTCCTCTTGCTCAGCTGCGCACCGGGGCCTCCCACCCCCTCCACTCTGGTTAGAACCAGCCTGCCCTGCTCTGTGAAGTTAGCAATACACATTTTAAAATGGACATCTTTTTGCTTTTCTTTAAAAAATAAGGACATTTCTAAGTGACCCCAAACTTTTAACGGTAGTGTTCATACACAGTTTTTCATATATATAAAAAAAGCAAATGGGAAATGTTTAAATAGTTGTTACTAAGGCTAAAGATTAAAAAATAAAACGT…
Ss_lncRNA_925	TGTTGGCTACTCATTCAGACCTCTCTGTTTGTGACGATGGCATCCTTGTGTAGCCATACAGCATCATGATCTTAACTTGTTGGGGATAGGTGGCAGTATTTTCACGGCCGTATAAAAAAGTACCCGATTTAAACTGGTTACTACTCTTACCCAGAAACGAGAATATGCATATAATTAGTAGATTTGGATAGAAAACACTCTGAAGTTTCTAAAACTGTTTGAATGGTGTCTGTGAGTATAACAGAACTCATATGGCAGTCAAAACCCTGAGACAAATCCTAACAGGAAGTGGAAATCTGATTTGTGGAATCACTTTCAACACTTTGCCTATGAAACACACCGTGAGTTAGGATTCATTTAGCACTTCCTAAGGCTTCCACTAGATGTCAACAGTCTTTA…
Ss_lncRNA_926	TCTATTTCTTCTTCCTTTCTTCTTCTTTACTTTTTTTTTTTTTAATGATACGGCGACCACCGAGATCTACACTCTTTCCCTACACGACGCTCTTCCGATCTCAGTTTTAGAAAATTTAGGGTGTTTTCTATCCATATGTAATAAGTATATGCATATTCTAGTTACTGAGTAGGAGTGGTAACCAGATTAAATCGGGTATGTTTTTTATCCAGCCGTGTCAATACTGCCCCCTATCCTAAACAGGTTAATTGACGAAAGAACACTATACAAAAAAACAGGAAAAACAACAGCCAAACAGTACTGACAGGTAACACACTGAACAGAAACAATTACCCACAAAACCCAAAGGAAAAACATGCTCCTTATGTGTGACTCCCAATCAGCAACAACGAACTTCAG…
Ss_lncRNA_927	GTTTTAACAGGACATGCAACCTCATCTCCCTCCTGTCGTACAATTGATTTCAACATGATATCGATGAGTTATGACAAATAAGTGTTGTGTTCCTTTGTTTACCGACCCCTAAATTTAACTGCATCACTTCAAAATGTAGCTGACTGTCTTCTGCAGGTTGTCCTCTAACCAGTGAGGTGAAAGATATCTCCATTTCCAAGTGTTTTTTTTTTTGTTGTGTTAGTTTCAGGAGCAGATTCAACCTGATTTCCCCCCAAATGGATAT
Ss_lncRNA_928	TACCACGACAACCTCATCTCCTACTACGACAACCTCATCTCCTACTACGACAACCTCATCTCCTACTACGACAACCTCATCTCCTACCACGACTACCGAGGCTCCTACCACGACTACCGAGGCTCCTACTACGACAACCAAGACCCCTACCACGACAACCGAAACCCCTACCACGACAACCGACACACCAACTACGACTACGACAACCTCAACTCCTTTTACGACACCCACGTCGCCTACTGCGACAACCGCGTCTCCGACCACGACAACCGAGGCAACTACCACGACAACCGAGGCAACTACCACGACAACAGAGGCATCAATTACGACAACCGAGGGATATAACACGACAACAGTGGGCAATAAAAACAGTAAGTAGAGGAAGAAGTCGACTAATAT…
Ss_lncRNA_929	ATTCATGTTATATTTCAGTACATTAAGGCTGCTGTAAATTGTCAGGGAGACCTTCGTAGTTCATGAATTTAATCATAACTCATTATTTATTGAAGTTTATATTCACTTTAATCTGAAAAAAATCTGAAAGTGACATACCATTATTTAATAAGGACATTTTATCCTAACATATTAACATATTTCCACATTGAATGTACAGTATACAGCATAATCTCATTAACAAATAACGACGTGTCAAAATTACATGTCTTCAAGTGTTGTAATCATGAGAAATATACAGATCTCTTATATAGCACAGAGCAATATGAAATGCACATTTCTTTATAACCTGTTGTTAAATGGCATACCCTGTGTTCTCATGTAATCATTTTATGTTTGTATTTGTTTAATTATCCACTT…
Ss_lncRNA_930	ATTTTTCTTTGGGGAAAAGGGGTACATTTTCATGCATAGGAATACTTACAGGAAAATCGAATCAACAGGTAAAAGCTTTAACGAAAGTAATCTGAATTCACTGAAATGATTCTTATTTTACAAATACCAATGGAAATATGTGATACTGTGTATTATATTTAAATAAATGTGAGTCAATGTTCACAAACAATATATCTTGAACAGTGGTGATAGGATATGAGTTTGTTTTAATTAAACCATTTAATATGAACCATGCTTAATTGTTGTAAAAATAACAATTGAATTCAAGGGATATCATTAGCTTCCTAGCTAAAATGTAAAAAATAGAAAAGTACCAATCTTCAATAGCGGAAAACATTAGCAGTCTCAAAGCCAACAAAGTCACTCAAATTAGTATTT…
Ss_lncRNA_931	AGGTGTAGAACTTACAGTGAAATGCTTACTTACAGGCTCTAAGAAATAGTGCAAAAAAGGTATTAGGTGAACAATAGGTAGGTAAAGAAATAAAACAACAGTAAAAAGACAGGCTATAAAAGTAGCGAGGCTACATACAGACACCGGTTAGTCAGGCTGATTGAGGTAGTATGTAGATATGATTAAAGGGACTATGCATATATGATGAACAGAGAGTAGCAGTAGTGTAAAAGAGGGGATTAGCGGGTGGTAGGTGGGACACAATGCAGATAGCCCGGTTAGCCAATGTGCGGGAGCACTGGTTGGTCAGGCCAACTGAGGTAGTATGTACATGTATAGTTAAAGTGACTATGCATATATGATAAACAGAGTAGCAGCAGTGTAAAAAGAGGGGTTGGG…
Ss_lncRNA_932	AAGTGCTGTGTATGCGCGCTGGGCAGTTTTGTTTTTTTTTTTAATGATACGGGGACCACCGCGATCTACGCTCTTTCCGGACACGACCCTGTTCAGAGATGGGGGGAGTAATGGGGAAGGATAGGAGGAGAGATGGGGAGAGGAGGAGAGATGGGGGGGAGTAATGGGGAGGGATAGGAGGAGAGATTCACATAACACCTTCATATACACCTTCATATACCAAACATAAGGAACCCCTTCCTTATAATGAGTTGCACCCTTCCGATCTCCTCCCCTCAACGACACTGATTAAAGAGGATTTAACAAGTGACCTCAATAAGGGATCATAGCTTTCACCTGGTCAGTCTGTCAGGGAAAGAGCAGGTGTTCTTAATGTTTTGTACACTTAGTGTATATTTA…
Ss_lncRNA_933	TTTCCCCCCACTGTAGCAAGCCACATACCAGAAACAAAACACTATTACACACTAAAATCTTCAAATCCAATACAGAAAATGGATTAAAAAAAGCAAAAGTGAAAGCAAGGATCCCTTTCAAAATGTGGTGCGTAACAGTTATTACAACAGACATGTCAAGTTGTTAATTCATATTAAAATAGAAGCAACAACAGTATTCCCTTAACTTTCAGGAATCTAGGTCGTTTTTTTAGTAAGCTGTGCAAAAATTCAGGCTGTGTTAACGATTTCATTTTGTGAAAAATGGTACACTTAAAAGAACTGACAATAGAATTGATAAAACAGTTTAAACACGATGCAGTAAATCCCACATGTAAAGTAAAATAGTAACCATCAGCTGAAGTTGTATCAGGTGAATTT…
Ss_lncRNA_934	ATTGAGCCCATTTCAGCCATTACCAGCGTGTGTTTGACAGGTCATAACAAACATTTCCACGTTCGTAACGTTAACGGAAAAAACGACAGGCACAAGCAAGAGTATGAAAGAGTCGGAGGATTAAAATGAACGCTATCAATCTAGCGAAATTGAAGTGACGTGGATTTTGCAGATCGGAAGAGCGTCGTGTAGGGAAAGAGTGTAGATCTCGGTGGTCGCCGTATCATTAAAAAAAAAAAAGAAGAAAGAAGGAGAGAGAGGGGGGGGGAGGGAGGGAAGGAGGGGGAGAGGGAGAGAGAGAAAGAGGGATATATTGCTGACTATTGATTCTGTGAGTAGATGATTAAAATGTGGATGTGTTTTTTTTTTTGACCCTGTGAATGATGTCAATGTACTGAA…
Ss_lncRNA_935	GAGGGGAGGAGCGTAGAGGTAAGAGTGTGGGAGGGTTGAAGGAGTAGAGTGGGGCAGGGAGGGAGAAGGGGTAGGGTTGGAGGCGGGAAAAATGAGAAGAGTAGAGAGGAGAGGCGTAGAGGTAAGTCTGTAGGGGGGTGGAATGAGTAGGGGAGAGTGGAGGAGCGTAGAGGTAAGTCTGTAGGAGGGTTGAATGAGTAGAGTGGAGAGATCGGAAGAGCGACGTGTAGGGAAAGAGTGTAGATCTCGGTGGTCGCCGTATCATTAAAAAAAAAAAAAGAAGAAATGAGGCGTAATCGTAAAATTAATAAAAAAAAAAAAACACACACATGATATGAAAACCGAAATAAAATGTAGAGAAGCA
Ss_lncRNA_936	CAGTTGACAGTGAAAAGACATTTCTTTTTTTGTTGAGTTTACTTCATGTAATGACTTTTGACCCTTAAAAATAACATATTTTCAAAACAAAAGCAACGGTGTTTAATTCATGCTTCTATTGCTATACTAGGCCCACAACTGTACACCCGGCAGGAGGGATGAGACTAGCTGTAACTTGTCTGGCTGTCCGTAAAGGGCAAAGACTTACTGATCAATGTGGCACTCAAGTGTAGTAATACAAAAAAATGAACACTTCAAATGATAATAAAAAGCAGTATTAGAGTCACACTCAAACACATTCCAGATCGGAAGAGCGTCGTGTAGGGAAAGAGTGTAGATCTCGGTGGTCGCCGTATCATTAAAAAAAAAAAAAAAAATATCACGAGTGTCAGTG
Ss_lncRNA_937	GGTAGTGTATCAGAATTGTAAAATGAAGGCATTATAGAAGAGATGTGATTTTTTTTTTTAATGATACGGCGACCACCGAGATCTACACTCTTTCCCTACACGACGCTCTTCCGATCTCTGAAAGAAGTCAAGACTGAGATATGCCACAAGTTAAAGCCCTCCTCGGTGTCATGGAAACCAGAACCCCCCCCCAGCCCTGTACCTGTCGTTATTCCCAATCCCATGATGCCTCCTGCCAGCTGACCGGAACCTGAGCCAGGCTAAATGAGGAAGCTGCCAGATGATTGGAAACCATGTGGTGCTGTGGTATTAGTTGCGAAAGCCTGACCCTAGGCCACACATTGACTGGGGTCTGATTTCAATGATGGACTCTTTTATTTTTGGGGAGCATAGAGGAGC…
Ss_lncRNA_938	TCCCGCACAACCTCAAGGGGGTCCTGGAACAGATTAACCAAGGTCAATAAGTACACAAACCATCTATTCCCCTAGACTGGTCTTAGATCTGTTTGTGCTATAGACAACATGTCTGGCATAACAAACGACCATAGACTTGGCTATAGCTCAAACAGATCTGGGACCAGGCTATCTATTCCCTCCAGTTGCATGACAACGAATTAGCTATGTTAGAACATTTTATGTGGGTTTTAGAACAAATGCATGGTGGGCAGATTATGCTGCATCAAACCAAATCGATTCATACCACCATATCTTCCTCCTCCTCTTCTTCCTCCTCTTCATCTTCAGGTTCCCCGTTCAGGATCATTTTCTCCTCGAAAACCATGATGTTTATGCTCTTGACCTGGTATGACCCAC…
Ss_lncRNA_939	GGGACTCTGCACTGCGAGAGGGATGTTACCAGGAGAGGCTTACTGCTGTTCTGTCCTGTCTGAGCTGTGAAGAGGCAGAAGAAAGTTACGGGAGGATGTGAATGCGTGCTGCGGAGATACATTGTCAGGGATCTACTGACCTCTAATGGATTTCCCGAGGGCCTTTTATCGGATGATACATGAAGATAATCCGGATGATGTAATGCTCAGTGGATGAGTGCTGGGGCACAGTGTCTGTGCAGCATAGCAACACTGGAACTGAGTGACGTTTTATTTCCCTATAGAAAGTAATGGAGCCCACTTAAAAGATGAAAAGGATATTCTCTGTAGAAGACAGTACAGTTGGTACAGGGATCATCAGATATGATTACTCTCAAATTGACCTCTCTCTATTGCCTC…
Ss_lncRNA_940	CAGGTAAGAGGTCAACAGGACAATAATGGGAGAAGGTAAGCGACTGGCACTCCGTCCCGCTCACCACCCTCCCTCACCTACCGCCTGGATAGAGGGAGAGAAAGAGGAAGGTAGAGAAATTGAGAGGGGTTTGGATTTGTTGTAAGAACATCCATTTCGACACGGAACGGGCCACCAAGAAAGCCCTGCCACACACGGTTCAGTCCCAAATGACACAGGTGTTGGGTTGAGAAACTAAAACTTGTTTTACCTGGAGGGGATTCAAAATGGACATCAGCAAGGAATACAGAAGATTTGCAAAGAGAAGCGAGGAGAAGAAGCGAAGACAATAATTTGAGCAAGCTTTTCAGATACACAAATTCTGCAGATGATCAGGACCTGTATTCAGAGTAGGAGTGA…
Ss_lncRNA_941	TACTGACCCAGAGTCATATGAACTCCTTTATCTACTGGCCCTAGGGTCAAATGAGCTCCTTTATCTACTGACCCAGGGTCAGATGAGGTCCTTTATCTACTGACCCAGAGTCAGATGAACTCCTTTATCTACTGACCCAGAGTCAGATGAGGTCCTTTATCTACTGACCCAGAGTCAGATGAGGTCCTTTATCTACTGACCCAGAGTCAGATGAGGTCCTTTATCTACTGACTCTGGGTCAGTAGATAAAGGGCCTCATCTGACTCTGGGTCAGTAGATAAAGGGCCTCATCTGACTCTGGGTCAGTAGATAAAGGAGATCGGAAGAGCGTCGTGTAGGGAAAGAGTGTAGATCTCGGTGGTCGCCGTATCCTTAAAAAAAAAAAACGTAAAGAATATA…
Ss_lncRNA_942	GTAGTAGTATGTCGTGTGTGTATTTTTTTTTTTTAATGATACGGCGACCACCGAGATCTACACTCTTTCCCTACACGACGCTCTTCCGATCTCGGGGGTTCTCATCTGTCGACAGACTAGAACCCCTACGTACACACACACACACACACGGTCGACAGACTAGAACCCCTACGTACACACACACACACACACGGTCGACAGACTAGAACCCCTACGTACACACACACACACACACACAAACACTGGACAAACACACACACACTGGAAAAAAAAAAACACACACACACACACACACACACACACACAATGGACAAACACACACCAAACACTCACACACTCTGGACACACACACACACACACTGGACACACACACACACACTCGACACACACACACACACA…
Ss_lncRNA_943	TGATACGTCGATCTTTTTTTTTTTAATGATACGGCGACCACCGAGATCTACACTCTTTCCCTACACGACGCTCTTCCGATCTCTGGGACCCAGTAGGGATCGGGTGGCAGCAGCATGGCGGTCTGGTGCCAAGGTGGCGGAACAGTGTGTGTGTGTGTGTGTGTGTGTGTGCGTGGCTCCACCCCTATCTCTTGTCCCCCAGAAGGGTTTGGCCTTGACACAGGGCAAGATGGACGGAACTGGACAGATCAAGTGTGTGCGTGTGTGTGTTTTTGCGTATGTGTGTGTGTGT
Ss_lncRNA_944	AGGGCTCTGGTCACTAGGCAAAGATATCATTATGATTAAACTGTAGGTCATTTGCCATGGATAACCCATCTCAGTGCCAGTAATTAGTCTAATTTAACCTATTTGACATGGTTTCTGTTGATTATATGAAAGCACATTTGTCTTCAAAATGAAGCCAGTCTGAGTTACAAAAGTCCGGTTCTGTGACATTTTCTAACTTTTATATTTCGGTTTGTAAATCATCCTCATCACCACCATAGCTTAAGGCAAGGACACAAGTTAAATCAAGGCATCTCTCTTCCAGCCCCCACCCCTCTGCCAGAACACTTGACCATTCCATGTCAACTGCTTATCTGTGCTTTTCTGGAAGTGGGTGACTACATTTTCCGTAGTCTTAGGGAAGTTTTAAGTTTAAGGAAG…
Ss_lncRNA_945	AAAAAAAATGTTGCACTACACAGAGGGTTTAGGGTGCCATTTCCAACTTACAAATATATAACATGTTCACCGCTTCTGTACTAGCTTTTGGGACAGCGTACAACAGAATAATATGAATCACATAGACAGGAAGCAACAACAGTCTTAGCAGGACCAACAGATATACCGGTTGATAGTCAACTTTTAATAAGCGCTTTATATTCTGTGGTCATTAGAAACCAAACCCCAAAAACAACCCTTAGCCGCTGCATCGTAGGGCTCTGGTCTAAATAGGGAGTCATTTGGGTCACCGCTGCAACCTCAACGTCCTGGGCTGTGTGTCCGAGTCAAAGCCCTCAGAAGCCAGGGTCTCTGTCCCATATGGCACCCTAACCCATATAATATAGTGCACTAGTCTTG…
Ss_lncRNA_946	TGCTTCTCCTGTCTCCTTTGCTCTTTCAGTCTGCCTGTCTCTGTTTTTTTACTTTACCGTCGCCCTCCCTCACCTACTCTCTTTCCCTCCCCCTCTCTCTCCCACTCTCTCTCTCACTCTCTCACTCACTCACTCACTCTCTCACTCACTCTCTCACTCACTCACTCACTCACTCACTCACTCACTCACTCACTCACTCACTCACTCACTCACTCACTCACTCACTCACTACAAACTAGTGACAATATCACCCCATTACAGACATTTAACAGTTTTCTCTTGTCACATCAGACCACAATTTTCTTATAGTATTTTTGACACGGTCATCTACAGTTCATGAATAAGTAAACACGAGAAGTGTGAATGATGTGAATGCATATCATTTTCAGTCATAAAGAT…
Ss_lncRNA_947	AACATTACACCACAATCACAACTATAACACTGGACATTGCTATGACAAGGTTTACAAATAATGAATGAATTAGTGAATGATTCATGAATGAATGATTACAGTGGATGACTAAATGATGAGCGACCGGCTGTAAGGAAGTGGATGACTCCAGAAAGGGTGAGAACTAGTGTTTTTATCAGCACTTCTGTGGTCATCTGTTCGTTAGAGGATGAATGAGACTGGTACTTAGACAGTTGTTTAGGGTGTTTATAATGTTGACCGACTTGTTTGCATGCTCTGCCTCTGTCGTACCACTGGACGTAATGAGCTTCTCTGTGTGTTTATGAATCAAACAAGCATAACTTCTCTTTCTCTGACAGTTCAACACTCTCCAAACTGAAATATCACGCCTCCTTCTCT…
Ss_lncRNA_948	TCATAACATCTTCTGTAACAGAATTACCTGAGACATACCAGTAAAGGAACTAAAACCTGGGATATACCAGGTTTAGTGGTGTCATGACTGTCCTGATCAGGTCAGGTTACAGGAGACCACAATCCTACATGGTCTCTCTCAACCCTCAACAGAGGAGGAGAGATCTAGGGGTATGAGGATGTGGGGGTTTTATGACCCCTCACGCCCATGATAAATCCTAGGACACAGAGAAATTCCTGTGTCCTCACTATGGAGAACTGGCCTCAGAACATTAAACATGCAATAAAGGGACTTTGGAACAATGGTTTCCGTCAGCGACAATGGTGGTCATGAGGAGAGATGGAATATGCAAATGTATGTAATTTTTGTTTTATTATTAAAGGTTAACAGATGACGTTA…
Ss_lncRNA_949	CACTCACCCACCCACACACTCACACACACACACACGCACACACACACACACGCACGCACGCACACACGCACGCACGCACGCACGCAAGCGGACACACACACATTTAACCTTTTGGGGCTCGGGGGCAGTATTGAGTAGAGAACACACACCTTTACAATCTGTACCCTACATAGTACTGTCATGACTGTCCTGATCAGGTCAGGGTACAGGAGACCACCACCCTACAGATTATCTCCCAAAACCCCAACAGAGGAGGAGAGATCTAGGGGTCTGAAGATGTGGGGGTTTTATGACCCCTCACGCCATAATAAACCTTAGGCCACAGAGAAATTCCTTTGTCCTCACAATGGAATTCTGGCCTCAGAACATTAAACATGCAATAAAGGGACTTTGGAACAA…
Ss_lncRNA_950	TTTTTTTTTTTTAGTGATACGGCCGCCACCGAGATCTAGACTGTTTGCCTACACAGCACTCTTCGGATCTCAACATTACAAATCGTGCTGACTTCCTGGATACAGACCGTGGTGACTTCCTGACTCCATCGAGGAGAACAAAGATACAGATCATGCTGACTTCCATGATGACAACCTGTATAGACTACATAACCACCTGAATAGACTACATATAGACTACATGAACACCTTTATAACATCACAGATCAGAAGAGCGACATGTAGGGAAAGAGAGTAAATATCTGTGGACGCGGTGTCACATAAAAAAAAACAACATAAACAGATCACACAGAAC
Ss_lncRNA_951	AGGCTATAGAAGGAGAAAACAGATATGAGAACAGGCTATCGAAGGAGACAACAGATATGGGAGCAGGCTATAGAAGGAGACAACAGATCTGAAAGCAGGCTATCGAAGGAGACAACAGATCTGGGAGCAGGCTATAGAAGGAGAGAACAGATCTGGGAGCAGGGTATAGAAGGAACAGATCTGAGAGCAGGATATAGAAGGAGACAACAGATCTGAGCAGGCTATAGAAGGAACAGATCTGAGAGCAGGCTATAGAAGGAGACAACAGATCTGAGGGCAGGCTATGGAAGGAACAGCTCTGAGAGCAGGCTATAGAAGGAACAGGTCTGAGAGCAGGCTATAGAAGGAACAGCTCTGAGAGCAGGCGATAGAAGGAACAGCTCTGAGAGCAGGCGATAG…
Ss_lncRNA_952	ATAGCCAATGACAATACACCAACAAAAAAAAAAAAAAAAAATAGTACGGGTGTTCGTACAATGAAGGATAGTGAATAATGTTTTTTTTTTTTTTAATGATACGGCGACCACCGAGATCTACACTCTTTCCCTACACGACGCTCTTCCGATCTTGTTGTTCAGGTATTTTATAATATTTGTATATTCATATTTGATTATATTAATATCCCTATTTTTGTTGCACCGAAAACAAGATCAACTTTTCTCTCTCTTTCCCTCTAAGAGTGAATCCCGGCGGTAGTCTGGCTATGAGACCCTGGAGGTAAAGACTGGATCCTGATTGTACCATTACACCGGATTGGGGCATTATAGATATGTTATACCATGAATAACATTATAACATTTTACATTTGAATATAT…
Ss_lncRNA_953	TCATTTAATGTCTTCATTAACGGTGACGGTATATCATTGAATATCTTCATTAACAGTATATCATTTGTCTTCATTAACAGTATATCATTTGTCATCTTCATTAACAGTATATCATTTGTCTTGATTAACGGTGACGGTATATCATTGAATATCTTCATTAACAGTATATCATTTGTCTTCATTAACAGTATATCATTTGTCATCTTCATTAACAGTATATCATTTGTCTTGATTAACGGTATATCATTGAATATCTTCATTAACAGTATATCATTTGTCTTCATTAACAGTATATAATTTGTCATCTTCATTAACAGTATATCATTTGTCTTGATTAACGGTATATCATTGAATATCTTCATTAACAATATATCATTTAATATCTTCATTAACGGTATA…
Ss_lncRNA_954	TAGGCCTAATTTGGTGTTTTAGGATTAGTCACAGTATGTGTAGGCAATCATGCAATTTGGATGATGCATTGTATGTACCCTATATTCTAAAACGATTTTATAGAAGTTGGTACCAACTTTCAGAATGATGGCTTAATAATAATGCTCTGGTAGGCTACCTACTAAAAGAATACCCCTGGTTATAATAAATGTAACGCAACTGCCATGTGTGGTCAACTAATAATTCCAGCACTGCTTTGATTGGGACAGCATCATTGCGCTGCTTTGAGACCAGCATCAATGTCAGATTTTTTACCCCACTGAATCTTTCAATATTTGGTTATAGTGGGGCAAAAAAGTATTTAGTCAGCCACCAACTGTACAAGCTCTCCCACCCAAAAAGACGAGAGGCCTGTAATT…
Ss_lncRNA_955	GTGAGATAGTTGTTAACAGGAGAAGTATTCCTATAGGCTAAGCTAGTTGTTATATGTAAAAATGACCATATAGGCTCTGCTAGTGGTCATCTGTAAAAGTATTGATATAGGCTCAGCTAGTGGTCAACTTTAAAAGAATCCATATAGACTCAGATAGTGGTCAACTGTAAAAGTGTCCATATAGGCTCAGCTAGTGGTCAACTGTAAAAGTTTCCATATAGGCTCAGCTAGTGGTCAAATGTAAAAGTCTTGGATTGTGTAGGCATGGGCTAGAAGGAGTTTCCATATAGGTATTCCAGTAATTTCCTTTCAAACTCATTGAGGGAAGTGAACAAGAGCACACTTCAGGAGAAATAAGAGATTATTGGGATGCAACCCATGTCTGGCTGGGGACTAATG…
Ss_lncRNA_956	TTATGATTTTCTCTTTTTTTTTTTAATGATACGGCGACCACCGAGATCTACACTCTTTCCCTACACGACGCTCTTCCGATCTATGGATATGAACGTGACAACCCCTTGGAACAGCTTCATTACGTCAAATGTAAGCCCACAATGAACTATAAATGTTATCTTTTAATATAAAAAAAAAACTTTGTAAAAATTACTTATTTTAAACTGTACAGTCACCCAGTACACAGAATGTTCACAACTTCAAACAGTTCTTCA
Ss_lncRNA_957	AGTATTGCTATTGTTTCTACTACGTGACGTTCCTTTTTTTTTAGTTTTTTTTTTTTTTAATGATACGGCGACCACCGAGATCTACACTCTTTCCCTACACGACGCTCTTCCGATCTCCGTGAGGGAAGAGGTTGGCATGAGGGAGGGAAAGAAGGAGAAGGGAAGAGGTCGGGGGGTAGGAAAAGTGAGAGAGAAAAAGAGCGAGAGAGAAGGATGGGGAGTGAGCGACAGAGGTAGAGAGAGAGAGAGAGAGAGAGAGATATATTGCTGACTGTTGATTCTGTGAGTAGATGATTAAAATGTGACTGTGTTTTTTTTTTTGATTCTGTGAGATCGGAAGAGCGTTGTGTAGGGTAAGAGTGTAGATCTCGGTGGTCGCCGTATCATTAAAAAAAAAAA…
Ss_lncRNA_958	AACCATCATTCCCACCACGTCTGTTTTCTGACCCCCCCCCCATCTATCTCTGAACACCATCCAGTCCCAGCCTACAGCTTCCCTAAACCCCTCCCATCTATCTCTGAACACCATCCAGTCCCATCCTTCAGCTCTCTCCAACCCCTCCCATCTATCTCTGAACACCATCCATATTGGATTTCTATTTGCCATATATTTTTAAACTGTACTGTGATGTTTCACAAAAGTTCTGAACCTTTCTATTCTCATAGTTTCTACATTGTAAATTAAGATAAACGTTTTTGCTAAAAGTATTATTTTATTATTGATCGATTGACTATGATTTTTCAAATCACCCTGTAGTGCTATCTGCAGAGTTAGCTCCAGGTAAATGCTGCAATTCTTCAGCCATTCCTGAAC…
Ss_lncRNA_959	CGCGACTTGTACTCTTCTTTTTTTTTTTTTTTTTTTTTAATGATACGGCGACCACCGAGATCTACACTCTTTCCCTACACGACGCTCTTCCGATTTTTTTTTTGCAGTTGAAAAACATGACTTTATTCAGTTATTAATGTATTTGATTGACAGGAGTCATTCATGTCTATCAGAAATTAACCAGTGGTGTGATTCATCCCAGATAGAGGTTTGATGAGGATAGACTGTAAGGCTTATGAGTCAATCACAGATCACTGATAGACAGACTTATGAGTGGATGACAAGACGTTGCTGATAGAAGGATGAGGTCACCGTGATGTAAATGGAGGCTGGGGAGGTAGATGGATCGATACAGACAGAACCTTCATTTGATTTTTATTGGTTTAAATCATCAGTTCA…
Ss_lncRNA_960	GTTATAGTACTACGACCACACTGTTTGGTTCTACAGTTTTTTTTTTTAATGATACGGCGACCACCGAGATCTACACTCTTTCCCTACACGACGCTCTTCCGATCTGAGATGCATACAGTACACACACCATGAAGAGCCCACCACACAGGAGGAGGGAGACTAGAGCTAGCTACTGTACAGCTCCTAAGGCTGAATCAATGTGTGTTCAAATGGAAAGGGCACCAATAAAGTTGGATGTTGACATTTTTCTGTAGTTGCTGGTCATTGAGGGTACTGATAAAGTTGGGTTATTCAGGCCAGGTGCTGCCATGTGCACTACTGTTCCGTAGGTAGGTGAGACTTGATCTAGTGGGTAACAGTATACTGGGTAGTATAAAGCCTTGACAGTACAACAGACAC…
Ss_lncRNA_961	CACCTTTGTCTTTTTTTTTTTTTAATGATACGGCGACCACCGAGATCTACACTCTTTCCCTACACGACGCTCTTCCGATCTAAATGTTGTATTTTTCTACATGAAAGATGTATTTTGTGCTGGTTTTAGATACCCCTAACCTGGGTGGTCTAAAAGCCATAAGACTGTGTAAGCCCTCTGAGCTAAAAGCCAATACCTCAGGGAGATAACGCAAGTCCTCAGGTCTCAGTCCAAGGTACCGAATCACCTCGGTTAGCATTTAAAAGAACATGCCAATTTCTTTATTGTACTTTCGCTGATATCAATTCCTGGTACCACTTGTAATTGTGCTAAATATGATAAATGATACCCACATTTATATGATATACATTTCATTTAGAAATCGAACAAGCAGTATAT…
Ss_lncRNA_962	AATCTAGCTCAGACTACATCGATTTGCCCAATACTTAAAAAAAGGTAAATCCTGAAATGCCTTCATTGTACCAATGTTTGACCTCTAGTTGCGTGCCTTTCTTTTATTGCTGAAATTCATACCTTTTCAATGAACAATCAAATGCAGCCACTGACTTTTTGCTCGTTTCTGTGTCTCGAAGATGGCAACTTCCATCAATTGAATCTCTGACGTTTGTAAATTAAATCTAGGCTATTAAACAGGGGTCGCCAACCATTTCTAGCATGAGAACTACTTATAATAAATTAACATGTCTTGAGCTACTCAAATCAAATTTATTTATATAGCCCTTCGTACATCAGCTGATATCTCAAAGTGCTGTACAGAAACCCAGCCTAAAACCCCAAACAGCAAGCAATG…
Ss_lncRNA_963	AGGGGCAAGAGGGAGGAGAGGAGGAGATGGGAGGAGTGATGGCTAAAGTTAACACTGGCTACATTTGTAGTGGCTGTAAAGAAAACTGAACCATGGATTCCAGATTCTCCTGGCCAATAGACTTTCAGGGTGAGGAACCATTTAACATTATTAAGTTAGAAAACACTGAACTCATCCTTTAAATGTGTTTGTTCACCTTGCTCTTTGTCCATTAACCACCTTGTTCTTTGTTCGTTACCCACCTTGTTTTTTGTCCGTTAACCCCCCTTTTTGTTGTCACTTAACCCCTTTGTCTTTTGTCGTTTTATCCACCTTTTTCTTTGTCCGTTACCCACCTTGCTCTTTTTCCGATACCCACATTGTTATTCTTGCGATACCCAACCTTTTTTTTTTCAGCTT…
Ss_lncRNA_964	AATAATTCTCTCTACTATTATTCTGACATTTCACATTCTTAAAATAAAGTGGTGATCCTAACTGACCTAAGACAGGGAATTTTTACTAGGATTAAATGTCAGGAATTGTGAAAAACTGAGTTTAAATGTATTTGGCTAGGGTGTATGTAAACTTCCGACTTCAACTGTGTATCTATCTATAACGAGTAAAATAGTCATGTTTGTATGTGGCTGCTATGAAAGTGAACTGTCTTTGAGGGAAATCAGTGGTGTATTCATTCTGCCGAAAAATGTTTCTTAAACGGAAGCAAACAAAACAGGCATCAACATACCTGAATTTG
Ss_lncRNA_965	AGAGGACGACCCAGAGGAAGCAAGAACAAGGGGCCTCGTGCCACACCCAAGAAAGTAGAGCCAGTTGGGGAGAGAAGACCTCGGGGCCGGCCAAGGAAATGGCCCCAGAAAGCAGTTCAAGAGGTAATCCAGGAACAGCAGAGTCCTTCAGAAGAAACTGAGGGCCCCTCACAGTCACAGTCTCTGCCCGCTGAGGCTTCGCCGTCTCAGGCTCCAGCCCAGGAAGTGGAAGAGGGGGAATAGACAGTGTGCCACAAAACTACCTCAAGGTTTGGGCAGAGACAAAGAGGTGTACAATCCAACCTCCATTGTCATGAGGATTCCAAAAAAAAAAAAAAAAAGATAATAGCCCTGCTTTGTAGAACAGTAGGCCTGATGGTGGTATTGTGATTGGAGTCT…
Ss_lncRNA_966	AGTTGTCTTTTTTTTCATACTTCGTCCCTCACGTGGTGCTCTTTTTTTTTTTTTTAATGATACGGCGACCACCGAGATCTACACTCTTTCCCTACACGACGCTCTTCCGATCTGTTGCAAACACAATGCAAAGGTTCCACACAAACTCGCCTTAACACTGTCACTGTGATTTTTGTCAGGTGAAATTGTGAAGCATTTCGATAAGTGTAATTTATGATTCTCTGCTAAAAGTGTGGTGACTCCATGAGCGTCTCAAGAGAATTGAGTCTTTTGACAGAAATTTTGCGTGCATTCTCATGTGTTAAACACTCGACTACACTGTTAAGATCCTCAGTTGACAGTTAAACCACTGTGAAGCAAAATGTAATTAAAAAGAAAATGGTGTTACTATGTCTTGAA…
Ss_lncRNA_967	CACTATTAACAGAGTGGTGTATACAGTCTTCTCTATTAACAGAGTGGTGTATACAGTATTCACTATTAGCAGTGTACTGTATACAGTATTAACTATTAGCAAAGTGTACTGTATACAGTATTCACTATTAACAGAGTGGTGTATACAGTATTCTCTATTAACAGAGTGGTGTATACAGTATTCACTATTAAACGAGTGTACTGTATACAGTATTCACTATTAACAGAGTGTACTGTATACAGTATTCACTATTAGCAAAGTGTACTGTATACAGTATTCACTATTAACAGAGTGGTGTATACAGTATTCACTATTAACAGAGTGGTGTATACAGTATTCACTATTAACAGAGTGGTGTATACAGTATTCTCTATTAACAGAGTGGTGTATACAGTATTC…
Ss_lncRNA_968	AAGGCTTCACTCCACCCTCCCAGGCACACATGGTGTACGGGACACACACTCTCACATTCACGTTACATAGGCCTACTCATTCTCTCTGCACATAGTTTTCTACAGCTTTTATTTTCACCGTAGTATTTACTCTACTACACACCTATTTAATTACTATGCTATTATTTTTGTGCATTCACTCTAATTATATCTAAACTTTTTCACTCAACTATTTATACCAAAAATAGAGAGACATTGGCGAATGGAAAATTGGCAGAAGTCAGGGAATGTTGACCGTCCTTATCTAGCAGTGCTGGAGAGTGTTTCTGCACTGTGCTTTTGACTTCAGGATGGACAGTATTATTCTTAATTCTCTCAAGCCTGTTTTGCCTGATCACACAGCCATGCTGG
Ss_lncRNA_969	CGTGGTATATCAGAACGTATACCACGGGTATGACAAAACATGTATTTTTACTGCTCTAATTATGTTGGTAACCAGTTTATAATAGCAATAAGGCACATCTGGGGTTTGTGGTATATGGCCAATATACCACGGCTAAGGGCTGTATCCAGGCACTCCACGTTTCATCGTGTTAAGAACAGCCTACACCACACCCCATCATGCATTATTGCTTAAGTATAAGTCCTAATACCCATATGCTAATTACCTCTAATGTGGCTATCATACAGAACTAACTACACATCCTGCCTCAAGCTTTGACGTCATTACCAAGGCACGTTTCTCCATGCAAACTCATCGACAAGTAAACTACCATGTAGATACAGTATAGCCTTTTTAGTTTCTCGTGTAAATTATTGTAAG…
Ss_lncRNA_970	AGGTATTTTGGCAATGAGGCCCTTTATCTACTGACCCAGAGTCAGATGAGGTCCTTTATCTACTGACCCAGAGTCAGATGAAGCCCTTTATCTACTGACCCAGAGTCAGATGAGGTCCTTTATCTACTGACCCAGAGTCAGATGAGGCCCTTTATCTACTGACCCAGAGTCAGATGAGGCCCTTTATCTACTGACCCAGAGTCAGATGAGGCCCTTTATCTACTGACCCGGAGTCAGATGAGGCCCTTTATCTACTGACCCAGAGTCAGATGAGGCCCTTTATCTACTGACCCAGAGTCAGATGAGGCCCTTTATCTACTGACCCAGAGTCAGATGAGGCACTTTATCTACTGACCCAGAGTCAGATGAGGTCCTTTATCTACTGACCCAGAGTCAGAT…
Ss_lncRNA_971	CTCTAATGTTGGTTTGGTGCAATCTTCACAGTTTTGAAAGGTCTCCAGGCGTGTCTCCAGGGATTTACTACCTATGTCCTCTTCATTCCATGAGCAGCTACAGCAGCAGCACCAGCAGAAGCAGCATGTGTTAGGTCTCTGTGTGTTGGGCTGCCGTTGAGCCCGGCTGGGCGACATCTCGCTGACAGCCATGGGAGACTCGCTGTCTCCCGGGACAGGGCCTGTGTACTGAGAGAAAGAGAGAGACAGAGACA
Ss_lncRNA_972	CCAAAACAATTTAACAAGTAACACAAAAACAAAACACTGCTTGATTTGAAAGCATTTCACAGGTGGCCAGAAGCTGAACTACACAGGATGTCAGCAGTGTGTGTCCCTGGTTGGACTGATCCATCACACCCTTGCTCTTCCCTTCACAACCACAAGTGGCGGGATGCAGGGACACGGCAGGGACAGGTGACAGAGCACTGGAGTGAGTCAGGATGAGACGAGTGACACATCCTCCTAGTCAGACTGCCAGTCAGTAGTTGTTTCCTGTCAGACTTTATGCAAAAGGGAGGGGTTGTAGGAGGCTGTACAGGCTTCTGCTTTTGTCCAATTACAATGCAACTTAGGTTTTGGTTACACAGTTATACAGCTAAAAGAAGCGAGAAAAAAAAAAGGCAATGC…
Ss_lncRNA_973	TATTATAAAATAATCGGCTATAGACAAAGTCAGTCAGACCCATACGTGCTCTGATACTCACATTGCGTGGGAGCCCAGTGCAGTAACAATGGTCACACAGGAGCACGGTCATCGCCTGTGTGATGTGACTGGAGTCGACTTCCTGACTAGGGCTAGTAGCTGATCCATAAAGAAAGGAGACATATAGTATTATATGCTGTATGATACGTTTGTTTGTCGGATTAAAAGGTTATATTCTTTAATGGTAGCAATACCATTTTTGTGCATATTTTTCTTCAGGAGTTGATTGTAATTATTGTTATTATTTTGATGATTTAGAGTAGTGGCATTGAACTGTGGACTGGGAAACAGGACCAAAGAGACACCCATGTACCTGTAGATCCTCATATGAGCTGTTTA…
Ss_lncRNA_974	GACATATATTTGACATTTGTATCTTAAAGCATATTTGAGAATAACTAATTGAAGTTGGAACATTTGAGTAACAGCTGAACGGAACATGACGAGAGGCGGGGAGTGTGTTGTGCACTTCCATTCAAGTTGATTGGCGAAGTTACATCGACATTGTTGTCGTATTGGGTTAGATGTGATGGTAGAAAGACTTGAATTTAGCATTGATGAAATCAAAGTTTATTTGTCACGTGCGCCGAATACAACAGGTGTAGACTTTACAGTGAAATGCTTACTTACAGGCTCTAACCAATAGTGCAAAAAAGGTATTAGGTGAACAATAGGTAAGTAAAGAAATAAAACAACAGTAAAAAGACAGGCTATATACAGTAGCGAGGCTATAAAAGTAGCGAGGCTACATAC…
Ss_lncRNA_975	TTAAACGTGTTAGCAAGGTTAACCACATGAAGGGGTGGGAGATGGAGGAGGAGAGAATGAGAAAACAAAAATAAGTTGAGAACTTGTGAGCAAGTGAAAGTGCTACATCAAATTTCAAGGTGTGTAGTCAAGTGTGGTAGAGGCAGGTAAAGCATCGACACAATATATACTTCGGACGGAACAGCGAAATACTATGTTGCTAAGGTACGAAGTCTGCATTAGGTAATTTTTTTACCCTGTCATTTTTCACCAGTAAGATAAATTGTTGAGCAACGTCGTTAGAATGTGAAAGGACAATCTGTTGGCACAAAGTTACAACATGAAGAGATCTGTGGACTTTCTGTCAGGCTGAAGGGAAGCCACATAAAGTCACAGCTACTTTGAAAACAGCCATATAGG…
Ss_lncRNA_976	GTATAGTGTTGGTGGTGTAGTCGATAGCTGACCTGGTTATCCAGTAGTGGGGTCCACATGGATACTAGTTTTGCTGGTGTAGTCTATAGATGAGCTGGTTATACTGTAGTAGGGTCCACATAGATACTAGTCATGCTGGTGTGGTCTATAGCTGAGCGGGTTGAACTGGAGTAGGGTCCACATAGATACTAGTGATGCTGGTGTAGTCTATAGCTGAGCTGGTTAAACTGTAGTAGGGTCCACATAGATACTAGTCATGCTGGTGTAGTTTATAGCTGAGCTGGTTAAACTTTAGTAGGGTCCACATAGATACTAGTCATGCTGATGTATCCTATAGCTGAGCTGGTTAAACTAGAACGGAAGAGCGTCGTGTAGGGAACGAGTGTATATATCGGTGGT…
Ss_lncRNA_977	GTAGTGCAATATGTAGGGAATAGAGTGCCATTTGGGACAAACAATTATGCTATCACTGCATATTATTGGTAGAGGAAGCACACCATAAGCTCAACATTACAATCGTACATTTCCAATGAGTTTGAGGTGTACACAGTCTGGGCCTGTTCCAGTCCAAGGGAACAGTTTTGGTTGCCTTAGTTTTTCCTCACTTGCCGAGGGTTTGAAATGTTGAAGCGTGGCCTGTACTGTAGGTGGAGTAGCTAATCAGAAGCGTTATGCCCACAGGGGCATGTGCCCCCTCAGATTTGTCCTGTTTAGTTGTTTCTCTGTAATACTGCTAGACCTAGAAATGTCATGAAGTTGACTTTAGCTAGCCCAGATAGGTTCCCAACCTCATAACTAGCCACCAAAAAGCCA…
Ss_lncRNA_978	TATTTTTTTTGATACGGCGACCACCGAGATCTACACTCTTTCCCTACACGACGCTCTTCCGATCTCACAAAGCTGCTATGTAACAACATTTCCCCATGGTTCTAGCTACCCCAACATTACACAAAGATTGACATCCAGTCCCCAAATTCGAAGGGCTACACCGTCTGAAGGCTAGATTTAACCCCCTTTGCTAATCTAGCAGTGACTCCAGACGCAAACGCTGGAGCGTGAGTAAGACCTTACTGGTTGGGGCGGGAAAAACCCGGATTCTGAAATTCATATAGAGTGAAGCACAAAGTCAAATAATACTGACCCTCTACGTTATCAGAAACCAAGGTGAGACATACGCAAGTAAAGACACGAGTAACACATTGAACTGTTAA
Ss_lncRNA_979	GTTTGTTGTAGTCGGATGGCGGTTCTTTTTTTTTTTTTAATGATACGGCGACCACCGAGATCTACACTCTTTCCCTACACGACGCTCTTCCGATCTCTGTGGTGTACGTCAGTCGTTGTGACTCTCATATAAGTGGCTGCAGAGGCAGAGAGGGCTAGAGACCAGACAGACAGAAAGAAGGCTGTATTATATGAGACTTTTACAAATGCAGCCCCTAGTCTCGTTGGAATGTTCTATAGCCTAGACGGAGGACTGCTTTCAGCTGTCGTGTAGCTGCCTGTCTCTGTCCTGCAGACCTCACTGCCAAGGGTGGAACCTGAGAGCTATCGCTAACGTTGCTAACTCTGGATCTGGGCTAGCTGCTCAGTAGCTAACTGGTTCCGGCTTGGACGTCACTGG…
Ss_lncRNA_980	TCTCTTCTACCACTTCAGCTCTGCCTCCAGACACTCCTCCCTGAGTTAGTGTGATTGGTTGTCCGTTGCTTTATCCCATCCCCGCTTCTCCTTTTTTTTTTTAATGATACGGCGACCACCGAGATCTACACTCTTTCCCTACACGACGCTCTTCCGATCTCGACCACAGCCACACCCTTCAGTCTGGAAAACACGGCAAAGACCACACCCATGATGCCTCCGGCGCTCACGACCACGCTCACGACCATGCTCACGACCACACCAAAGACCACGCTCACGACCACGCTCACAACCACACCAAAGACCCGGAGATCGGAAGAGCGTCGTGTAGGGAAAGAGTGTAGATCTCGGAGGTCGCCGTATAATTAAAAAAAAAAAACTAACACAC
Ss_lncRNA_981	GTAGATCGTGTGTTTGTTGTTGTAGCTAGGTAGGTGAGTTAATATGTTTTGTTTTTTTTTTTTAATGATACGGCGACCACCGAGATCTACACTCTTTCCCTACACGACGCTCTTCCGATCTGTGCACACGAGACTAAAGGGACTTCTCTGACAGTGTTGCGGAGGTGACAGCAGGTTAGCTCACAGGGAATCTTTCACAGTGTTATGAAGAGGTGACTGACAAGCTCTCTGTGACCAGTTGTCTTTTAAAGCAGGATGTGCTCAGTCTGTGTGACTACACAATACGGGCACACTTTTCAGGTATTTTCCATGTATAAGTTACCAACATAACTGCAACACTTTTTTGATGCATTTTAAATATATATTTTGTATTTTTATATGAACAGTGTTATTGTTAAT…
Ss_lncRNA_982	TAAAAAAAAAAATAATAATAATAACCGAACAACATGCTTTTAAAAAGTATATTTGTAAAATGTTTCTTCCATGGTATCATCGTTATGAAATATTTTTTTGGGGGGAGAAAACACAATTTGTGTCCCCACACACACACACACACACACACACACACACACACACAGTTCATTAAGCTTGAAGGTGATGAATAGAGCTGGTTGGTTTATGTCCACAGACAGATCACTTGCATACAGTTTAGGTGTGTTGGGATCAGTTTGAGTGATACATTCCTGGTTGAGATGAATGAACAAAAGGTGTAACTACAATACCATGTTATACTGAACTAGACTTTAACCTGCTGAGATAATCAAATGTTACTATGAAACAGGGTTGGGCTCAATTTCATTCTTATACTAGTT…
Ss_lncRNA_983	ATTTAAGGCCTTGAGACAATTGAGACATGGATTGTGTATGTGTGACATTCAGAGGGTGAATGAGCAAGACATAATATGCAAGTGCCTTTGAACGGGGTATGGTAGTAGGTGCCAGGCGCACCGGTTTGTGTCAAGAACTGCAACCCTGATGGGTTTTTTCATATTCAACAGTTTTTCTGTGTGTATCAAGAATGATCCACCACCCAAAGGACACCCAGACAACTTGACACAACTGTGGGAAGCATTGGAGAGATCGGAAGAGCGTCGTGTAGGGAAAGAGTGTAGATCTCGGTGGTCGCCGTATCATTAAAAAAAAAAAAAAAAAAAAACAAAGAACAGATAGCACAA
Ss_lncRNA_984	CCTACACGACGCTCTTCCGATCTAATGTTCAGGCCTGACAGCCAGAAGCTTATTCAAATTAGCCACGTAGTAGTTTACCCTGAGGTCTGGGAATGGAATCTACAGTGCCCTTGACTTTTTCCACATTTGTTGTGTTACAGCTTGAATTTAAAATGGATTAAGTTGAGATTTTGTGTCTCTGTCCTACACAATACCCCATAATGTCAAAGTGGAATAATGTTTTTAGAAATGTTTACAAATTAATTAAAAGCTGAAGTCTTGAGTCCATAAGTATTCAACCCTTTTGTTATGGCAAGCCTAAATAAGTTCAGGAGTAAACATTTGCTTAACAAGTCACATAATAAGTTGCATGGACTCACCGTGTGCAATAAGTGTTTAACATGAATTTTGAATGACTAC…
Ss_lncRNA_985	GTTTCTTGCATGATTAGGAGATCGCATATAGATGGCATCTTGTATCTTACGCTGTTTTTTCTTTTTTTTTTTTTAATGATACGGCGACTACCGTGTTCTACACTCTTTCCCTTACCGAAGCTCTTCGGATTTTGGTGGTGGTGGCCTCTTTGTCTGGGAGGTCAGTGGGGGTAGCAGGCATCTCCTGGGCTGGTGGACTGGTGGTGGTCTCCTCTTTCTATGGGAGGTCAGCGGGGGGAGAGACAACCTCTAATGATTCTGTAGGAGTTTTTTCCTGGAACAGAGAGATCGGAAGAGCGTCGTGTAGGGAAAGAGTGTAGATCTCGGTGGTCGACGTATCATTACAAAAAAAAAATA
Ss_lncRNA_986	AGGGTAGTGAGGTCTGCACAACGCGTCACTGGGGGCAAACTACCTGCCCTCCAGGACACCTACACCACCTGATGTCACAGGAAGGTCAAAAAGATCATCAAGGACAACAACCACCACTGCCTGTTCACCCCGCTATCATCCAAAGGCCAGGTCAGCACAGGTGCATCAAAGAGGGGATCGAGAGACTGAAAAACAGCTTCTATCTCAAGGCCATCAGACTGTTAAATATCCATCACTAACACAGAGAGGCTGCTGCCTACATACAGACTTGACATCATTGGCCACTTTAATAAATGGATCACTAGTCACTATAATAATGCCACTTTAATAATGTTTACATATCTTGAATTACTCATCTCACATGTATGTGCTGTATTTCATACCATCTTGCCTATGCCG…
Ss_lncRNA_987	TCAGTTAACGGAGAGGAAGGAAACTGCTCAGGGATTTCACCATGAGGCAGATGGCAGTTACAAGAATTTTAATGTCTGTGATCATATGAGGATAAATTAGGATGGATCAACAACATTGTAGTTACTCCACAATACTAAAACCTAAACGACAGAGCGAAAAGAAGGAAGCCTCTACAGAATATTAATACTCCAAAACATGCATCCTGTTCGCAAAAAGGCACTAAAGTAAAACTTCAACAAAAAATGTGGCAAAGAATTTAACTTTATGTCCTGAATACAAAGTGTTTCTGTTTAGGGCAAATCCAACACAACATCACAGAGTACCACTCTTCAAGGATGGTGGTGGCTGCATCATGTTATGGGTATGCTTGTCATCGGCAAGGACTAGGGAGTTTTTTT…
Ss_lncRNA_988	TCCATCTTGTCTCTTTTTTTTTTTAATGATACGGCGACCACCGAGATCTACACTCTTTCCCTACACGACGCTCTTCCGATCTCTTTATTTTTAGACAAGTAAAACTGCTCCATTTCTCACTGAGCTGGGACTCCCCTGAGCGCGGGCCAATTTTAAGTGGGGGAGATAAAAGACACTCTCTCACACATACACACACACACACACACACACACACACACACACACACACACACACACACACACACACACACCCTGAGCACTCACACAGAGATACAAACACAAAAAGAGCTCACACAGAGGACTCATATAGTGCCAAACTGAAATTCATGCAGAGATAGAAACAAATAGAATGCAGGCAAAACACAACTTCACCGACTGGTGACTGCACATGGCAACAACA…
Ss_lncRNA_989	AACCTGAACCCATCACAACACCCACATTTCTCTTATTCTCTTTTCCTTCTCTTATGTTGGTACACTCTCTCCACCTACTTCTTTTTTTTTTTTTTTTTTTTAATGATACGGCGACCACCGAGATCTACACTCTTTCCCTACACGACGCTCTTCCGATCTGTTCACTGAGCAGTTGGACAAGATGAAGGCCAAGATCGACGAGACCTTCCCCAAGCAGTAGTAAGCCTGTACACCTCAGACCCTGCCTGTCTAAGACCTCCCACACCCCCATCACGCCTCTTGCTTTGCTTTACCTGGCGATGCCGCTTGTATGTCGGTGATACCCGTCCCTGGTGATCGGGAGATCCTACGACCGAACTCCAGCTACCGACTGACCCTGGATGGCTGCGTTGGGGTTAG…
[truncated: 4,646 more rows]
