# Supplementary material for: Long noncoding RNAs (lncRNAs) dynamics evidence immunomodulation during ISAV-Infected Atlantic salmon (Salmo salar)
Source: Sci Rep. 2016 Mar 4;6:22698. doi: 10.1038/srep22698 (PMC4778034; doi:10.1038/srep22698)
Supplement: Supplementary Dataset 2 [file srep22698-s3.xls]

## Sheet: Head-kidney
	Head-kidney
	T1 vs T0		T2 vs T0		T3 vs T0		T0	T1	T2	T3
lncRNA	fold change	FDR p-value	fold change	FDR p-value	fold change	FDR p-value	RPKM	RPKM	RPKM	RPKM
Ss_lncRNA_4	∞	5.72e-07	1	1	∞	3.37e-09	0	26.77	0	37.41
Ss_lncRNA_7	1.99	0.00201	-∞	2.67e-08	-∞	3.23e-08	32.82	65.33	0	0
Ss_lncRNA_8	-∞	0	-∞	0	-1.08	0.92	84.02	0	0	77.9
Ss_lncRNA_9	-1.88	0.00727	-4.78	1.07e-07	-10.79	1.53e-10	58.07	30.82	12.15	5.38
Ss_lncRNA_10	-1.51	0.07	-∞	2.96e-14	-∞	3.83e-14	60.7	40.27	0	0
Ss_lncRNA_12	-1.51	0.16	-∞	6.01e-10	-∞	7.47e-10	40.5	26.87	0	0
Ss_lncRNA_14	1	1	∞	1.48e-11	∞	2.68e-10	0	0	48.07	42.61
Ss_lncRNA_16	-2.26	2.2e-05	-2.87	2.34e-07	-∞	0	90.43	40	31.53	0
Ss_lncRNA_17	-1.51	0.02	-3.82	2.33e-10	-∞	0	98.12	65.1	25.66	0
Ss_lncRNA_18	-4.52	0	-17.21	0	-1.94	2.66e-06	154.11	34.08	8.96	79.38
Ss_lncRNA_20	-∞	1.17e-08	-∞	1.09e-08	-4.31	0.000103	34.64	0	0	8.03
Ss_lncRNA_22	1	1	∞	2.71e-06	∞	1.22e-05	0	0	23.55	20.88
Ss_lncRNA_24	∞	1.52e-11	∞	1.85e-13	∞	5.62e-12	0	48.19	56.99	50.51
Ss_lncRNA_29	-4.52	3.52e-13	-∞	0	-6.47	7.22e-16	112.59	24.9	0	17.4
Ss_lncRNA_30	1	1	1	1	∞	0.00112	0	0	0	11.92
Ss_lncRNA_31	∞	0.00159	1	1	1	1	0	11.22	0	0
Ss_lncRNA_33	1	1	∞	0.000555	1	1	0	0	13.14	0
Ss_lncRNA_36	-7.54	0	-9.56	0	-3.6	1.14e-14	154.87	20.55	16.2	43.07
Ss_lncRNA_37	∞	0	∞	4.95e-08	∞	3.53e-07	0	120.16	31.57	27.98
Ss_lncRNA_38	-∞	7.03e-10	-1.91	0.02	-∞	8.02e-10	40.35	0	21.11	0
Ss_lncRNA_39	∞	2.17e-06	∞	2.74e-05	∞	9.16e-05	0	24.1	19	16.84
Ss_lncRNA_41	-1.51	0.02	-3.82	8.6e-11	-∞	0	102.82	68.22	26.89	0
Ss_lncRNA_42	1	1	∞	0.00282	1	1	0	0	10.06	0
Ss_lncRNA_43	∞	6.28e-07	1	1	∞	0.00438	0	26.58	0	9.29
Ss_lncRNA_47	-2.47	0	-34.42	0	-19.42	0	1018.4	412.9	29.59	52.45
Ss_lncRNA_48	-1.51	4.45e-07	-15.3	0	-2.47	0	400.32	265.59	26.17	162.37
Ss_lncRNA_49	-1.51	0.16	-∞	7.17e-10	-∞	8.89e-10	40.14	26.63	0	0
Ss_lncRNA_50	-1.75	1.87e-13	-42.06	0	-3.39	0	493.42	282.72	11.73	145.55
Ss_lncRNA_55	-1.51	0.06	-∞	2.68e-15	-2.16	0.000683	65.46	43.43	0	30.34
Ss_lncRNA_56	1.33	0.37	-1.91	0.06	-∞	1.32e-07	29.98	39.79	15.68	0
Ss_lncRNA_57	∞	4.04e-07	∞	7.1e-06	∞	2.12e-09	0	27.46	21.65	38.38
Ss_lncRNA_59	∞	1.76e-12	1	1	∞	4.66e-09	0	52.6	0	36.75
Ss_lncRNA_60	1	1	∞	0.00133	∞	0.00277	0	0	11.48	10.17
Ss_lncRNA_61	1	1	1	1	∞	4.22e-06	0	0	0	22.99
Ss_lncRNA_65	-1.51	0.18	-∞	2.07e-09	-∞	2.58e-09	37.97	25.19	0	0
Ss_lncRNA_67	∞	8.24e-06	1	1	∞	0	0	21.43	0	74.88
Ss_lncRNA_68	-1.51	0.000139	-4.78	0	-2.4	3.85e-13	233.59	154.97	48.87	97.45
Ss_lncRNA_69	∞	4.29e-08	1	1	1	1	0	31.99	0	0
Ss_lncRNA_70	∞	3.52e-06	1	1	1	1	0	23.13	0	0
Ss_lncRNA_71	-∞	1.23e-08	1.05	1	-2.16	0.02	34.54	0	36.13	16.01
Ss_lncRNA_72	∞	0.000257	1	1	∞	8.72e-08	0	14.7	0	30.82
Ss_lncRNA_73	-2.01	0	-5.1	0	-1.73	1.01e-14	566.49	281.87	111.11	328.25
Ss_lncRNA_74	-∞	1.29e-08	-∞	1.21e-08	-2.16	0.02	34.43	0	0	15.96
Ss_lncRNA_75	-5.28	0	-6.69	0	-3.78	0	279.97	53.07	41.84	74.16
Ss_lncRNA_76	1.33	0.46	5.23	3.2e-15	1.39	0.35	22.75	30.18	118.96	31.63
Ss_lncRNA_78	-1.51	0.13	-∞	3.49e-11	-1.62	0.07	46.3	30.72	0	28.62
Ss_lncRNA_79	∞	2.64e-08	∞	0	∞	4.12e-06	0	32.98	77.99	23.04
Ss_lncRNA_80	-∞	0	-∞	0	-1.44	0.02	118.2	0	0	82.19
Ss_lncRNA_88	∞	1.76e-10	∞	0	1	1	0	43.18	68.08	0
Ss_lncRNA_89	∞	2.4e-07	∞	4.68e-06	1	1	0	28.51	22.48	0
Ss_lncRNA_92	∞	2.66e-07	∞	5.09e-06	∞	2.11e-05	0	28.29	22.31	19.77
Ss_lncRNA_93	-∞	4.45e-12	-∞	4.03e-12	-2.16	0.00307	50.72	0	0	23.51
Ss_lncRNA_94	-4.52	0	-∞	0	-6.47	0	145.59	32.2	0	22.5
Ss_lncRNA_96	-3.77	2.51e-15	-9.56	0	-5.39	0	154.44	40.99	16.16	28.64
Ss_lncRNA_97	∞	0	1	1	1	1	0	178.2	0	0
Ss_lncRNA_98	-∞	1.91e-15	-5.74	1.42e-09	-2.16	0.000601	66.75	0	11.64	30.94
Ss_lncRNA_99	-∞	1.04e-07	-∞	9.91e-08	-∞	1.2e-07	30.18	0	0	0
Ss_lncRNA_100	1	1	∞	4.11e-07	1	1	0	0	27.33	0
Ss_lncRNA_101	-∞	6.56e-16	-1.91	0.00249	-2.16	0.000487	68.86	0	36.02	31.92
Ss_lncRNA_102	-6.03	0	-∞	0	-∞	0	155.3	25.76	0	0
Ss_lncRNA_103	-∞	0	-∞	0	-∞	0	87.96	0	0	0
Ss_lncRNA_104	-∞	0	-1.91	0.000896	-∞	0	81.88	0	42.83	0
Ss_lncRNA_105	-∞	1.2e-14	1.05	1	-1.08	0.98	62.9	0	65.79	58.31
Ss_lncRNA_106	-4.52	1.96e-11	-5.74	3.47e-13	-1.29	0.15	95.96	21.22	16.73	74.14
Ss_lncRNA_107	1	1	∞	9.33e-09	1	1	0	0	34.95	0
Ss_lncRNA_108	-∞	7.25e-11	-1.91	0.02	-2.16	0.00549	45.01	0	23.54	20.86
Ss_lncRNA_109	∞	0	1	1	1	1	0	87.62	0	0
Ss_lncRNA_111	-6.03	1.57e-09	-∞	3.71e-15	-8.63	6.66e-11	64.89	10.76	0	7.52
Ss_lncRNA_112	1.11	0.71	-5.74	1.23e-12	-3.24	2.45e-08	91.54	101.22	15.96	28.29
Ss_lncRNA_113	-2.64	0	-4.46	0	-3.02	0	332.54	126.07	74.54	110.11
Ss_lncRNA_115	-1.08	0.51	-9.56	0	-2.7	0	342.22	317.86	35.8	126.91
Ss_lncRNA_116	-4.52	4.71e-10	-1.43	0.06	-1.29	0.19	82.89	18.33	57.8	64.04
Ss_lncRNA_117	-3.01	5.52e-11	-1.53	0.00315	-∞	0	135.85	45.07	88.82	0
Ss_lncRNA_119	-∞	0	-∞	0	-4.31	1.17e-09	82.63	0	0	19.15
Ss_lncRNA_120	-∞	0	-2.55	5.09e-14	-∞	0	224.62	0	88.11	0
Ss_lncRNA_122	∞	4.57e-05	1	1	∞	0.000775	0	18.06	0	12.62
Ss_lncRNA_124	-1.51	0.24	-∞	8.95e-08	-2.16	0.03	30.39	20.16	0	14.09
Ss_lncRNA_125	13.64	0	26.87	0	6.83	0	4946.12	67486.2	132918	33788.5
Ss_lncRNA_126	1	1	1	1	∞	3.07e-08	0	0	0	32.93
Ss_lncRNA_127	-∞	1.8e-13	-1.91	0.00621	-∞	2.03e-13	57.3	0	29.97	0
Ss_lncRNA_128	-1.51	0.00224	-∞	0	-5.39	0	155.08	102.89	0	28.76
Ss_lncRNA_131	-4.52	4.84e-08	-2.87	1.56e-05	-3.24	3.6e-06	63.91	14.13	22.28	19.75
Ss_lncRNA_132	-1.51	0.09	-1.91	0.00752	-∞	6.47e-13	54.92	36.44	28.72	0
Ss_lncRNA_133	-3.01	2.93e-08	-∞	0	-1.08	0.89	97.69	32.41	0	90.57
Ss_lncRNA_134	-2.26	9.96e-12	-5.74	0	-6.47	0	227.45	100.6	39.65	35.15
Ss_lncRNA_135	-1.51	0.05	-∞	5.62e-16	-2.16	0.000487	68.86	45.69	0	31.92
Ss_lncRNA_136	∞	1.64e-08	1	1	∞	2.52e-11	0	33.95	0	47.45
Ss_lncRNA_137	-1.51	0.27	-∞	4.25e-07	-2.16	0.04	27.26	18.09	0	12.64
Ss_lncRNA_138	1	1	1	1	∞	2.19e-05	0	0	0	19.69
Ss_lncRNA_142	∞	1.56e-12	∞	0	∞	0	0	52.86	75.01	81.26
Ss_lncRNA_143	-∞	1.91e-15	-∞	1.64e-15	-∞	2.12e-15	66.42	0	0	0
Ss_lncRNA_144	-∞	1.63e-08	-∞	1.52e-08	1.85	0.00599	33.96	0	0	62.98
Ss_lncRNA_146	-1.51	0.00509	-∞	0	-4.31	1.01e-14	132.46	87.88	0	30.7
Ss_lncRNA_147	-4.52	0	-5.74	0	-2.02	0	579.36	128.12	101	286.47
Ss_lncRNA_148	∞	5.76e-08	∞	1.5e-06	∞	1.44e-10	0	31.39	24.74	43.86
Ss_lncRNA_150	-7.54	0	-3.19	7.7e-10	-2.16	7.13e-06	111.58	14.81	35.02	51.73
Ss_lncRNA_152	∞	0.000621	∞	0.00253	∞	4.79e-06	0	13.01	10.26	22.73
Ss_lncRNA_157	-∞	0	-3.82	4.91e-13	-∞	0	127.22	0	33.27	0
Ss_lncRNA_158	1	1	1	1	∞	6.39e-09	0	0	0	36.12
Ss_lncRNA_160	-2.51	4.28e-07	-9.56	0	-5.39	8.55e-14	105.52	42	11.04	19.57
Ss_lncRNA_161	-1.51	0.22	-∞	3.87e-08	-2.16	0.02	32.08	21.28	0	14.87
Ss_lncRNA_162	-1.51	0.00244	-4.21	0	-3.39	1.06e-13	152.71	101.31	36.3	45.05
Ss_lncRNA_163	∞	1.52e-11	∞	1.12e-06	∞	8.73e-11	0	48.19	25.33	44.9
Ss_lncRNA_164	1	1	∞	3.9e-08	∞	0.00398	0	0	32.06	9.47
Ss_lncRNA_166	-1.51	0.06	-∞	6.22e-15	-∞	8.13e-15	63.79	42.32	0	0
Ss_lncRNA_167	-∞	0	-∞	0	-∞	0	191.37	0	0	0
Ss_lncRNA_168	-∞	3.85e-08	-∞	3.62e-08	-∞	4.38e-08	32.21	0	0	0
Ss_lncRNA_169	1	1	1	1	∞	3.71e-05	0	0	0	18.64
Ss_lncRNA_172	1	1	1	1	∞	2.67e-05	0	0	0	19.29
Ss_lncRNA_174	1	1	1	1	∞	1.93e-06	0	0	0	24.56
Ss_lncRNA_176	-9.04	0	-11.47	0	-6.47	0	234.97	25.98	20.48	36.31
Ss_lncRNA_180	-∞	4.63e-14	-∞	4.06e-14	-∞	5.27e-14	60.05	0	0	0
Ss_lncRNA_182	-∞	0	-∞	0	-4.31	6.55e-14	124.41	0	0	28.83
Ss_lncRNA_186	1	1	1	1	∞	6.48e-07	0	0	0	26.76
Ss_lncRNA_187	1	1	1	1	∞	2.64e-06	0	0	0	23.94
Ss_lncRNA_188	∞	4.27e-13	1	1	1	1	0	55.54	0	0
Ss_lncRNA_191	∞	0	∞	0	∞	0	0	422.45	272.48	214.67
Ss_lncRNA_192	-2.55	0	-7.01	0	-5.93	0	690.92	270.87	98.55	116.47
Ss_lncRNA_193	-∞	7.76e-08	-1.27	0.57	-1.08	1	30.78	0	24.15	28.54
Ss_lncRNA_194	-3.01	3.56e-08	-6.37	5.88e-14	-2.7	3.74e-07	96.52	32.02	15.14	35.79
Ss_lncRNA_195	∞	0	1	1	∞	1.99e-12	0	75.32	0	52.63
Ss_lncRNA_197	1.99	0.0039	-∞	1.77e-07	-2.16	0.03	29.02	57.76	0	13.45
Ss_lncRNA_201	-6.03	0	-1.09	0.69	-1.08	0.77	148.88	24.69	136.26	138.03
Ss_lncRNA_202	∞	0	1	1	1	1	0	77.21	0	0
Ss_lncRNA_206	-3.01	0	-∞	0	-∞	0	222.95	73.96	0	0
Ss_lncRNA_207	-1.51	0.14	-∞	1.13e-10	-∞	1.42e-10	43.89	29.12	0	0
Ss_lncRNA_209	1.33	0.29	-∞	2.66e-09	-∞	3.29e-09	37.47	49.71	0	0
Ss_lncRNA_210	-4.52	8.9e-08	-∞	2.09e-14	-∞	2.71e-14	61.41	13.58	0	0
Ss_lncRNA_211	-∞	4.31e-14	-∞	3.78e-14	-∞	4.9e-14	60.21	0	0	0
Ss_lncRNA_212	1	1	1	1	∞	1.02e-06	0	0	0	25.84
Ss_lncRNA_213	-3.01	0.00587	-∞	7.56e-07	-2.16	0.04	26.11	8.66	0	12.1
Ss_lncRNA_214	-2.64	0	-4.46	0	-2.32	0	1241.14	470.53	278.2	534.24
Ss_lncRNA_217	-∞	2.34e-11	-1.91	0.01	-1.08	1	47.31	0	24.74	43.86
Ss_lncRNA_220	1	1	1	1	∞	4.89e-12	0	0	0	50.79
Ss_lncRNA_222	-1.51	0.05	1.05	1	-∞	7.22e-16	69.93	46.4	73.15	0
Ss_lncRNA_223	2.65	0.000817	-∞	8.92e-05	1.85	0.07	16.68	44.26	0	30.93
Ss_lncRNA_224	-∞	3.49e-09	-∞	3.19e-09	-1.08	1	37.1	0	0	34.39
Ss_lncRNA_226	∞	4.83e-09	1	1	∞	4.61e-12	0	36.44	0	50.92
Ss_lncRNA_227	∞	4.29e-08	∞	0	∞	0	0	31.99	75.66	111.76
Ss_lncRNA_229	1	1	∞	5.11e-07	1	1	0	0	26.89	0
Ss_lncRNA_233	1	1	∞	0	1	1	0	0	71.38	0
Ss_lncRNA_237	∞	3.38e-08	1	1	∞	6.91e-11	0	32.48	0	45.38
Ss_lncRNA_239	1.33	0.29	-∞	1.72e-09	-2.16	0.01	38.36	50.9	0	17.78
Ss_lncRNA_241	-∞	2.04e-12	1.05	1	1.16	0.65	52.31	0	54.71	60.62
Ss_lncRNA_242	∞	8.83e-05	1	1	∞	3.35e-06	0	16.79	0	23.46
Ss_lncRNA_245	1	1	∞	1e-06	1	1	0	0	25.55	0
Ss_lncRNA_247	-1.51	0.25	-∞	1.61e-07	-∞	1.94e-07	29.21	19.38	0	0
Ss_lncRNA_249	-2.64	0	-∞	0	-3.02	0	360.7	136.74	0	119.43
Ss_lncRNA_250	-∞	1.36e-11	-∞	1.24e-11	-∞	1.56e-11	48.43	0	0	0
Ss_lncRNA_251	∞	1.24e-09	1	1	1	1	0	39.21	0	0
Ss_lncRNA_254	-1	1	-3.82	7.17e-12	-∞	0	114.59	114.04	29.97	0
Ss_lncRNA_257	1.33	0.2	-∞	3.4e-12	-∞	4.3e-12	51.06	67.75	0	0
Ss_lncRNA_258	∞	1.71e-12	1	1	∞	1.96e-06	0	52.67	0	24.53
Ss_lncRNA_260	-1.72	3.52e-09	-2.55	0	-4.31	0	332.98	193.3	130.62	77.18
Ss_lncRNA_261	1	1	1	1	∞	0.000163	0	0	0	15.7
Ss_lncRNA_262	-3.01	0	-6.21	0	-3.51	0	312.08	103.52	50.22	89.03
Ss_lncRNA_264	1	1	∞	5.15e-12	∞	6.08e-06	0	0	50.22	22.26
Ss_lncRNA_265	∞	5.06e-07	∞	0	∞	0	0	27.02	85.19	75.5
Ss_lncRNA_266	-∞	0	-∞	0	-6.47	0	142.22	0	0	21.98
Ss_lncRNA_267	1	1	∞	1.51e-05	1	1	0	0	20.17	0
Ss_lncRNA_269	-4.52	2.06e-09	-5.74	7.95e-11	-3.24	3.46e-07	76.85	17	13.4	23.75
Ss_lncRNA_270	-∞	4.35e-11	2.09	5.14e-05	2.32	2.43e-06	46.05	0	96.34	106.73
Ss_lncRNA_271	-3.01	6.25e-05	-∞	2.09e-12	-1.44	0.15	52.06	17.27	0	36.2
Ss_lncRNA_272	∞	2.06e-08	1	1	∞	3.44e-06	0	33.5	0	23.4
Ss_lncRNA_273	∞	0	1	1	1	1	0	179.56	0	0
Ss_lncRNA_274	-∞	0	-3.82	1.03e-09	-∞	0	91.17	0	23.84	0
Ss_lncRNA_276	-1.51	0.11	-∞	3.21e-12	-2.16	0.00293	51.18	33.95	0	23.72
Ss_lncRNA_277	-∞	0	-∞	0	-∞	0	72.29	0	0	0
Ss_lncRNA_281	∞	0	∞	7.75e-07	1	1	0	99.16	26.06	0
Ss_lncRNA_282	-1.51	0.3	-1.91	0.09	-∞	2.15e-06	24.34	16.15	12.73	0
Ss_lncRNA_289	∞	1.22e-10	1	1	1	1	0	43.94	0	0
Ss_lncRNA_291	∞	7.27e-11	∞	5.21e-05	∞	0.000161	0	45	17.74	15.72
Ss_lncRNA_292	∞	0	∞	3.18e-07	∞	0	0	70.64	27.84	98.71
Ss_lncRNA_294	1	1	∞	0.03	1	1	0	0	5.49	0
Ss_lncRNA_297	-∞	3.12e-08	-∞	2.93e-08	-∞	3.55e-08	32.63	0	0	0
Ss_lncRNA_298	-1.51	0.26	-∞	2.54e-07	-∞	3.04e-07	28.29	18.77	0	0
Ss_lncRNA_299	∞	1e-07	1	1	∞	0.00224	0	30.27	0	10.58
Ss_lncRNA_301	∞	1.46e-08	1	1	1	1	0	34.19	0	0
Ss_lncRNA_302	-1.51	0.09	-1.91	0.00704	-∞	4.36e-13	55.74	36.98	29.15	0
Ss_lncRNA_304	-2.51	1.32e-05	-∞	0	-2.7	4.53e-06	79.12	31.5	0	29.34
Ss_lncRNA_307	-∞	1.76e-12	-∞	1.59e-12	-∞	2e-12	52.61	0	0	0
Ss_lncRNA_308	1	1	∞	4.99e-06	∞	2.07e-05	0	0	22.35	19.81
Ss_lncRNA_310	-3.01	4.93e-07	-∞	0	-4.31	1.83e-09	80.71	26.77	0	18.71
Ss_lncRNA_312	1	1	1	1	∞	5e-06	0	0	0	22.64
Ss_lncRNA_313	-∞	5.99e-07	-∞	5.67e-07	-∞	6.75e-07	26.68	0	0	0
Ss_lncRNA_314	-∞	0	-1.91	0.000602	-∞	0	86.94	0	45.47	0
Ss_lncRNA_317	1.33	0.14	-∞	3.2e-15	-∞	4.17e-15	65.08	86.35	0	0
Ss_lncRNA_320	∞	0	∞	4.01e-14	∞	1.48e-12	0	152.44	60.09	53.26
Ss_lncRNA_322	5.53	0	5.93	0	4.64	0	127.46	704.69	755.51	590.84
Ss_lncRNA_323	1	1	∞	6.28e-06	1	1	0	0	21.89	0
Ss_lncRNA_324	∞	4.25e-12	1	1	∞	8.65e-09	0	50.81	0	35.5
Ss_lncRNA_325	∞	0	∞	0	∞	1.45e-07	0	85.29	89.65	29.8
Ss_lncRNA_326	1	1	∞	3.39e-11	1	1	0	0	46.37	0
Ss_lncRNA_327	-4.52	4.4e-13	-5.74	3.71e-15	-3.24	6.71e-10	111.66	24.69	19.47	34.51
Ss_lncRNA_330	1	1	∞	2.11e-07	∞	1.27e-06	0	0	28.65	25.4
Ss_lncRNA_331	2.65	4.2e-09	-∞	9.11e-12	1.39	0.12	49.06	130.19	0	68.22
Ss_lncRNA_332	-3.43	0	-11.95	0	-7.7	0	336.49	98.23	28.16	43.67
Ss_lncRNA_333	1	1	1	1	∞	1.49e-05	0	0	0	20.47
Ss_lncRNA_336	∞	1.41e-11	1	1	1	1	0	48.35	0	0
Ss_lncRNA_339	1	1	∞	3.85e-08	∞	2.49e-13	0	0	32.09	56.88
Ss_lncRNA_340	∞	9.33e-06	∞	2e-08	∞	1.59e-07	0	21.19	33.41	29.61
Ss_lncRNA_341	∞	1.39e-06	∞	1.92e-05	∞	6.73e-05	0	24.98	19.69	17.46
Ss_lncRNA_344	-1.51	0.13	-∞	3.14e-11	-2.16	0.0047	46.52	30.87	0	21.57
Ss_lncRNA_345	1	1	1	1	∞	0.000155	0	0	0	15.79
Ss_lncRNA_346	-∞	0	-2.55	0	-2.16	1.91e-12	268.07	0	105.15	124.26
Ss_lncRNA_347	-1.67	2.43e-05	-9.56	0	-7.19	0	189.86	113.37	19.86	26.4
Ss_lncRNA_350	∞	6.28e-07	∞	2.99e-10	∞	3.83e-05	0	26.58	41.91	18.57
Ss_lncRNA_351	-∞	0	-2.87	4.29e-10	-3.24	2.18e-11	130.92	0	45.65	40.46
Ss_lncRNA_352	∞	0	∞	2.78e-06	∞	1.24e-05	0	89.46	23.51	20.83
Ss_lncRNA_353	-∞	0	-3.82	7.63e-12	-∞	0	114.3	0	29.89	0
Ss_lncRNA_355	-∞	5.09e-10	-∞	4.65e-10	-∞	5.82e-10	41.02	0	0	0
Ss_lncRNA_356	∞	6.57e-07	1	1	∞	0.00446	0	26.49	0	9.25
Ss_lncRNA_358	1	1	∞	1.03e-06	1	1	0	0	25.49	0
Ss_lncRNA_360	2.65	7.61e-05	-1.91	0.1	-∞	4.6e-06	22.81	60.54	11.93	0
Ss_lncRNA_362	∞	0	∞	1.01e-12	∞	0	0	101.86	53.53	94.89
Ss_lncRNA_364	-∞	1.88e-11	-3.82	1.18e-05	-1.08	1	47.76	0	12.49	44.28
Ss_lncRNA_370	∞	1.64e-14	∞	9.07e-12	∞	0	0	62.25	49.07	108.73
Ss_lncRNA_371	1	1	1	1	∞	0.000647	0	0	0	12.98
Ss_lncRNA_372	∞	0	∞	2.51e-07	∞	1.48e-06	0	71.82	28.31	25.09
Ss_lncRNA_374	1	1	1	1	∞	1.63e-08	0	0	0	34.22
Ss_lncRNA_375	∞	8.24e-06	1	1	∞	0.000235	0	21.43	0	14.98
Ss_lncRNA_376	-2.43	0	-9.24	0	-2.5	0	1086.55	447.43	117.58	434.2
Ss_lncRNA_382	-1.51	0.09	-∞	2.78e-13	-1.08	0.99	56.15	37.26	0	52.06
Ss_lncRNA_383	-∞	9.66e-11	-∞	8.75e-11	1.39	0.15	44.41	0	0	61.76
Ss_lncRNA_385	∞	5.76e-14	1	1	∞	4.23e-10	0	59.64	0	41.67
Ss_lncRNA_386	-2.11	0	-13.38	0	-15.1	0	382.58	181.3	28.59	25.34
Ss_lncRNA_387	∞	4.25e-12	∞	7.45e-10	∞	5.8e-05	0	50.81	40.06	17.75
Ss_lncRNA_388	∞	3.33e-06	∞	3.87e-05	1	1	0	23.23	18.32	0
Ss_lncRNA_390	-2.86	0	-4.7	0	-9.35	0	3955.84	1384.34	841.22	423.17
Ss_lncRNA_391	-1.51	0.12	-5.74	4.55e-07	-1.29	0.37	46.72	30.99	8.14	36.09
Ss_lncRNA_392	-∞	1.35e-10	-∞	1.22e-10	-∞	1.54e-10	43.72	0	0	0
Ss_lncRNA_394	∞	8.08e-07	1	1	1	1	0	26.07	0	0
Ss_lncRNA_396	-∞	0	-1.91	0.00218	-2.16	0.000409	70.59	0	36.92	32.72
Ss_lncRNA_398	-1.21	0.32	-7.65	1.64e-15	-8.63	7.22e-16	99.42	82.45	13	11.52
Ss_lncRNA_399	1.99	0.00305	-∞	8.77e-08	-2.16	0.03	30.43	60.56	0	14.11
Ss_lncRNA_401	-∞	2.91e-14	-∞	2.53e-14	-2.16	0.00107	61.02	0	0	28.29
Ss_lncRNA_402	∞	0.000735	∞	0.00289	1	1	0	12.69	10.01	0
Ss_lncRNA_403	-2.51	2.55e-07	-4.78	2.19e-13	-1.2	0.31	109.52	43.6	22.91	91.39
Ss_lncRNA_405	1	1	1	1	∞	1.11e-09	0	0	0	39.69
Ss_lncRNA_406	-5.02	5.03e-13	-3.82	8.02e-11	-7.19	1.43e-15	103.15	20.53	26.97	14.34
Ss_lncRNA_408	-∞	0	-∞	0	-4.31	1.27e-10	92.1	0	0	21.35
Ss_lncRNA_409	∞	2.39e-09	∞	1.17e-07	∞	0.00057	0	37.87	29.85	13.23
Ss_lncRNA_411	-∞	2.22e-13	-∞	1.96e-13	-2.16	0.00164	56.86	0	0	26.36
Ss_lncRNA_415	∞	0	∞	1.59e-07	1	1	0	74.14	29.22	0
Ss_lncRNA_416	1	1	1	1	∞	0	0	0	0	81.23
Ss_lncRNA_417	∞	2.58e-10	∞	0.00159	∞	0.00322	0	42.4	11.14	9.88
Ss_lncRNA_419	∞	3.29e-12	1	1	∞	7.2e-09	0	51.34	0	35.87
Ss_lncRNA_420	∞	4.42e-09	1	1	1	1	0	36.62	0	0
Ss_lncRNA_422	-∞	6.56e-16	-∞	5.62e-16	-∞	7.22e-16	69.07	0	0	0
Ss_lncRNA_424	1	1	1	1	∞	0.00089	0	0	0	12.35
Ss_lncRNA_425	1	1	1	1	∞	0.00684	0	0	0	8.43
Ss_lncRNA_426	1	1	1	1	∞	1.13e-06	0	0	0	25.65
Ss_lncRNA_428	-∞	1.05e-10	1.05	1	-∞	1.2e-10	44.24	0	46.28	0
Ss_lncRNA_429	-6.78	0	-4.3	0	-3.24	0	198.88	29.32	46.23	61.46
Ss_lncRNA_430	1	1	1	1	∞	0.000202	0	0	0	15.28
Ss_lncRNA_431	-1.13	0.31	-∞	0	-2.16	5.24e-11	233.75	206.77	0	108.36
Ss_lncRNA_433	-4.52	0	-∞	0	-3.24	0	211.1	46.69	0	65.24
Ss_lncRNA_435	-∞	1.86e-07	-∞	1.77e-07	-∞	2.13e-07	29.02	0	0	0
Ss_lncRNA_436	-3.01	1.21e-07	-7.65	5.23e-14	-8.63	1.65e-14	89.09	29.55	11.65	10.32
Ss_lncRNA_437	∞	2.13e-08	1	1	1	1	0	33.42	0	0
Ss_lncRNA_438	∞	4.69e-07	1	1	∞	2.59e-09	0	27.16	0	37.96
Ss_lncRNA_439	-3.01	1.51e-07	-1.91	0.000563	-4.31	3.5e-10	87.79	29.12	45.91	20.35
Ss_lncRNA_440	-∞	0	-3.82	4.33e-10	-2.16	3.56e-05	95.21	0	24.9	44.14
Ss_lncRNA_445	1	1	∞	4.28e-06	1	1	0	0	22.65	0
Ss_lncRNA_446	-1.51	0.09	-∞	7.54e-13	-∞	9.54e-13	54.13	35.91	0	0
Ss_lncRNA_447	-∞	0	-∞	0	-3.24	3.88e-11	127.7	0	0	39.46
Ss_lncRNA_450	1	1	1	1	∞	0.000466	0	0	0	13.63
Ss_lncRNA_451	-1.13	0.91	-5.74	2.52e-05	-1.62	0.14	33	29.19	5.75	20.4
Ss_lncRNA_452	-3.01	0.000136	-∞	1.9e-11	-4.31	4.67e-06	47.56	15.78	0	11.02
Ss_lncRNA_454	1	1	∞	3.35e-06	1	1	0	0	23.14	0
Ss_lncRNA_457	-3.01	5.55e-08	-∞	0	-2.16	4.08e-05	93.82	31.12	0	43.49
Ss_lncRNA_458	∞	3.74e-07	∞	0	∞	2.67e-05	0	27.61	87.08	19.29
Ss_lncRNA_461	-1	1	-15.3	0	-2.16	0	517.65	515.15	33.84	239.96
Ss_lncRNA_462	∞	1.44e-09	1	1	∞	8.5e-13	0	38.9	0	54.37
Ss_lncRNA_463	-∞	3.35e-12	-∞	3.04e-12	-∞	3.83e-12	51.29	0	0	0
Ss_lncRNA_466	-1.51	0.19	-1.91	0.04	-∞	9.06e-09	35.41	23.49	18.52	0
Ss_lncRNA_467	-∞	0	-∞	0	-4.31	2.32e-10	89.53	0	0	20.75
Ss_lncRNA_470	-1.97	0	-5.42	0	-5.24	0	718.21	364.37	132.58	137.09
Ss_lncRNA_471	∞	1.3e-10	∞	1.14e-08	1	1	0	43.81	34.54	0
Ss_lncRNA_472	1.33	0.38	-∞	2.2e-07	-2.16	0.03	28.58	37.92	0	13.25
Ss_lncRNA_475	∞	1.84e-08	∞	5.95e-07	1	1	0	33.72	26.58	0
Ss_lncRNA_476	-∞	0	-1.27	0.18	-1.44	0.04	96.85	0	75.98	67.34
Ss_lncRNA_477	-∞	8.86e-11	-∞	8.03e-11	-2.16	0.00573	44.59	0	0	20.67
Ss_lncRNA_478	-4.52	1.28e-15	-2.29	1.13e-07	-4.31	5.5e-15	134.97	29.85	58.83	31.28
Ss_lncRNA_479	-∞	2.7e-06	-∞	2.58e-06	-∞	3.04e-06	23.65	0	0	0
Ss_lncRNA_480	9.06	0	7.56	0	7.14	0	405	3667.67	3060.78	2891.17
Ss_lncRNA_482	-1.51	0.06	-1.91	0.00317	-4.31	6.1e-08	65.84	43.68	34.44	15.26
Ss_lncRNA_483	∞	8.18e-08	1	1	∞	9.21e-06	0	30.68	0	21.43
Ss_lncRNA_484	-4.52	0	-∞	0	-4.31	0	226.69	50.13	0	52.54
Ss_lncRNA_485	-4.52	0	-3.82	0	-1.73	2.4e-14	550.33	121.71	143.92	318.89
Ss_lncRNA_487	-1	1	-1.91	0.00109	-4.31	2.47e-09	79.43	79.04	41.54	18.41
Ss_lncRNA_488	-3.01	1.16e-07	-3.82	1.5e-09	-4.31	2.42e-10	89.36	29.64	23.37	20.71
Ss_lncRNA_489	∞	0	∞	2.61e-05	∞	8.8e-05	0	72.64	19.09	16.92
Ss_lncRNA_491	1.66	0.000234	-7.65	2.57e-14	-1.08	0.9	91.26	151.36	11.93	84.61
Ss_lncRNA_492	-∞	0	-1.91	0.00049	-1.08	0.91	89.59	0	46.86	83.06
Ss_lncRNA_494	∞	0	1	1	∞	0	0	80.32	0	74.83
Ss_lncRNA_495	-2.26	7.41e-07	-1.91	4.14e-05	-6.47	0	121.72	53.84	63.66	18.81
Ss_lncRNA_498	-1.51	0.43	-∞	7.74e-05	3.71	7.68e-07	16.96	11.25	0	62.88
Ss_lncRNA_499	-1.51	0.17	-∞	1.28e-09	-∞	1.59e-09	38.96	25.85	0	0
Ss_lncRNA_500	∞	1.29e-07	1	1	1	1	0	29.76	0	0
Ss_lncRNA_504	-∞	5.12e-06	-1.91	0.11	1.39	0.35	22.38	0	11.71	31.13
Ss_lncRNA_506	∞	2.51e-15	∞	9.58e-09	∞	0	0	66.4	34.9	154.64
Ss_lncRNA_508	1	1	1	1	∞	7.68e-06	0	0	0	21.79
Ss_lncRNA_515	-∞	2.34e-07	-3.82	0.000844	-4.31	0.000453	28.56	0	7.47	6.62
Ss_lncRNA_517	-6.03	0	-∞	0	-2.16	1.38e-10	223.5	37.07	0	103.61
Ss_lncRNA_519	-1.51	0.03	-∞	0	-1.08	0.92	82.79	54.92	0	76.75
Ss_lncRNA_520	∞	0	∞	0	1	1	0	114.04	89.9	0
Ss_lncRNA_521	1	1	1	1	∞	1.23e-06	0	0	0	25.46
Ss_lncRNA_522	-∞	3.44e-11	-∞	3.14e-11	-2.16	0.0047	46.52	0	0	21.57
Ss_lncRNA_523	∞	0	∞	0	∞	5.32e-08	0	136.64	71.81	31.82
Ss_lncRNA_524	1	1	∞	7.77e-08	1	1	0	0	30.67	0
Ss_lncRNA_526	-3.01	4.63e-14	-∞	0	-2.88	2.96e-13	179.07	59.4	0	62.26
Ss_lncRNA_528	-3.01	2.14e-06	-3.82	6.25e-08	-∞	0	71.94	23.86	18.81	0
Ss_lncRNA_529	1	1	∞	4.39e-09	∞	4.16e-08	0	0	36.46	32.32
Ss_lncRNA_530	-∞	1.5e-11	-∞	1.38e-11	-2.16	0.00396	48.22	0	0	22.35
Ss_lncRNA_531	∞	1.42e-14	1	1	∞	1.58e-10	0	62.51	0	43.67
Ss_lncRNA_533	-6.78	0	-17.21	0	-2.77	7.47e-13	181.76	26.8	10.56	65.53
Ss_lncRNA_535	1	1	∞	2.15e-15	∞	0	0	0	65.98	87.72
Ss_lncRNA_537	-∞	4.31e-14	-1.91	0.00494	-1.44	0.11	60.21	0	31.49	41.86
Ss_lncRNA_538	-5.28	0	-6.69	0	-2.52	3.74e-12	197.52	37.44	29.52	78.48
Ss_lncRNA_540	1	1	∞	2.15e-08	1	1	0	0	33.27	0
Ss_lncRNA_542	-∞	0	-1.43	0.00458	-3.24	2.27e-14	169.31	0	118.07	52.32
Ss_lncRNA_543	∞	1.41e-07	1	1	1	1	0	29.58	0	0
Ss_lncRNA_545	-∞	1.59e-10	-1.91	0.02	-∞	1.82e-10	43.39	0	22.69	0
Ss_lncRNA_546	-3.01	0	-22.94	0	-6.47	0	560.61	185.97	24.43	86.62
Ss_lncRNA_548	-∞	1.23e-09	-∞	1.12e-09	-∞	1.39e-09	39.23	0	0	0
Ss_lncRNA_549	-1.51	0.04	-3.82	1.55e-08	-4.31	3.09e-09	78.46	52.05	20.52	18.19
Ss_lncRNA_551	-3.77	0	-28.68	0	-4.62	0	642.14	170.41	22.39	138.91
Ss_lncRNA_552	∞	0	∞	7.24e-06	∞	0	0	164.47	21.61	134.07
Ss_lncRNA_554	-3.01	0	-5.74	0	-2.16	1.48e-12	270.76	89.82	47.2	125.51
Ss_lncRNA_555	1	1	1	1	∞	0.00738	0	0	0	8.28
Ss_lncRNA_557	∞	9.57e-10	1	1	1	1	0	39.73	0	0
Ss_lncRNA_559	-∞	0	-∞	0	-∞	0	74.32	0	0	0
Ss_lncRNA_560	-1.88	2.74e-13	-4.78	0	-2.7	0	392.3	208.21	82.07	145.48
Ss_lncRNA_561	1.33	0.24	-∞	5.68e-11	-∞	7.17e-11	45.31	60.12	0	0
Ss_lncRNA_568	1.33	0.21	-∞	5.93e-12	-∞	7.45e-12	49.93	66.25	0	0
Ss_lncRNA_574	∞	0	∞	0	∞	0	0	312.32	205.18	200.04
Ss_lncRNA_576	∞	0.000255	∞	0.03	∞	0.04	0	14.72	5.8	5.14
Ss_lncRNA_577	-∞	2.51e-15	-∞	2.15e-15	-∞	2.8e-15	65.84	0	0	0
Ss_lncRNA_580	∞	7.52e-11	1	1	1	1	0	44.93	0	0
Ss_lncRNA_582	∞	2.42e-14	∞	3.53e-08	∞	0.000331	0	61.39	32.27	14.3
Ss_lncRNA_583	-7.54	0	-3.19	2.33e-13	-2.7	6.42e-11	157.69	20.92	49.48	58.48
Ss_lncRNA_584	∞	3.62e-08	∞	0.000683	∞	7.58e-11	0	32.34	12.75	45.19
Ss_lncRNA_586	4.36	0	2.3	0	1.7	0	5507.61	24025.8	12694.8	9353.75
Ss_lncRNA_588	1.99	0.00161	-∞	1.4e-08	-2.16	0.02	34.12	67.91	0	15.82
Ss_lncRNA_591	-∞	1.87e-06	1.57	0.13	-∞	2.1e-06	24.4	0	38.28	0
Ss_lncRNA_593	-4.52	6.56e-16	-1.91	1.13e-05	-1.62	0.000822	138.71	30.68	72.55	85.74
Ss_lncRNA_594	∞	3.23e-09	∞	1.48e-07	∞	2.64e-12	0	37.26	29.37	52.06
Ss_lncRNA_597	-1.51	0.26	-∞	3.18e-07	-2.16	0.03	27.83	18.47	0	12.9
Ss_lncRNA_598	∞	0.00739	1	1	∞	0.03	0	8.32	0	5.82
Ss_lncRNA_600	-1.51	0.00357	-∞	0	-6.47	0	142.22	94.35	0	21.98
Ss_lncRNA_602	∞	8.84e-12	1	1	1	1	0	49.3	0	0
Ss_lncRNA_608	-2.11	0	-4.72	0	-2.92	0	2262.56	1072.2	478.97	774.13
Ss_lncRNA_609	-∞	0	-3.82	4.63e-08	-1.44	0.07	73.35	0	19.18	51
Ss_lncRNA_610	-∞	3.56e-10	-∞	3.25e-10	-4.31	1.88e-05	41.74	0	0	9.67
Ss_lncRNA_612	∞	4.47e-07	1	1	1	1	0	27.26	0	0
Ss_lncRNA_616	-∞	3.37e-10	-∞	3.07e-10	-2.16	0.0076	41.85	0	0	19.4
Ss_lncRNA_617	-∞	0	-∞	0	-∞	0	126.5	0	0	0
Ss_lncRNA_618	-∞	1.23e-11	-∞	1.12e-11	-2.16	0.00379	48.63	0	0	22.54
Ss_lncRNA_621	1	1	∞	2.99e-10	∞	3.83e-05	0	0	41.91	18.57
Ss_lncRNA_622	∞	1.17e-06	1	1	∞	5.97e-05	0	25.32	0	17.69
Ss_lncRNA_624	∞	1.71e-07	1	1	1	1	0	29.18	0	0
Ss_lncRNA_625	-3.01	2.3e-08	-3.82	1.86e-10	-4.31	2.43e-11	99.2	32.91	25.94	22.99
Ss_lncRNA_628	-∞	3.96e-11	-∞	3.6e-11	2.78	1.72e-09	46.24	0	0	128.6
Ss_lncRNA_630	-∞	0	-3.82	4.47e-12	-2.16	4.26e-06	116.82	0	30.55	54.15
Ss_lncRNA_632	1.99	2.93e-05	4.18	0	2.32	1.18e-07	57.74	114.92	241.58	133.82
Ss_lncRNA_633	-3.01	2.38e-08	-∞	0	-4.31	2.55e-11	98.98	32.83	0	22.94
Ss_lncRNA_634	1	1	∞	6.68e-06	1	1	0	0	21.77	0
Ss_lncRNA_635	∞	1.91e-08	∞	6.13e-07	1	1	0	33.65	26.53	0
Ss_lncRNA_636	∞	4.62e-09	1	1	∞	4.34e-12	0	36.53	0	51.04
Ss_lncRNA_641	-∞	0	-1.91	5.05e-05	-4.31	2.26e-13	119.14	0	62.31	27.61
Ss_lncRNA_643	-∞	3.78e-11	-∞	3.44e-11	-∞	4.37e-11	46.33	0	0	0
Ss_lncRNA_644	1.33	0.2	-∞	3.04e-12	-2.16	0.00289	51.29	68.06	0	23.78
Ss_lncRNA_646	1	1	∞	1.32e-06	1	1	0	0	25	0
Ss_lncRNA_647	-3.52	0	-8.92	0	-4.31	0	941.04	267.57	105.47	218.11
Ss_lncRNA_651	∞	5.03e-10	1	1	1	1	0	41.04	0	0
Ss_lncRNA_652	-1.51	0.07	-∞	8.2e-15	-∞	1.07e-14	63.25	41.96	0	0
Ss_lncRNA_654	-∞	0	-5.74	0	-3.24	0	198.1	0	34.54	61.22
Ss_lncRNA_660	∞	0	∞	1.43e-09	1	1	0	98.29	38.74	0
Ss_lncRNA_662	-∞	1.22e-12	-∞	1.1e-12	-∞	1.4e-12	53.36	0	0	0
Ss_lncRNA_663	-3.32	0	-4.21	0	-3.39	0	436.09	131.51	103.67	128.64
Ss_lncRNA_664	-3.01	2.94e-05	-∞	2.43e-13	1.16	0.62	56.44	18.72	0	65.4
Ss_lncRNA_665	23.88	0	34	0	34.3	0	68.44	1634.7	2326.79	2347.81
Ss_lncRNA_666	-2.01	9.66e-05	-∞	0	-∞	0	98.55	49.04	0	0
Ss_lncRNA_668	-∞	0	-∞	0	-10.79	0	132.3	0	0	12.27
Ss_lncRNA_669	-∞	1.92e-11	-1.91	0.01	-1.08	1	47.71	0	24.95	44.23
Ss_lncRNA_672	-1.51	0.1	-∞	3.04e-12	-∞	3.83e-12	51.29	34.03	0	0
Ss_lncRNA_673	-1.51	1.22e-07	-7.01	0	-1.98	0	438.4	290.85	62.53	221.7
Ss_lncRNA_674	-∞	0	-1.91	0.0015	-4.31	6.49e-09	75.31	0	39.39	17.46
Ss_lncRNA_676	-3.01	0.000641	-1.27	0.48	-4.31	3.96e-05	38.62	12.81	30.3	8.95
Ss_lncRNA_677	-4.52	0	-3.44	0	-4.85	0	436.77	96.59	126.91	89.98
Ss_lncRNA_680	1	1	∞	1.16e-11	∞	8.81e-06	0	0	48.57	21.52
Ss_lncRNA_681	-∞	5.27e-12	-1.91	0.01	-∞	5.98e-12	50.38	0	26.35	0
Ss_lncRNA_686	-2.37	0	-10.52	0	-11.86	0	581.45	245.48	55.29	49.01
Ss_lncRNA_687	-∞	4.35e-11	-∞	3.94e-11	1.39	0.14	46.05	0	0	64.04
Ss_lncRNA_688	-∞	4.41e-13	-1.91	0.0072	-∞	4.97e-13	55.46	0	29.01	0
Ss_lncRNA_690	-∞	0	-1.91	1.51e-07	-1.62	5.93e-05	196.38	0	102.71	121.37
Ss_lncRNA_691	-15.07	0	-3.82	0	-10.79	0	456.75	30.3	119.44	42.35
Ss_lncRNA_692	1	1	∞	1.29e-10	∞	1.84e-09	0	0	43.62	38.66
Ss_lncRNA_694	1.66	0.01	-∞	3.14e-11	-2.16	0.0047	46.52	77.17	0	21.57
Ss_lncRNA_695	-6.03	1.91e-15	-3.82	1.35e-11	-1.73	0.000825	111.61	18.51	29.19	64.67
Ss_lncRNA_696	-1.51	0.15	-∞	3.87e-10	-∞	4.84e-10	41.39	27.46	0	0
Ss_lncRNA_701	1.55	0.01	-∞	9.19e-15	-3.24	4.24e-06	63.02	97.55	0	19.47
Ss_lncRNA_702	1	1	1	1	∞	1.67e-05	0	0	0	20.23
Ss_lncRNA_704	-6.03	0	-2.55	1.57e-09	-2.88	5.47e-11	145.28	24.1	56.99	50.51
Ss_lncRNA_705	1	1	1	1	∞	2.44e-05	0	0	0	19.47
Ss_lncRNA_707	-3.01	2.48e-07	-∞	0	-∞	0	84.81	28.13	0	0
Ss_lncRNA_709	-2.01	2.11e-08	-2.55	1.58e-12	-8.63	0	198.4	98.72	77.82	22.99
Ss_lncRNA_713	∞	0	1	1	1	1	0	85.12	0	0
Ss_lncRNA_714	∞	1.9e-11	1	1	∞	0	0	47.73	0	100.05
Ss_lncRNA_715	∞	7.73e-10	∞	4.75e-08	∞	3.41e-07	0	40.16	31.66	28.06
Ss_lncRNA_721	-4.52	0	-5.74	0	1.08	0.72	151.13	33.42	26.35	163.46
Ss_lncRNA_722	1	1	1	1	∞	0.000324	0	0	0	14.34
Ss_lncRNA_732	-∞	0	-∞	0	-∞	0	123.05	0	0	0
Ss_lncRNA_735	1	1	∞	4.78e-06	1	1	0	0	22.43	0
Ss_lncRNA_737	∞	1.19e-13	1	1	1	1	0	58.13	0	0
Ss_lncRNA_738	1.33	0.45	-∞	3.03e-06	-∞	3.55e-06	23.33	30.96	0	0
Ss_lncRNA_739	-7.54	0	-4.78	0	-10.79	0	202.86	26.92	42.44	18.81
Ss_lncRNA_740	4.2	0	3.95	0	3.35	0	449.36	1888.12	1775.71	1504.4
Ss_lncRNA_741	∞	3.16e-06	1	1	1	1	0	23.34	0	0
Ss_lncRNA_742	1	1	1	1	∞	0.02	0	0	0	6.7
Ss_lncRNA_744	1.33	0.51	-∞	2.32e-05	-2.16	0.08	19.33	25.65	0	8.96
Ss_lncRNA_745	1	1	1	1	∞	7.34e-06	0	0	0	21.88
Ss_lncRNA_746	∞	3.38e-07	1	1	1	1	0	27.82	0	0
Ss_lncRNA_748	1	1	∞	9.13e-11	∞	0.00061	0	0	44.33	13.1
Ss_lncRNA_750	1	1	∞	2.29e-06	1	1	0	0	23.89	0
Ss_lncRNA_751	1	1	∞	7.78e-09	∞	0.000167	0	0	35.31	15.65
Ss_lncRNA_753	1	1	1	1	∞	1.93e-11	0	0	0	47.99
Ss_lncRNA_755	-∞	0	-∞	0	-10.79	0	226.08	0	0	20.96
Ss_lncRNA_756	-3.01	9.51e-10	-∞	0	-∞	0	118.51	39.31	0	0
Ss_lncRNA_757	-1.94	0	-∞	0	-2.77	0	666.65	344	0	240.35
Ss_lncRNA_760	1	1	1	1	∞	2.71e-07	0	0	0	28.52
Ss_lncRNA_762	-1.51	0.18	-∞	2.92e-09	-∞	3.6e-09	37.28	24.73	0	0
Ss_lncRNA_763	-4.52	1.59e-07	-∞	6.63e-14	-1.29	0.29	59.05	13.06	0	45.62
Ss_lncRNA_764	∞	6.35e-07	∞	0.00227	∞	4.51e-13	0	26.56	10.47	55.67
Ss_lncRNA_769	∞	5.08e-06	1	1	∞	3.23e-11	0	22.4	0	46.95
Ss_lncRNA_770	-1.51	0.00657	-∞	0	-∞	0	125.45	83.23	0	0
Ss_lncRNA_771	-∞	0	-9.56	0	-5.39	0	214.46	0	22.43	39.76
Ss_lncRNA_772	-∞	0	-∞	0	-∞	0	82.48	0	0	0
Ss_lncRNA_773	1	1	∞	0.000259	∞	5.5e-15	0	0	14.61	64.75
Ss_lncRNA_774	∞	1.41e-12	∞	3.1e-10	∞	0	0	53.07	41.84	92.7
Ss_lncRNA_775	∞	2.83e-08	1	1	1	1	0	32.83	0	0
Ss_lncRNA_777	∞	1.25e-08	∞	4.38e-07	1	1	0	34.5	27.2	0
Ss_lncRNA_778	-1.51	0.14	-∞	1.13e-10	-2.16	0.00615	43.89	29.12	0	20.35
Ss_lncRNA_783	∞	1.02e-07	1	1	1	1	0	30.24	0	0
Ss_lncRNA_785	-7.54	0	-4.78	0	-10.79	0	589.47	78.22	123.32	54.65
Ss_lncRNA_786	1	1	1	1	∞	7.66e-09	0	0	0	35.75
Ss_lncRNA_787	∞	3.23e-09	1	1	1	1	0	37.26	0	0
Ss_lncRNA_790	-1.51	0.000143	-4.78	0	-1.8	1.73e-07	232.62	154.33	48.67	129.4
Ss_lncRNA_791	1	1	1	1	∞	2.52e-11	0	0	0	47.45
Ss_lncRNA_793	1	1	∞	7.59e-09	1	1	0	0	35.37	0
Ss_lncRNA_797	-1.51	0.22	-∞	3.54e-08	1.39	0.24	32.26	21.4	0	44.86
Ss_lncRNA_799	1	1	∞	1.28e-13	1	1	0	0	57.73	0
Ss_lncRNA_800	-7.54	1.32e-10	-9.56	1.65e-11	-3.6	6.13e-07	65.92	8.75	6.9	18.33
Ss_lncRNA_802	1	1	∞	4.15e-09	1	1	0	0	36.57	0
Ss_lncRNA_804	∞	2.38e-08	1	1	1	1	0	33.2	0	0
Ss_lncRNA_807	∞	0	∞	0	∞	0	0	165.99	130.86	115.98
Ss_lncRNA_808	-∞	2.28e-10	-∞	2.09e-10	-1.08	1	42.65	0	0	39.54
Ss_lncRNA_810	∞	2.26e-06	∞	2.83e-05	∞	2.25e-08	0	24.02	18.93	33.56
Ss_lncRNA_811	-∞	1.19e-10	1.57	0.03	-2.16	0.00611	43.98	0	69.01	20.39
Ss_lncRNA_812	-2.01	1.41e-10	-∞	0	-8.63	0	258.83	128.79	0	29.99
Ss_lncRNA_814	-∞	0	-1.15	0.46	-6.47	0	121.28	0	105.72	18.74
Ss_lncRNA_816	-4.52	0	-∞	0	-∞	0	174.56	38.6	0	0
Ss_lncRNA_818	-1.51	0.03	-7.65	8.48e-14	-4.31	3.64e-10	87.62	58.13	11.46	20.31
Ss_lncRNA_819	-1.51	0.12	-∞	1.6e-11	-2.16	0.00408	47.91	31.79	0	22.21
Ss_lncRNA_820	∞	4.89e-05	1	1	∞	0.000812	0	17.93	0	12.53
Ss_lncRNA_821	-∞	7.36e-09	-∞	6.85e-09	-∞	8.35e-09	35.57	0	0	0
Ss_lncRNA_822	-∞	0	-∞	0	-∞	0	124.41	0	0	0
Ss_lncRNA_829	-1.51	0.02	-∞	0	-∞	0	99.64	66.1	0	0
Ss_lncRNA_831	∞	5.25e-09	∞	1.69e-13	∞	5.19e-12	0	36.26	57.17	50.67
Ss_lncRNA_836	1	1	∞	7.21e-09	1	1	0	0	35.47	0
Ss_lncRNA_837	-2.26	1.12e-07	-5.74	0	-6.47	0	139.29	61.61	24.28	21.52
Ss_lncRNA_839	-4.02	0	-∞	0	-∞	0	227.17	56.52	0	0
Ss_lncRNA_840	1	1	∞	1.69e-13	1	1	0	0	57.17	0
Ss_lncRNA_841	-∞	0	-1.91	2.18e-07	-1.62	7.45e-05	191.37	0	100.09	118.28
Ss_lncRNA_842	-1.51	0.0021	-∞	0	-4.31	0	156.92	104.11	0	36.37
Ss_lncRNA_843	-∞	0	-∞	0	-∞	0	85.62	0	0	0
Ss_lncRNA_844	-10.55	0	-13.38	0	-∞	0	254.64	24.13	19.03	0
Ss_lncRNA_846	-2.51	4.75e-10	-∞	0	-5.39	0	158.8	63.21	0	29.44
Ss_lncRNA_847	∞	5.99e-06	1	1	∞	0.000188	0	22.07	0	15.42
Ss_lncRNA_851	-∞	0	-∞	0	-2.16	8.32e-05	86.61	0	0	40.15
Ss_lncRNA_852	-∞	4.76e-11	-∞	4.32e-11	-∞	5.49e-11	45.86	0	0	0
Ss_lncRNA_853	-4.52	6.31e-10	1.22	0.28	-1.29	0.19	81.69	18.06	99.69	63.11
Ss_lncRNA_854	-4.52	0	-17.21	0	-1.94	4.77e-07	176.38	39.01	10.25	90.85
Ss_lncRNA_855	-4.52	1.19e-05	-5.74	1.97e-06	-∞	4.22e-10	41.67	9.22	7.27	0
Ss_lncRNA_856	1	1	1	1	∞	1.05e-05	0	0	0	21.17
Ss_lncRNA_858	-∞	1.92e-11	-∞	1.77e-11	-1.08	1	47.71	0	0	44.23
Ss_lncRNA_862	1	1	∞	0.02	∞	0.00101	0	0	6.83	12.1
Ss_lncRNA_864	-7.54	0	-9.56	0	-5.39	0	308.46	40.93	32.27	57.2
Ss_lncRNA_868	∞	0	1	1	1	1	0	109.05	0	0
Ss_lncRNA_873	-∞	7.66e-12	-∞	6.98e-12	-2.16	0.00344	49.6	0	0	22.99
Ss_lncRNA_875	∞	8.71e-08	1	1	∞	9.61e-06	0	30.55	0	21.35
Ss_lncRNA_876	∞	1.44e-09	∞	2.19e-14	∞	5.26e-07	0	38.9	61.34	27.18
Ss_lncRNA_877	∞	9.22e-13	∞	8.64e-06	∞	2.96e-09	0	53.93	21.26	37.68
Ss_lncRNA_880	-∞	0	-∞	0	-∞	0	84.65	0	0	0
Ss_lncRNA_881	-∞	0	-∞	0	-∞	0	159.14	0	0	0
Ss_lncRNA_882	-3.01	3.09e-05	-∞	2.78e-13	-∞	3.56e-13	56.15	18.63	0	0
Ss_lncRNA_884	-∞	4.22e-12	-1.91	0.01	-2.16	0.00303	50.83	0	26.58	23.56
Ss_lncRNA_885	-∞	0	-∞	0	-4.31	2.64e-12	108.65	0	0	25.18
Ss_lncRNA_886	-3.01	6.09e-08	-∞	0	-∞	0	93.24	30.93	0	0
Ss_lncRNA_890	-∞	1.92e-14	-3.82	5.5e-07	-∞	2.15e-14	61.86	0	16.18	0
Ss_lncRNA_891	∞	1.71e-07	1	1	1	1	0	29.18	0	0
Ss_lncRNA_892	-1.51	0.01	-1.15	0.5	-∞	0	110.93	73.59	96.69	0
Ss_lncRNA_894	-3.01	1.02e-14	-2.35	1.24e-10	-4.31	0	188.24	62.44	79.99	43.63
Ss_lncRNA_895	∞	1.91e-08	∞	7.59e-09	∞	0.000165	0	33.65	35.37	15.67
Ss_lncRNA_896	1	1	1	1	∞	2.49e-05	0	0	0	19.44
Ss_lncRNA_898	-∞	0	-∞	0	-∞	0	120.42	0	0	0
Ss_lncRNA_899	1	1	1	1	∞	3.67e-07	0	0	0	27.91
Ss_lncRNA_900	7.63	0	18.04	0	5.33	0	110.65	844.24	1996.61	589.88
Ss_lncRNA_901	-∞	0	-∞	0	-2.16	5.4e-05	90.98	0	0	42.17
Ss_lncRNA_902	-∞	5.9e-07	-∞	5.59e-07	-∞	6.64e-07	26.71	0	0	0
Ss_lncRNA_904	-∞	0	-∞	0	-∞	0	98.33	0	0	0
Ss_lncRNA_905	-∞	5.53e-15	-∞	4.71e-15	-3.24	3.23e-06	64.52	0	0	19.94
Ss_lncRNA_908	1.66	0.02	-∞	8.84e-10	-1.44	0.22	39.71	65.87	0	27.61
Ss_lncRNA_909	1	1	∞	0	∞	5.32e-08	0	0	71.81	31.82
Ss_lncRNA_910	∞	6.5e-09	1	1	1	1	0	35.83	0	0
Ss_lncRNA_911	-∞	2.66e-12	-∞	2.42e-12	-∞	3.03e-12	51.77	0	0	0
Ss_lncRNA_914	∞	6e-13	∞	7.24e-06	∞	2.19e-09	0	54.82	21.61	38.31
Ss_lncRNA_916	∞	6.54e-05	1	1	1	1	0	17.37	0	0
Ss_lncRNA_917	-∞	0	-1.91	8.48e-05	-2.16	6.65e-06	112.31	0	58.74	52.06
Ss_lncRNA_919	1	1	1	1	∞	1.49e-07	0	0	0	29.74
Ss_lncRNA_920	-∞	0	-∞	0	-4.31	0	173.88	0	0	40.3
Ss_lncRNA_924	-∞	2.28e-09	1.05	1	-∞	2.58e-09	37.97	0	39.72	0
Ss_lncRNA_927	∞	2.84e-13	1	1	∞	0	0	56.37	0	275.73
Ss_lncRNA_929	-2.11	1.29e-06	-4.46	2.15e-15	-2.52	1.23e-08	133.81	63.41	29.99	53.17
Ss_lncRNA_930	1	1	1	1	∞	0	0	0	0	86.45
Ss_lncRNA_932	1.33	0.26	-1.91	0.02	-∞	4.66e-10	41.47	55.03	21.69	0
Ss_lncRNA_933	-1	1	-∞	3.14e-11	-2.16	0.0047	46.52	46.3	0	21.57
Ss_lncRNA_936	1	1	∞	4.68e-14	∞	7.4e-07	0	0	59.78	26.49
Ss_lncRNA_937	1	1	∞	0.01	1	1	0	0	7.45	0
Ss_lncRNA_940	1.33	0.1	-3.82	1.26e-08	-4.31	2.47e-09	79.43	105.39	20.77	18.41
Ss_lncRNA_941	∞	5.95e-08	1	1	1	1	0	31.32	0	0
Ss_lncRNA_943	-∞	0	-1.91	0.0013	-∞	0	77.12	0	40.33	0
Ss_lncRNA_944	1.33	0.47	-∞	6.18e-06	1.39	0.36	21.93	29.09	0	30.49
Ss_lncRNA_948	-3.32	0	-7.01	0	-3.95	0	206.41	62.25	29.44	52.19
Ss_lncRNA_951	-4.52	0	-∞	0	-3.24	6.61e-13	150.45	33.27	0	46.5
Ss_lncRNA_953	-∞	0	1.05	1	-∞	0	111.2	0	116.32	0
Ss_lncRNA_955	1	1	1	1	∞	6.85e-06	0	0	0	22.02
Ss_lncRNA_958	∞	2.83e-08	∞	0	∞	5.45e-11	0	32.83	77.65	45.88
Ss_lncRNA_960	-4.52	5.35e-08	-∞	7.72e-15	-1.62	0.03	63.49	14.04	0	39.24
Ss_lncRNA_962	∞	9.87e-07	1	1	∞	7.2e-09	0	25.67	0	35.87
Ss_lncRNA_963	1	1	∞	1.78e-07	1	1	0	0	29.01	0
Ss_lncRNA_967	1	1	∞	2.02e-06	1	1	0	0	24.13	0
Ss_lncRNA_969	-1.51	0.03	-7.65	7.37e-14	-2.88	3.86e-07	88.05	58.41	11.51	30.61
Ss_lncRNA_974	-7.54	0	-9.56	0	-1.35	0.00562	229.77	30.49	24.03	170.42
Ss_lncRNA_975	-1.51	0.04	-∞	0	-2.16	0.000208	77.38	51.34	0	35.87
Ss_lncRNA_978	-1	1	-3.82	3.8e-12	-4.31	3.26e-13	117.59	117.02	30.75	27.25
Ss_lncRNA_979	-∞	0	-∞	0	-4.31	1.65e-12	110.65	0	0	25.65
Ss_lncRNA_983	-1.51	0.000557	-1.43	0.00226	-6.47	0	194.12	128.79	135.37	29.99
Ss_lncRNA_987	-2.26	3.55e-05	-∞	0	1.85	6.92e-06	86.06	38.06	0	159.57
Ss_lncRNA_988	1	1	∞	2.83e-05	1	1	0	0	18.93	0
Ss_lncRNA_991	∞	7.33e-10	1	1	∞	3.28e-07	0	40.27	0	28.14
Ss_lncRNA_996	-∞	0	-∞	0	-∞	0	141.62	0	0	0
Ss_lncRNA_997	-∞	0	-∞	0	-∞	0	157.47	0	0	0
Ss_lncRNA_1001	-∞	1.54e-14	-∞	1.32e-14	-∞	1.71e-14	62.38	0	0	0
Ss_lncRNA_1002	-∞	1.13e-07	-∞	1.07e-07	-∞	1.3e-07	30.02	0	0	0
Ss_lncRNA_1003	1	1	∞	3.27e-06	1	1	0	0	23.18	0
Ss_lncRNA_1006	∞	0.00165	1	1	1	1	0	11.15	0	0
Ss_lncRNA_1008	-∞	1.4e-13	-∞	1.23e-13	-1.08	0.99	57.81	0	0	53.6
Ss_lncRNA_1011	1	1	1	1	∞	0.000265	0	0	0	14.74
Ss_lncRNA_1014	1.33	0.31	-∞	7.45e-09	-∞	9.06e-09	35.41	46.98	0	0
Ss_lncRNA_1015	-∞	0	-1.91	0.00111	-4.31	2.64e-09	79.15	0	41.4	18.34
Ss_lncRNA_1016	1	1	1	1	∞	1.2e-09	0	0	0	39.54
Ss_lncRNA_1017	-1.66	0.000101	-4.21	0	-4.75	0	168.16	101.42	39.98	35.43
Ss_lncRNA_1018	∞	1.33e-13	∞	0	∞	1.43e-15	0	57.9	106.51	67.43
Ss_lncRNA_1019	1	1	∞	4.28e-06	1	1	0	0	22.65	0
Ss_lncRNA_1020	-1.51	0.08	-∞	1.53e-13	1.85	0.000275	57.37	38.06	0	106.38
Ss_lncRNA_1021	-7.54	0	-9.56	0	-10.79	0	114.42	15.18	11.97	10.61
Ss_lncRNA_1024	1	1	1	1	∞	7.68e-06	0	0	0	21.79
Ss_lncRNA_1025	1	1	1	1	∞	2.96e-09	0	0	0	37.68
Ss_lncRNA_1026	-4.52	0	-∞	0	-∞	0	195.24	43.18	0	0
Ss_lncRNA_1028	∞	1.56e-10	1	1	∞	0	0	43.43	0	91.03
Ss_lncRNA_1029	∞	6.95e-13	1	1	1	1	0	54.52	0	0
Ss_lncRNA_1033	∞	1.18e-07	1	1	1	1	0	29.94	0	0
Ss_lncRNA_1034	-9.04	0	-5.74	0	-2.16	7.22e-16	346.43	38.31	60.4	160.59
Ss_lncRNA_1037	∞	0	1	1	1	1	0	72.35	0	0
Ss_lncRNA_1043	1	1	1	1	∞	2.87e-05	0	0	0	19.15
Ss_lncRNA_1045	-2.04	0	-7.35	0	-9.81	0	1964.91	964.67	267.19	200.39
Ss_lncRNA_1046	1	1	1	1	∞	0.000299	0	0	0	14.5
Ss_lncRNA_1047	-6.03	0	-∞	0	-2.88	6.07e-11	144.58	23.98	0	50.26
Ss_lncRNA_1048	-∞	1.41e-09	-∞	1.28e-09	-2.16	0.01	38.96	0	0	18.06
Ss_lncRNA_1049	1	1	1	1	∞	6.58e-09	0	0	0	36.06
Ss_lncRNA_1051	∞	2.66e-07	1	1	1	1	0	28.29	0	0
Ss_lncRNA_1053	1	1	1	1	∞	3.35e-06	0	0	0	23.46
Ss_lncRNA_1054	∞	2.3e-06	1	1	∞	9.54e-05	0	23.98	0	16.75
Ss_lncRNA_1057	∞	9.26e-08	∞	2.18e-06	∞	2.8e-10	0	30.43	23.99	42.52
Ss_lncRNA_1059	-∞	1.41e-10	-1.91	0.02	-∞	1.61e-10	43.64	0	22.82	0
Ss_lncRNA_1060	-3.01	2.98e-07	-∞	0	-∞	0	83.71	27.77	0	0
Ss_lncRNA_1065	-∞	7.52e-08	-1.91	0.05	-∞	8.62e-08	30.85	0	16.13	0
Ss_lncRNA_1066	∞	2.53e-14	∞	0	∞	6.84e-15	0	61.35	290.2	64.3
Ss_lncRNA_1072	1	1	∞	7.12e-07	1	1	0	0	26.23	0
Ss_lncRNA_1079	1	1	∞	1.41e-11	∞	9.61e-06	0	0	48.17	21.35
Ss_lncRNA_1081	-∞	7.98e-14	-∞	6.99e-14	-∞	9.06e-14	58.95	0	0	0
Ss_lncRNA_1084	-1.51	0.05	-3.82	1.14e-07	-4.31	2.76e-08	69.18	45.9	18.09	16.03
Ss_lncRNA_1085	1	1	1	1	∞	0	0	0	0	78.25
Ss_lncRNA_1086	∞	0.000253	∞	9.81e-09	∞	1.4e-05	0	14.73	34.84	20.59
Ss_lncRNA_1087	∞	2.06e-13	1	1	1	1	0	57.02	0	0
Ss_lncRNA_1088	∞	0	∞	8.76e-14	∞	2.92e-12	0	148.4	58.5	51.85
Ss_lncRNA_1089	-∞	0	-∞	0	-4.31	8.25e-12	103.77	0	0	24.05
Ss_lncRNA_1090	-3.01	1.89e-10	-∞	0	-∞	0	128.31	42.56	0	0
Ss_lncRNA_1093	1	1	1	1	∞	1.73e-10	0	0	0	43.49
Ss_lncRNA_1095	-1.59	0	-4.04	0	-1.71	0	1273.33	800.32	315.46	745.59
Ss_lncRNA_1096	∞	0	∞	0	1	1	0	103.39	122.25	0
Ss_lncRNA_1097	-∞	0	-∞	0	-∞	0	82.18	0	0	0
Ss_lncRNA_1098	∞	2.3e-08	1	1	∞	4.03e-11	0	33.27	0	46.5
Ss_lncRNA_1099	∞	1.76e-10	∞	1.46e-08	∞	1.21e-07	0	43.18	34.04	30.17
Ss_lncRNA_1100	-2.41	2.02e-12	-7.65	0	1.04	0.95	216	89.56	28.24	225.29
Ss_lncRNA_1103	3.32	0	1.05	1	-∞	3.27e-14	61.02	202.43	63.83	0
Ss_lncRNA_1104	-∞	5.03e-13	2.09	8.51e-06	-1.08	1	55.19	0	115.46	51.17
Ss_lncRNA_1106	-1.13	0.79	-5.74	1.02e-07	-∞	2.87e-12	51.88	45.9	9.05	0
Ss_lncRNA_1107	12.61	0	9.94	0	12.05	0	51.53	649.54	512.05	621.04
Ss_lncRNA_1108	-∞	0	-∞	0	-∞	0	90.07	0	0	0
Ss_lncRNA_1109	-∞	1.82e-09	1.57	0.05	1.39	0.19	38.43	0	60.29	53.44
Ss_lncRNA_1112	∞	0	1	1	∞	1.19e-05	0	89.82	0	20.92
Ss_lncRNA_1113	-7.54	0	-4.78	0	-2.7	1.4e-09	135.81	18.02	28.41	50.37
Ss_lncRNA_1115	-1.08	0.93	-4.78	2.02e-10	-2.16	0.000124	82.6	76.72	17.28	38.29
Ss_lncRNA_1116	∞	2.53e-14	1	1	1	1	0	61.35	0	0
Ss_lncRNA_1118	-∞	0	-3.82	1.39e-10	-∞	0	100.53	0	26.29	0
Ss_lncRNA_1122	1.16	0.76	-7.65	3.91e-06	-4.31	0.000116	34.17	39.67	4.47	7.92
Ss_lncRNA_1123	-3.77	9.64e-14	-∞	0	-∞	0	137.3	36.44	0	0
Ss_lncRNA_1125	-1.13	0.56	-5.74	1.07e-14	-2.16	9.98e-06	108.17	95.69	18.86	50.14
Ss_lncRNA_1128	-∞	6.22e-09	-∞	5.78e-09	-∞	7.05e-09	35.91	0	0	0
Ss_lncRNA_1129	-∞	0	-∞	0	-∞	0	105.72	0	0	0
Ss_lncRNA_1130	-∞	0	-∞	0	-4.31	2.99e-09	78.6	0	0	18.22
Ss_lncRNA_1131	-1.51	0.12	-∞	1.07e-11	-2.16	0.00375	48.74	32.34	0	22.59
Ss_lncRNA_1136	-∞	4.11e-08	-∞	3.87e-08	-∞	4.69e-08	32.08	0	0	0
Ss_lncRNA_1138	∞	0.000143	∞	1.22e-14	∞	6.47e-06	0	15.84	62.45	22.14
Ss_lncRNA_1139	-∞	9.46e-12	-3.82	8.65e-06	-1.44	0.16	49.17	0	12.86	34.19
Ss_lncRNA_1140	-3.77	1.94e-09	-6.37	4.53e-13	-3.6	5.01e-09	89.78	23.83	14.09	24.97
Ss_lncRNA_1143	1.33	0.25	-∞	2.17e-10	-∞	2.73e-10	42.57	56.48	0	0
Ss_lncRNA_1144	-1.51	0.39	-∞	3.16e-05	-2.16	0.09	18.72	12.42	0	8.68
Ss_lncRNA_1145	-2.15	2.5e-08	-2.73	6.67e-12	-7.19	0	168.93	78.45	61.85	23.49
Ss_lncRNA_1148	-7.54	4.43e-12	-1.91	0.00138	-1.54	0.03	76.38	10.14	39.95	49.57
Ss_lncRNA_1150	-∞	1.77e-09	-∞	1.61e-09	-∞	2e-09	38.49	0	0	0
Ss_lncRNA_1152	1.33	0.29	-1.91	0.03	-∞	3e-09	37.66	49.96	19.69	0
Ss_lncRNA_1154	-2.37	7.87e-09	-4.21	0	-2.97	8.72e-12	150.94	63.73	35.88	50.89
Ss_lncRNA_1159	-∞	5.6e-08	1.05	1	-2.16	0.02	31.45	0	32.9	14.58
Ss_lncRNA_1161	-∞	1.08e-12	-∞	9.72e-13	-2.16	0.00228	53.61	0	0	24.85
Ss_lncRNA_1162	4.64	0	1.05	1	2.78	1.2e-09	47.11	218.78	49.28	131.02
Ss_lncRNA_1163	-3.13	0	-12.91	0	-3.88	0	1407.37	449.56	109.05	362.44
Ss_lncRNA_1164	-3.01	1.33e-05	-∞	2.43e-14	-2.16	0.00106	61.11	20.27	0	28.33
Ss_lncRNA_1165	∞	6.98e-08	1	1	1	1	0	30.99	0	0
Ss_lncRNA_1166	-4.52	3.39e-14	-1.91	4e-05	-1.29	0.1	122.16	27.02	63.89	94.38
Ss_lncRNA_1167	-1.51	0.00202	-3.82	5.62e-16	-4.31	0	158.02	104.84	41.32	36.63
Ss_lncRNA_1169	∞	0	∞	0	∞	0	0	121.46	95.75	84.86
Ss_lncRNA_1170	-1.51	0.05	-3.82	8.19e-08	-4.31	1.93e-08	70.7	46.91	18.49	16.39
Ss_lncRNA_1171	-4.52	0	-17.21	0	-1.94	1.71e-14	401.31	88.75	23.32	206.7
Ss_lncRNA_1172	-2.26	3.83e-14	-4.3	0	-1.39	0.000755	280.31	123.98	65.16	202.12
Ss_lncRNA_1173	-3.77	1.98e-13	-4.78	5.62e-16	-2.7	1.84e-09	133.88	35.53	28.01	49.65
Ss_lncRNA_1174	1	1	∞	3.55e-05	∞	0.000115	0	0	18.49	16.39
Ss_lncRNA_1176	-∞	8.14e-11	-∞	7.38e-11	-∞	9.29e-11	44.77	0	0	0
Ss_lncRNA_1177	-∞	2.12e-11	-∞	1.95e-11	-∞	2.45e-11	47.51	0	0	0
Ss_lncRNA_1179	-∞	7.53e-10	-∞	6.93e-10	-∞	8.6e-10	40.21	0	0	0
Ss_lncRNA_1181	1	1	1	1	∞	7.66e-05	0	0	0	17.2
Ss_lncRNA_1182	1	1	∞	8.18e-05	1	1	0	0	16.85	0
Ss_lncRNA_1183	∞	3.49e-13	∞	1.02e-10	1	1	0	55.95	44.11	0
Ss_lncRNA_1184	-1.51	0.2	-∞	1.06e-08	-2.16	0.02	34.7	23.02	0	16.08
Ss_lncRNA_1185	-6.03	1.54e-10	-2.55	2.33e-05	-1.23	0.35	72.81	12.08	28.56	59.07
Ss_lncRNA_1188	∞	0	∞	3.4e-05	∞	2.8e-15	0	70.69	18.58	65.86
Ss_lncRNA_1191	∞	9.44e-11	∞	8.86e-09	∞	7.74e-08	0	44.46	35.05	31.07
Ss_lncRNA_1192	∞	5.18e-08	1	1	∞	0.01	0	31.61	0	7.36
Ss_lncRNA_1195	-1	1	-1.91	0.000321	-∞	0	95.01	94.55	49.69	0
Ss_lncRNA_1196	∞	1.89e-06	1	1	1	1	0	24.37	0	0
Ss_lncRNA_1197	-∞	0	-5.74	0	-6.47	0	131.94	0	23	20.39
Ss_lncRNA_1199	1	1	1	1	∞	3.18e-06	0	0	0	23.56
Ss_lncRNA_1200	-6.03	8.18e-13	-2.55	2.07e-06	-8.63	9.44e-15	90.8	15.06	35.62	10.52
Ss_lncRNA_1201	-3.01	0	-5.74	0	-1.85	2.68e-08	242.56	80.46	42.29	131.18
Ss_lncRNA_1202	∞	0.000279	1	1	1	1	0	14.55	0	0
Ss_lncRNA_1203	∞	5.71e-13	1	1	1	1	0	54.92	0	0
Ss_lncRNA_1205	1	1	1	1	∞	7.39e-08	0	0	0	31.16
Ss_lncRNA_1206	-∞	0	1.05	1	-2.16	0.000357	71.94	0	75.25	33.35
Ss_lncRNA_1207	-2.07	0	-10.52	0	-2.37	0	457.85	220.91	43.54	192.94
Ss_lncRNA_1212	-∞	0	-∞	0	-∞	0	72.4	0	0	0
Ss_lncRNA_1213	-∞	7.27e-15	-1.91	0.00372	-∞	8.13e-15	63.79	0	33.36	0
Ss_lncRNA_1214	-2.41	2.66e-05	-7.65	1.47e-12	-2.47	2.03e-05	78.98	32.75	10.33	32.03
Ss_lncRNA_1216	∞	3.56e-07	1	1	1	1	0	27.72	0	0
Ss_lncRNA_1217	-4.52	1.11e-08	-∞	5.62e-16	-3.24	1.21e-06	69.93	15.47	0	21.61
Ss_lncRNA_1218	1.33	0.32	-∞	1.3e-08	-1.08	1	34.27	45.48	0	31.78
Ss_lncRNA_1219	1	1	∞	2.23e-10	1	1	0	0	42.52	0
Ss_lncRNA_1221	-∞	7.65e-07	-∞	7.28e-07	-∞	8.62e-07	26.18	0	0	0
Ss_lncRNA_1222	1	1	∞	0	1	1	0	0	73.3	0
Ss_lncRNA_1224	-1.94	2.66e-08	-2.87	1.1e-15	-6.47	0	213.33	110.08	74.38	32.96
Ss_lncRNA_1225	-6.03	0	-7.65	0	-2.16	7.5e-08	158.3	26.26	20.7	73.38
Ss_lncRNA_1227	-1	1	-1.91	0.00183	-4.31	1.19e-08	72.76	72.4	38.05	16.86
Ss_lncRNA_1230	∞	4.5e-10	1	1	1	1	0	41.27	0	0
Ss_lncRNA_1231	-1.98	0	-11.95	0	-1.46	2.33e-08	572.68	288.76	47.92	392.89
Ss_lncRNA_1234	1	1	∞	3.6e-05	∞	0.000116	0	0	18.46	16.36
Ss_lncRNA_1244	∞	0	1	1	∞	0.000728	0	91.2	0	12.75
Ss_lncRNA_1245	-9.04	1.28e-15	-2.87	1.18e-07	-2.16	3.71e-05	94.81	10.48	33.06	43.95
Ss_lncRNA_1246	-∞	0.000662	-1.91	0.26	1.85	0.11	12.89	0	6.74	23.9
Ss_lncRNA_1247	-∞	1.13e-11	-∞	1.04e-11	-4.31	3.48e-06	48.79	0	0	11.31
Ss_lncRNA_1248	1	1	∞	1.03e-05	∞	3.89e-05	0	0	20.92	18.54
Ss_lncRNA_1253	-∞	6.56e-16	-5.74	9.5e-10	-3.24	1.66e-06	68.17	0	11.88	21.07
Ss_lncRNA_1254	-∞	4.11e-07	1.05	1	-1.08	1	27.43	0	28.69	25.43
Ss_lncRNA_1257	-3.27	0	-2.56	0	-4.25	0	3646.85	1113.73	1422.94	858.67
Ss_lncRNA_1258	∞	1.35e-08	1	1	1	1	0	34.34	0	0
Ss_lncRNA_1261	2.65	1.41e-08	1.05	1	4.64	0	45.77	121.46	47.87	212.16
Ss_lncRNA_1263	∞	1.37e-07	1	1	1	1	0	29.64	0	0
Ss_lncRNA_1264	1	1	1	1	∞	3.19e-05	0	0	0	18.94
Ss_lncRNA_1265	1	1	1	1	∞	1.78e-09	0	0	0	38.73
Ss_lncRNA_1266	-∞	5.71e-13	1.05	1	-1.08	1	54.92	0	57.45	50.92
Ss_lncRNA_1267	-4.22	0	-1.78	9.48e-08	-2.32	5.05e-13	244.38	57.9	136.94	105.19
Ss_lncRNA_1269	∞	1.37e-05	1	1	∞	0.000336	0	20.42	0	14.27
Ss_lncRNA_1270	-∞	0	-∞	0	-∞	0	101.43	0	0	0
Ss_lncRNA_1271	-4.02	0	-15.3	0	-8.63	0	447	111.21	29.22	51.8
Ss_lncRNA_1272	-7.54	0	-4.78	0	-1.8	3.9e-11	367.94	48.82	76.97	204.67
Ss_lncRNA_1275	-9.04	0	-5.74	1.51e-14	-2.59	2.1e-07	106.89	11.82	18.63	41.29
Ss_lncRNA_1278	-1.51	0.21	-∞	2.55e-08	-1.08	1	32.92	21.84	0	30.52
Ss_lncRNA_1281	-∞	2.81e-12	-∞	2.56e-12	-∞	3.21e-12	51.65	0	0	0
Ss_lncRNA_1283	1	1	∞	0.000162	∞	1.48e-08	0	0	15.53	34.4
Ss_lncRNA_1284	-∞	3.3e-07	-∞	3.14e-07	-∞	3.74e-07	27.87	0	0	0
Ss_lncRNA_1285	-∞	4.45e-12	1.05	1	-∞	5.07e-12	50.72	0	53.05	0
Ss_lncRNA_1290	-1.51	0.12	-∞	2.15e-11	-1.08	1	47.31	31.39	0	43.86
Ss_lncRNA_1291	1.33	0.06	-∞	0	-4.31	7.09e-11	94.61	125.54	0	21.93
Ss_lncRNA_1292	-1.51	0.02	-3.82	1.45e-09	-4.31	2.32e-10	89.53	59.4	23.41	20.75
Ss_lncRNA_1296	1	1	∞	0.000464	1	1	0	0	13.49	0
Ss_lncRNA_1299	1	1	1	1	∞	3.72e-09	0	0	0	37.21
Ss_lncRNA_1300	-∞	3e-09	-∞	2.74e-09	-∞	3.38e-09	37.41	0	0	0
Ss_lncRNA_1302	-3.01	3.39e-07	-3.82	5.95e-09	-4.31	1.09e-09	82.94	27.51	21.69	19.22
Ss_lncRNA_1309	∞	0	∞	0	∞	0	0	221.32	465.27	154.64
Ss_lncRNA_1310	1	1	∞	5.04e-14	1	1	0	0	59.63	0
Ss_lncRNA_1312	-∞	0	-7.65	5.21e-12	-2.16	0.000261	75.12	0	9.82	34.82
Ss_lncRNA_1313	1	1	1	1	∞	7.54e-14	0	0	0	59.31
Ss_lncRNA_1314	-1.55	0	-5.47	0	-3.76	0	10454.7	6742.11	1911.87	2779.01
Ss_lncRNA_1316	4.64	2.34e-11	2.09	0.00956	2.78	9e-05	20.11	93.37	42.06	55.92
Ss_lncRNA_1317	-2.64	0	-6.69	0	-5.03	0	306.07	116.03	45.74	60.81
Ss_lncRNA_1318	-1	1	-∞	0	1.62	0.00153	76.59	76.22	0	124.26
Ss_lncRNA_1320	-∞	3.61e-11	-∞	3.29e-11	-∞	4.16e-11	46.43	0	0	0
Ss_lncRNA_1322	-∞	1.5e-09	-1.91	0.03	-∞	1.7e-09	38.82	0	20.31	0
Ss_lncRNA_1324	-1.51	0.16	-∞	6.93e-10	-2.16	0.009	40.21	26.68	0	18.64
Ss_lncRNA_1327	1	1	1	1	∞	0.000678	0	0	0	12.89
Ss_lncRNA_1333	-4.77	0	-4.54	0	-2.05	0	592.57	124.15	130.49	289.15
Ss_lncRNA_1335	-∞	1.84e-06	-∞	1.76e-06	-∞	2.07e-06	24.42	0	0	0
Ss_lncRNA_1337	7.3	0	2.62	0	2.55	0	175.92	1283.85	460.04	448.52
Ss_lncRNA_1338	∞	0	∞	0	∞	0	0	134.99	177.37	157.2
Ss_lncRNA_1340	-4.52	0	-22.94	0	-4.71	0	1132.97	250.56	49.38	240.71
Ss_lncRNA_1343	-∞	1.02e-05	-∞	9.82e-06	-2.16	0.07	21.01	0	0	9.74
Ss_lncRNA_1350	-∞	3.5e-10	-∞	3.19e-10	-4.31	1.86e-05	41.78	0	0	9.68
Ss_lncRNA_1356	-∞	8.14e-11	-∞	7.38e-11	-2.16	0.00562	44.77	0	0	20.75
Ss_lncRNA_1358	-∞	2.09e-14	1.57	0.00946	-∞	2.34e-14	61.69	0	96.8	0
Ss_lncRNA_1359	-1.51	0.04	-∞	0	-∞	0	73.59	48.82	0	0
Ss_lncRNA_1363	-3.01	2.08e-13	-∞	0	-1.44	0.00434	169.95	56.37	0	118.17
Ss_lncRNA_1364	1	1	∞	5.77e-07	∞	8.99e-09	0	0	26.65	35.42
Ss_lncRNA_1371	-2.01	9.76e-07	-∞	0	-1.08	0.76	152.41	75.83	0	141.3
Ss_lncRNA_1375	-1.51	0.14	-∞	1.71e-10	-∞	2.15e-10	43.06	28.56	0	0
Ss_lncRNA_1378	1	1	∞	9.73e-07	1	1	0	0	25.6	0
Ss_lncRNA_1379	-2.51	0	-9.56	0	-2.27	0	762.03	303.34	79.71	335.58
Ss_lncRNA_1380	-1.51	0.02	-∞	0	1.39	0.03	90.07	59.76	0	125.26
Ss_lncRNA_1382	-∞	1.86e-12	-∞	1.69e-12	1.39	0.11	52.49	0	0	72.99
Ss_lncRNA_1383	-∞	0	-1.91	4.62e-06	-∞	0	150.62	0	78.78	0
Ss_lncRNA_1387	1	1	∞	1.28e-05	∞	4.73e-05	0	0	20.48	18.15
Ss_lncRNA_1392	-2.26	3.06e-07	-5.74	0	-6.47	0	129.91	57.46	22.65	20.07
Ss_lncRNA_1396	1.33	0.04	-∞	0	-∞	0	111.66	148.16	0	0
Ss_lncRNA_1403	-3.01	0.05	-∞	0.000239	-4.31	0.01	14.78	4.9	0	3.42
Ss_lncRNA_1406	-∞	0	-∞	0	-4.31	2.72e-09	79.01	0	0	18.31
Ss_lncRNA_1407	-7.54	0	-9.56	0	-1.8	5.89e-05	140.04	18.58	14.65	77.9
Ss_lncRNA_1409	∞	2.4e-05	∞	0.000188	∞	0.000496	0	19.33	15.24	13.5
Ss_lncRNA_1415	-2.26	1.16e-07	-2.87	1.22e-10	-6.47	0	139	61.48	48.47	21.48
Ss_lncRNA_1416	1	1	1	1	∞	3.3e-05	0	0	0	18.88
Ss_lncRNA_1417	-3.92	0	-12.43	0	-4.67	0	562.95	143.65	45.3	120.44
Ss_lncRNA_1418	-1.51	0.06	-1.91	0.00347	-∞	5.5e-15	64.71	42.93	33.84	0
Ss_lncRNA_1419	1	1	1	1	∞	7.17e-06	0	0	0	21.93
Ss_lncRNA_1420	-9.04	0	-2.87	0	-3.24	0	242.13	26.77	84.42	74.83
Ss_lncRNA_1422	-4.52	1.3e-10	-5.74	3.18e-12	-2.16	7.13e-05	88.19	19.5	15.37	40.88
Ss_lncRNA_1427	∞	0.000411	∞	0.00182	∞	2.67e-05	0	13.81	10.88	19.29
Ss_lncRNA_1428	1	1	∞	0.000129	∞	0.000358	0	0	15.96	14.14
Ss_lncRNA_1432	-1	1	-∞	0	-4.31	1.13e-13	122.05	121.46	0	28.29
Ss_lncRNA_1433	-∞	0	-∞	0	-6.47	0	140.74	0	0	21.75
Ss_lncRNA_1434	-∞	0	-∞	0	-∞	0	92.48	0	0	0
Ss_lncRNA_1435	-5.02	0	-19.12	0	-3.08	0	404.27	80.46	21.14	131.18
Ss_lncRNA_1436	-∞	6.02e-06	-∞	5.78e-06	-2.16	0.06	22.05	0	0	10.22
Ss_lncRNA_1437	-2.26	2.81e-06	-5.74	7.72e-15	-1.08	0.86	109.31	48.35	19.06	101.34
Ss_lncRNA_1439	-∞	0	-∞	0	-∞	0	82.48	0	0	0
Ss_lncRNA_1441	-3.01	3.77e-06	-∞	5.62e-16	-1.08	0.96	68.55	22.74	0	63.55
Ss_lncRNA_1442	1	1	∞	7.21e-05	1	1	0	0	17.09	0
Ss_lncRNA_1447	-3.32	0	-∞	0	-3.39	0	298.43	90	0	88.03
Ss_lncRNA_1454	-∞	2.28e-10	-∞	2.09e-10	-∞	2.62e-10	42.65	0	0	0
Ss_lncRNA_1456	1	1	1	1	∞	2.8e-15	0	0	0	66.34
Ss_lncRNA_1458	1	1	1	1	∞	1.72e-06	0	0	0	24.79
Ss_lncRNA_1459	-1.51	0.01	-5.74	6.73e-15	1.08	0.82	109.84	72.87	19.15	118.81
Ss_lncRNA_1460	∞	0	∞	3.39e-11	∞	0	0	176.45	46.37	102.74
Ss_lncRNA_1461	-4.52	0	-1.91	5.82e-08	-1.62	3.33e-05	209.14	46.25	109.39	129.27
Ss_lncRNA_1462	-1.51	0.17	-∞	1.24e-09	-2.16	0.01	39.03	25.89	0	18.09
Ss_lncRNA_1464	-∞	0	-3.82	4.05e-13	-1.73	0.000323	128.12	0	33.51	74.24
Ss_lncRNA_1465	-3.01	1.69e-07	-∞	0	-∞	0	87.11	28.9	0	0
Ss_lncRNA_1467	1	1	∞	2.78e-10	1	1	0	0	42.06	0
Ss_lncRNA_1468	∞	1.67e-09	1	1	∞	5.85e-07	0	38.6	0	26.97
Ss_lncRNA_1470	∞	3.19e-05	1	1	1	1	0	18.77	0	0
Ss_lncRNA_1471	-∞	1.5e-09	-∞	1.37e-09	-∞	1.7e-09	38.82	0	0	0
Ss_lncRNA_1472	∞	3.87e-13	1	1	1	1	0	55.74	0	0
Ss_lncRNA_1473	1	1	1	1	∞	1.37e-07	0	0	0	29.91
Ss_lncRNA_1475	-6.03	3.4e-09	-2.55	9.72e-05	-2.88	2.23e-05	62.25	10.32	24.42	21.64
Ss_lncRNA_1477	2.65	2.09e-05	4.18	3.17e-12	2.32	0.000448	26.18	69.49	109.55	60.69
Ss_lncRNA_1478	-3.01	0	-∞	0	-4.31	0	222.4	73.77	0	51.55
Ss_lncRNA_1481	-3.23	0	-9.56	0	-3.6	0	428.1	132.54	44.78	119.07
Ss_lncRNA_1483	-1.26	0.3	-∞	0	-5.39	6.93e-10	72.64	57.83	0	13.47
Ss_lncRNA_1485	-∞	7.89e-07	1.57	0.11	-∞	8.88e-07	26.12	0	40.99	0
Ss_lncRNA_1489	∞	0.000114	1	1	∞	4.71e-06	0	16.29	0	22.77
Ss_lncRNA_1490	-6.03	0	-∞	0	-∞	0	148.39	24.61	0	0
Ss_lncRNA_1491	∞	0	∞	2.25e-08	∞	9.64e-14	0	84.17	33.18	58.81
Ss_lncRNA_1493	-1.51	0.18	2.09	0.000268	4.17	0	37.72	25.02	78.91	157.36
Ss_lncRNA_1496	1	1	1	1	∞	5.16e-10	0	0	0	41.26
Ss_lncRNA_1499	1	1	∞	4.34e-05	∞	0.000137	0	0	18.09	16.03
Ss_lncRNA_1501	-3.01	3.49e-11	-5.74	0	-1.73	0.000178	138.64	45.99	24.17	80.34
Ss_lncRNA_1502	-3.01	6.94e-10	-∞	0	-1.44	0.02	120.42	39.94	0	83.73
Ss_lncRNA_1506	1	1	1	1	∞	1.74e-05	0	0	0	20.15
Ss_lncRNA_1517	1	1	∞	1.12e-06	∞	0	0	0	25.33	89.79
Ss_lncRNA_1521	-∞	2.91e-08	-∞	2.74e-08	-∞	3.31e-08	32.78	0	0	0
Ss_lncRNA_1524	1.33	0.21	-∞	8.19e-12	-∞	1.03e-11	49.27	65.38	0	0
Ss_lncRNA_1525	-4.52	0	-8.6	0	-2.16	5.39e-10	209.36	46.3	24.33	97.05
Ss_lncRNA_1529	-4.52	0	-11.47	0	-4.31	0	222.58	49.22	19.4	51.59
Ss_lncRNA_1532	-1.81	0	-4.03	0	-2.02	0	1067.11	587.97	264.87	528.2
Ss_lncRNA_1533	∞	5.98e-14	1	1	∞	0	0	59.52	0	83.17
Ss_lncRNA_1535	-3.01	4.5e-10	-∞	0	-4.31	9.03e-14	123.05	40.82	0	28.52
Ss_lncRNA_1536	-3.52	0	-6.69	0	-3.02	0	227.78	64.77	34.04	75.42
Ss_lncRNA_1537	-1.51	0.1	-∞	1.03e-12	-2.16	0.00231	53.49	35.49	0	24.79
Ss_lncRNA_1539	1.99	1.97e-10	-∞	0	-1.08	0.81	130.92	260.57	0	121.37
Ss_lncRNA_1540	-4.52	0	-∞	0	-6.47	0	214.46	47.43	0	33.14
Ss_lncRNA_1541	∞	6.95e-13	1	1	∞	2.43e-09	0	54.52	0	38.1
Ss_lncRNA_1542	-3.01	2.22e-06	-∞	0	-1.44	0.08	71.71	23.79	0	49.86
Ss_lncRNA_1544	1	1	1	1	∞	8.81e-06	0	0	0	21.52
Ss_lncRNA_1545	∞	8.24e-06	1	1	1	1	0	21.43	0	0
Ss_lncRNA_1547	-1.51	0.13	-∞	4.32e-11	-∞	5.49e-11	45.86	30.43	0	0
Ss_lncRNA_1548	-2.64	7.73e-11	-13.38	0	-2.16	6.04e-08	160.51	60.85	11.99	74.41
Ss_lncRNA_1550	-∞	0	-∞	0	-2.16	0.0003	73.71	0	0	34.17
Ss_lncRNA_1551	2.65	0.00149	4.18	1.3e-07	8.81	0	15.15	40.21	63.4	133.46
Ss_lncRNA_1552	-6.03	4.64e-09	-3.82	6.36e-07	-2.88	2.64e-05	61.19	10.15	16	21.27
Ss_lncRNA_1553	-2.64	6.26e-12	-13.38	0	-3.78	0	178.92	67.83	13.37	47.39
Ss_lncRNA_1554	1	1	∞	6.68e-06	1	1	0	0	21.77	0
Ss_lncRNA_1557	-1.88	0.00188	-4.78	1.16e-09	-3.6	8.52e-08	75.72	40.19	15.84	21.06
Ss_lncRNA_1559	-1.88	0.000418	-4.78	7.28e-12	-1.8	0.00101	95.74	50.81	20.03	53.26
Ss_lncRNA_1560	-3.39	1.28e-15	-17.21	0	-6.47	0	174.86	51.56	10.16	27.02
Ss_lncRNA_1564	-∞	9.06e-15	1.05	1	-∞	1.01e-14	63.43	0	66.35	0
Ss_lncRNA_1565	1.33	0.5	-1.91	0.13	-∞	1.63e-05	20.29	26.92	10.61	0
Ss_lncRNA_1566	4.64	3.62e-07	2.09	0.06	3.71	4.33e-05	11.76	54.64	24.61	43.63
Ss_lncRNA_1567	-2.6	0	-5.93	0	-1.97	0	802.36	309.09	135.37	407.93
Ss_lncRNA_1568	1.99	0.03	1.57	0.22	-∞	7.45e-05	17.26	34.34	27.07	0
Ss_lncRNA_1574	∞	8.39e-13	∞	0	∞	2.77e-09	0	54.13	85.34	37.82
Ss_lncRNA_1575	-∞	4.95e-06	-∞	4.74e-06	-∞	5.52e-06	22.45	0	0	0
Ss_lncRNA_1576	-2.01	3.12e-15	-∞	0	-2.88	0	389.92	194.02	0	135.56
Ss_lncRNA_1577	-9.04	0	-∞	0	-3.24	2.24e-09	104.9	11.6	0	32.42
Ss_lncRNA_1578	1	1	1	1	∞	3.46e-11	0	0	0	46.81
Ss_lncRNA_1579	∞	5.93e-10	1	1	1	1	0	40.71	0	0
Ss_lncRNA_1581	∞	3.38e-09	1	1	∞	2.81e-12	0	37.16	0	51.93
Ss_lncRNA_1583	1	1	∞	6.71e-07	∞	3.52e-06	0	0	26.35	23.35
Ss_lncRNA_1585	-6.03	0	-1.91	1.31e-06	-1.23	0.11	167.42	27.77	87.56	135.81
Ss_lncRNA_1589	-∞	5.71e-13	-∞	5.1e-13	-∞	6.47e-13	54.92	0	0	0
Ss_lncRNA_1591	-∞	0	-1.91	0.000312	-1.08	0.89	95.41	0	49.9	88.46
Ss_lncRNA_1592	1	1	∞	1.24e-10	1	1	0	0	43.7	0
Ss_lncRNA_1595	-4.9	0	-8.29	0	-5.61	0	487.07	99.43	58.79	86.84
Ss_lncRNA_1596	1.68	5.19e-13	-5.42	0	-1.41	0.000146	320.87	538.47	59.23	227.49
Ss_lncRNA_1598	∞	4.42e-09	∞	1.9e-07	1	1	0	36.62	28.87	0
Ss_lncRNA_1601	-∞	6.56e-16	-∞	5.62e-16	-∞	7.22e-16	68.03	0	0	0
Ss_lncRNA_1603	-4.9	0	-3.11	0	-2.55	3.39e-14	229.59	46.87	73.9	90.06
Ss_lncRNA_1606	-∞	3.5e-10	1.05	1	-2.16	0.00765	41.78	0	43.7	19.37
Ss_lncRNA_1607	-1.51	0.21	-∞	1.9e-08	-2.16	0.02	33.51	22.23	0	15.53
Ss_lncRNA_1609	∞	2.03e-09	1	1	1	1	0	38.21	0	0
Ss_lncRNA_1615	∞	0	∞	1.58e-06	∞	7.51e-06	0	93.76	24.64	21.84
Ss_lncRNA_1616	-4.02	0	-15.3	0	-4.31	0	278.86	69.38	18.23	64.63
Ss_lncRNA_1619	-∞	6.56e-16	-∞	5.62e-16	-2.16	0.000487	68.86	0	0	31.92
Ss_lncRNA_1622	∞	0	∞	1.58e-06	∞	0	0	156.27	24.64	87.35
Ss_lncRNA_1623	-2.46	0	-4.74	0	-1.81	0	1944.44	790.66	410.07	1075.81
Ss_lncRNA_1624	1	1	∞	2.51e-07	1	1	0	0	28.31	0
Ss_lncRNA_1625	1	1	∞	2.99e-10	∞	3.84e-09	0	0	41.91	37.15
Ss_lncRNA_1627	∞	2.17e-05	1	1	1	1	0	19.53	0	0
Ss_lncRNA_1631	∞	2.01e-06	1	1	1	1	0	24.25	0	0
Ss_lncRNA_1632	1.99	0.0055	2.62	2.09e-05	5.1	0	27.06	53.87	70.78	138.01
Ss_lncRNA_1633	-3.01	4.26e-06	-∞	1.1e-15	-2.16	0.000541	67.82	22.5	0	31.44
Ss_lncRNA_1635	-2.55	0	-4.21	0	-1.53	1.02e-10	612.35	240.06	145.58	399.98
Ss_lncRNA_1638	-3.01	5.85e-06	-∞	2.15e-15	-∞	2.8e-15	65.94	21.87	0	0
Ss_lncRNA_1640	-3.23	0	-14.34	0	-3.6	0	565.78	175.17	39.45	157.36
Ss_lncRNA_1641	1	1	∞	1.33e-05	1	1	0	0	20.41	0
Ss_lncRNA_1643	∞	0.000811	1	1	1	1	0	12.5	0	0
Ss_lncRNA_1646	-∞	7.09e-07	-∞	6.75e-07	-2.16	0.04	26.34	0	0	12.21
Ss_lncRNA_1647	-1.51	0.62	-∞	0.00383	-2.16	0.27	9.48	6.29	0	4.39
Ss_lncRNA_1649	-2.26	3.65e-06	-2.87	1.8e-08	-6.47	2.8e-15	106.89	47.28	37.27	16.52
Ss_lncRNA_1650	∞	6.14e-08	∞	8.18e-12	1	1	0	31.25	49.28	0
Ss_lncRNA_1654	∞	0	∞	9.21e-07	∞	0	0	260.95	25.71	68.37
Ss_lncRNA_1656	∞	0	∞	0	∞	2.8e-15	0	158.59	200.04	66.49
Ss_lncRNA_1657	-∞	0	1.05	1	-∞	0	98.76	0	103.31	0
Ss_lncRNA_1660	-∞	1.41e-09	-∞	1.28e-09	-2.16	0.01	38.96	0	0	18.06
Ss_lncRNA_1661	-9.8	0	-24.86	0	-5.61	0	405.45	41.38	16.31	72.29
Ss_lncRNA_1663	-3.01	2.51e-15	-11.47	0	-2.16	1.83e-09	196.66	65.24	17.14	91.16
Ss_lncRNA_1665	-2.26	2.84e-09	-∞	0	-9.71	0	173.96	76.94	0	17.92
Ss_lncRNA_1668	∞	8.83e-07	1	1	1	1	0	25.89	0	0
Ss_lncRNA_1669	-1.51	0.12	-3.82	9.5e-06	-4.31	3.52e-06	48.74	32.34	12.75	11.3
Ss_lncRNA_1670	-4.22	0	-4.46	0	-1.51	8.55e-05	247.25	58.59	55.42	163.74
Ss_lncRNA_1673	-3.85	0	-7.33	0	-3.31	0	853.23	221.51	116.41	257.95
Ss_lncRNA_1674	∞	5.29e-05	1	1	∞	8.29e-12	0	17.78	0	49.71
Ss_lncRNA_1675	-2.01	0.00719	-7.65	2.22e-08	-2.16	0.00341	49.68	24.72	6.5	23.03
Ss_lncRNA_1677	∞	2.66e-07	1	1	∞	2.11e-05	0	28.29	0	19.77
Ss_lncRNA_1678	-∞	1.74e-11	-∞	1.6e-11	-2.16	0.00408	47.91	0	0	22.21
Ss_lncRNA_1679	-2.71	1.59e-14	-8.6	0	-2.43	2.3e-12	213.78	78.79	24.85	88.09
Ss_lncRNA_1680	1	1	∞	9.37e-11	1	1	0	0	44.27	0
Ss_lncRNA_1683	-1.51	0.06	-3.82	1.49e-07	-∞	1.43e-15	67.93	45.07	17.76	0
Ss_lncRNA_1684	-1.51	0.04	-∞	0	-4.31	2.91e-09	78.73	52.24	0	18.25
Ss_lncRNA_1686	1.33	0.17	-∞	8.11e-14	-2.16	0.00136	58.64	77.81	0	27.18
Ss_lncRNA_1687	-∞	1.36e-11	-∞	1.24e-11	2.78	6.99e-10	48.43	0	0	134.69
Ss_lncRNA_1688	-3.52	0	-6.69	0	-2.52	0	356.62	101.4	53.29	141.7
Ss_lncRNA_1689	∞	2.17e-06	∞	2.74e-05	∞	2.13e-08	0	24.1	19	33.67
Ss_lncRNA_1692	-∞	6.1e-10	-1.91	0.02	1.39	0.17	40.65	0	21.26	56.52
Ss_lncRNA_1693	-3.01	3.48e-07	-∞	0	-2.16	0.000121	82.79	27.46	0	38.38
Ss_lncRNA_1695	-1	1	-3.82	1.68e-09	-4.31	2.74e-10	88.83	88.4	23.23	20.59
Ss_lncRNA_1697	-∞	1.08e-05	-∞	1.03e-05	-∞	1.2e-05	20.91	0	0	0
Ss_lncRNA_1698	-1.51	0.03	-∞	0	-∞	0	82.79	54.92	0	0
Ss_lncRNA_1700	-3.01	1.98e-06	-1.27	0.26	-∞	0	72.4	24.02	56.8	0
Ss_lncRNA_1701	-2.51	0.000411	-∞	1.14e-12	-2.7	0.000191	53.28	21.21	0	19.76
Ss_lncRNA_1702	-∞	7.01e-06	1.05	1	-1.08	1	21.76	0	22.76	20.17
Ss_lncRNA_1703	17.25	0	10.46	0	10.2	0	28.04	483.72	293.33	285.98
Ss_lncRNA_1705	-∞	2.42e-09	-∞	2.21e-09	-4.31	4.78e-05	37.85	0	0	8.77
Ss_lncRNA_1707	-∞	1.16e-13	-∞	1.02e-13	-∞	1.31e-13	58.19	0	0	0
Ss_lncRNA_1709	1.11	0.8	-5.74	1.01e-09	-1.08	0.96	67.96	75.15	11.85	63.01
Ss_lncRNA_1713	-∞	3.13e-06	-∞	2.99e-06	-2.16	0.05	23.36	0	0	10.83
Ss_lncRNA_1714	-3.01	6.57e-14	-7.65	0	-1.23	0.1	176.96	58.7	23.14	143.55
Ss_lncRNA_1715	-3.01	1.41e-08	1.57	0.000639	-4.31	1.22e-11	102.12	33.88	160.23	23.67
Ss_lncRNA_1716	-∞	0	-3.19	7.71e-07	-10.79	6.9e-13	72.73	0	22.82	6.74
Ss_lncRNA_1717	1	1	1	1	∞	1.32e-07	0	0	0	29.99
Ss_lncRNA_1718	1	1	1	1	∞	4.38e-08	0	0	0	32.22
Ss_lncRNA_1719	∞	1.93e-09	∞	3.44e-14	∞	8.86e-10	0	38.31	60.4	40.15
Ss_lncRNA_1721	∞	1.92e-07	∞	3.92e-06	∞	7.62e-10	0	28.95	22.82	40.46
Ss_lncRNA_1722	-7.54	3.07e-14	-9.56	1.64e-15	-2.7	7.46e-07	91.69	12.17	9.59	34
Ss_lncRNA_1723	-5.28	0	-4.46	1.1e-15	-3.78	8.72e-14	138.15	26.19	30.97	36.59
Ss_lncRNA_1725	-3.01	0.02	-∞	2.58e-05	1.39	0.41	19.12	6.34	0	26.58
Ss_lncRNA_1727	∞	1.18e-07	1	1	∞	3.9e-10	0	29.94	0	41.84
Ss_lncRNA_1730	-∞	4.41e-13	-∞	3.91e-13	-∞	4.97e-13	55.46	0	0	0
Ss_lncRNA_1731	-∞	1.8e-10	1.57	0.03	1.85	0.00177	43.14	0	67.68	79.99
Ss_lncRNA_1732	-3.2	0	-16.25	0	-3.33	0	575.64	179.72	35.42	172.66
Ss_lncRNA_1736	∞	1.12e-11	∞	2.42e-05	∞	8.21e-05	0	48.82	19.24	17.06
Ss_lncRNA_1737	-∞	1.55e-08	-∞	1.44e-08	-1.08	1	34.07	0	0	31.58
Ss_lncRNA_1738	∞	0.00248	∞	0.000106	∞	0.01	0	10.37	16.35	7.24
Ss_lncRNA_1744	2.65	9.55e-07	1.57	0.06	4.64	0	34.38	91.23	53.94	159.36
Ss_lncRNA_1745	-∞	7.41e-13	-∞	6.63e-13	-∞	8.4e-13	54.39	0	0	0
Ss_lncRNA_1747	1	1	∞	5.69e-10	1	1	0	0	40.61	0
Ss_lncRNA_1748	∞	0	1	1	1	1	0	75.64	0	0
Ss_lncRNA_1750	-4.52	4.6e-13	-5.74	4.21e-15	-6.47	7.22e-16	111.47	24.65	19.43	17.22
Ss_lncRNA_1751	-3.01	5.76e-10	-∞	0	-2.88	2.11e-09	121.55	40.32	0	42.26
Ss_lncRNA_1754	-∞	1.36e-11	-∞	1.24e-11	1.16	0.67	48.43	0	0	56.12
Ss_lncRNA_1756	-3.01	1.58e-10	-∞	0	-2.16	1.24e-06	129.41	42.93	0	59.99
Ss_lncRNA_1758	-6.03	0	-∞	0	-4.31	0	339.89	56.37	0	78.78
Ss_lncRNA_1759	-1.51	0.19	-∞	7.45e-09	-∞	9.06e-09	35.41	23.49	0	0
Ss_lncRNA_1760	-∞	5.53e-15	-∞	4.71e-15	-1.44	0.1	64.52	0	0	44.86
Ss_lncRNA_1761	∞	0	1	1	1	1	0	70.3	0	0
Ss_lncRNA_1762	-4.52	5.19e-10	-1.43	0.06	1.08	0.89	82.48	18.24	57.52	89.22
Ss_lncRNA_1763	∞	6.82e-11	∞	0	1	1	0	45.13	71.16	0
Ss_lncRNA_1764	-∞	0	-∞	0	-∞	0	81.59	0	0	0
Ss_lncRNA_1767	-∞	0.000458	-∞	0.000439	-∞	0.000473	13.6	0	0	0
Ss_lncRNA_1768	∞	1.8e-13	∞	2.4e-13	∞	5.32e-14	0	57.29	56.46	60.05
Ss_lncRNA_1769	-∞	1.28e-15	-∞	1.1e-15	-2.16	0.000551	67.62	0	0	31.35
Ss_lncRNA_1770	-1.51	0.14	-∞	1.08e-10	-2.16	0.00611	43.98	29.18	0	20.39
Ss_lncRNA_1771	3.98	0	5.23	0	4.64	0	82.99	330.35	434.05	384.7
Ss_lncRNA_1772	-1.08	0.75	-9.56	0	-10.79	0	161.3	149.82	16.87	14.95
Ss_lncRNA_1773	∞	8.85e-11	∞	8.42e-09	1	1	0	44.6	35.16	0
Ss_lncRNA_1775	-∞	1.43e-08	-∞	1.33e-08	-4.31	0.000114	34.22	0	0	7.93
Ss_lncRNA_1776	-∞	7.41e-13	-1.91	0.00785	2.32	2.78e-07	54.39	0	28.45	126.07
Ss_lncRNA_1777	8.62	0	4.18	2.73e-09	5.1	1.92e-12	19.13	165.01	80.05	97.55
Ss_lncRNA_1778	-10.55	0	-6.69	0	-3.02	0	303.12	28.73	45.3	100.37
Ss_lncRNA_1779	-1	1	-1.27	0.08	-4.31	0	151.13	150.4	118.56	35.03
Ss_lncRNA_1780	-1.51	0.11	-1.91	0.01	-∞	1.2e-11	48.95	32.48	25.6	0
Ss_lncRNA_1782	-5.28	0	-∞	0	-3.02	0	317.15	60.12	0	105.01
Ss_lncRNA_1786	-3.77	0	-19.12	0	-4.31	0	381.01	101.11	19.93	88.31
Ss_lncRNA_1787	-∞	4.45e-12	-∞	4.03e-12	-∞	5.07e-12	50.72	0	0	0
Ss_lncRNA_1788	-∞	1.46e-07	-1.91	0.06	-2.16	0.03	29.51	0	15.44	13.68
Ss_lncRNA_1791	∞	0	1	1	1	1	0	91.93	0	0
Ss_lncRNA_1793	-5.28	0	-1.91	2.48e-05	-1.89	3.84e-05	128.46	24.35	67.19	68.06
Ss_lncRNA_1795	-9.04	5.86e-13	-3.82	2.11e-08	-6.47	2.24e-11	77.03	8.52	20.14	11.9
Ss_lncRNA_1796	-∞	0	-∞	0	-2.16	6.35e-05	89.36	0	0	41.42
Ss_lncRNA_1797	-∞	4.54e-07	-∞	4.32e-07	-2.16	0.04	27.23	0	0	12.62
Ss_lncRNA_1798	1	1	1	1	∞	0.000302	0	0	0	14.48
Ss_lncRNA_1799	-∞	4.3e-09	-∞	3.95e-09	-∞	4.86e-09	36.67	0	0	0
Ss_lncRNA_1800	∞	0	∞	0	1	1	0	73.05	115.18	0
Ss_lncRNA_1803	-4.52	0	-8.6	0	-1.94	2.36e-07	185.59	41.04	21.57	95.59
Ss_lncRNA_1804	-∞	2.84e-06	-∞	2.71e-06	-∞	3.19e-06	23.55	0	0	0
Ss_lncRNA_1805	1.06	0.98	-4.78	2.15e-11	-1.2	0.37	91.46	97.09	19.13	76.32
Ss_lncRNA_1807	1	1	∞	0.000186	1	1	0	0	15.26	0
Ss_lncRNA_1808	1	1	∞	7.73e-14	∞	9.29e-07	0	0	58.74	26.03
Ss_lncRNA_1809	1.55	0.000197	-5.74	0	1.24	0.12	129.17	199.95	22.52	159.67
Ss_lncRNA_1810	∞	4.14e-07	1	1	∞	2.87e-05	0	27.41	0	19.15
Ss_lncRNA_1811	-∞	4.5e-08	-∞	4.24e-08	-2.16	0.02	31.89	0	0	14.79
Ss_lncRNA_1814	5.2	0	4.53	0	6.18	0	114.4	594.54	518.55	707.08
Ss_lncRNA_1815	1	1	1	1	∞	2.63e-08	0	0	0	33.24
Ss_lncRNA_1816	∞	3.39e-14	1	1	∞	0.000358	0	60.73	0	14.14
Ss_lncRNA_1817	-1.88	0.03	-∞	1e-09	-1.8	0.04	39.46	20.95	0	21.95
Ss_lncRNA_1820	∞	8.39e-13	1	1	∞	1.39e-06	0	54.13	0	25.21
Ss_lncRNA_1821	1	1	1	1	∞	1.49e-09	0	0	0	39.09
Ss_lncRNA_1822	∞	0	∞	5.31e-06	∞	8.49e-14	0	84.56	22.22	59.08
Ss_lncRNA_1823	-4.52	2.23e-07	-5.74	1.92e-08	-∞	1.67e-13	57.69	12.76	10.06	0
Ss_lncRNA_1826	-∞	0	-3.82	3.98e-11	-∞	0	106.47	0	27.84	0
Ss_lncRNA_1827	-∞	2.5e-09	-1.91	0.03	-1.08	1	37.78	0	19.76	35.03
Ss_lncRNA_1828	-∞	0	-∞	0	-∞	0	79.01	0	0	0
Ss_lncRNA_1829	-1.51	0.25	-∞	1.33e-07	-∞	1.6e-07	29.59	19.63	0	0
Ss_lncRNA_1830	-2.06	0	-9.56	0	-16.18	0	577.38	280.91	60.4	35.69
Ss_lncRNA_1831	-1.51	0.15	-1.91	0.02	-4.31	1.44e-05	42.85	28.43	22.41	9.93
Ss_lncRNA_1834	-1	1	-1.91	0.000302	-∞	0	95.82	95.36	50.12	0
Ss_lncRNA_1836	-∞	1.69e-07	-∞	1.61e-07	1.39	0.27	29.21	0	0	40.62
Ss_lncRNA_1837	1	1	∞	7.75e-07	∞	0	0	0	26.06	69.28
Ss_lncRNA_1838	-∞	1.51e-08	-3.82	0.000241	-1.08	1	34.12	0	8.92	31.63
Ss_lncRNA_1839	1	1	∞	2.75e-12	∞	6.08e-11	0	0	51.5	45.65
Ss_lncRNA_1841	-6.03	1.59e-14	-3.82	6.2e-11	-2.16	1.45e-05	104.37	17.31	27.29	48.38
Ss_lncRNA_1845	-4.52	2.29e-10	-5.74	6.23e-12	-6.47	1.55e-12	85.84	18.98	14.96	13.26
Ss_lncRNA_1847	-1.08	0.76	-4.78	0	-1.2	0.2	155.3	144.24	32.49	129.58
Ss_lncRNA_1849	-∞	1.15e-12	1.05	1	-2.16	0.00231	53.49	0	55.95	24.79
Ss_lncRNA_1853	-∞	6.52e-12	-∞	5.93e-12	-∞	7.45e-12	49.93	0	0	0
Ss_lncRNA_1854	-∞	2.28e-07	-5.74	9.24e-05	-∞	2.59e-07	28.61	0	4.99	0
Ss_lncRNA_1855	1	1	∞	1.59e-07	∞	2.98e-12	0	0	29.22	51.8
Ss_lncRNA_1856	-∞	0.000249	1.05	1	1.39	0.5	14.77	0	15.45	20.53
Ss_lncRNA_1858	1	1	1	1	∞	4.43e-12	0	0	0	51
Ss_lncRNA_1859	-∞	3.83e-05	-∞	3.69e-05	1.85	0.05	18.41	0	0	34.14
Ss_lncRNA_1860	-∞	5e-14	-∞	4.4e-14	-2.16	0.0012	59.89	0	0	27.76
Ss_lncRNA_1861	-4.52	0	-4.3	0	-1.94	3.9e-10	269.5	59.6	62.64	138.81
Ss_lncRNA_1862	-3.01	0	-11.47	0	-4.31	0	259.32	86.02	22.6	60.11
Ss_lncRNA_1863	-4.52	1.84e-06	-2.87	0.000167	-1.08	1	49.17	10.87	17.14	45.58
Ss_lncRNA_1865	-4.52	0	-2.87	0	-2.59	3.48e-15	241.26	53.35	84.12	93.2
Ss_lncRNA_1866	-∞	0	-∞	0	-2.16	0.00022	76.85	0	0	35.63
Ss_lncRNA_1867	-1.93	0	-4	0	-2.07	0	612.91	318.23	153.31	296.47
Ss_lncRNA_1868	-∞	0	-5.74	0	-∞	0	227.45	0	39.65	0
Ss_lncRNA_1873	2.65	0.00381	-∞	0.000674	-∞	0.000719	12.77	33.9	0	0
Ss_lncRNA_1875	-1.51	0.00714	-3.19	9.96e-11	-5.39	7.22e-16	123.18	81.73	38.66	22.84
Ss_lncRNA_1877	∞	2.68e-10	∞	5.26e-06	∞	1.62e-07	0	42.32	22.24	29.57
Ss_lncRNA_1878	1	1	∞	3.5e-07	1	1	0	0	27.65	0
Ss_lncRNA_1879	-∞	2.78e-10	-∞	2.54e-10	-∞	3.19e-10	42.25	0	0	0
Ss_lncRNA_1881	-1.13	0.6	-5.74	3.34e-13	-3.24	1.08e-08	96.09	85	16.75	29.7
Ss_lncRNA_1882	-6.03	0	-7.65	0	-2.88	6.44e-10	129.23	21.43	16.9	44.93
Ss_lncRNA_1883	-2.01	4.76e-06	-∞	0	-4.31	7.5e-15	133.64	66.5	0	30.97
Ss_lncRNA_1885	-1	1	-1.91	0.00856	-4.31	1.19e-06	53.3	53.04	27.87	12.35
Ss_lncRNA_1886	1	1	∞	3.54e-11	∞	1.46e-05	0	0	46.28	20.51
Ss_lncRNA_1887	1	1	1	1	∞	4.38e-09	0	0	0	36.88
Ss_lncRNA_1888	-1.51	0.64	3.66	0.000434	4.17	6.79e-05	8.96	5.95	32.82	37.4
Ss_lncRNA_1889	1	1	∞	0	∞	5.99e-11	0	0	77.31	45.68
Ss_lncRNA_1891	-1	1	-∞	6.47e-11	-2.16	0.00548	45.04	44.82	0	20.88
Ss_lncRNA_1892	-∞	0	-∞	0	-2.16	0.000243	75.82	0	0	35.15
Ss_lncRNA_1894	∞	4.42e-09	∞	0.00355	∞	6.31e-14	0	36.62	9.62	59.7
Ss_lncRNA_1896	-1.86	0	-5.89	0	-2.66	0	4222.1	2274.42	717.2	1589.16
Ss_lncRNA_1897	1.99	7.12e-06	-∞	2.15e-15	-2.16	0.000633	66.23	131.82	0	30.7
Ss_lncRNA_1898	∞	6.26e-12	∞	1.02e-09	∞	0	0	50.02	39.43	93.2
Ss_lncRNA_1900	-1.13	0.53	-2.87	1.84e-09	-∞	0	121.5	107.48	42.36	0
Ss_lncRNA_1901	∞	8.18e-08	∞	1.98e-06	∞	9.21e-06	0	30.68	24.18	21.43
Ss_lncRNA_1902	-4.52	1.28e-15	-1.43	0.01	-∞	0	136.47	30.18	95.17	0
Ss_lncRNA_1904	1	1	1	1	∞	9.72e-09	0	0	0	35.26
Ss_lncRNA_1905	∞	8.45e-07	∞	0	∞	4.73e-05	0	25.98	102.41	18.15
Ss_lncRNA_1908	∞	3.85e-06	∞	5.05e-09	∞	1.83e-11	0	22.95	36.18	48.1
Ss_lncRNA_1913	∞	9.08e-09	1	1	1	1	0	35.15	0	0
Ss_lncRNA_1914	-1.51	0.15	-∞	2.09e-10	-2.16	0.007	42.65	28.29	0	19.77
Ss_lncRNA_1915	-1.51	0.02	-3.82	1.11e-09	-∞	0	90.8	60.24	23.74	0
Ss_lncRNA_1917	-3.62	0	-5.74	0	-2.16	0	476.57	131.74	83.08	220.92
Ss_lncRNA_1919	-∞	3.38e-13	-∞	2.98e-13	-∞	3.8e-13	56.01	0	0	0
Ss_lncRNA_1923	∞	0.00177	∞	0.00583	∞	8.95e-08	0	11.01	8.68	30.77
Ss_lncRNA_1925	2.65	0.00237	2.62	0.00278	4.64	3.33e-08	13.97	37.07	36.53	64.75
Ss_lncRNA_1926	-∞	1.28e-15	-∞	1.1e-15	-2.16	0.000566	67.35	0	0	31.22
Ss_lncRNA_1927	∞	1.42e-14	∞	1.38e-07	∞	0	0	62.4	29.52	113.36
Ss_lncRNA_1928	-3.01	2.21e-11	-∞	0	-8.63	0	141.4	46.91	0	16.39
Ss_lncRNA_1929	-∞	6.82e-14	1.05	1	-∞	7.76e-14	59.26	0	61.98	0
Ss_lncRNA_1930	-3.01	1.09e-13	-7.65	0	-1.44	0.00388	173.88	57.68	22.74	120.91
Ss_lncRNA_1933	-∞	4.39e-10	1.05	1	-1.08	1	41.32	0	43.22	38.31
Ss_lncRNA_1938	-4.52	1.4e-09	-5.74	5.04e-11	-3.24	2.59e-07	78.46	17.35	13.68	24.25
Ss_lncRNA_1939	1	1	∞	5.35e-05	1	1	0	0	17.68	0
Ss_lncRNA_1941	1.11	0.55	-5.74	0	-∞	0	148.14	163.81	25.83	0
Ss_lncRNA_1946	-3.01	1.59e-06	1.05	1	-4.31	9.48e-09	73.71	24.45	77.1	17.08
Ss_lncRNA_1948	4.98	0	2.09	8.62e-06	2.32	2.31e-07	55.12	274.28	115.32	127.76
Ss_lncRNA_1950	-6.03	0	-7.65	0	-2.16	2.84e-14	311.67	51.69	40.75	144.47
Ss_lncRNA_1952	∞	9.65e-07	∞	1.43e-05	1	1	0	25.71	20.27	0
Ss_lncRNA_1954	-3.01	1.02e-10	-3.82	1.75e-13	-4.31	1.07e-14	132.07	43.81	34.54	30.61
Ss_lncRNA_1955	∞	1.36e-05	1	1	∞	0.000334	0	20.44	0	14.28
Ss_lncRNA_1956	∞	3.31e-13	∞	0	∞	2.31e-05	0	56.06	243.06	19.58
Ss_lncRNA_1958	1	1	∞	4.39e-11	1	1	0	0	45.83	0
Ss_lncRNA_1962	∞	0	∞	0	∞	0	0	403.77	318.3	161.21
Ss_lncRNA_1963	-1.08	0.98	-9.56	3.96e-11	-1.8	0.00846	63.43	58.92	6.64	35.28
Ss_lncRNA_1964	∞	7.56e-14	1	1	1	1	0	59.05	0	0
Ss_lncRNA_1965	-∞	0	-1.91	0.00135	-2.16	0.000224	76.66	0	40.09	35.53
Ss_lncRNA_1966	-2.26	2.86e-08	-∞	0	-∞	0	152.15	67.29	0	0
Ss_lncRNA_1969	-∞	0	-∞	0	-∞	0	82.48	0	0	0
Ss_lncRNA_1970	-1.51	0.000885	-∞	0	-6.47	0	181.11	120.16	0	27.98
Ss_lncRNA_1971	1.33	0.16	-1.27	0.33	-4.31	2.59e-07	59.73	79.25	46.86	13.84
Ss_lncRNA_1972	-6.03	0	-7.65	0	-2.16	2.99e-08	167.73	27.82	21.93	77.75
Ss_lncRNA_1973	-4.02	0	-7.65	0	-3.45	0	331.75	82.54	43.38	96.12
Ss_lncRNA_1977	-3.01	0	-5.74	0	-1.44	0.00042	252.54	83.77	44.03	175.6
Ss_lncRNA_1978	1	1	1	1	∞	3.41e-05	0	0	0	18.81
Ss_lncRNA_1979	-∞	0	-3.82	8.59e-08	-∞	0	70.48	0	18.43	0
Ss_lncRNA_1980	-∞	1.37e-14	-1.91	0.0041	1.85	0.00014	62.55	0	32.71	115.98
Ss_lncRNA_1981	-2.26	0.00713	-5.74	4.41e-06	-6.47	2.44e-06	38.91	17.21	6.78	6.01
Ss_lncRNA_1984	-1.13	0.77	-∞	3.49e-13	-1.29	0.31	55.69	49.26	0	43.03
Ss_lncRNA_1989	-1.51	0.13	-∞	3.77e-11	-2.16	0.00489	46.14	30.61	0	21.39
Ss_lncRNA_1991	2.65	2.04e-06	-1.91	0.05	4.17	1.33e-14	32.35	85.86	16.92	134.98
Ss_lncRNA_1992	1.99	0.00316	-∞	9.72e-08	-2.16	0.03	30.23	60.16	0	14.01
Ss_lncRNA_1993	-1.51	0.19	-∞	6.48e-09	-∞	7.89e-09	35.69	23.68	0	0
Ss_lncRNA_1996	3.32	5.72e-06	1.57	0.21	9.27	0	17.81	59.1	27.95	165.16
Ss_lncRNA_1997	-∞	6.56e-16	-3.82	1.08e-07	-∞	7.22e-16	69.39	0	18.15	0
Ss_lncRNA_1998	∞	1.33e-07	1	1	∞	1.83e-14	0	29.7	0	62.26
Ss_lncRNA_2000	-2.26	0.00077	-∞	8.98e-14	-∞	1.16e-13	58.44	25.85	0	0
Ss_lncRNA_2002	1	1	1	1	∞	7.92e-10	0	0	0	40.38
Ss_lncRNA_2004	-3.01	1.56e-06	-∞	0	-1.08	0.95	73.83	24.49	0	68.45
Ss_lncRNA_2006	-3.01	5.22e-06	-3.82	1.96e-07	-4.31	5.07e-08	66.62	22.1	17.42	15.44
Ss_lncRNA_2009	∞	5.33e-14	∞	2.36e-11	∞	0	0	59.76	47.11	83.51
Ss_lncRNA_2011	∞	0	1	1	∞	9.29e-07	0	74.51	0	26.03
Ss_lncRNA_2014	∞	0	1	1	∞	1.49e-09	0	83.93	0	39.09
Ss_lncRNA_2016	1	1	1	1	∞	0	0	0	0	68.67
Ss_lncRNA_2017	∞	5.25e-09	1	1	∞	1.31e-06	0	36.26	0	25.34
Ss_lncRNA_2019	-10.55	1.7e-14	-13.38	2.15e-15	-1.51	0.03	82.96	7.86	6.2	54.94
Ss_lncRNA_2020	-∞	0	-1.91	0.000109	-4.31	2.4e-12	109.05	0	57.03	25.27
Ss_lncRNA_2021	2.65	7.27e-15	-∞	0	1.39	0.03	85.62	227.21	0	119.07
Ss_lncRNA_2022	1	1	1	1	∞	2.77e-05	0	0	0	19.22
Ss_lncRNA_2023	-8.04	0	-15.3	0	-5.75	0	235.17	29.25	15.37	40.88
Ss_lncRNA_2028	-2.29	0	-11.15	0	-2.1	0	1124.29	490.16	100.8	536.06
Ss_lncRNA_2029	-∞	2.38e-10	-∞	2.17e-10	-2.16	0.00705	42.57	0	0	19.73
Ss_lncRNA_2030	-∞	2.12e-11	-∞	1.95e-11	-∞	2.45e-11	47.51	0	0	0
Ss_lncRNA_2031	1.33	0.24	-1.91	0.02	-4.31	1.04e-05	44.24	58.7	23.14	10.25
Ss_lncRNA_2033	-∞	0	-∞	0	-∞	0	80.71	0	0	0
Ss_lncRNA_2037	-2.34	0	-26.77	0	-3.36	0	1142.21	487.15	42.67	340.38
Ss_lncRNA_2038	-3.32	0	-7.01	0	-5.93	0	289.03	87.16	41.23	48.72
Ss_lncRNA_2039	-1.76	3.13e-08	-13.38	0	-2.52	0	275.09	156.43	20.55	109.3
Ss_lncRNA_2042	∞	1.01e-06	∞	0	∞	0	0	25.62	80.8	107.43
Ss_lncRNA_2043	1	1	∞	2.15e-15	∞	1.69e-07	0	0	66.54	29.49
Ss_lncRNA_2047	-4.52	0	1.13	0.24	1.16	0.14	244.76	54.13	277.36	283.65
Ss_lncRNA_2048	-1.51	0.02	-1.91	0.000302	-4.31	5.38e-11	95.82	63.57	50.12	22.21
Ss_lncRNA_2051	1	1	1	1	∞	5e-07	0	0	0	27.29
Ss_lncRNA_2053	1	1	1	1	∞	1.09e-06	0	0	0	25.71
Ss_lncRNA_2055	-∞	1.8e-08	-∞	1.68e-08	-∞	2.04e-08	33.76	0	0	0
Ss_lncRNA_2056	1	1	1	1	∞	0.0029	0	0	0	10.09
Ss_lncRNA_2058	-1.51	0.01	-∞	0	-3.24	2.51e-09	104.25	69.16	0	32.22
Ss_lncRNA_2059	-1.51	0.04	-3.82	3.92e-08	-8.63	2.81e-12	74.13	49.18	19.39	8.59
Ss_lncRNA_2061	-1.94	2.6e-06	-17.21	0	-4.85	0	153.53	79.22	8.92	31.63
Ss_lncRNA_2063	-∞	1.07e-05	-∞	1.02e-05	-2.16	0.07	20.93	0	0	9.7
Ss_lncRNA_2065	-∞	0	-∞	0	-4.31	8.02e-12	103.89	0	0	24.08
Ss_lncRNA_2067	-2.01	0.00254	-∞	2.29e-14	-2.88	2.62e-05	61.23	30.47	0	21.29
Ss_lncRNA_2068	1	1	1	1	∞	0	0	0	0	77.51
Ss_lncRNA_2069	∞	5.99e-07	1	1	∞	3.71e-05	0	26.68	0	18.64
Ss_lncRNA_2071	-2.26	0.000244	-5.74	8.25e-10	-∞	7.22e-16	68.65	30.36	11.97	0
Ss_lncRNA_2074	1	1	∞	9.37e-11	∞	9.41e-14	0	0	44.27	58.86
Ss_lncRNA_2075	-1.51	0.000839	-5.74	0	-∞	0	182.58	121.13	31.83	0
Ss_lncRNA_2076	-∞	0	-5.74	1.85e-14	-2.16	1.21e-05	106.22	0	18.52	49.24
Ss_lncRNA_2078	-∞	1.56e-12	-∞	1.41e-12	-∞	1.78e-12	52.86	0	0	0
Ss_lncRNA_2080	-3.01	0	-3.06	0	-8.63	0	332.98	110.46	108.85	38.59
Ss_lncRNA_2081	1	1	1	1	∞	5.82e-10	0	0	0	41.01
Ss_lncRNA_2091	-∞	2.94e-13	-3.82	1.83e-06	-2.16	0.00173	56.29	0	14.72	26.1
Ss_lncRNA_2092	-1.51	0.5	-∞	0.00044	-2.16	0.16	13.59	9.02	0	6.3
Ss_lncRNA_2093	-4.52	0	-2.87	6.51e-11	-2.16	3.27e-07	143.12	31.65	49.9	66.34
Ss_lncRNA_2094	-3.77	1.57e-11	-4.78	9.41e-14	-2.7	3.65e-08	112.81	29.94	23.6	41.84
Ss_lncRNA_2097	-3.01	0.000206	-∞	6.19e-11	-∞	7.79e-11	45.13	14.97	0	0
Ss_lncRNA_2100	∞	1.38e-05	1	1	∞	0.000338	0	20.41	0	14.26
Ss_lncRNA_2101	-1.51	0.47	-∞	0.000232	-1.08	1	14.83	9.84	0	13.75
Ss_lncRNA_2104	∞	0	∞	9.53e-12	∞	0	0	155.29	48.97	86.8
Ss_lncRNA_2105	-1.51	0.007	-∞	0	-4.31	7.72e-14	123.72	82.08	0	28.68
Ss_lncRNA_2107	∞	2.38e-08	1	1	∞	3.81e-06	0	33.2	0	23.2
Ss_lncRNA_2109	-∞	0	-∞	0	-∞	0	99.42	0	0	0
Ss_lncRNA_2111	-∞	4.94e-15	-∞	4.21e-15	-∞	5.5e-15	64.71	0	0	0
Ss_lncRNA_2112	-∞	0	-∞	0	-∞	0	79.01	0	0	0
Ss_lncRNA_2115	∞	0	∞	2.78e-10	∞	0	0	106.71	42.06	74.56
Ss_lncRNA_2116	1	1	1	1	∞	0.000678	0	0	0	12.89
Ss_lncRNA_2118	1	1	∞	1.02e-10	∞	9.15e-07	0	0	44.11	26.06
Ss_lncRNA_2119	-10.55	0	-∞	0	-7.55	0	182.86	17.33	0	24.22
Ss_lncRNA_2122	-∞	0	1.05	1	-2.16	0.000366	71.71	0	75.01	33.24
Ss_lncRNA_2123	-4.52	0	-17.21	0	-6.47	0	214.23	47.38	12.45	33.1
Ss_lncRNA_2124	-6.03	0	-2.55	2.79e-11	-2.88	4.51e-13	176.26	29.24	69.14	61.28
Ss_lncRNA_2125	∞	2e-05	1	1	1	1	0	19.68	0	0
Ss_lncRNA_2128	-1.88	1.06e-08	-4.78	0	-3.6	0	242.13	128.51	50.65	67.34
Ss_lncRNA_2132	-∞	1.14e-08	-1.91	0.04	-2.16	0.02	34.7	0	18.15	16.08
Ss_lncRNA_2136	-∞	2.78e-10	-∞	2.54e-10	-∞	3.19e-10	42.25	0	0	0
Ss_lncRNA_2137	-1.51	0.17	-∞	1.37e-09	-1.08	1	38.82	25.76	0	35.99
Ss_lncRNA_2143	1	1	1	1	∞	0.00908	0	0	0	7.89
Ss_lncRNA_2144	-∞	1.97e-11	-3.82	1.2e-05	-1.08	1	47.66	0	12.46	44.18
Ss_lncRNA_2147	-∞	2.11e-10	1.05	1	-∞	2.42e-10	42.81	0	44.78	0
Ss_lncRNA_2149	-1.51	0.03	-∞	0	-2.16	7.05e-05	88.31	58.59	0	40.93
Ss_lncRNA_2150	∞	0	∞	0	∞	8.44e-07	0	112.61	147.95	26.23
Ss_lncRNA_2152	-2.01	0.000159	-3.82	7.29e-10	-8.63	4.85e-15	92.76	46.16	24.26	10.75
Ss_lncRNA_2155	1.33	0.25	-∞	2.09e-10	-2.16	0.007	42.65	56.59	0	19.77
Ss_lncRNA_2157	1.33	0.49	-∞	1.08e-05	1.39	0.38	20.81	27.61	0	28.94
Ss_lncRNA_2158	-1	1	-∞	9.53e-11	-1.44	0.19	44.24	44.03	0	30.76
Ss_lncRNA_2161	-3.01	0.000186	-∞	4.63e-11	-2.16	0.0051	45.72	15.17	0	21.19
Ss_lncRNA_2162	-1	1	-∞	5.62e-16	1.16	0.55	68.86	68.53	0	79.8
Ss_lncRNA_2163	-1.51	0.00174	-4.46	0	-1.51	0.00168	162.17	107.59	36.35	107.39
Ss_lncRNA_2164	∞	2.64e-14	∞	2.02e-06	∞	9.41e-06	0	61.23	24.13	21.39
Ss_lncRNA_2165	1	1	∞	3.93e-05	1	1	0	0	18.29	0
Ss_lncRNA_2166	∞	4.75e-06	1	1	1	1	0	22.53	0	0
Ss_lncRNA_2168	-∞	1.23e-11	-∞	1.12e-11	-∞	1.41e-11	48.63	0	0	0
Ss_lncRNA_2171	∞	0	∞	1.1e-15	∞	5.94e-14	0	128.42	67.49	59.82
Ss_lncRNA_2173	-3.01	0.00135	-∞	1.24e-08	-4.31	0.00011	34.38	11.4	0	7.97
Ss_lncRNA_2176	-2.26	0.00173	-5.74	1.23e-07	-6.47	5.55e-08	51.25	22.67	8.94	7.92
Ss_lncRNA_2177	-2.48	0	-4.46	0	-1.34	0.00132	310.9	125.23	69.69	231.62
Ss_lncRNA_2178	-1.51	0.00129	-5.74	0	-6.47	0	170.59	113.18	29.74	26.36
Ss_lncRNA_2179	1	1	1	1	∞	5.38e-10	0	0	0	41.18
Ss_lncRNA_2181	-4.52	6.56e-16	-∞	0	-1.29	0.07	137.58	30.43	0	106.3
Ss_lncRNA_2182	-2.45	1.22e-10	-12.43	0	-1.34	0.02	176.66	72.13	14.22	132.29
Ss_lncRNA_2184	-∞	6.68e-10	-3.82	5.88e-05	-4.31	2.55e-05	40.46	0	10.58	9.38
Ss_lncRNA_2185	1	1	∞	0	1	1	0	0	83.33	0
Ss_lncRNA_2186	-1.51	0.03	-1.27	0.21	-4.31	4.25e-10	86.94	57.68	68.21	20.15
Ss_lncRNA_2188	-∞	0	-∞	0	-∞	0	81.44	0	0	0
Ss_lncRNA_2189	2.65	3.1e-13	-∞	0	2.32	1.35e-09	75.06	199.19	0	173.97
Ss_lncRNA_2191	∞	1.1e-06	1	1	1	1	0	25.45	0	0
Ss_lncRNA_2192	1.33	0.31	-∞	7.45e-09	-2.16	0.01	35.41	46.98	0	16.41
Ss_lncRNA_2194	-2.01	0.00133	-3.82	1.29e-07	-4.31	3.16e-08	68.6	34.13	17.94	15.9
Ss_lncRNA_2196	-∞	0	-∞	0	-∞	0	72.17	0	0	0
Ss_lncRNA_2198	-3.01	1.15e-05	-∞	1.61e-14	-2.16	0.000973	61.95	20.55	0	28.72
Ss_lncRNA_2199	∞	1.21e-07	∞	2.71e-06	∞	1.22e-05	0	29.88	23.55	20.88
Ss_lncRNA_2201	-∞	4.83e-09	-∞	4.44e-09	-∞	5.46e-09	36.44	0	0	0
Ss_lncRNA_2203	-2.01	0	-11.47	0	-5.18	0	632.82	314.88	55.16	122.23
Ss_lncRNA_2206	-1.51	0.15	-∞	2.64e-10	-2.16	0.00735	42.17	27.98	0	19.55
Ss_lncRNA_2207	1	1	1	1	∞	5.84e-12	0	0	0	50.43
Ss_lncRNA_2208	-∞	0	-1.91	6.65e-05	-2.16	4.85e-06	115.48	0	60.4	53.53
Ss_lncRNA_2209	-4.52	5.94e-10	-1.64	0.00967	-1.18	0.48	81.93	18.12	49.99	69.63
Ss_lncRNA_2210	-1.51	0.02	-∞	0	1.55	0.00206	91.91	60.98	0	142.02
Ss_lncRNA_2211	-2.11	8.97e-05	-∞	0	-3.02	1.32e-07	89.2	42.27	0	29.54
Ss_lncRNA_2212	-3.52	3.61e-10	-4.46	2.84e-12	-1.51	0.01	104.6	29.74	23.44	69.27
Ss_lncRNA_2214	∞	5.04e-09	1	1	1	1	0	36.35	0	0
Ss_lncRNA_2215	∞	1.45e-06	∞	1.99e-05	∞	1.23e-08	0	24.9	19.63	34.79
Ss_lncRNA_2216	1	1	1	1	∞	1.52e-06	0	0	0	25.03
Ss_lncRNA_2217	-∞	8.25e-07	-∞	7.84e-07	-∞	9.29e-07	26.03	0	0	0
Ss_lncRNA_2219	∞	5.72e-07	1	1	∞	3.59e-05	0	26.77	0	18.71
Ss_lncRNA_2220	-∞	6.56e-16	-∞	5.62e-16	-∞	7.22e-16	68.65	0	0	0
Ss_lncRNA_2221	1.33	0.39	1.57	0.1	4.17	1.11e-12	27.66	36.71	43.4	115.41
Ss_lncRNA_2224	-6.03	0	-∞	0	-8.63	0	126.33	20.95	0	14.64
Ss_lncRNA_2226	∞	1.64e-14	1	1	∞	4.17e-15	0	62.25	0	65.24
Ss_lncRNA_2230	∞	1.07e-06	∞	0.00282	∞	0.00532	0	25.52	10.06	8.91
Ss_lncRNA_2231	-∞	0	-∞	0	-∞	0	87.28	0	0	0
Ss_lncRNA_2233	-3.77	2.15e-14	-∞	0	-5.39	0	144.53	38.36	0	26.8
Ss_lncRNA_2237	-∞	3.51e-08	-∞	3.3e-08	-2.16	0.02	32.4	0	0	15.02
Ss_lncRNA_2238	-2.64	1.28e-13	-∞	0	-15.1	0	207.4	78.63	0	13.73
Ss_lncRNA_2241	-4.02	0	-2.35	5.87e-12	-1.92	4e-08	215.22	53.55	91.46	112.24
Ss_lncRNA_2242	-∞	2.45e-11	-∞	2.25e-11	-∞	2.84e-11	47.21	0	0	0
Ss_lncRNA_2243	-1.51	0.09	-∞	8.39e-13	-1.62	0.05	53.91	35.77	0	33.32
Ss_lncRNA_2244	-∞	0	-2.87	1.83e-07	-6.47	2.37e-13	92.03	0	32.09	14.22
Ss_lncRNA_2246	∞	1.7e-07	∞	0.00999	∞	1.54e-05	0	29.2	7.67	20.4
Ss_lncRNA_2247	7.96	0	10.46	0	10.2	0	33.46	266.38	349.99	341.22
Ss_lncRNA_2248	-4.52	3.61e-14	-∞	0	-6.47	0	121.94	26.97	0	18.84
Ss_lncRNA_2250	-1.51	0.00625	-∞	0	-∞	0	126.86	84.17	0	0
Ss_lncRNA_2251	-2.51	9.06e-09	-4.78	0	-2.7	1.43e-09	135.65	54	28.38	50.3
Ss_lncRNA_2252	-1.51	0.18	-∞	3.39e-09	2.78	7.88e-08	36.98	24.53	0	102.84
Ss_lncRNA_2253	-2.51	3.7e-05	-9.56	2.43e-12	-1.8	0.00502	71.3	28.38	7.46	39.66
Ss_lncRNA_2254	-∞	0	-∞	0	-2.88	2.06e-07	92.1	0	0	32.02
Ss_lncRNA_2255	-3.52	5.46e-06	-6.69	8.57e-09	-1.68	0.03	55.8	15.86	8.34	33.25
Ss_lncRNA_2256	-1.51	0.03	-5.74	3.08e-12	-3.24	4.39e-08	88.31	58.59	15.39	27.29
Ss_lncRNA_2257	1	1	∞	0.000724	1	1	0	0	12.64	0
Ss_lncRNA_2258	-1.88	8.39e-07	-9.56	0	-3.6	0	180.72	95.92	18.9	50.26
Ss_lncRNA_2259	-7.54	2.02e-06	-4.78	2.91e-05	-2.16	0.01	36.51	4.84	7.64	16.92
Ss_lncRNA_2260	1	1	∞	1.54e-06	1	1	0	0	24.69	0
Ss_lncRNA_2261	-∞	0	-9.56	0	-∞	0	164.6	0	17.22	0
Ss_lncRNA_2262	-6.03	5.03e-13	-7.65	1.71e-14	-4.31	1.16e-10	92.48	15.34	12.09	21.43
Ss_lncRNA_2263	1.24	0.00558	-2.19	1.1e-15	-4.31	0	333.6	414.98	152.67	77.32
Ss_lncRNA_2265	∞	1.08e-05	∞	2.52e-08	∞	0.000285	0	20.89	32.94	14.6
Ss_lncRNA_2266	-5.17	0	-9.18	0	-3.24	0	312.39	60.45	34.04	96.54
Ss_lncRNA_2267	-6.03	0	-3.82	1.88e-12	-2.88	2.33e-09	120.9	20.05	31.62	42.03
Ss_lncRNA_2269	1	1	1	1	∞	0.000413	0	0	0	13.86
Ss_lncRNA_2273	-∞	5.36e-13	-∞	4.77e-13	-∞	6.07e-13	55.06	0	0	0
Ss_lncRNA_2275	-∞	7.79e-06	-1.91	0.12	-∞	8.7e-06	21.55	0	11.27	0
Ss_lncRNA_2276	∞	1.66e-10	∞	1.39e-08	∞	4.2e-14	0	43.3	34.14	60.51
Ss_lncRNA_2278	-2.26	6.54e-08	-∞	0	-3.24	1.98e-12	144.35	63.84	0	44.61
Ss_lncRNA_2279	-1.51	0.48	-1.91	0.22	-∞	0.000292	14.55	9.65	7.61	0
Ss_lncRNA_2280	-2.15	2.03e-11	-9.56	0	-3.32	0	242.91	112.81	25.41	73.19
Ss_lncRNA_2281	-3.01	0	-4.3	0	-2.16	3.03e-10	215.37	71.44	50.06	99.83
Ss_lncRNA_2282	∞	0.000244	∞	0.0012	∞	7.86e-08	0	14.81	11.67	31.04
Ss_lncRNA_2283	-6.03	4.85e-06	-∞	2.39e-09	-4.31	4.97e-05	37.69	6.25	0	8.73
Ss_lncRNA_2285	1	1	∞	3.4e-05	∞	0.000111	0	0	18.58	16.46
Ss_lncRNA_2287	-2.24	0	-4.02	0	-1.19	4.07e-07	2081.19	928.05	517.48	1755.52
Ss_lncRNA_2290	1	1	1	1	∞	4.16e-05	0	0	0	18.41
Ss_lncRNA_2292	-∞	1.4e-08	-∞	1.3e-08	-2.16	0.02	34.27	0	0	15.89
Ss_lncRNA_2293	1	1	1	1	∞	4.32e-06	0	0	0	22.94
Ss_lncRNA_2294	-∞	0	-∞	0	-6.47	0	200.46	0	0	30.97
Ss_lncRNA_2296	-∞	4.01e-13	-1.91	0.00708	-1.08	1	55.67	0	29.12	51.61
Ss_lncRNA_2297	4.2	0	3.84	0	5.1	0	72.64	305.21	278.6	370.39
Ss_lncRNA_2298	∞	0.02	∞	0.04	∞	0.06	0	6.43	5.07	4.5
Ss_lncRNA_2299	-1.91	0	-12.11	0	-2.56	0	497.49	260.57	41.08	194.2
Ss_lncRNA_2302	-4.52	1.08e-12	2.27	1.33e-12	2.01	5.29e-09	107.91	23.86	244.57	216.77
Ss_lncRNA_2303	-∞	1.5e-09	-∞	1.37e-09	-∞	1.7e-09	38.82	0	0	0
Ss_lncRNA_2304	12.22	0	21.37	0	12.31	0	4707.56	57519.1	100598	57955.9
Ss_lncRNA_2306	∞	1.36e-06	∞	0.000553	∞	0.03	0	25.02	13.15	5.83
Ss_lncRNA_2308	1.33	0.49	-1.91	0.13	-∞	1.26e-05	20.81	27.61	10.88	0
Ss_lncRNA_2310	∞	0.00149	∞	0.00507	∞	2.06e-05	0	11.34	8.94	19.81
Ss_lncRNA_2311	-∞	0	-6.69	0	-15.1	0	197.03	0	29.44	13.05
Ss_lncRNA_2313	-3.01	6.26e-07	-3.82	1.3e-08	-4.31	2.56e-09	79.29	26.3	20.73	18.38
Ss_lncRNA_2314	-1.34	0.03	-15.3	0	-1.44	0.00541	162.14	121.02	10.6	112.74
Ss_lncRNA_2316	∞	0.00509	∞	0.01	∞	0.02	0	9.02	7.11	6.3
Ss_lncRNA_2317	-1.08	0.72	-∞	0	-1.2	0.16	179.85	167.05	0	150.07
Ss_lncRNA_2318	-4.52	2.49e-13	-1.43	0.02	-1.85	0.000171	114.01	25.21	79.51	61.66
Ss_lncRNA_2319	∞	0	∞	3.53e-08	∞	2.61e-07	0	81.86	32.27	28.6
Ss_lncRNA_2324	-6.03	2.51e-15	-3.82	1.81e-11	-1.44	0.02	110.25	18.29	28.83	76.66
Ss_lncRNA_2325	-6.78	0	-4.3	0	-9.71	0	371.17	54.72	86.28	38.24
Ss_lncRNA_2326	∞	1.67e-07	1	1	1	1	0	29.24	0	0
Ss_lncRNA_2327	∞	2.45e-09	1	1	1	1	0	37.82	0	0
Ss_lncRNA_2330	∞	1e-07	∞	6.13e-09	∞	3.11e-10	0	30.27	35.8	42.3
Ss_lncRNA_2332	1.55	0.05	-5.74	1.76e-06	1.55	0.05	42.06	65.12	7.33	65
Ss_lncRNA_2333	-∞	0	-3.82	5.24e-12	-4.31	4.62e-13	116.07	0	30.35	26.9
Ss_lncRNA_2334	1.33	0.46	-∞	4.84e-06	-∞	5.64e-06	22.41	29.73	0	0
Ss_lncRNA_2335	-2.01	1.82e-05	-1.91	5.53e-05	-4.31	3.04e-13	117.89	58.66	61.66	27.33
Ss_lncRNA_2336	∞	1.4e-10	∞	0.00607	∞	4.47e-06	0	43.65	8.6	22.87
Ss_lncRNA_2337	1	1	∞	0.00117	∞	1.27e-05	0	0	11.73	20.79
Ss_lncRNA_2338	1	1	∞	1.8e-14	1	1	0	0	61.66	0
Ss_lncRNA_2339	∞	6.98e-08	∞	1.75e-06	1	1	0	30.99	24.43	0
Ss_lncRNA_2340	-4.52	0	-5.74	0	-2.16	7.17e-08	158.76	35.11	27.68	73.6
Ss_lncRNA_2341	∞	5.47e-12	1	1	1	1	0	50.3	0	0
Ss_lncRNA_2342	∞	3.17e-14	1	1	∞	0	0	60.85	0	106.3
Ss_lncRNA_2343	-6.03	0	-3.82	2.88e-12	-1.23	0.2	118.91	19.72	31.09	96.46
Ss_lncRNA_2348	-1.23	0.3	-17.21	0	-2.16	9.26e-05	85.51	69.34	4.97	39.64
Ss_lncRNA_2349	-9.04	0	-22.94	0	-5.18	0	268.07	29.64	11.68	51.78
Ss_lncRNA_2352	-2.26	2.06e-13	-∞	0	-1.85	6.18e-09	264.4	116.94	0	142.99
Ss_lncRNA_2355	-∞	0	-∞	0	-∞	0	117.59	0	0	0
Ss_lncRNA_2356	-7.54	0	-4.78	0	-1.2	0.22	145.84	19.35	30.51	121.69
Ss_lncRNA_2358	-3.01	3.63e-09	-∞	0	-2.88	1.19e-08	110.38	36.62	0	38.38
Ss_lncRNA_2359	-7.54	0	-9.56	0	-1.54	0.00163	149.72	19.87	15.66	97.16
Ss_lncRNA_2360	-∞	0	-∞	0	-∞	0	132.85	0	0	0
Ss_lncRNA_2361	∞	2.37e-05	∞	2.57e-14	∞	7.26e-10	0	19.35	61.02	40.56
Ss_lncRNA_2362	-1.51	0.13	-∞	3.14e-11	-1.08	1	46.52	30.87	0	43.13
Ss_lncRNA_2364	-1	1	-∞	0	-4.31	7.74e-09	74.56	74.2	0	17.28
Ss_lncRNA_2366	∞	0	∞	5.11e-07	∞	2.78e-06	0	136.43	26.89	23.83
Ss_lncRNA_2371	1	1	∞	3.21e-10	1	1	0	0	41.76	0
Ss_lncRNA_2372	-1.51	0.23	-∞	6.25e-08	-2.16	0.02	31.1	20.63	0	14.42
Ss_lncRNA_2373	-2.26	0.000494	-5.74	4.98e-09	1.39	0.08	62.38	27.59	10.87	86.74
Ss_lncRNA_2374	-∞	1.38e-12	-∞	1.25e-12	-∞	1.58e-12	53.11	0	0	0
Ss_lncRNA_2375	∞	5.76e-08	∞	1.5e-06	∞	1.44e-10	0	31.39	24.74	43.86
Ss_lncRNA_2376	-1.51	0.08	-3.82	9.18e-07	-4.31	2.73e-07	59.49	39.47	15.56	13.79
Ss_lncRNA_2377	1	1	∞	0.000514	1	1	0	0	13.29	0
Ss_lncRNA_2378	-7.54	0	-4.78	7.65e-14	-10.79	0	113.61	15.08	23.77	10.53
Ss_lncRNA_2381	-3.01	7.49e-09	-1.91	0.000138	-4.31	4.94e-12	105.97	35.15	55.42	24.56
Ss_lncRNA_2383	-3.01	9.07e-08	-11.47	5.62e-16	-3.24	2.76e-08	90.86	30.14	7.92	28.08
Ss_lncRNA_2386	1	1	∞	0.02	∞	0.03	0	0	6.15	5.45
Ss_lncRNA_2387	1	1	1	1	∞	7.14e-05	0	0	0	17.34
Ss_lncRNA_2389	1	1	1	1	∞	2.71e-07	0	0	0	28.52
Ss_lncRNA_2391	-2.26	6.28e-06	-5.74	6.3e-14	-1.08	0.87	101.89	45.07	17.76	94.46
Ss_lncRNA_2393	-3.39	6.56e-16	-8.6	0	-2.77	1.2e-12	178.56	52.65	20.75	64.38
Ss_lncRNA_2394	-2.26	0.00476	-∞	2.34e-10	-6.47	8.33e-07	42.41	18.76	0	6.55
Ss_lncRNA_2395	1	1	∞	9.16e-06	1	1	0	0	21.14	0
Ss_lncRNA_2398	1	1	∞	1.9e-07	∞	0	0	0	28.87	102.34
Ss_lncRNA_2400	∞	2.45e-09	1	1	∞	7.65e-07	0	37.82	0	26.43
Ss_lncRNA_2403	∞	4.84e-11	1	1	∞	0.000139	0	45.83	0	16.01
Ss_lncRNA_2404	1	1	∞	2.59e-11	1	1	0	0	46.92	0
Ss_lncRNA_2406	2.65	7.67e-05	1.57	0.14	4.17	1.15e-10	22.79	60.48	35.76	95.09
Ss_lncRNA_2409	∞	1.11e-12	1	1	∞	0	0	53.55	0	74.83
Ss_lncRNA_2411	∞	0.00274	1	1	∞	0.01	0	10.18	0	7.11
Ss_lncRNA_2412	1	1	∞	4.04e-06	∞	0.02	0	0	22.77	6.73
Ss_lncRNA_2414	1.55	0.000607	-5.74	5.21e-15	-1.08	0.85	110.74	171.44	19.31	102.67
Ss_lncRNA_2415	1.99	0.06	5.75	2.8e-11	2.32	0.01	13.98	27.82	80.41	32.4
Ss_lncRNA_2416	-1.51	0.06	-∞	1.1e-15	-2.16	0.000546	67.72	44.93	0	31.39
Ss_lncRNA_2417	-∞	0	-∞	0	-2.16	1.15e-05	106.72	0	0	49.47
Ss_lncRNA_2422	-3.77	1.83e-06	-∞	1.59e-13	-3.6	3.51e-06	57.3	15.21	0	15.94
Ss_lncRNA_2423	-∞	0	-3.82	3.8e-12	-∞	0	117.59	0	30.75	0
Ss_lncRNA_2424	-∞	9.06e-15	-1.91	0.00383	-2.16	0.000836	63.43	0	33.18	29.4
Ss_lncRNA_2425	1	1	∞	6.83e-09	∞	6.13e-08	0	0	35.58	31.54
Ss_lncRNA_2427	1	1	∞	5.91e-06	1	1	0	0	22.01	0
Ss_lncRNA_2431	-6.03	0	-∞	0	-2.16	1.37e-07	152.15	25.24	0	70.53
Ss_lncRNA_2432	-1	1	-7.65	0	-1.23	0.15	139.86	139.19	18.29	113.46
Ss_lncRNA_2433	∞	4.08e-11	∞	4.1e-05	∞	1.58e-11	0	46.18	18.2	48.4
Ss_lncRNA_2435	-7.54	0	-4.78	2.68e-15	-3.6	2.97e-12	127.08	16.86	26.58	35.34
Ss_lncRNA_2436	-3.77	6.56e-16	-∞	0	-∞	0	161.07	42.74	0	0
Ss_lncRNA_2439	-∞	1.25e-14	-1.91	0.00405	-∞	1.39e-14	62.72	0	32.81	0
Ss_lncRNA_2441	-∞	0	-∞	0	-4.31	7.75e-11	94.22	0	0	21.84
Ss_lncRNA_2443	∞	4.36e-07	∞	7.54e-06	∞	0	0	27.31	21.53	76.33
Ss_lncRNA_2445	-∞	0	-∞	0	-∞	0	84.34	0	0	0
Ss_lncRNA_2446	1	1	∞	9.69e-06	∞	3.71e-05	0	0	21.03	18.64
Ss_lncRNA_2447	1	1	1	1	∞	2.31e-08	0	0	0	33.51
Ss_lncRNA_2451	-3.01	3.03e-10	-∞	0	-∞	0	125.45	41.61	0	0
Ss_lncRNA_2452	1.33	0.33	-∞	2.37e-08	1.39	0.23	33.07	43.87	0	45.98
Ss_lncRNA_2454	∞	1.68e-05	∞	0.000141	∞	0.000387	0	20.03	15.79	13.99
Ss_lncRNA_2455	-3.01	3.45e-06	-∞	5.62e-16	-2.16	0.000477	69.07	22.91	0	32.02
Ss_lncRNA_2459	-1.29	0.05	-2.29	2.04e-09	-4.31	0	171.46	132.71	74.73	39.74
Ss_lncRNA_2461	-∞	6.58e-09	-∞	6.12e-09	-1.08	1	35.8	0	0	33.19
Ss_lncRNA_2464	-∞	0	-5.74	0	-6.47	0	184.32	0	32.13	28.48
Ss_lncRNA_2465	-∞	1.86e-12	-∞	1.69e-12	-1.08	1	52.49	0	0	48.66
Ss_lncRNA_2466	-∞	0	1.22	0.13	1.7	1.32e-06	139.57	0	170.33	237.23
Ss_lncRNA_2467	1	1	1	1	∞	7.93e-11	0	0	0	45.09
Ss_lncRNA_2468	∞	7.7e-05	1	1	1	1	0	17.05	0	0
Ss_lncRNA_2469	-5.02	2.03e-14	-4.78	4.86e-14	-1.2	0.29	115.42	22.97	24.15	96.3
Ss_lncRNA_2471	1.06	0.97	-9.56	5.62e-16	1.02	1	95.66	101.54	10.01	97.55
Ss_lncRNA_2472	-2.11	0	-5.35	0	-3.78	0	592.57	280.81	110.69	156.97
Ss_lncRNA_2473	1	1	1	1	∞	5.89e-05	0	0	0	17.72
Ss_lncRNA_2476	-∞	5.99e-07	-1.91	0.08	-2.16	0.04	26.68	0	13.95	12.37
Ss_lncRNA_2478	-6.03	3.01e-14	-3.82	9.96e-11	-8.63	0	102.12	16.94	26.71	11.83
Ss_lncRNA_2480	-2.06	2.12e-08	-4.78	0	-2.49	1.8e-11	188.49	91.7	39.43	75.72
Ss_lncRNA_2482	-3.52	3.34e-08	-4.46	7.39e-10	-2.16	0.000138	81.5	23.17	18.27	37.78
Ss_lncRNA_2487	-4.52	1.59e-14	-5.74	0	-1.62	0.00154	125.33	27.72	21.85	77.46
Ss_lncRNA_2488	-∞	0	-∞	0	-6.47	0	160.84	0	0	24.85
Ss_lncRNA_2490	-1.51	0.22	-∞	3.38e-08	-1.08	1	32.35	21.46	0	29.99
Ss_lncRNA_2491	-4.52	8.39e-13	-2.87	1.3e-08	-3.24	1.09e-09	108.96	24.1	37.99	33.67
Ss_lncRNA_2492	-∞	1.15e-06	-∞	1.1e-06	-∞	1.3e-06	25.36	0	0	0
Ss_lncRNA_2496	-2.26	6.12e-07	-5.74	0	-∞	0	123.5	54.62	21.53	0
Ss_lncRNA_2497	-4.52	6.56e-16	-5.74	0	-2.16	5.92e-07	137.03	30.3	23.89	63.52
Ss_lncRNA_2498	1	1	1	1	∞	0.00246	0	0	0	10.4
Ss_lncRNA_2499	∞	1.87e-10	1	1	1	1	0	43.05	0	0
Ss_lncRNA_2500	-6.03	0	-∞	0	-2.16	7.36e-10	206.11	34.19	0	95.54
Ss_lncRNA_2501	-∞	0	-∞	0	-∞	0	105.47	0	0	0
Ss_lncRNA_2502	-2.64	5.88e-09	-4.46	7.72e-15	-2.16	1.3e-06	128.88	48.86	28.89	59.74
Ss_lncRNA_2503	-3.88	0	-4.3	0	-1.94	6.77e-08	201.85	52.08	46.92	103.97
Ss_lncRNA_2504	-2.64	0	-6.69	0	-3.78	0	401.08	152.05	59.93	106.24
Ss_lncRNA_2506	∞	3.38e-08	1	1	∞	0	0	32.48	0	90.77
Ss_lncRNA_2508	1	1	∞	5.16e-08	1	1	0	0	31.49	0
Ss_lncRNA_2509	-2.64	9.63e-15	-6.69	0	-2.52	9.35e-14	226.47	85.86	33.84	89.98
Ss_lncRNA_2514	∞	5.86e-07	1	1	1	1	0	26.73	0	0
Ss_lncRNA_2515	-3.01	5.92e-10	-∞	0	-2.88	2.16e-09	121.39	40.27	0	42.2
Ss_lncRNA_2516	1.99	0.03	7.32	0	3.71	2.65e-07	18.34	36.5	134.27	68
Ss_lncRNA_2519	-∞	1.54e-14	-∞	1.32e-14	-∞	1.71e-14	62.38	0	0	0
Ss_lncRNA_2520	-∞	0	-∞	0	-∞	0	90.25	0	0	0
Ss_lncRNA_2521	1.99	0.07	1.05	1	-∞	0.00067	12.91	25.7	13.51	0
Ss_lncRNA_2523	∞	7.44e-08	1	1	1	1	0	30.87	0	0
Ss_lncRNA_2527	∞	2.38e-10	∞	1.86e-08	1	1	0	42.56	33.55	0
Ss_lncRNA_2528	-3.01	0.000138	-∞	2e-11	-4.31	4.78e-06	47.46	15.74	0	11
Ss_lncRNA_2529	1	1	1	1	∞	1.58e-05	0	0	0	20.35
Ss_lncRNA_2533	-∞	0	-5.74	0	-1.29	0.09	128.19	0	22.35	99.03
Ss_lncRNA_2535	-3.01	4.03e-10	-3.82	1.03e-12	-∞	0	123.72	41.04	32.35	0
Ss_lncRNA_2537	-∞	1.87e-10	1.05	1	-2.16	0.00672	43.06	0	45.04	19.96
Ss_lncRNA_2540	∞	1.98e-08	1	1	1	1	0	33.57	0	0
Ss_lncRNA_2541	-1.51	0.16	-∞	6.01e-10	-1.08	1	40.5	26.87	0	37.55
Ss_lncRNA_2545	-1.51	0.18	-∞	3.19e-09	-∞	3.94e-09	37.1	24.61	0	0
Ss_lncRNA_2546	-4.52	4.04e-13	-5.74	3.71e-15	-6.47	7.22e-16	112.03	24.78	19.53	17.31
Ss_lncRNA_2549	-3.01	0	-4.78	0	-3.92	0	765.91	254.07	160.23	195.27
Ss_lncRNA_2550	-1.51	0.22	-∞	3.08e-08	-∞	3.72e-08	32.54	21.59	0	0
Ss_lncRNA_2552	∞	0	∞	2.61e-09	1	1	0	142.73	37.51	0
Ss_lncRNA_2553	∞	0.000465	∞	0.00201	1	1	0	13.57	10.7	0
Ss_lncRNA_2554	1	1	1	1	∞	0	0	0	0	80.92
Ss_lncRNA_2555	∞	0	∞	1.14e-08	∞	2.96e-14	0	87.62	34.54	61.22
Ss_lncRNA_2556	4.78	0	5.13	0	6.49	0	131.22	626.83	672.59	851.61
Ss_lncRNA_2557	-∞	8.29e-12	-1.91	0.01	1.16	0.67	49.44	0	25.86	57.29
Ss_lncRNA_2558	-∞	2.66e-12	-∞	2.42e-12	-2.16	0.00276	51.77	0	0	24
Ss_lncRNA_2560	-1.29	0.2	-2.87	7.99e-07	-4.31	1.17e-09	82.63	63.96	28.81	19.15
Ss_lncRNA_2562	-6.03	0	-7.65	0	-1.73	0.000137	143.2	23.75	18.72	82.97
Ss_lncRNA_2563	-1.09	0.06	-2.96	0	-11.15	0	1393.32	1282.22	470.14	125.01
Ss_lncRNA_2566	-1.41	0.00105	-9.56	0	-1.8	1.09e-07	240.06	169.89	25.11	133.54
Ss_lncRNA_2570	1	1	∞	1.35e-05	1	1	0	0	20.38	0
Ss_lncRNA_2572	1	1	1	1	∞	5.59e-10	0	0	0	41.1
Ss_lncRNA_2573	-4.52	8.72e-11	-∞	0	-6.47	4.6e-13	89.83	19.87	0	13.88
Ss_lncRNA_2574	-∞	0	-∞	0	-6.47	0	118.1	0	0	18.25
Ss_lncRNA_2577	∞	1.57e-05	1	1	∞	0.000368	0	20.16	0	14.09
Ss_lncRNA_2579	∞	1.57e-08	∞	5.27e-07	1	1	0	34.03	26.83	0
Ss_lncRNA_2581	-∞	8.52e-08	-∞	8.07e-08	-∞	9.77e-08	30.59	0	0	0
Ss_lncRNA_2582	-9.04	8.23e-10	-2.87	5.36e-05	-1.62	0.04	56.2	6.21	19.6	34.74
Ss_lncRNA_2584	-3.01	0.000799	-1.91	0.03	-4.31	5.36e-05	37.37	12.4	19.55	8.66
Ss_lncRNA_2587	-1	1	-∞	3.43e-05	-1.44	0.47	18.56	18.47	0	12.9
Ss_lncRNA_2588	1	1	∞	5.78e-06	1	1	0	0	22.05	0
Ss_lncRNA_2590	-1.6	0	-4.51	0	-4.49	0	5674.86	3554.12	1258.44	1262.69
Ss_lncRNA_2591	-4.52	9.94e-13	-1.15	0.5	1.08	0.82	108.26	23.94	94.37	117.1
Ss_lncRNA_2592	4.64	0	1.57	0.06	1.39	0.21	35.8	166.26	56.17	49.78
Ss_lncRNA_2593	-1.51	0.03	-∞	0	-∞	0	86.77	57.57	0	0
Ss_lncRNA_2596	∞	3.17e-14	1	1	∞	2.83e-10	0	60.81	0	42.49
Ss_lncRNA_2597	1	1	∞	6.71e-07	1	1	0	0	26.35	0
Ss_lncRNA_2598	∞	0	∞	2.46e-09	∞	9.94e-05	0	143.19	37.63	16.67
Ss_lncRNA_2601	1	1	∞	0.00325	1	1	0	0	9.79	0
Ss_lncRNA_2602	1	1	1	1	∞	3.26e-06	0	0	0	23.51
Ss_lncRNA_2604	1	1	∞	5.95e-11	1	1	0	0	45.21	0
Ss_lncRNA_2605	1	1	∞	4.22e-05	∞	0	0	0	18.15	80.42
Ss_lncRNA_2606	-1.6	0	-1.5	0	-5.08	0	2099.12	1308.25	1397.29	412.81
Ss_lncRNA_2607	-∞	1.28e-15	-∞	1.1e-15	-∞	1.43e-15	67.62	0	0	0
Ss_lncRNA_2611	-2.33	0	-8.13	0	-3.67	0	770.23	330.65	94.79	210.03
Ss_lncRNA_2613	-∞	1.36e-08	-∞	1.27e-08	-∞	1.54e-08	34.33	0	0	0
Ss_lncRNA_2615	-4.52	1.3e-06	-1.91	0.01	-3.24	4.09e-05	50.56	11.18	26.45	15.63
Ss_lncRNA_2617	∞	7.64e-13	1	1	1	1	0	54.32	0	0
Ss_lncRNA_2618	∞	0.000897	∞	2.23e-05	1	1	0	12.31	19.4	0
Ss_lncRNA_2619	-3.77	1.28e-15	-4.78	0	1.02	1	157.69	41.85	32.99	160.81
Ss_lncRNA_2621	-4.52	1.95e-10	-2.87	4.36e-07	-1.08	0.91	86.5	19.13	30.16	80.19
Ss_lncRNA_2623	∞	6.34e-05	1	1	∞	0.000973	0	17.43	0	12.18
Ss_lncRNA_2625	-1.32	0.11	-13.38	0	-1.89	0.000215	104.87	79.52	7.84	55.56
Ss_lncRNA_2626	∞	2.74e-08	1	1	1	1	0	32.91	0	0
Ss_lncRNA_2628	1.99	0.00465	-∞	2.93e-07	-1.08	1	28.01	55.74	0	25.97
Ss_lncRNA_2630	-∞	4.94e-15	1.05	1	-1.08	0.97	64.71	0	67.68	59.99
Ss_lncRNA_2631	-1.94	0	-7.37	0	-3.24	0	1076.07	555.27	145.91	332.55
Ss_lncRNA_2632	-2.26	0.0019	-5.74	1.56e-07	-6.47	7.19e-08	50.41	22.3	8.79	7.79
Ss_lncRNA_2633	∞	1.01e-11	∞	0.000635	1	1	0	49.04	12.89	0
Ss_lncRNA_2636	-1.51	0.22	-∞	2.87e-08	-1.08	1	32.68	21.68	0	30.3
Ss_lncRNA_2639	-3.01	2.93e-06	-∞	5.62e-16	-∞	7.22e-16	70.04	23.23	0	0
Ss_lncRNA_2642	-∞	3.99e-14	1.05	1	1.39	0.08	60.37	0	63.15	83.95
Ss_lncRNA_2643	-4.52	7.77e-12	-5.74	1.16e-13	-2.16	2.27e-05	99.78	22.07	17.4	46.26
Ss_lncRNA_2644	-∞	2.3e-06	-1.91	0.1	-∞	2.58e-06	23.98	0	12.54	0
Ss_lncRNA_2646	1.33	0.11	2.09	2.65e-07	-∞	0	73.11	97.01	152.95	0
Ss_lncRNA_2648	∞	0	∞	0	1	1	0	116.26	229.13	0
Ss_lncRNA_2649	-6.03	2.79e-13	-2.55	1.27e-06	-1.73	0.00223	94.51	15.68	37.07	54.77
Ss_lncRNA_2651	-∞	3.5e-10	-1.91	0.02	-1.08	1	41.78	0	21.85	38.73
Ss_lncRNA_2652	1	1	∞	2.71e-11	∞	4.59e-10	0	0	46.83	41.5
Ss_lncRNA_2653	-3.01	0.000675	-∞	1.74e-09	-4.31	4.26e-05	38.33	12.71	0	8.88
Ss_lncRNA_2654	-∞	0	-1.27	0.07	-4.31	0	153.71	0	120.58	35.63
Ss_lncRNA_2656	∞	1.02e-05	∞	9.46e-05	1	1	0	21.01	16.56	0
Ss_lncRNA_2657	∞	3.5e-08	1	1	∞	5e-06	0	32.41	0	22.64
Ss_lncRNA_2658	1	1	1	1	∞	0.00203	0	0	0	10.76
Ss_lncRNA_2659	-∞	3.78e-07	-∞	3.59e-07	-∞	4.28e-07	27.6	0	0	0
Ss_lncRNA_2663	∞	4.28e-05	1	1	∞	1.25e-06	0	18.2	0	25.43
Ss_lncRNA_2664	-6.03	0	-∞	0	-2.88	3.02e-14	193.7	32.13	0	67.34
Ss_lncRNA_2665	-1.51	0.00203	-1.91	2.68e-06	-6.47	0	157.84	104.72	82.55	24.39
Ss_lncRNA_2669	∞	0	∞	4.77e-10	∞	0	0	103.93	40.96	72.61
Ss_lncRNA_2673	∞	1.29e-07	1	1	1	1	0	29.76	0	0
Ss_lncRNA_2674	-1.51	0.19	-1.91	0.03	-∞	7.05e-09	35.91	23.83	18.78	0
Ss_lncRNA_2678	-∞	4.39e-10	-∞	4.01e-10	-∞	5.02e-10	41.32	0	0	0
Ss_lncRNA_2680	1	1	1	1	∞	1.16e-07	0	0	0	30.26
Ss_lncRNA_2682	3.65	0	6.36	0	5.33	0	102.12	372.64	649.83	544.4
Ss_lncRNA_2683	∞	6.62e-13	1	1	∞	2.58e-07	0	54.62	0	28.62
Ss_lncRNA_2684	-∞	5.27e-07	-∞	5e-07	-∞	5.95e-07	26.94	0	0	0
Ss_lncRNA_2687	1	1	∞	9.37e-11	1	1	0	0	44.27	0
Ss_lncRNA_2688	-∞	6.56e-16	-∞	5.62e-16	-2.16	0.000508	68.44	0	0	31.73
Ss_lncRNA_2689	∞	0	∞	0	1	1	0	78.63	92.98	0
Ss_lncRNA_2690	7.3	0	4.18	0	2.78	2.16e-09	45.68	333.33	191.11	127.04
Ss_lncRNA_2691	-∞	9.99e-14	1.05	1	1.85	0.000238	58.49	0	61.18	108.45
Ss_lncRNA_2693	-3.01	8.55e-06	-3.82	3.69e-07	-∞	8.8e-15	63.7	21.13	16.66	0
Ss_lncRNA_2694	∞	1.01e-10	1	1	∞	0	0	44.33	0	92.92
Ss_lncRNA_2696	1	1	∞	9.73e-07	1	1	0	0	25.6	0
Ss_lncRNA_2697	-∞	0	-3.82	3.1e-09	-∞	0	85.95	0	22.48	0
Ss_lncRNA_2698	-1.51	0.12	-∞	2.05e-11	-1.08	1	47.41	31.45	0	43.95
Ss_lncRNA_2701	-∞	9.63e-15	-∞	8.2e-15	-4.31	1.1e-07	63.34	0	0	14.68
Ss_lncRNA_2702	∞	2.34e-09	1	1	1	1	0	37.92	0	0
Ss_lncRNA_2703	-∞	0	-3.82	3.44e-09	-∞	0	85.46	0	22.35	0
Ss_lncRNA_2705	∞	3.15e-05	∞	0.000234	1	1	0	18.79	14.81	0
Ss_lncRNA_2707	-3.77	0	-3.19	0	-∞	0	290.18	77.01	91.06	0
Ss_lncRNA_2708	-∞	7.27e-15	-2.87	1.56e-05	1.08	0.95	63.91	0	22.28	69.13
Ss_lncRNA_2709	-2.26	1.29e-08	-11.47	0	-12.94	0	159.7	70.64	13.92	12.34
Ss_lncRNA_2710	-1.51	0.3	-∞	1.4e-06	1.85	0.02	24.88	16.51	0	46.14
Ss_lncRNA_2711	-∞	9.66e-11	-∞	8.75e-11	-2.16	0.00583	44.41	0	0	20.59
Ss_lncRNA_2715	-1.51	1.29e-06	-∞	0	-2.7	0	369.15	244.91	0	136.9
Ss_lncRNA_2718	1	1	1	1	∞	0.000206	0	0	0	15.24
Ss_lncRNA_2719	1	1	∞	2.61e-09	∞	0.000102	0	0	37.51	16.62
Ss_lncRNA_2720	∞	0.000811	1	1	∞	6.69e-05	0	12.5	0	17.47
Ss_lncRNA_2721	∞	2.31e-14	1	1	∞	0.000324	0	61.56	0	14.34
Ss_lncRNA_2725	∞	2.07e-10	∞	6.47e-11	∞	0.00306	0	42.85	45.04	9.98
Ss_lncRNA_2728	1	1	1	1	∞	2.27e-05	0	0	0	19.62
Ss_lncRNA_2730	-1.51	0.29	-∞	9.79e-07	-∞	1.16e-06	25.59	16.98	0	0
Ss_lncRNA_2731	1	1	∞	1.04e-06	∞	0.00155	0	0	25.46	11.28
Ss_lncRNA_2734	-1.51	0.14	1.05	1	-∞	1.61e-10	43.64	28.95	45.65	0
Ss_lncRNA_2735	∞	2.56e-09	∞	1.23e-07	1	1	0	37.73	29.74	0
Ss_lncRNA_2736	∞	2.51e-15	∞	0	∞	0	0	65.81	103.76	114.96
Ss_lncRNA_2738	∞	9.47e-09	∞	3.5e-07	∞	1.99e-06	0	35.07	27.65	24.5
Ss_lncRNA_2739	∞	7.07e-09	1	1	1	1	0	35.65	0	0
Ss_lncRNA_2740	-∞	2.07e-13	-1.91	0.00636	-1.08	0.99	57.01	0	29.82	52.85
Ss_lncRNA_2741	-∞	0	-5.74	5.62e-16	-6.47	0	120.63	0	21.03	18.64
Ss_lncRNA_2746	∞	3.23e-09	1	1	1	1	0	37.26	0	0
Ss_lncRNA_2747	-1.88	1.77e-05	-∞	0	-1.54	0.00252	138.49	73.5	0	89.87
Ss_lncRNA_2748	-1.51	0.26	-∞	3.14e-07	-2.16	0.03	27.87	18.49	0	12.92
Ss_lncRNA_2749	-1.29	0.22	-5.74	7.76e-11	-3.24	3.4e-07	76.94	59.55	13.41	23.78
Ss_lncRNA_2751	-∞	5.56e-12	-∞	5.04e-12	-1.08	1	50.26	0	0	46.6
Ss_lncRNA_2752	∞	0.000369	∞	0.00167	∞	1.44e-09	0	14.01	11.05	39.17
Ss_lncRNA_2754	-∞	5.56e-12	1.05	1	-1.08	1	50.26	0	52.58	46.6
Ss_lncRNA_2755	1	1	∞	2.46e-09	1	1	0	0	37.63	0
Ss_lncRNA_2757	1	1	1	1	∞	3.44e-05	0	0	0	18.79
Ss_lncRNA_2764	-∞	1.35e-10	-∞	1.22e-10	-1.08	1	43.72	0	0	40.54
Ss_lncRNA_2766	-1.51	0.1	-∞	9.12e-13	1.85	0.00044	53.74	35.65	0	99.65
Ss_lncRNA_2767	2.65	3.62e-05	-∞	1.5e-06	-2.16	0.05	24.74	65.67	0	11.47
Ss_lncRNA_2769	-∞	0	-∞	0	-1.08	0.94	75.31	0	0	69.82
Ss_lncRNA_2770	-6.03	0	-7.65	0	-1.73	0.000261	131.88	21.87	17.24	76.41
Ss_lncRNA_2771	-1.51	0.14	-3.82	3.27e-05	-∞	2.06e-10	43.14	28.62	11.28	0
Ss_lncRNA_2772	-∞	1.16e-11	-1.91	0.01	-2.16	0.00375	48.74	0	25.49	22.59
Ss_lncRNA_2773	∞	1.41e-07	∞	2.97e-11	1	1	0	29.58	46.64	0
Ss_lncRNA_2774	-2.26	0.02	-∞	1.02e-07	-∞	1.23e-07	30.13	13.33	0	0
Ss_lncRNA_2777	-1.26	0.27	-4.78	2.8e-10	-2.16	0.000141	81.29	64.72	17.01	37.68
Ss_lncRNA_2778	∞	6.5e-06	∞	0.03	∞	0.04	0	21.91	5.76	5.1
Ss_lncRNA_2779	-∞	0	-5.74	0	-3.24	1.19e-13	160.08	0	27.91	49.47
Ss_lncRNA_2780	1	1	1	1	∞	0.000694	0	0	0	12.84
Ss_lncRNA_2784	∞	0	1	1	∞	1.06e-06	0	73.77	0	25.77
Ss_lncRNA_2785	-1.51	0.12	1.05	1	-∞	2.23e-11	47.71	31.65	49.9	0
Ss_lncRNA_2787	-∞	1.76e-12	-1.27	0.37	-2.16	0.00253	52.61	0	41.27	24.39
Ss_lncRNA_2789	1	1	∞	1.03e-06	1	1	0	0	25.49	0
Ss_lncRNA_2790	-∞	3.9e-09	-5.74	8.03e-06	-1.62	0.11	36.87	0	6.43	22.79
Ss_lncRNA_2792	1.33	0.11	-∞	0	-2.16	0.000311	73.35	97.32	0	34
Ss_lncRNA_2794	-∞	7.29e-10	-∞	6.7e-10	-1.08	1	40.28	0	0	37.35
Ss_lncRNA_2795	-7.54	0	-9.56	0	-10.79	0	168.29	22.33	17.6	15.6
Ss_lncRNA_2797	∞	0	1	1	1	1	0	70.97	0	0
Ss_lncRNA_2798	-3.01	2.65e-08	-∞	0	-∞	0	98.33	32.62	0	0
Ss_lncRNA_2799	-∞	1.08e-14	-∞	9.19e-15	1.39	0.07	63.08	0	0	87.72
Ss_lncRNA_2800	-∞	2.77e-07	-1.91	0.07	-2.16	0.03	28.22	0	14.76	13.08
Ss_lncRNA_2801	-3.01	8.82e-06	-∞	7.23e-15	-1.44	0.1	63.52	21.07	0	44.17
Ss_lncRNA_2802	∞	1.42e-05	∞	0.000124	∞	0.000345	0	20.35	16.05	14.22
Ss_lncRNA_2803	-5.28	0	-2.23	1.41e-14	1.13	0.22	295.73	56.06	132.58	332.93
Ss_lncRNA_2808	-1.51	0.06	-∞	3.2e-15	-1.08	0.97	65.08	43.18	0	60.34
Ss_lncRNA_2809	∞	1.24e-09	∞	0.00247	∞	4.47e-05	0	39.21	10.3	18.26
Ss_lncRNA_2810	∞	0.00113	∞	0.00408	∞	0.000104	0	11.87	9.35	16.58
Ss_lncRNA_2811	∞	0	∞	1.76e-05	∞	6.25e-05	0	75.58	19.86	17.6
Ss_lncRNA_2812	1	1	∞	1.15e-06	∞	5.66e-06	0	0	25.27	22.4
Ss_lncRNA_2813	11.99	0	15.29	0	5.38	0	660.79	7924.94	10102.3	3557.96
Ss_lncRNA_2819	-∞	1.08e-12	-∞	9.72e-13	-∞	1.23e-12	53.61	0	0	0
Ss_lncRNA_2820	2.32	2.48e-05	4.45	0	6.03	0	36.61	85.02	162.77	220.65
Ss_lncRNA_2821	-∞	2.51e-12	-∞	2.28e-12	-1.08	1	51.88	0	0	48.1
Ss_lncRNA_2823	∞	0.0012	1	1	∞	0.00766	0	11.75	0	8.21
Ss_lncRNA_2825	-5.02	1.37e-14	-19.12	0	-7.19	0	117.04	23.29	6.12	16.28
Ss_lncRNA_2827	-∞	0	-∞	0	-∞	0	126.15	0	0	0
Ss_lncRNA_2829	-1.51	0.17	-∞	1.75e-09	1.24	0.49	38.32	25.42	0	47.37
Ss_lncRNA_2830	1	1	1	1	∞	1.56e-07	0	0	0	29.65
Ss_lncRNA_2831	∞	6.72e-07	∞	3.33e-10	1	1	0	26.44	41.69	0
Ss_lncRNA_2832	-1.51	0.03	-∞	0	-4.31	1.25e-09	82.33	54.62	0	19.08
Ss_lncRNA_2834	-1.51	0.01	-5.74	2.43e-14	-2.16	1.33e-05	105.22	69.81	18.34	48.78
Ss_lncRNA_2835	1	1	∞	1.15e-10	1	1	0	0	43.86	0
Ss_lncRNA_2837	-1	1	-∞	0	-1.73	1.89e-06	219.69	218.62	0	127.3
Ss_lncRNA_2838	1	1	∞	2.15e-07	1	1	0	0	28.62	0
Ss_lncRNA_2839	∞	1.62e-07	1	1	1	1	0	29.29	0	0
Ss_lncRNA_2841	-4.52	6.56e-16	-1.91	1.18e-05	-3.24	5.95e-12	138.15	30.55	72.25	42.69
Ss_lncRNA_2842	∞	2.55e-08	1	1	∞	4.69e-11	0	33.05	0	46.19
Ss_lncRNA_2843	-∞	5.71e-13	-∞	5.1e-13	-∞	6.47e-13	54.92	0	0	0
Ss_lncRNA_2844	1.99	0.000338	-∞	1.57e-10	-1.08	1	43.22	86.02	0	40.07
Ss_lncRNA_2847	6.3	0	2.35	8.04e-12	3.71	0	90.25	568.83	212.41	334.69
Ss_lncRNA_2848	1	1	1	1	∞	1.83e-07	0	0	0	29.32
Ss_lncRNA_2849	-1.51	0.11	-∞	4.51e-12	1.39	0.12	50.49	33.5	0	70.21
Ss_lncRNA_2851	∞	1.61e-05	1	1	1	1	0	20.11	0	0
Ss_lncRNA_2852	∞	0	∞	0	∞	0	0	435.62	545.42	340.18
Ss_lncRNA_2857	-2.64	0	-8.92	0	-2.88	0	1057.89	401.06	118.56	367.79
Ss_lncRNA_2860	1.99	0.00864	-∞	1.69e-06	2.32	0.000699	24.5	48.77	0	56.79
Ss_lncRNA_2861	-∞	0	-∞	0	-∞	0	87.62	0	0	0
Ss_lncRNA_2862	-2.26	0.000322	-∞	2.15e-15	-1.62	0.03	66.16	29.26	0	40.89
Ss_lncRNA_2863	∞	2.51e-15	∞	6.85e-05	∞	5.9e-11	0	65.43	17.19	45.71
Ss_lncRNA_2865	-1.51	0.5	-∞	0.000397	3.24	0.000116	13.79	9.15	0	44.74
Ss_lncRNA_2866	-2.26	1.68e-06	-∞	0	-3.24	4.33e-10	114.11	50.47	0	35.26
Ss_lncRNA_2867	-∞	0	-∞	0	-2.16	5.21e-05	91.35	0	0	42.35
Ss_lncRNA_2870	3.46	0	3.49	0	4.84	0	316.16	1095.4	1102.38	1530.73
Ss_lncRNA_2871	∞	0	∞	7.99e-09	∞	1.59e-14	0	178.91	35.26	62.5
Ss_lncRNA_2873	-3.52	1.81e-14	-13.38	0	-3.78	2.12e-15	155.45	44.2	11.61	41.18
Ss_lncRNA_2874	-3.01	1.52e-05	-∞	3.63e-14	-4.31	2.27e-07	60.29	20	0	13.97
Ss_lncRNA_2876	∞	0	∞	2.23e-10	∞	2.96e-09	0	161.8	42.52	37.68
Ss_lncRNA_2877	∞	0	∞	7.24e-06	∞	2.19e-09	0	82.23	21.61	38.31
Ss_lncRNA_2878	∞	5.72e-09	1	1	∞	5.84e-12	0	36.09	0	50.43
Ss_lncRNA_2880	1	1	∞	0	∞	1.09e-05	0	0	118.96	21.09
Ss_lncRNA_2882	∞	3.91e-10	1	1	∞	0.000296	0	41.56	0	14.52
Ss_lncRNA_2883	-∞	0	-1.27	0.27	-4.31	1.98e-08	70.59	0	55.38	16.36
Ss_lncRNA_2884	-2.51	4.99e-07	-1.59	0.00521	-∞	0	104.35	41.54	65.49	0
Ss_lncRNA_2886	1.33	0.37	-5.74	6.73e-05	1.55	0.1	29.68	39.38	5.17	45.86
Ss_lncRNA_2887	-4.52	2.93e-07	-2.87	5.05e-05	-1.62	0.04	56.58	12.51	19.73	34.97
Ss_lncRNA_2889	-∞	0	-∞	0	-2.16	0.000276	74.56	0	0	34.56
Ss_lncRNA_2891	∞	3.29e-11	1	1	∞	0.000121	0	46.61	0	16.28
Ss_lncRNA_2892	-2.09	0	-6.83	0	-1.69	0	790.65	377.68	115.79	469.13
Ss_lncRNA_2893	-1.51	0.03	-3.82	3.83e-09	-∞	0	84.97	56.37	22.22	0
Ss_lncRNA_2894	-1.51	0.18	-∞	2.92e-09	-1.08	1	37.28	24.73	0	34.56
Ss_lncRNA_2895	-∞	2.35e-09	-∞	2.14e-09	2.78	5.35e-08	37.91	0	0	105.44
Ss_lncRNA_2898	-2.01	9.2e-12	-4.37	0	-1.64	3.79e-07	291.97	145.28	66.81	177.64
Ss_lncRNA_2900	-1.88	0.000253	-6.37	9.7e-15	-1.8	0.000653	102.45	54.37	16.07	56.99
Ss_lncRNA_2903	-4.52	0	-2.87	2.17e-13	1	1	180.14	39.84	62.81	180.93
Ss_lncRNA_2905	-1.88	0	-9.56	0	-7.19	0	670.17	355.7	70.1	93.2
Ss_lncRNA_2906	1	1	∞	1.02e-10	1	1	0	0	44.11	0
Ss_lncRNA_2908	1	1	∞	5.11e-07	1	1	0	0	26.89	0
Ss_lncRNA_2910	1	1	∞	3.09e-08	1	1	0	0	32.53	0
Ss_lncRNA_2911	-2.51	1.66e-10	-4.78	0	-5.39	0	167.05	66.5	34.95	30.97
Ss_lncRNA_2912	∞	0	∞	0	∞	1.29e-09	0	112.75	88.88	39.39
Ss_lncRNA_2913	1	1	1	1	∞	4.32e-06	0	0	0	22.94
Ss_lncRNA_2915	-3.77	6.1e-12	-9.56	0	-3.6	2.06e-11	117.4	31.16	12.28	32.65
Ss_lncRNA_2916	-1.51	0.000458	-∞	0	-2.16	1.36e-09	199.71	132.5	0	92.58
Ss_lncRNA_2918	∞	2.51e-15	1	1	∞	3.81e-06	0	66.4	0	23.2
Ss_lncRNA_2919	-∞	6.2e-12	-∞	5.62e-12	2.32	8.59e-07	50.04	0	0	115.98
Ss_lncRNA_2920	-1.08	0.93	-9.56	5.6e-14	-2.16	0.000134	81.82	76	8.56	37.93
Ss_lncRNA_2921	-3.01	5.71e-13	-∞	0	-4.31	0	163.77	54.32	0	37.96
Ss_lncRNA_2923	∞	6.95e-13	∞	7.69e-06	∞	3.02e-05	0	54.52	21.49	19.05
Ss_lncRNA_2925	∞	5.83e-10	∞	0.002	∞	0.00395	0	40.74	10.71	9.49
Ss_lncRNA_2926	-3.01	0	-∞	0	-2.47	0	322.84	107.09	0	130.95
Ss_lncRNA_2928	1	1	∞	4.21e-15	∞	2.42e-07	0	0	64.89	28.76
Ss_lncRNA_2929	-1.51	0.09	-∞	2.43e-13	-4.31	5.65e-07	56.44	37.44	0	13.08
Ss_lncRNA_2930	-3.01	1.4e-10	-∞	0	-∞	0	130.16	43.18	0	0
Ss_lncRNA_2931	∞	0.00567	∞	0.01	∞	0.02	0	8.82	6.95	6.16
Ss_lncRNA_2933	1.33	0.29	-∞	2.28e-09	-2.16	0.01	37.78	50.13	0	17.51
Ss_lncRNA_2934	-4.52	4.15e-06	-5.74	5.78e-07	-6.47	2.86e-07	45.89	10.15	8	7.09
Ss_lncRNA_2937	1	1	∞	5.6e-07	1	1	0	0	26.71	0
Ss_lncRNA_2938	1	1	1	1	∞	1.24e-11	0	0	0	48.89
Ss_lncRNA_2941	∞	3.46e-06	1	1	∞	0	0	23.16	0	145.65
Ss_lncRNA_2949	-∞	0	-7.65	0	-1.44	0.00122	214.46	0	28.04	149.12
Ss_lncRNA_2950	-2.01	0.000754	-∞	0	-2.16	0.000264	75	37.32	0	34.77
Ss_lncRNA_2951	-7.54	0	-3.82	2.49e-12	-5.39	2.12e-15	119.58	15.87	31.27	22.17
Ss_lncRNA_2952	∞	0	1	1	1	1	0	141.83	0	0
Ss_lncRNA_2953	-4.52	3.2e-05	-5.74	6.19e-06	-1.08	1	37.76	8.35	6.58	35.01
Ss_lncRNA_2954	-∞	4.81e-08	-∞	4.52e-08	-∞	5.48e-08	31.76	0	0	0
Ss_lncRNA_2957	1	1	1	1	∞	0.00894	0	0	0	7.92
Ss_lncRNA_2958	-∞	0	-∞	0	-∞	0	89.47	0	0	0
Ss_lncRNA_2961	1	1	∞	0	∞	1.98e-09	0	0	86.92	38.52
Ss_lncRNA_2963	∞	1.67e-13	1	1	1	1	0	57.46	0	0
Ss_lncRNA_2964	-2.26	2.55e-06	-1.15	0.5	-6.47	7.22e-16	110.2	48.74	96.06	17.03
Ss_lncRNA_2965	1	1	1	1	∞	7.07e-10	0	0	0	40.62
Ss_lncRNA_2970	-∞	0	-7.65	3.2e-15	-8.63	7.22e-16	97.8	0	12.79	11.33
Ss_lncRNA_2971	-4.52	6.56e-16	-11.47	0	-6.47	0	139.29	30.8	12.14	21.52
Ss_lncRNA_2974	1.99	0.00158	-∞	1.33e-08	-∞	1.63e-08	34.22	68.11	0	0
Ss_lncRNA_2976	1	1	1	1	∞	0	0	0	0	79.68
Ss_lncRNA_2980	-∞	9e-07	1.05	1	-1.08	1	25.85	0	27.04	23.97
Ss_lncRNA_2981	-6.03	0	-7.65	0	-2.88	7.22e-16	217.56	36.09	28.45	75.64
Ss_lncRNA_2982	4.6	0	5.06	0	6.37	0	815.86	3752.88	4124.84	5193.91
Ss_lncRNA_2986	12.71	0	30.74	0	18.86	0	754.46	9587.37	23190	14231.5
Ss_lncRNA_2987	-∞	2e-13	-∞	1.77e-13	-∞	2.27e-13	57.08	0	0	0
Ss_lncRNA_2989	1	1	∞	0.00021	1	1	0	0	15.02	0
Ss_lncRNA_2994	1.46	7.29e-07	-1.59	7.69e-07	-5.39	0	305.95	446.56	192.02	56.73
Ss_lncRNA_2995	1	1	1	1	∞	0.000153	0	0	0	15.82
Ss_lncRNA_3000	1.33	0.51	-∞	2.36e-05	-∞	2.67e-05	19.3	25.6	0	0
Ss_lncRNA_3001	-4.52	0	-11.47	0	-2.16	7.22e-16	353.68	78.22	30.83	163.95
Ss_lncRNA_3002	∞	0	∞	0	∞	0	0	225.38	279.2	179.97
Ss_lncRNA_3003	-∞	5.48e-10	-1.91	0.02	-∞	6.26e-10	40.87	0	21.37	0
Ss_lncRNA_3004	∞	0	∞	4.21e-15	∞	2.61e-07	0	163.72	64.53	28.6
Ss_lncRNA_3008	∞	1.84e-09	1	1	1	1	0	38.4	0	0
Ss_lncRNA_3010	-1.13	0.73	-∞	4.21e-15	-1.29	0.26	64.64	57.18	0	49.94
Ss_lncRNA_3012	1	1	1	1	∞	3.44e-06	0	0	0	23.4
Ss_lncRNA_3015	∞	2.17e-06	∞	2.06e-09	∞	9.16e-05	0	24.1	37.99	16.84
Ss_lncRNA_3016	∞	4.68e-05	1	1	∞	0.000787	0	18.02	0	12.59
Ss_lncRNA_3017	∞	5.07e-08	∞	1.35e-06	1	1	0	31.65	24.95	0
Ss_lncRNA_3018	1.33	0.2	-∞	2.88e-12	-2.16	0.00286	51.41	68.22	0	23.83
Ss_lncRNA_3019	-1.51	0.05	-3.82	1.39e-07	-4.31	3.45e-08	68.24	45.27	17.84	15.82
Ss_lncRNA_3020	2.65	6.11e-05	-∞	2.96e-06	-2.16	0.05	23.38	62.05	0	10.84
Ss_lncRNA_3022	1	1	∞	8.25e-10	1	1	0	0	39.85	0
Ss_lncRNA_3024	-1.72	1.56e-07	-5.1	0	-2.47	2.12e-15	263.75	153.11	51.73	106.98
Ss_lncRNA_3025	1.33	0.26	-1.91	0.02	-∞	3.87e-10	41.85	55.54	21.89	0
Ss_lncRNA_3026	1	1	1	1	∞	9.41e-06	0	0	0	21.39
Ss_lncRNA_3027	-∞	1.73e-06	-∞	1.64e-06	-∞	1.94e-06	24.56	0	0	0
Ss_lncRNA_3029	1	1	∞	2.32e-13	∞	0	0	0	56.53	83.51
Ss_lncRNA_3032	-1.13	0.59	-5.74	7.51e-14	-3.24	4.26e-09	101.28	89.59	17.66	31.3
Ss_lncRNA_3033	-2.26	8.7e-07	-5.74	5.62e-16	-1.62	0.00196	120.2	53.16	20.96	74.29
Ss_lncRNA_3034	1	1	1	1	∞	9.28e-05	0	0	0	16.81
Ss_lncRNA_3036	-∞	0	-5.74	0	-6.47	0	152.15	0	26.53	23.51
Ss_lncRNA_3037	-∞	7.41e-13	-∞	6.63e-13	-1.08	1	54.39	0	0	50.43
Ss_lncRNA_3038	∞	4.35e-06	∞	4.8e-05	∞	0.00015	0	22.7	17.9	15.86
Ss_lncRNA_3039	-∞	4.76e-11	-∞	4.32e-11	-∞	5.49e-11	45.86	0	0	0
Ss_lncRNA_3040	-2.26	1.09e-07	-11.47	0	-1.44	0.01	139.57	61.73	12.17	97.05
Ss_lncRNA_3042	-∞	9.96e-12	1.05	1	-1.08	1	49.06	0	51.32	45.48
Ss_lncRNA_3043	1.33	0.52	-∞	2.42e-05	-2.16	0.09	19.25	25.54	0	8.92
Ss_lncRNA_3044	-1.13	0.45	-5.74	0	-1.44	0.00705	152.84	135.2	26.65	106.27
Ss_lncRNA_3045	-∞	2.47e-10	-∞	2.26e-10	-∞	2.84e-10	42.49	0	0	0
Ss_lncRNA_3046	1	1	1	1	∞	5.12e-05	0	0	0	18
Ss_lncRNA_3047	-∞	2.02e-11	-∞	1.85e-11	-∞	2.34e-11	47.61	0	0	0
Ss_lncRNA_3048	∞	4.37e-11	∞	4.22e-05	∞	0.000134	0	46.04	18.15	16.08
Ss_lncRNA_3051	1	1	1	1	∞	3.67e-07	0	0	0	27.91
Ss_lncRNA_3053	-1.51	0.13	-∞	6.76e-11	-∞	8.52e-11	44.95	29.82	0	0
Ss_lncRNA_3054	∞	6.6e-10	1	1	∞	3.04e-07	0	40.49	0	28.29
Ss_lncRNA_3055	-6.03	0	-7.65	0	-4.31	0	210.94	34.99	27.58	48.89
Ss_lncRNA_3056	1	1	1	1	∞	1.76e-07	0	0	0	29.4
Ss_lncRNA_3057	-1	1	-3.82	1.59e-06	-4.31	5.02e-07	56.94	56.66	14.89	13.2
Ss_lncRNA_3058	-3.01	2.4e-10	-∞	0	-∞	0	126.86	42.08	0	0
Ss_lncRNA_3060	1.33	0.23	-∞	4.13e-11	-∞	5.27e-11	45.95	60.98	0	0
Ss_lncRNA_3062	-∞	1.57e-11	-∞	1.45e-11	1.39	0.13	48.12	0	0	66.91
Ss_lncRNA_3063	∞	9.56e-12	∞	1.43e-09	1	1	0	49.14	38.74	0
Ss_lncRNA_3064	∞	3.5e-08	1	1	∞	0	0	32.41	0	113.21
Ss_lncRNA_3066	1.33	0.6	-∞	0.000199	1.85	0.08	15.12	20.07	0	28.04
Ss_lncRNA_3067	-1	1	-3.82	1.17e-14	-4.31	7.22e-16	144.81	144.11	37.87	33.56
Ss_lncRNA_3068	-1.51	0.07	-1.91	0.00378	-∞	9.44e-15	63.61	42.2	33.27	0
Ss_lncRNA_3074	-∞	0	-5.74	0	-3.24	2.6e-12	142.82	0	24.9	44.14
Ss_lncRNA_3077	1	1	∞	2.58e-08	1	1	0	0	32.9	0
Ss_lncRNA_3078	-∞	0	-1.91	0.000634	-2.16	8.59e-05	86.28	0	45.12	39.99
Ss_lncRNA_3080	-3.01	1.06e-05	-∞	1.22e-14	-4.31	1.36e-07	62.46	20.72	0	14.48
Ss_lncRNA_3082	1	1	∞	1.18e-09	∞	0	0	0	39.13	138.71
Ss_lncRNA_3083	-6.03	1.79e-10	-7.65	1.32e-11	-2.16	0.000345	72.29	11.99	9.45	33.51
Ss_lncRNA_3084	-6.03	7.87e-15	-3.82	3.78e-11	-8.63	0	106.72	17.7	27.91	12.37
Ss_lncRNA_3086	-1.51	0.24	-∞	1.28e-07	-∞	1.55e-07	29.67	19.68	0	0
Ss_lncRNA_3087	3.98	2.51e-15	4.18	0	-∞	3.49e-09	37.34	148.65	156.25	0
Ss_lncRNA_3088	-∞	0	-5.74	0	-3.24	2.33e-12	143.43	0	25	44.32
Ss_lncRNA_3089	-∞	5.29e-06	1.57	0.15	1.39	0.36	22.32	0	35.02	31.04
Ss_lncRNA_3090	-1.51	0.04	-∞	0	-1.08	0.94	75.44	50.05	0	69.94
Ss_lncRNA_3092	-8.29	0	-21.03	0	-7.91	0	506.54	61.1	24.08	64.04
Ss_lncRNA_3094	-4.52	2.27e-08	-∞	1.1e-15	-2.16	0.000585	67.02	14.82	0	31.07
Ss_lncRNA_3098	-3.52	0	-5.35	0	-3.36	0	697.46	198.31	130.28	207.84
Ss_lncRNA_3099	∞	0	1	1	1	1	0	81.41	0	0
Ss_lncRNA_3100	-1.88	2.87e-09	-4.78	0	-3.08	0	260.62	138.33	54.52	84.57
Ss_lncRNA_3102	-∞	0	-5.74	0	-∞	0	202.26	0	35.26	0
Ss_lncRNA_3105	1.11	0.78	-1.91	0.00209	-6.47	1.33e-10	71.11	78.63	37.19	10.99
Ss_lncRNA_3106	-1.51	0.05	-9.56	2.25e-12	-5.39	9.34e-10	71.53	47.46	7.48	13.26
Ss_lncRNA_3109	-4.52	1.57e-06	-2.87	0.00015	1.7	0.00499	49.82	11.02	17.37	84.68
Ss_lncRNA_3110	-∞	0	-4.78	0	-1.54	4.97e-05	241.61	0	50.55	156.8
Ss_lncRNA_3113	-4.52	1.71e-11	-1.27	0.18	1.24	0.19	96.51	21.34	75.71	119.29
Ss_lncRNA_3114	-1.51	0.00341	-3.82	1.56e-14	-4.31	7.22e-16	143.43	95.16	37.51	33.24
Ss_lncRNA_3116	-1.51	0.21	1.05	1	-∞	1.94e-08	33.86	22.47	35.42	0
Ss_lncRNA_3117	1	1	∞	3.5e-07	1	1	0	0	27.65	0
Ss_lncRNA_3118	-2.01	0.00173	-7.65	1.18e-10	-2.88	1.33e-05	65.55	32.62	8.57	22.79
Ss_lncRNA_3121	-∞	1.29e-08	1.05	1	-2.16	0.02	34.43	0	36.02	15.96
Ss_lncRNA_3125	∞	0.000803	∞	0.04	1	1	0	12.52	4.94	0
Ss_lncRNA_3131	-3.01	1.07e-06	-∞	0	-2.16	0.000237	76.07	25.24	0	35.26
Ss_lncRNA_3133	1	1	∞	1.88e-06	∞	8.81e-06	0	0	24.28	21.52
Ss_lncRNA_3134	1	1	∞	2.02e-06	1	1	0	0	24.13	0
Ss_lncRNA_3136	1.33	0.37	-1.91	0.06	-∞	1.8e-07	29.36	38.96	15.35	0
Ss_lncRNA_3137	-∞	1.71e-09	-∞	1.56e-09	-∞	1.94e-09	38.56	0	0	0
Ss_lncRNA_3138	-∞	0	-∞	0	-∞	0	121.39	0	0	0
Ss_lncRNA_3143	-∞	6.56e-16	-1.91	0.00242	-3.24	1.37e-06	69.21	0	36.2	21.39
Ss_lncRNA_3147	-4.52	0	-11.47	0	-1.85	2.47e-07	209.79	46.4	18.29	113.46
Ss_lncRNA_3149	1	1	1	1	∞	6.54e-06	0	0	0	22.11
Ss_lncRNA_3150	∞	8.71e-08	1	1	1	1	0	30.55	0	0
Ss_lncRNA_3151	1	1	1	1	∞	3.9e-13	0	0	0	55.97
Ss_lncRNA_3152	-3.01	1.71e-09	-3.82	6.64e-12	-4.31	6e-13	114.96	38.13	30.06	26.65
Ss_lncRNA_3153	-4.52	3e-11	-∞	0	-∞	0	94.22	20.84	0	0
Ss_lncRNA_3154	∞	0.000584	∞	0	∞	0	0	13.13	279.42	91.72
Ss_lncRNA_3155	∞	1.23e-07	∞	0.00911	∞	0.01	0	29.86	7.85	6.95
Ss_lncRNA_3156	∞	3.29e-12	∞	1.46e-05	∞	5.28e-05	0	51.34	20.24	17.94
Ss_lncRNA_3157	∞	0	1	1	1	1	0	68.37	0	0
Ss_lncRNA_3159	∞	2.53e-14	∞	1.98e-06	∞	6.84e-15	0	61.35	24.18	64.3
Ss_lncRNA_3161	-2.11	7.42e-07	-∞	0	-1.89	1.7e-05	139.74	66.22	0	74.03
Ss_lncRNA_3162	-3.01	2.35e-06	-∞	0	-4.31	1.65e-08	71.37	23.68	0	16.54
Ss_lncRNA_3163	-1.51	0.11	-5.74	2.3e-07	-3.24	5.4e-05	49.06	32.55	8.55	15.16
Ss_lncRNA_3165	-∞	5.6e-08	2.09	0.000945	-∞	6.4e-08	31.45	0	65.79	0
Ss_lncRNA_3168	-2.01	4.74e-11	-∞	0	1.04	0.91	272.12	135.4	0	283.82
Ss_lncRNA_3169	-∞	2.8e-14	-∞	2.43e-14	-4.31	1.87e-07	61.11	0	0	14.16
Ss_lncRNA_3172	1	1	∞	2.46e-08	1	1	0	0	32.99	0
Ss_lncRNA_3176	-4.52	0	-2.46	1.1e-09	-1.94	2.13e-06	156.98	34.72	63.86	80.85
Ss_lncRNA_3177	∞	3.56e-07	∞	6.41e-06	∞	1.36e-13	0	27.72	21.85	58.1
Ss_lncRNA_3178	5.31	0	-∞	2.67e-08	-1.08	1	32.82	174.22	0	30.43
Ss_lncRNA_3179	-∞	0	-2.87	6.98e-09	-∞	0	112.97	0	39.39	0
Ss_lncRNA_3180	-∞	1.76e-12	-∞	1.59e-12	-∞	2e-12	52.61	0	0	0
Ss_lncRNA_3181	-∞	3.5e-10	-∞	3.19e-10	-2.16	0.00765	41.78	0	0	19.37
Ss_lncRNA_3182	∞	4.3e-07	1	1	∞	0.00382	0	27.34	0	9.55
Ss_lncRNA_3183	-∞	7.29e-10	-1.91	0.02	-∞	8.3e-10	40.28	0	21.07	0
Ss_lncRNA_3184	∞	1.51e-09	∞	0	1	1	0	38.8	91.77	0
Ss_lncRNA_3185	-∞	0.000119	-1.91	0.19	1.39	0.47	16.2	0	8.47	22.53
Ss_lncRNA_3186	-∞	0	-2.55	2.13e-11	1.39	0.00147	178.36	0	69.96	248.04
Ss_lncRNA_3187	∞	1.08e-06	∞	6.98e-10	∞	5.62e-05	0	25.49	40.19	17.81
Ss_lncRNA_3189	-1	1	-3.82	2.25e-09	-4.31	3.79e-10	87.45	87.03	22.87	20.27
Ss_lncRNA_3190	-1	1	-∞	5.62e-16	-4.31	2.56e-08	69.5	69.16	0	16.11
Ss_lncRNA_3192	-∞	0	-3.82	0	-1.73	1.61e-07	264.14	0	69.07	153.05
Ss_lncRNA_3193	-∞	0	-∞	0	-3.24	2.12e-15	182.58	0	0	56.42
Ss_lncRNA_3195	-1.51	0.14	-∞	1.13e-10	-∞	1.42e-10	43.89	29.12	0	0
Ss_lncRNA_3196	-3.01	1.27e-05	-3.82	6.13e-07	-4.31	1.76e-07	61.36	20.35	16.05	14.22
Ss_lncRNA_3197	∞	4.97e-09	∞	1.69e-11	∞	8.67e-05	0	36.38	47.8	16.95
Ss_lncRNA_3206	-∞	1.32e-09	-∞	1.2e-09	-2.16	0.01	39.09	0	0	18.12
Ss_lncRNA_3207	∞	5.18e-13	∞	1.39e-10	∞	2.72e-05	0	55.13	43.46	19.26
Ss_lncRNA_3208	∞	0	∞	4.88e-06	∞	0	0	85.21	22.39	99.22
Ss_lncRNA_3209	-1.51	0.31	-∞	1.95e-06	-2.16	0.05	24.21	16.06	0	11.22
Ss_lncRNA_3211	∞	2.74e-08	∞	8.21e-07	1	1	0	32.91	25.94	0
Ss_lncRNA_3212	∞	2.25e-10	1	1	1	1	0	42.68	0	0
Ss_lncRNA_3213	-∞	1.05e-11	1.57	0.02	-2.16	0.00367	48.95	0	76.81	22.69
Ss_lncRNA_3215	-1.51	0.13	-∞	6.19e-11	-∞	7.79e-11	45.13	29.94	0	0
Ss_lncRNA_3217	-3.01	0.00222	-∞	4.99e-08	-1.44	0.29	31.56	10.47	0	21.94
Ss_lncRNA_3218	-4.52	0	-∞	0	-1.62	0.00015	175.92	38.9	0	108.73
Ss_lncRNA_3219	-∞	4.92e-08	-∞	4.63e-08	-∞	5.6e-08	31.72	0	0	0
Ss_lncRNA_3220	∞	1.31e-11	1	1	∞	8.67e-05	0	48.5	0	16.95
Ss_lncRNA_3222	∞	0.000123	1	1	∞	5.26e-06	0	16.13	0	22.54
Ss_lncRNA_3223	-∞	0	-∞	0	-∞	0	84.02	0	0	0
Ss_lncRNA_3224	-3.01	0	-∞	0	-4.31	0	293.07	97.22	0	67.93
Ss_lncRNA_3226	-1.51	0.26	-∞	3.16e-07	-2.16	0.03	27.85	18.48	0	12.91
Ss_lncRNA_3230	1	1	1	1	∞	9.94e-05	0	0	0	16.67
Ss_lncRNA_3232	-3.01	2.83e-08	-1.91	0.000258	-4.31	3.29e-11	97.9	32.48	51.2	22.69
Ss_lncRNA_3235	2.65	7.68e-07	2.09	0.000465	-∞	1.13e-08	34.97	92.79	73.15	0
Ss_lncRNA_3237	-4.02	0	-5.1	0	-2.47	0	457.22	113.75	89.67	185.45
Ss_lncRNA_3238	-1.51	0.00396	-2.87	1.17e-10	-6.47	0	139.29	92.41	48.57	21.52
Ss_lncRNA_3240	-1	1	-1.27	0.09	-4.31	1.43e-15	141.62	140.94	111.11	32.82
Ss_lncRNA_3242	1.99	0.000804	-∞	1.89e-09	-2.16	0.01	38.17	75.96	0	17.69
Ss_lncRNA_3244	-4.52	0	-∞	0	-3.24	1.43e-15	184.57	40.82	0	57.04
Ss_lncRNA_3245	-∞	1.53e-10	2.09	8.52e-05	1.85	0.00169	43.47	0	90.94	80.6
Ss_lncRNA_3248	-2.51	2.31e-07	-∞	0	-5.39	2.27e-14	110.27	43.9	0	20.45
Ss_lncRNA_3249	-∞	0	-∞	0	-∞	0	84.65	0	0	0
Ss_lncRNA_3251	-∞	2.22e-05	1.05	1	-1.08	1	19.48	0	20.38	18.06
Ss_lncRNA_3252	-7.54	0	-∞	0	-2.7	1.88e-09	133.72	17.74	0	49.59
Ss_lncRNA_3253	-3.01	0.0043	-∞	3.18e-07	-1.44	0.33	27.83	9.23	0	19.35
Ss_lncRNA_3254	-1.51	0.09	-∞	8.04e-13	-2.16	0.00219	54	35.83	0	25.03
Ss_lncRNA_3256	-∞	1.76e-12	-∞	1.59e-12	-∞	2e-12	52.61	0	0	0
Ss_lncRNA_3257	∞	0	1	1	∞	2.98e-12	0	111.21	0	51.8
Ss_lncRNA_3259	-∞	0	-∞	0	-∞	0	84.97	0	0	0
Ss_lncRNA_3260	-1.51	0.08	-∞	4.4e-14	-2.16	0.0012	59.89	39.73	0	27.76
Ss_lncRNA_3262	∞	6.42e-07	1	1	∞	3.97e-09	0	26.54	0	37.08
Ss_lncRNA_3265	∞	5.79e-06	∞	6.02e-05	∞	4.24e-11	0	22.13	17.45	46.39
Ss_lncRNA_3266	-5.02	0	-9.56	0	-7.19	0	147.85	29.43	15.47	20.56
Ss_lncRNA_3269	-2.26	9.01e-11	-5.74	0	-4.31	0	206.59	91.37	36.02	47.88
Ss_lncRNA_3270	-∞	1.28e-15	-∞	1.1e-15	-2.16	0.000574	67.22	0	0	31.16
Ss_lncRNA_3271	∞	3.29e-11	∞	3.76e-05	∞	0.000121	0	46.61	18.37	16.28
Ss_lncRNA_3272	-∞	0	-9.56	0	-2.16	2.17e-07	147.37	0	15.42	68.31
Ss_lncRNA_3274	1	1	1	1	∞	0.00521	0	0	0	8.95
Ss_lncRNA_3276	-4.52	5.94e-09	-2.87	3.97e-06	-1.62	0.02	72.48	16.03	25.27	44.8
Ss_lncRNA_3277	1.11	0.95	-5.74	8.42e-06	-3.24	0.000526	36.71	40.6	6.4	11.35
Ss_lncRNA_3279	-1.51	0.03	-∞	0	-2.16	0.000132	81.96	54.37	0	37.99
Ss_lncRNA_3281	-2.26	0.02	-5.74	3.64e-05	-1.62	0.14	31.76	14.05	5.54	19.63
Ss_lncRNA_3282	1	1	∞	3.87e-05	∞	3.86e-08	0	0	18.32	32.47
Ss_lncRNA_3285	1.33	0.21	-∞	6.27e-12	-∞	7.86e-12	49.82	66.1	0	0
Ss_lncRNA_3286	∞	9.59e-14	1	1	1	1	0	58.59	0	0
Ss_lncRNA_3289	∞	5.43e-06	∞	8.64e-09	∞	3.71e-11	0	22.26	35.1	46.67
Ss_lncRNA_3290	-3.52	0	-13.38	0	-1.89	2.3e-10	296.85	84.4	22.18	157.26
Ss_lncRNA_3292	∞	8.72e-09	1	1	∞	1.05e-11	0	35.23	0	49.24
Ss_lncRNA_3297	-2.26	2.81e-05	-5.74	3.18e-12	-1.62	0.0088	88.19	39.01	15.37	54.51
Ss_lncRNA_3298	-7.54	0	-2.39	7.43e-11	-1.54	0.00038	187.65	24.9	78.51	121.78
Ss_lncRNA_3299	1	1	∞	2.59e-06	1	1	0	0	23.65	0
Ss_lncRNA_3300	-∞	4.63e-14	-1.91	0.005	-1.44	0.11	60.05	0	31.41	41.75
Ss_lncRNA_3301	∞	0	∞	5.69e-10	∞	0	0	77.27	40.61	71.99
Ss_lncRNA_3302	1.33	0.18	-∞	3.41e-13	-1.08	1	55.74	73.96	0	51.67
Ss_lncRNA_3303	-3.01	9.16e-07	-7.65	2.83e-12	-2.16	0.000217	76.98	25.54	10.07	35.69
Ss_lncRNA_3304	-∞	2.92e-09	-1.91	0.03	-∞	3.29e-09	37.47	0	19.6	0
Ss_lncRNA_3305	1	1	1	1	∞	8.12e-13	0	0	0	54.46
Ss_lncRNA_3307	1	1	∞	8.28e-09	∞	2.74e-12	0	0	35.19	51.98
Ss_lncRNA_3308	∞	1.12e-05	1	1	1	1	0	20.84	0	0
Ss_lncRNA_3309	-∞	3.12e-15	-∞	2.68e-15	-2.16	0.000683	65.46	0	0	30.34
Ss_lncRNA_3311	-7.54	8.54e-11	-1.19	0.5	-5.39	3.01e-09	67.26	8.92	56.28	12.47
Ss_lncRNA_3313	-1.51	0.12	-∞	1.24e-11	-1.08	1	48.43	32.13	0	44.9
Ss_lncRNA_3314	∞	2.42e-05	∞	4.72e-11	∞	2.07e-08	0	19.31	45.68	33.74
Ss_lncRNA_3319	-∞	6.83e-11	-∞	6.19e-11	-∞	7.79e-11	45.13	0	0	0
Ss_lncRNA_3321	∞	0	∞	1.02e-14	∞	4.51e-13	0	79.68	62.81	55.67
Ss_lncRNA_3322	1	1	1	1	∞	4.23e-05	0	0	0	18.38
Ss_lncRNA_3323	∞	6.96e-12	1	1	1	1	0	49.8	0	0
Ss_lncRNA_3326	-4.52	0	-2.87	2.07e-12	-6.47	0	165.57	36.62	57.73	25.58
Ss_lncRNA_3329	-∞	0	-1.91	9.04e-05	-1.08	0.85	111.47	0	58.3	103.35
Ss_lncRNA_3333	∞	1.69e-12	1	1	∞	4.16e-05	0	52.7	0	18.41
Ss_lncRNA_3334	-∞	8.86e-11	-∞	8.03e-11	-2.16	0.00573	44.59	0	0	20.67
Ss_lncRNA_3335	-4.27	0	-6.5	0	-6.11	0	498.44	116.71	76.67	81.55
Ss_lncRNA_3337	-4.52	8.65e-09	-∞	0	-3.24	1e-06	70.96	15.69	0	21.93
Ss_lncRNA_3338	∞	5.95e-11	1	1	1	1	0	45.41	0	0
Ss_lncRNA_3339	1.33	0.33	-1.91	0.04	-∞	2.15e-08	33.66	44.66	17.6	0
Ss_lncRNA_3344	1	1	∞	1.32e-14	∞	4.24e-07	0	0	62.31	27.61
Ss_lncRNA_3347	1	1	1	1	∞	0	0	0	0	74.03
Ss_lncRNA_3348	∞	7.91e-13	∞	2.26e-07	∞	2.65e-09	0	54.26	28.52	37.91
Ss_lncRNA_3349	-1.51	0.27	-∞	3.97e-07	2.32	0.000324	27.39	18.17	0	63.49
Ss_lncRNA_3350	-∞	0	-∞	0	-1.08	0.92	84.65	0	0	78.48
Ss_lncRNA_3351	1	1	1	1	∞	6.26e-07	0	0	0	26.83
Ss_lncRNA_3352	-2.91	0	-4.62	0	-1.96	9.29e-13	343.15	117.76	74.26	175.52
Ss_lncRNA_3355	-∞	6.83e-11	-1.91	0.02	2.78	2.71e-09	45.13	0	23.6	125.51
Ss_lncRNA_3356	-1.3	0	-4.96	0	-2.44	0	3550.11	2725.42	716.18	1457.59
Ss_lncRNA_3357	-3.01	2.86e-10	-5.74	0	-2.59	1.66e-08	125.8	41.73	21.93	48.6
Ss_lncRNA_3358	1	1	1	1	∞	7.39e-08	0	0	0	31.16
Ss_lncRNA_3359	-4.52	0	-5.74	0	-6.47	0	189.23	41.85	32.99	29.24
Ss_lncRNA_3360	∞	0.000143	∞	0.000783	∞	0.00173	0	15.84	12.49	11.07
Ss_lncRNA_3361	-3.92	0	-24.86	0	-3.51	0	226.22	57.73	9.1	64.53
Ss_lncRNA_3362	-2.51	8.46e-11	-3.19	1.71e-14	-5.39	0	172.42	68.63	54.11	31.97
Ss_lncRNA_3363	-∞	0	-∞	0	-∞	0	89.53	0	0	0
Ss_lncRNA_3364	-∞	2.42e-05	-∞	2.34e-05	-1.08	1	19.31	0	0	17.9
Ss_lncRNA_3366	-1.51	0.00376	-∞	0	-6.47	0	140.74	93.37	0	21.75
Ss_lncRNA_3367	∞	9.19e-06	∞	5.23e-12	∞	0	0	21.22	50.19	74.14
Ss_lncRNA_3368	∞	0	∞	2.82e-08	∞	2.15e-07	0	83	32.71	29
Ss_lncRNA_3372	∞	0	∞	0	∞	8.04e-06	0	93.18	73.45	21.7
Ss_lncRNA_3373	-3.01	1.68e-10	-7.65	0	-8.63	0	129.04	42.81	16.87	14.95
Ss_lncRNA_3374	-∞	5.11e-09	-1.91	0.03	1.39	0.2	36.32	0	19	50.51
Ss_lncRNA_3377	1	1	∞	3.84e-06	1	1	0	0	22.87	0
Ss_lncRNA_3378	1	1	∞	1.9e-07	∞	1.16e-06	0	0	28.87	25.58
Ss_lncRNA_3379	-3.01	8.77e-05	-3.82	7.08e-06	-4.31	2.56e-06	50.1	16.62	13.1	11.61
Ss_lncRNA_3381	-∞	0	-1.91	0.000917	-1.08	0.93	81.59	0	42.67	75.64
Ss_lncRNA_3382	∞	1.45e-06	1	1	1	1	0	24.9	0	0
Ss_lncRNA_3383	∞	1.3e-08	∞	7.03e-13	∞	0	0	34.42	54.27	72.15
Ss_lncRNA_3384	-∞	0	-3.82	8.07e-10	-2.16	4.74e-05	92.29	0	24.13	42.78
Ss_lncRNA_3386	-2.01	2.55e-07	-∞	0	-2.88	1.54e-12	168.36	83.77	0	58.53
Ss_lncRNA_3387	∞	5.34e-05	∞	2.93e-07	∞	1.96e-14	0	17.76	28.01	62.06
Ss_lncRNA_3389	1.66	0.07	1.31	0.46	4.4	3.48e-13	26.21	43.48	34.28	115.44
Ss_lncRNA_3390	-2.26	0	-14.34	0	-4.22	0	449.76	198.93	31.36	106.56
Ss_lncRNA_3391	∞	2.52e-06	1	1	1	1	0	23.79	0	0
Ss_lncRNA_3392	-∞	1.2e-14	-3.82	4.39e-07	-1.44	0.1	62.9	0	16.45	43.74
Ss_lncRNA_3393	1.33	0.43	-∞	1.58e-06	-2.16	0.05	24.64	32.69	0	11.42
Ss_lncRNA_3398	∞	0.000962	∞	2.48e-05	∞	8.39e-05	0	12.18	19.2	17.01
Ss_lncRNA_3400	-3.69	0	-8.69	0	-3.5	0	1274.6	345.7	146.74	364.17
Ss_lncRNA_3401	∞	0.000239	1	1	1	1	0	14.85	0	0
Ss_lncRNA_3402	-∞	5.12e-12	-∞	4.64e-12	-4.31	2.36e-06	50.43	0	0	11.69
Ss_lncRNA_3403	-6.03	1.94e-08	-3.82	1.82e-06	-1.73	0.02	56.33	9.34	14.73	32.64
Ss_lncRNA_3404	∞	3.64e-05	∞	0.000262	∞	0.000662	0	18.51	14.59	12.93
Ss_lncRNA_3405	1	1	∞	1.51e-10	1	1	0	0	43.3	0
Ss_lncRNA_3408	-∞	6.56e-16	-1.91	0.00229	-1.08	0.96	69.93	0	36.57	64.83
Ss_lncRNA_3409	1	1	1	1	∞	7.39e-08	0	0	0	31.16
Ss_lncRNA_3411	∞	5.76e-08	1	1	1	1	0	31.39	0	0
Ss_lncRNA_3412	-∞	2.58e-11	-∞	2.36e-11	-1.08	1	47.11	0	0	43.67
Ss_lncRNA_3415	∞	3.88e-08	1	1	∞	8.33e-11	0	32.2	0	44.99
Ss_lncRNA_3417	-∞	0	-1.91	0.00165	-4.31	8.7e-09	74.07	0	38.74	17.17
Ss_lncRNA_3418	-∞	2.54e-06	-∞	2.42e-06	-2.16	0.05	23.78	0	0	11.02
Ss_lncRNA_3419	-2.26	0	-11.47	0	-2.59	0	325.56	143.99	28.38	125.76
Ss_lncRNA_3420	-1.81	5.48e-09	-5.74	0	-3.24	0	280.89	155.29	48.97	86.8
Ss_lncRNA_3421	-∞	4.41e-13	-1.91	0.0072	-2.16	0.00189	55.46	0	29.01	25.71
Ss_lncRNA_3422	1	1	1	1	∞	0.00858	0	0	0	8
Ss_lncRNA_3423	-∞	4.71e-13	-∞	4.18e-13	-2.16	0.00191	55.33	0	0	25.65
Ss_lncRNA_3424	1.99	0.00457	-∞	2.78e-07	-∞	3.32e-07	28.11	55.95	0	0
Ss_lncRNA_3425	-1.51	0.42	-∞	6.6e-05	-2.16	0.11	17.27	11.46	0	8
Ss_lncRNA_3426	-∞	3.12e-10	-1.91	0.02	3.24	7.63e-12	42.01	0	21.97	136.32
Ss_lncRNA_3429	-10.55	0	-3.35	1.83e-12	-1.37	0.03	138.27	13.1	41.32	100.72
Ss_lncRNA_3431	-∞	0	-5.74	2.58e-10	-3.24	7.29e-07	72.72	0	12.68	22.47
Ss_lncRNA_3432	-4.52	0	-∞	0	-6.47	0	221.49	48.98	0	34.22
Ss_lncRNA_3435	-∞	1.01e-12	-∞	9.12e-13	-∞	1.16e-12	53.74	0	0	0
Ss_lncRNA_3436	1.33	0.08	-3.82	2.89e-09	-4.31	4.98e-10	86.28	114.48	22.56	20
Ss_lncRNA_3438	1	1	1	1	∞	2.19e-05	0	0	0	19.69
Ss_lncRNA_3439	∞	0.00014	∞	1.28e-06	∞	0.0017	0	15.89	25.06	11.1
Ss_lncRNA_3440	∞	0.00136	1	1	1	1	0	11.52	0	0
Ss_lncRNA_3441	-∞	0	-∞	0	-∞	0	120.1	0	0	0
Ss_lncRNA_3442	1	1	1	1	∞	1.71e-05	0	0	0	20.19
Ss_lncRNA_3443	∞	6.5e-09	1	1	∞	6.97e-12	0	35.83	0	50.06
Ss_lncRNA_3444	-1.51	0.08	-1.91	0.00552	-∞	9.76e-14	58.79	39.01	30.75	0
Ss_lncRNA_3445	1	1	∞	0	∞	1.05e-05	0	0	71.67	21.17
Ss_lncRNA_3446	∞	1.03e-08	1	1	1	1	0	34.91	0	0
Ss_lncRNA_3447	19.9	0	24.84	0	25.65	0	362.22	7209.34	8998.61	9290.88
Ss_lncRNA_3448	-∞	4.23e-10	-1.91	0.02	-2.16	0.00796	41.39	0	21.65	19.19
Ss_lncRNA_3450	-∞	0	-∞	0	-∞	0	121.72	0	0	0
Ss_lncRNA_3452	∞	8.65e-07	1	1	∞	4.8e-05	0	25.94	0	18.12
Ss_lncRNA_3453	-1	1	-3.82	1.74e-09	-∞	0	88.65	88.22	23.18	0
Ss_lncRNA_3454	-∞	6.08e-14	-∞	5.32e-14	-∞	6.92e-14	59.49	0	0	0
Ss_lncRNA_3455	-∞	0	-9.56	0	-∞	0	169.82	0	17.76	0
Ss_lncRNA_3456	∞	0.000183	∞	0.000952	∞	0.00206	0	15.37	12.12	10.74
Ss_lncRNA_3457	1	1	∞	0.000659	∞	0.00149	0	0	12.82	11.36
Ss_lncRNA_3458	1	1	∞	2.43e-07	1	1	0	0	28.38	0
Ss_lncRNA_3459	-1.88	1.95e-07	-9.56	0	-5.39	0	201.05	106.71	21.03	37.28
Ss_lncRNA_3461	-2.01	1.26e-06	-∞	0	-2.88	2.89e-11	149.37	74.33	0	51.93
Ss_lncRNA_3462	-4.52	0	-11.47	0	-6.47	0	258.33	57.13	22.52	39.92
Ss_lncRNA_3463	-∞	6.54e-11	-∞	5.94e-11	-∞	7.48e-11	45.22	0	0	0
Ss_lncRNA_3464	∞	9.66e-09	∞	3.56e-07	∞	2.02e-06	0	35.03	27.61	24.47
Ss_lncRNA_3465	∞	0	∞	0	1	1	0	175.76	173.19	0
Ss_lncRNA_3466	-8.04	0	-5.1	0	-2.88	0	1075.48	133.79	210.93	373.91
Ss_lncRNA_3467	-∞	0	-1.91	0.000479	-4.31	2.13e-10	89.89	0	47.01	20.83
Ss_lncRNA_3468	-∞	2.51e-15	-∞	2.15e-15	-∞	2.8e-15	66.23	0	0	0
Ss_lncRNA_3469	1.33	0.27	-∞	6.46e-10	-2.16	0.00887	40.35	53.55	0	18.71
Ss_lncRNA_3471	∞	2.23e-09	1	1	1	1	0	38.01	0	0
Ss_lncRNA_3472	-1.51	0.08	-∞	4.77e-14	-∞	6.19e-14	59.73	39.63	0	0
Ss_lncRNA_3473	-3.01	0	-7.65	0	-1.44	3.42e-09	682.36	226.35	89.22	474.47
Ss_lncRNA_3474	-1.51	0.31	-∞	2.02e-06	-2.16	0.05	24.13	16.01	0	11.19
Ss_lncRNA_3477	-3.01	1.03e-07	-∞	0	-4.31	2.04e-10	90.07	29.88	0	20.88
Ss_lncRNA_3478	-4.52	0.000202	-2.87	0.00357	-2.16	0.02	30.55	6.76	10.65	14.16
Ss_lncRNA_3479	-3.01	0.000168	-∞	3.44e-11	-2.16	0.0048	46.33	15.37	0	21.48
Ss_lncRNA_3482	-∞	3.12e-14	-1.91	0.00469	-1.08	0.98	60.86	0	31.83	56.42
Ss_lncRNA_3484	-∞	0	-∞	0	-∞	0	97.34	0	0	0
Ss_lncRNA_3485	-∞	2e-09	-∞	1.83e-09	1.85	0.0034	38.23	0	0	70.89
Ss_lncRNA_3486	∞	1.93e-09	∞	9.85e-08	1	1	0	38.31	30.2	0
Ss_lncRNA_3491	1.06	0.83	-∞	0	-1.8	5.97e-06	176.2	187.03	0	98.01
Ss_lncRNA_3494	1	1	∞	0.000241	∞	8.72e-07	0	0	14.76	26.16
Ss_lncRNA_3497	-1.32	0.05	-6.69	0	-1.89	1.27e-05	143.82	109.05	21.49	76.19
Ss_lncRNA_3498	-1.51	0.03	-∞	0	-∞	0	87.73	58.21	0	0
Ss_lncRNA_3499	-∞	0	-2.87	4.88e-06	-6.47	1.3e-10	71.18	0	24.82	11
Ss_lncRNA_3500	-∞	0.000257	-1.91	0.22	-∞	0.00027	14.71	0	7.69	0
Ss_lncRNA_3501	1	1	∞	2.15e-15	1	1	0	0	66.35	0
Ss_lncRNA_3502	∞	4.44e-08	∞	4.89e-12	1	1	0	31.92	50.33	0
Ss_lncRNA_3503	∞	5.17e-06	∞	5.49e-05	1	1	0	22.36	17.63	0
Ss_lncRNA_3504	∞	1.33e-13	1	1	∞	7.62e-10	0	57.9	0	40.46
Ss_lncRNA_3505	-∞	3.99e-12	1.05	1	-2.16	0.003	50.95	0	53.29	23.62
Ss_lncRNA_3506	-6.03	1.17e-13	-7.65	3.2e-15	-∞	0	97.48	16.17	12.75	0
Ss_lncRNA_3507	-3.77	0	-4.78	0	-2.16	1.13e-10	225.63	59.88	47.2	104.59
Ss_lncRNA_3508	-∞	5.87e-12	-∞	5.31e-12	-1.44	0.16	50.15	0	0	34.87
Ss_lncRNA_3509	∞	5.19e-11	1	1	∞	8.13e-15	0	45.69	0	63.84
Ss_lncRNA_3510	1.33	0.24	-1.91	0.02	-∞	1.06e-10	44.5	59.05	23.27	0
Ss_lncRNA_3511	-∞	2.36e-08	-∞	2.21e-08	-2.16	0.02	33.21	0	0	15.4
Ss_lncRNA_3514	-1.51	0.18	-∞	3.95e-09	-1.08	1	36.67	24.33	0	34
Ss_lncRNA_3515	-2.76	0	-∞	0	-2.97	0	358.98	129.91	0	121.02
Ss_lncRNA_3516	-9.04	0	-11.47	0	-6.47	0	116.67	12.9	10.17	18.03
Ss_lncRNA_3517	-7.54	0	-∞	0	-∞	0	145.09	19.25	0	0
Ss_lncRNA_3519	-2.26	0.00138	-5.74	6.83e-08	-1.08	1	53.28	23.56	9.29	49.39
Ss_lncRNA_3520	-1.51	0.51	-∞	0.000518	1.39	0.54	13.28	8.81	0	18.46
Ss_lncRNA_3528	-∞	2.04e-08	-∞	1.9e-08	-2.16	0.02	33.51	0	0	15.53
Ss_lncRNA_3530	-1	1	-1.27	0.39	-4.31	2.77e-06	49.76	49.52	39.04	11.53
Ss_lncRNA_3531	∞	0	1	1	∞	0	0	122.45	0	85.56
Ss_lncRNA_3532	1	1	∞	7.69e-05	∞	0.000228	0	0	16.97	15.04
Ss_lncRNA_3533	-3.77	3.12e-15	-∞	0	-5.39	0	154.02	40.87	0	28.56
Ss_lncRNA_3535	1	1	1	1	∞	6.19e-09	0	0	0	36.18
Ss_lncRNA_3536	1	1	1	1	∞	4.66e-06	0	0	0	22.79
Ss_lncRNA_3537	-∞	6.83e-11	-∞	6.19e-11	-∞	7.79e-11	45.13	0	0	0
Ss_lncRNA_3538	1	1	∞	0	∞	1.43e-07	0	0	100.95	29.82
[truncated: 1,277 more rows]

## Sheet: Liver
	Liver
	T1 vs T0		T2 vs T0		T3 vs T0		T0	T1	T2	T3
lncRNA	fold change	FDR p-value	fold change	FDR p-value	fold change	FDR p-value	RPKM	RPKM	RPKM	RPKM
Ss_lncRNA_1	1	1	∞	0.02	1	1	0	0	6.49	0
Ss_lncRNA_2	∞	3.56e-09	∞	2.16e-13	1	1	0	38.11	58.03	0
Ss_lncRNA_3	-2.26	0.00103	-3.71	3.36e-06	-4.58	3.39e-07	57.57	25.46	15.51	12.57
Ss_lncRNA_4	1.33	0.28	-1.65	0.06	-∞	5.05e-11	47.04	62.42	28.51	0
Ss_lncRNA_5	-∞	6.32e-11	-∞	6.75e-11	-∞	7.02e-11	46.38	0	0	0
Ss_lncRNA_11	1	1	∞	5.91e-09	∞	0.000263	0	0	37.28	15.11
Ss_lncRNA_12	-∞	3.89e-06	-∞	4.5e-06	-∞	4.27e-06	23.61	0	0	0
Ss_lncRNA_13	1	1	1	1	∞	0.000208	0	0	0	15.57
Ss_lncRNA_14	-∞	8.25e-07	-2.47	0.02	-1.53	0.3	26.79	0	10.82	17.54
Ss_lncRNA_15	1	1	∞	0.00219	1	1	0	0	11.03	0
Ss_lncRNA_17	-2.26	4.8e-05	-∞	0	-∞	0	85.79	37.94	0	0
Ss_lncRNA_20	∞	0.000626	1	1	1	1	0	13.4	0	0
Ss_lncRNA_27	∞	8.83e-15	1	1	1	1	0	64.74	0	0
Ss_lncRNA_28	∞	0.01	∞	0.06	∞	0.1	0	7.63	4.65	3.77
Ss_lncRNA_29	2.65	4.66e-08	-∞	2.46e-10	-1.02	1	43.75	116.1	0	42.98
Ss_lncRNA_30	-∞	0.000281	1.21	0.89	-1.53	0.51	14.98	0	18.16	9.81
Ss_lncRNA_33	-∞	0.000333	-2.47	0.1	-∞	0.00033	14.65	0	5.92	0
Ss_lncRNA_37	1	1	∞	0.000459	1	1	0	0	14.22	0
Ss_lncRNA_40	-∞	0.02	-∞	0.02	-∞	0.02	6.44	0	0	0
Ss_lncRNA_42	-∞	0.00192	-1.24	0.96	-∞	0.00186	11.21	0	9.06	0
Ss_lncRNA_44	-2.5	0	-6.14	0	-3.76	0	9577.12	3832.83	1560.64	2550.26
Ss_lncRNA_47	-1	1	-4.95	0	-1.22	0.06	263.83	262.53	53.3	216
Ss_lncRNA_48	-1.76	2.88e-06	-4.33	0	-2.67	2.14e-13	204.17	116.1	47.14	76.42
Ss_lncRNA_49	-2.26	0.00026	-7.42	6.94e-11	-4.58	1.59e-08	70.19	31.04	9.45	15.32
Ss_lncRNA_53	1	1	1	1	∞	0.000266	0	0	0	15.08
Ss_lncRNA_55	1	1	∞	0.000255	1	1	0	0	15.42	0
Ss_lncRNA_56	1	1	∞	0.00048	1	1	0	0	14.12	0
Ss_lncRNA_57	∞	6.54e-08	1	1	1	1	0	32.01	0	0
Ss_lncRNA_60	1	1	1	1	∞	0.00806	0	0	0	8.38
Ss_lncRNA_62	1.33	0.14	-7.42	3.69e-11	-2.29	0.000175	72.12	95.68	9.71	31.49
Ss_lncRNA_63	1	1	∞	1.6e-05	1	1	0	0	21.01	0
Ss_lncRNA_65	1	1	∞	0.00617	1	1	0	0	8.94	0
Ss_lncRNA_67	∞	1.97e-06	∞	6.58e-06	1	1	0	24.98	22.83	0
Ss_lncRNA_70	-∞	1.96e-05	-∞	2.26e-05	-1.53	0.4	20.32	0	0	13.31
Ss_lncRNA_72	-∞	4.91e-12	-4.95	7.35e-07	-3.05	7.68e-05	51.67	0	10.44	16.92
Ss_lncRNA_76	-1.51	0.34	-4.95	0.000498	-∞	1.06e-06	26.52	17.59	5.36	0
Ss_lncRNA_77	-3.01	0.00325	-9.9	8.31e-06	-6.11	5.5e-05	30.44	10.1	3.07	4.98
Ss_lncRNA_78	-6.03	0	-13.2	0	-12.21	0	143.94	23.87	10.91	11.78
Ss_lncRNA_79	1	1	∞	0.00157	∞	3.95e-05	0	0	11.71	18.98
Ss_lncRNA_93	-2.26	3.51e-05	-7.42	1.7e-13	-2.29	2.95e-05	88.68	39.22	11.95	38.72
Ss_lncRNA_95	1	1	1	1	∞	0.000426	0	0	0	14.14
Ss_lncRNA_97	∞	1.91e-08	1	1	1	1	0	34.62	0	0
Ss_lncRNA_99	1	1	∞	0.02	∞	0.00158	0	0	7.11	11.52
Ss_lncRNA_100	1	1	∞	2.77e-06	∞	2.48e-05	0	0	24.61	19.95
Ss_lncRNA_106	∞	0	∞	0.01	1	1	0	74.21	7.53	0
Ss_lncRNA_108	1	1	∞	0.02	1	1	0	0	7.07	0
Ss_lncRNA_110	-2.64	4.33e-08	-4.33	4.52e-13	-3.56	4e-11	117.64	44.6	27.16	33.02
Ss_lncRNA_111	1	1	∞	0.01	∞	0.03	0	0	7.64	6.19
Ss_lncRNA_112	1	1	∞	0.000425	∞	4.96e-06	0	0	14.37	23.3
Ss_lncRNA_113	∞	6.87e-09	1	1	∞	5.92e-05	0	36.74	0	18.14
Ss_lncRNA_114	∞	9.13e-08	1	1	1	1	0	31.32	0	0
Ss_lncRNA_116	∞	1.17e-05	1	1	1	1	0	21.37	0	0
Ss_lncRNA_118	-∞	5.63e-05	-2.47	0.06	-1.53	0.44	18.18	0	7.35	11.91
Ss_lncRNA_119	1.33	0.54	-∞	3.57e-06	-∞	3.41e-06	24.08	31.95	0	0
Ss_lncRNA_120	-∞	4.68e-08	-∞	5.43e-08	-∞	5.24e-08	32.73	0	0	0
Ss_lncRNA_122	1	1	∞	0.02	∞	0.00282	0	0	6.41	10.4
Ss_lncRNA_124	-2.26	0.00169	-∞	2.41e-12	-2.29	0.00142	53.14	23.5	0	23.2
Ss_lncRNA_125	35.68	0	226.15	0	164.76	0	341.41	12180	77209.1	56252.2
Ss_lncRNA_126	-2.26	0	-3.18	0	-13.74	0	372.64	164.8	117.11	27.12
Ss_lncRNA_130	-∞	0	1.11	0.65	-1.22	0.26	119.59	0	132.89	97.91
Ss_lncRNA_133	2.65	1.2e-05	-∞	4.3e-07	-∞	4.1e-07	28.47	75.55	0	0
Ss_lncRNA_134	-∞	1.83e-10	-∞	1.98e-10	-∞	2.02e-10	44.19	0	0	0
Ss_lncRNA_137	-∞	7.31e-08	-4.95	0.000126	-3.05	0.00226	31.78	0	6.42	10.41
Ss_lncRNA_138	-∞	2.2e-06	-∞	2.57e-06	-∞	2.47e-06	24.76	0	0	0
Ss_lncRNA_141	1	1	1	1	∞	2.77e-05	0	0	0	19.72
Ss_lncRNA_142	∞	0.00108	∞	0.00195	∞	5.6e-05	0	12.32	11.26	18.25
Ss_lncRNA_144	2.65	0.000306	-2.47	0.05	-∞	2.66e-05	19.8	52.53	8	0
Ss_lncRNA_149	-1.51	0.67	-4.95	0.03	2.29	0.04	11.08	7.35	2.24	25.4
Ss_lncRNA_150	-1.51	0.000172	-2.62	7.21e-15	-5.5	0	234.15	155.33	89.36	42.6
Ss_lncRNA_151	-∞	4.01e-08	-2.47	0.00826	-∞	4.47e-08	33.06	0	13.36	0
Ss_lncRNA_152	-6.78	5e-08	-1.01	1	-1.06	1	51.45	7.58	50.82	48.68
Ss_lncRNA_154	-∞	8.24e-09	-∞	9.25e-09	-∞	9e-09	36.36	0	0	0
Ss_lncRNA_155	1.77	0.000328	-1.48	0.07	-4.58	2.27e-08	68.72	121.57	46.28	15
Ss_lncRNA_158	1	1	1	1	∞	2.22e-07	0	0	0	29.75
Ss_lncRNA_161	1	1	∞	0.01	∞	0.00109	0	0	7.56	12.25
Ss_lncRNA_163	-∞	0.000435	-∞	0.000483	-1.53	0.53	14.11	0	0	9.24
Ss_lncRNA_164	∞	7.96e-08	∞	3.6e-06	∞	4.71e-06	0	31.61	24.06	23.4
Ss_lncRNA_165	∞	1.22e-08	∞	0.00241	1	1	0	35.54	10.82	0
Ss_lncRNA_166	1	1	1	1	∞	2.99e-06	0	0	0	24.35
Ss_lncRNA_167	-∞	5.56e-09	-∞	6.19e-09	-∞	6.07e-09	37.18	0	0	0
Ss_lncRNA_170	1	1	∞	0.00029	∞	2.71e-06	0	0	15.15	24.56
Ss_lncRNA_171	-∞	0	-7.42	2.41e-14	-∞	0	94.65	0	12.75	0
Ss_lncRNA_176	1.33	0.56	-∞	6.58e-06	-∞	6.22e-06	22.83	30.29	0	0
Ss_lncRNA_177	1	1	∞	0.009	1	1	0	0	8.18	0
Ss_lncRNA_181	-∞	3.66e-06	1.62	0.11	1.31	0.54	23.73	0	38.36	31.09
Ss_lncRNA_182	-∞	0	-2.47	5.98e-05	-1.53	0.04	72.52	0	29.3	47.5
Ss_lncRNA_183	-1.91	0	-5.02	0	-8.34	0	1271.35	665.21	253.24	152.47
Ss_lncRNA_184	-∞	0	-∞	0	-3.05	4.24e-07	83.34	0	0	27.29
Ss_lncRNA_188	∞	8.83e-15	1	1	∞	7.64e-08	0	64.74	0	31.96
Ss_lncRNA_189	-2.24	0	-6.67	0	-7.15	0	2369.49	1059.7	355.01	331.32
Ss_lncRNA_191	∞	1.38e-10	∞	7.72e-07	∞	4.46e-15	0	44.77	27.27	66.3
Ss_lncRNA_193	∞	0.00134	∞	0.1	∞	0.03	0	11.9	3.63	5.88
Ss_lncRNA_195	1	1	1	1	∞	0.000365	0	0	0	14.45
Ss_lncRNA_196	1	1	∞	0.000998	∞	1.94e-05	0	0	12.63	20.47
Ss_lncRNA_197	-∞	0.000106	-2.47	0.07	-1.53	0.46	16.91	0	6.83	11.08
Ss_lncRNA_198	1	1	∞	0.01	1	1	0	0	7.89	0
Ss_lncRNA_199	-∞	0	-4.95	6.19e-09	-3.05	3.7e-06	70.19	0	14.18	22.99
Ss_lncRNA_200	-∞	1.1e-08	-∞	1.24e-08	-∞	1.21e-08	35.76	0	0	0
Ss_lncRNA_203	∞	1.2e-07	1	1	∞	1.04e-10	0	30.77	0	45.57
Ss_lncRNA_204	1	1	∞	6.69e-07	∞	0.000291	0	0	27.58	14.9
Ss_lncRNA_205	1	1	∞	0.01	1	1	0	0	7.85	0
Ss_lncRNA_207	1	1	∞	0.00306	1	1	0	0	10.34	0
Ss_lncRNA_210	1	1	∞	0.05	∞	0.000203	0	0	4.82	15.63
Ss_lncRNA_211	1	1	∞	0.000468	∞	0	0	0	14.18	68.96
Ss_lncRNA_214	∞	2.25e-08	1	1	∞	3.06e-08	0	34.28	0	33.85
Ss_lncRNA_217	-∞	5.6e-07	-2.47	0.02	-1.53	0.29	27.57	0	11.14	18.06
Ss_lncRNA_218	-2.45	0	-16.09	0	-19.85	0	292.68	119.48	18.19	14.75
Ss_lncRNA_219	1	1	∞	0.000644	1	1	0	0	13.53	0
Ss_lncRNA_220	1	1	∞	2.93e-09	1	1	0	0	38.71	0
Ss_lncRNA_222	-3.01	1.14e-12	-2.47	8.43e-10	-∞	0	163.05	54.08	65.88	0
Ss_lncRNA_223	-6.41	0	-3.51	5.2e-15	-3.71	1.16e-15	165.28	25.8	47.14	44.58
Ss_lncRNA_224	1	1	∞	0.00685	1	1	0	0	8.74	0
Ss_lncRNA_227	∞	5.29e-09	∞	0.00186	∞	7.24e-09	0	37.29	11.36	36.82
Ss_lncRNA_228	-∞	1.99e-11	-∞	2.03e-11	-∞	2.14e-11	48.79	0	0	0
Ss_lncRNA_230	-2.91	0	-7.42	0	-5.15	0	466.3	160.4	62.81	90.49
Ss_lncRNA_235	∞	9.22e-07	∞	0.000175	∞	1.23e-06	0	26.55	16.17	26.21
Ss_lncRNA_237	∞	0	1	1	1	1	0	75.71	0	0
Ss_lncRNA_238	-1	1	-9.9	5.02e-10	-2.04	0.00345	57.63	57.35	5.82	28.31
Ss_lncRNA_239	-∞	1.41e-10	-∞	1.53e-10	-∞	1.56e-10	44.72	0	0	0
Ss_lncRNA_242	-1.51	0.31	-4.95	0.00023	-3.05	0.00337	29.5	19.57	5.96	9.66
Ss_lncRNA_243	-1.51	0.0095	-9.9	0	-3.05	9.75e-10	120.14	79.7	12.14	39.34
Ss_lncRNA_245	1	1	∞	0.00173	1	1	0	0	11.5	0
Ss_lncRNA_249	-∞	8.26e-14	1.21	0.45	-1.02	1	60.07	0	72.82	59.02
Ss_lncRNA_253	1	1	∞	0.000352	∞	0.00127	0	0	14.75	11.96
Ss_lncRNA_257	1	1	1	1	∞	3.08e-05	0	0	0	19.49
Ss_lncRNA_258	1	1	1	1	∞	0.00328	0	0	0	10.1
Ss_lncRNA_260	-2.51	2.14e-14	-6.19	0	-2.54	1.09e-14	242.61	96.57	39.21	95.34
Ss_lncRNA_261	1	1	∞	0.01	1	1	0	0	7.98	0
Ss_lncRNA_262	-5.28	0	-5.2	0	-2.79	0	293.85	55.7	56.54	105.4
Ss_lncRNA_265	1	1	∞	3.93e-05	1	1	0	0	19.18	0
Ss_lncRNA_266	∞	7.13e-09	1	1	1	1	0	36.66	0	0
Ss_lncRNA_267	-∞	1.27e-10	-2.47	0.00185	-∞	1.4e-10	44.95	0	18.16	0
Ss_lncRNA_268	-3.01	0.00018	-4.95	2.23e-06	-3.05	0.00016	47.3	15.69	9.56	15.49
Ss_lncRNA_269	-2.26	0.00433	-1.86	0.03	-4.58	7.42e-06	44.8	19.81	24.13	9.78
Ss_lncRNA_270	∞	0	∞	0	∞	0	0	106.84	75.92	70.32
Ss_lncRNA_271	-∞	1.48e-07	-1.65	0.15	-1.02	1	30.35	0	18.39	29.82
Ss_lncRNA_272	1	1	∞	0.00143	1	1	0	0	11.89	0
Ss_lncRNA_273	∞	5.71e-10	∞	0	∞	0	0	41.86	191.24	206.65
Ss_lncRNA_275	∞	2.39e-08	1	1	1	1	0	34.15	0	0
Ss_lncRNA_276	-∞	1.88e-07	-∞	2.23e-07	-∞	2.14e-07	29.83	0	0	0
Ss_lncRNA_277	-∞	1.35e-05	-1.24	0.8	1.31	0.58	21.07	0	17.03	27.6
Ss_lncRNA_279	∞	6.54e-08	∞	3.36e-05	1	1	0	32.01	19.5	0
Ss_lncRNA_281	1	1	1	1	∞	3.87e-05	0	0	0	19.02
Ss_lncRNA_285	1	1	1	1	∞	1.66e-06	0	0	0	25.59
Ss_lncRNA_287	-∞	1.41e-13	-1.24	0.45	-3.05	2.31e-05	58.99	0	47.67	19.32
Ss_lncRNA_292	∞	0	∞	2.21e-06	∞	1.12e-09	0	82.34	25.08	40.65
Ss_lncRNA_294	-∞	0.03	-∞	0.03	-∞	0.03	6.11	0	0	0
Ss_lncRNA_296	-∞	1.12e-06	-1.24	0.74	-∞	1.26e-06	26.15	0	21.13	0
Ss_lncRNA_297	-∞	3.66e-09	-∞	4.06e-09	-∞	4.01e-09	38.04	0	0	0
Ss_lncRNA_299	-∞	1.49e-09	-1.24	0.6	-∞	1.62e-09	39.89	0	32.24	0
Ss_lncRNA_306	-∞	0	-∞	0	-∞	0	168.82	0	0	0
Ss_lncRNA_308	-∞	2.05e-06	-∞	2.4e-06	-∞	2.31e-06	24.91	0	0	0
Ss_lncRNA_309	-∞	0	-∞	0	-∞	0	75.22	0	0	0
Ss_lncRNA_311	-∞	1.45e-08	-∞	1.64e-08	-∞	1.59e-08	35.19	0	0	0
Ss_lncRNA_312	1	1	1	1	∞	4.63e-05	0	0	0	18.65
Ss_lncRNA_313	-∞	0.00021	-∞	0.000239	-∞	0.00021	15.55	0	0	0
Ss_lncRNA_314	-∞	1.66e-06	-∞	1.95e-06	-∞	1.87e-06	25.34	0	0	0
Ss_lncRNA_316	∞	2.72e-07	∞	8.16e-05	∞	3.67e-07	0	29.07	17.71	28.7
Ss_lncRNA_317	-∞	3.86e-09	1.62	0.04	1.31	0.37	37.93	0	61.31	49.69
Ss_lncRNA_326	-∞	4.91e-12	-1.65	0.05	-1.53	0.1	51.67	0	31.32	33.85
Ss_lncRNA_327	1	1	1	1	∞	0.000412	0	0	0	14.21
Ss_lncRNA_331	1	1	∞	0.00169	∞	4.45e-05	0	0	11.55	18.73
Ss_lncRNA_333	1	1	∞	0.00296	1	1	0	0	10.4	0
Ss_lncRNA_334	∞	0	∞	0	∞	0	0	182.03	244.85	97.35
Ss_lncRNA_339	∞	3.78e-11	1	1	1	1	0	47.45	0	0
Ss_lncRNA_340	1	1	∞	0.01	1	1	0	0	7.52	0
Ss_lncRNA_344	1	1	∞	0.00226	1	1	0	0	10.96	0
Ss_lncRNA_345	1	1	1	1	∞	0.000746	0	0	0	13.01
Ss_lncRNA_347	-∞	1.77e-10	-∞	1.91e-10	-∞	1.95e-10	44.27	0	0	0
Ss_lncRNA_349	1	1	∞	0.07	∞	0.02	0	0	4.22	6.83
Ss_lncRNA_350	-∞	4.39e-06	2.02	0.00962	-∞	4.83e-06	23.35	0	47.19	0
Ss_lncRNA_352	-∞	1.09e-06	-1.24	0.74	1.31	0.5	26.2	0	21.17	34.32
Ss_lncRNA_354	-1.13	0.9	-∞	1.18e-12	-∞	1.25e-12	54.61	48.31	0	0
Ss_lncRNA_356	-6.03	7.45e-13	-19.8	0	-4.07	4.51e-10	93.09	15.44	4.7	22.86
Ss_lncRNA_359	-3.01	0.000421	-9.9	1.25e-07	-∞	5.11e-10	42.27	14.02	4.27	0
Ss_lncRNA_360	1	1	∞	0.04	1	1	0	0	5.37	0
Ss_lncRNA_361	6.63	6.69e-15	3.64	4.65e-06	2.62	0.0017	15.7	104.15	57.1	41.13
Ss_lncRNA_362	1	1	∞	3.53e-06	∞	3.02e-05	0	0	24.11	19.54
Ss_lncRNA_364	∞	4.89e-05	∞	0.03	1	1	0	18.47	5.62	0
Ss_lncRNA_368	1	1	∞	0.05	1	1	0	0	4.92	0
Ss_lncRNA_370	-1.51	0.11	-∞	1.13e-12	-∞	1.2e-12	54.69	36.28	0	0
Ss_lncRNA_371	-∞	0.000143	-∞	0.000162	-∞	0.000144	16.33	0	0	0
Ss_lncRNA_374	1	1	∞	0.007	1	1	0	0	8.69	0
Ss_lncRNA_375	-1.51	0.22	-1.65	0.1	-∞	4.82e-09	37.66	24.98	22.83	0
Ss_lncRNA_378	1	1	∞	0.00149	1	1	0	0	11.81	0
Ss_lncRNA_379	1.33	0.4	-4.95	6.85e-05	-∞	2.7e-08	34.09	45.23	6.89	0
Ss_lncRNA_382	1	1	∞	0.000748	1	1	0	0	13.23	0
Ss_lncRNA_383	-∞	1.27e-06	1.21	0.74	-1.53	0.31	25.89	0	31.38	16.96
Ss_lncRNA_385	∞	1.79e-08	1	1	∞	9.54e-05	0	34.76	0	17.16
Ss_lncRNA_386	-4.52	0	-7.42	0	-2.29	5.2e-10	191.15	42.27	25.75	83.46
Ss_lncRNA_388	-∞	1.87e-05	-2.47	0.04	-∞	1.99e-05	20.41	0	8.25	0
Ss_lncRNA_389	-∞	5.49e-05	-∞	6.32e-05	-∞	5.66e-05	18.23	0	0	0
Ss_lncRNA_390	-∞	0	-7.42	0	-9.16	0	152.03	0	20.48	16.6
Ss_lncRNA_391	1	1	∞	0.1	1	1	0	0	3.67	0
Ss_lncRNA_392	-∞	0	-14.85	2.6e-14	-∞	0	76.46	0	5.15	0
Ss_lncRNA_393	1	1	∞	0.02	∞	0.04	0	0	6.65	5.39
Ss_lncRNA_394	1.33	0.55	-∞	6.34e-06	-∞	5.99e-06	22.91	30.39	0	0
Ss_lncRNA_395	∞	0	∞	0	∞	3.77e-10	0	144.88	141.19	42.91
Ss_lncRNA_396	1.33	0.11	-4.95	2.66e-10	-3.05	5.05e-07	82.29	109.18	16.63	26.95
Ss_lncRNA_399	1	1	1	1	∞	0.00151	0	0	0	11.62
Ss_lncRNA_402	∞	0.000309	∞	0.06	1	1	0	14.8	4.51	0
Ss_lncRNA_403	-6.03	5.33e-14	-6.6	1.22e-14	-2.04	7.23e-05	102.14	16.94	15.48	50.18
Ss_lncRNA_404	-∞	1.21e-06	-∞	1.43e-06	-1.53	0.31	25.99	0	0	17.02
Ss_lncRNA_405	-∞	1.16e-11	-∞	1.19e-11	-∞	1.25e-11	49.91	0	0	0
Ss_lncRNA_407	-∞	7.13e-11	-∞	7.61e-11	-∞	7.92e-11	46.13	0	0	0
Ss_lncRNA_408	1	1	∞	0.00238	∞	7.77e-05	0	0	10.85	17.58
Ss_lncRNA_409	∞	8.24e-06	1	1	1	1	0	22.07	0	0
Ss_lncRNA_410	1.33	0.5	-1.24	0.74	-∞	1.12e-06	26.41	35.04	21.34	0
Ss_lncRNA_411	1.33	0.41	-∞	4.45e-08	-∞	4.3e-08	33.14	43.98	0	0
Ss_lncRNA_412	-1.36	0.06	-4.45	1.99e-13	-4.58	1.16e-13	118.48	87.33	26.6	25.87
Ss_lncRNA_413	1.33	0.49	-∞	7.66e-07	-∞	7.26e-07	27.29	36.2	0	0
Ss_lncRNA_414	∞	6.95e-11	1	1	1	1	0	46.19	0	0
Ss_lncRNA_416	∞	2.29e-15	1	1	1	1	0	67.76	0	0
Ss_lncRNA_417	-4.02	0	-13.2	0	-3.05	2.27e-15	198.68	49.43	15.05	65.07
Ss_lncRNA_418	1	1	∞	0.04	1	1	0	0	5.47	0
Ss_lncRNA_421	∞	0	∞	0	∞	0	0	295.79	78.82	73.01
Ss_lncRNA_424	1	1	∞	0.00104	∞	2.04e-05	0	0	12.55	20.35
Ss_lncRNA_426	1	1	∞	1.39e-06	1	1	0	0	26.06	0
Ss_lncRNA_428	1.33	0.51	-∞	1.57e-06	1.31	0.51	25.79	34.21	0	33.78
Ss_lncRNA_429	1	1	∞	0.04	∞	0.00782	0	0	5.2	8.44
Ss_lncRNA_432	∞	6.54e-08	∞	0.00411	∞	0.000186	0	32.01	9.75	15.8
Ss_lncRNA_437	-∞	2.36e-07	-∞	2.79e-07	-1.53	0.27	29.36	0	0	19.23
Ss_lncRNA_438	1	1	∞	0.00434	1	1	0	0	9.64	0
Ss_lncRNA_441	-∞	1.32e-13	-∞	1.26e-13	-∞	1.34e-13	59.12	0	0	0
Ss_lncRNA_442	-∞	2.24e-05	-∞	2.59e-05	-∞	2.37e-05	20.04	0	0	0
Ss_lncRNA_444	-∞	8.14e-06	-2.47	0.03	-∞	8.85e-06	22.1	0	8.93	0
Ss_lncRNA_446	1	1	1	1	∞	1.76e-05	0	0	0	20.67
Ss_lncRNA_448	-2.26	0	-∞	0	-1.83	3.07e-13	430.34	190.32	0	234.89
Ss_lncRNA_450	1.99	0.00189	-4.95	6.55e-05	-1.53	0.22	34.27	68.2	6.92	22.45
Ss_lncRNA_452	-∞	0.000495	-∞	0.000546	-∞	0.00049	13.86	0	0	0
Ss_lncRNA_453	1	1	1	1	∞	0.02	0	0	0	6.63
Ss_lncRNA_454	∞	2.32e-08	∞	0.00293	1	1	0	34.21	10.42	0
Ss_lncRNA_457	-∞	6.25e-07	-∞	7.45e-07	-∞	7.06e-07	27.34	0	0	0
Ss_lncRNA_458	∞	6.03e-08	∞	1.47e-13	∞	0.000178	0	32.19	58.82	15.89
Ss_lncRNA_459	-∞	1.32e-13	-∞	1.26e-13	-∞	1.34e-13	59.12	0	0	0
Ss_lncRNA_462	-∞	0	-1.98	8.68e-06	-1.22	0.22	136.72	0	69.06	111.94
Ss_lncRNA_470	-1.06	1	-2.89	1.13e-12	-10.69	0	172.38	163.36	59.7	16.13
Ss_lncRNA_472	1	1	1	1	∞	0.00217	0	0	0	10.91
Ss_lncRNA_476	1	1	1	1	∞	8.21e-13	0	0	0	55.46
Ss_lncRNA_478	1.66	0.00777	-2.47	0.000734	-6.11	9.42e-08	52.45	86.98	21.19	8.59
Ss_lncRNA_480	∞	0	∞	0	∞	0	0	469.81	496.02	216.47
Ss_lncRNA_483	1	1	∞	0.00233	1	1	0	0	10.89	0
Ss_lncRNA_484	-4.9	0	-4.6	0	-9.92	0	286.29	58.44	62.29	28.85
Ss_lncRNA_485	-4.9	0	-6.43	0	-4.96	0	347.51	70.93	54.01	70.04
Ss_lncRNA_487	-∞	4.86e-06	-∞	5.63e-06	-∞	5.32e-06	23.15	0	0	0
Ss_lncRNA_488	-1.51	0.12	-4.95	6.64e-07	-∞	4.32e-12	52.08	34.55	10.52	0
Ss_lncRNA_493	-∞	2.59e-07	-∞	3.06e-07	-∞	2.94e-07	29.17	0	0	0
Ss_lncRNA_497	-∞	7.24e-05	-2.47	0.06	-1.53	0.45	17.68	0	7.14	11.58
Ss_lncRNA_498	1	1	∞	0.00137	∞	1.43e-06	0	0	11.98	25.89
Ss_lncRNA_501	∞	9.97e-05	1	1	1	1	0	17.04	0	0
Ss_lncRNA_505	1	1	∞	7.13e-06	∞	5.3e-05	0	0	22.67	18.37
Ss_lncRNA_506	-∞	3e-05	-∞	3.45e-05	-∞	3.15e-05	19.44	0	0	0
Ss_lncRNA_507	∞	4.84e-06	∞	0.02	1	1	0	23.16	7.05	0
Ss_lncRNA_508	-∞	1.08e-12	1.21	0.48	-3.05	4.58e-05	54.8	0	66.43	17.95
Ss_lncRNA_512	-3.8	0	-18.31	0	-13.04	0	1054.21	277.22	57.56	80.87
Ss_lncRNA_515	2.65	0.03	-2.47	0.25	-∞	0.0083	8.32	22.09	3.36	0
Ss_lncRNA_516	-∞	0.000107	-∞	0.000123	-∞	0.000109	16.89	0	0	0
Ss_lncRNA_517	-∞	0	-4.95	1.07e-15	-∞	0	130.28	0	26.32	0
Ss_lncRNA_518	-1.83	0	-8.61	0	-2.49	0	1764.76	965.84	205.01	707.98
Ss_lncRNA_520	1	1	∞	0.000655	1	1	0	0	13.5	0
Ss_lncRNA_522	-1.92	0	-4.08	0	-1.9	0	1654.23	863.52	405.44	870.34
Ss_lncRNA_523	-∞	1.4e-09	-∞	1.54e-09	-1.53	0.17	40.02	0	0	26.21
Ss_lncRNA_526	1	1	∞	1.54e-05	∞	6.42e-12	0	0	21.09	51.27
Ss_lncRNA_530	1	1	∞	0.00186	1	1	0	0	11.36	0
Ss_lncRNA_531	∞	7.97e-09	1	1	1	1	0	36.43	0	0
Ss_lncRNA_532	-∞	0	-14.85	0	-9.16	0	202.45	0	13.63	22.1
Ss_lncRNA_533	-∞	1.37e-08	-1.48	0.23	1.09	1	35.31	0	23.78	38.55
Ss_lncRNA_536	-2.64	5.63e-11	-5.77	0	-5.34	0	166.75	63.21	28.88	31.2
Ss_lncRNA_537	3.98	9.24e-08	1.21	0.85	-∞	7.9e-05	17.55	69.84	21.27	0
Ss_lncRNA_538	-∞	0.000134	-∞	0.000153	-∞	0.000135	16.45	0	0	0
Ss_lncRNA_540	-∞	5.85e-09	-∞	6.51e-09	-1.53	0.19	37.08	0	0	24.28
Ss_lncRNA_543	-∞	0	-17.32	0	-10.69	0	181.94	0	10.5	17.02
Ss_lncRNA_545	1	1	1	1	∞	0.000128	0	0	0	16.56
Ss_lncRNA_547	1	1	∞	0.000278	1	1	0	0	15.24	0
Ss_lncRNA_548	1.33	0.55	-2.47	0.03	-∞	6.1e-06	22.87	30.34	9.24	0
Ss_lncRNA_549	1	1	1	1	∞	0.000281	0	0	0	14.98
Ss_lncRNA_551	-4.37	0	-7.18	0	-∞	0	723.64	165.54	100.83	0
Ss_lncRNA_552	∞	6.72e-08	∞	1.82e-13	∞	0.000189	0	31.95	58.39	15.77
Ss_lncRNA_555	-∞	0.00291	-2.47	0.18	-∞	0.00279	10.42	0	4.21	0
Ss_lncRNA_558	-∞	0	-4.95	5.79e-10	-∞	0	79.31	0	16.02	0
Ss_lncRNA_561	∞	1.56e-08	∞	0.0026	1	1	0	35.04	10.67	0
Ss_lncRNA_562	1.33	0.59	-∞	2.09e-05	-∞	1.93e-05	20.48	27.17	0	0
Ss_lncRNA_566	1	1	∞	0.000307	1	1	0	0	15.02	0
Ss_lncRNA_571	-1.13	0.33	3.19	0	5.6	0	262.51	232.19	836.79	1471.01
Ss_lncRNA_574	∞	0	∞	0	∞	0	0	333.72	194.03	104.84
Ss_lncRNA_576	-2.56	0	-11.22	0	-7.99	0	879.34	343.14	78.38	110.11
Ss_lncRNA_577	1	1	∞	1.25e-07	1	1	0	0	31.02	0
Ss_lncRNA_579	1	1	∞	4.58e-05	1	1	0	0	18.87	0
Ss_lncRNA_580	∞	1.1e-06	1	1	1	1	0	26.19	0	0
Ss_lncRNA_581	1.06	1	-6.19	0	1.31	0.05	121.31	128.76	19.61	158.91
Ss_lncRNA_584	-∞	0.000416	-∞	0.000463	-∞	0.000413	14.2	0	0	0
Ss_lncRNA_586	159.21	0	212.95	0	267.89	0	28.41	4523.21	6049.8	7610.62
Ss_lncRNA_588	1.77	0.000873	-7.42	2.11e-09	-4.58	2.05e-07	59.66	105.54	8.04	13.03
Ss_lncRNA_589	1	1	∞	0.07	1	1	0	0	4.2	0
Ss_lncRNA_591	1	1	∞	0.00174	∞	0.00495	0	0	11.49	9.31
Ss_lncRNA_592	∞	1.85e-07	∞	6.42e-05	∞	0.000315	0	29.87	18.19	14.75
Ss_lncRNA_594	1	1	∞	1.15e-06	∞	1.21e-05	0	0	26.45	21.44
Ss_lncRNA_595	-∞	0	1.01	1	-1.53	0.04	75	0	75.77	49.12
Ss_lncRNA_596	-3.52	0	-4.95	0	-1.53	0	1527.05	434.15	308.52	1000.19
Ss_lncRNA_597	1	1	∞	0.02	∞	0.00251	0	0	6.56	10.63
Ss_lncRNA_598	∞	0.00424	∞	0.03	∞	0.0043	0	9.7	5.91	9.58
Ss_lncRNA_600	-∞	5.44e-07	-∞	6.51e-07	-∞	6.15e-07	27.63	0	0	0
Ss_lncRNA_605	-3.01	1.34e-12	-∞	0	-6.11	0	162.04	53.75	0	26.53
Ss_lncRNA_608	1	1	∞	1.91e-06	1	1	0	0	25.38	0
Ss_lncRNA_610	-2.26	0.01	-3.71	0.000264	-∞	8.46e-09	36.49	16.14	9.83	0
Ss_lncRNA_613	1.33	0.42	1.62	0.05	-∞	4.84e-08	32.9	43.65	53.17	0
Ss_lncRNA_615	1	1	∞	0.00114	∞	2.37e-05	0	0	12.36	20.04
Ss_lncRNA_616	1	1	∞	0.0039	1	1	0	0	9.86	0
Ss_lncRNA_618	-∞	3.83e-07	-∞	4.57e-07	-∞	4.33e-07	28.35	0	0	0
Ss_lncRNA_619	-∞	2.1e-09	-∞	2.32e-09	1.31	0.36	39.18	0	0	51.32
Ss_lncRNA_620	-∞	0	-∞	0	-2.29	0.000173	72.25	0	0	31.55
Ss_lncRNA_621	-∞	4.39e-06	-2.47	0.03	-∞	4.83e-06	23.35	0	9.44	0
Ss_lncRNA_628	-1.88	3.09e-05	-∞	0	-1.53	0.00405	134.76	71.52	0	88.26
Ss_lncRNA_629	∞	0	1	1	∞	0.000176	0	129	0	15.92
Ss_lncRNA_630	-∞	0.0001	-∞	0.000115	-∞	0.000102	17.02	0	0	0
Ss_lncRNA_636	1	1	1	1	∞	1.48e-05	0	0	0	21.02
Ss_lncRNA_642	1	1	∞	0.00254	1	1	0	0	10.71	0
Ss_lncRNA_643	1	1	∞	0.00231	1	1	0	0	10.91	0
Ss_lncRNA_644	1	1	1	1	∞	2.31e-09	0	0	0	39.17
Ss_lncRNA_649	1	1	∞	0.00254	1	1	0	0	10.71	0
Ss_lncRNA_651	1	1	∞	0.000385	1	1	0	0	14.57	0
Ss_lncRNA_654	3.98	0	1.62	0.03	-∞	3.23e-09	38.49	153.21	62.21	0
Ss_lncRNA_658	1	1	∞	7.66e-10	1	1	0	0	41.43	0
Ss_lncRNA_659	1	1	∞	0.00419	1	1	0	0	9.71	0
Ss_lncRNA_661	-∞	0	-4.33	0	-2.14	6.31e-08	167.66	0	38.71	78.44
Ss_lncRNA_665	1	1	∞	0	∞	0	0	0	145.08	130.65
Ss_lncRNA_666	-1.51	0.1	-3.3	1.32e-05	-∞	3.07e-13	57.44	38.11	17.41	0
Ss_lncRNA_668	-∞	0.000224	-∞	0.000254	-∞	0.000224	15.42	0	0	0
Ss_lncRNA_671	-∞	3.23e-10	-1.24	0.57	-∞	3.55e-10	43.03	0	34.78	0
Ss_lncRNA_672	-∞	9.52e-14	-2.47	0.000293	-∞	9.81e-14	59.8	0	24.16	0
Ss_lncRNA_673	-1.76	3.24e-05	-8.66	0	-2.14	1.01e-07	162.62	92.47	18.77	76.08
Ss_lncRNA_676	1	1	∞	0.00572	1	1	0	0	9.1	0
Ss_lncRNA_677	-1	1	-4.95	8.51e-14	-1.22	0.28	113.15	112.59	22.86	92.64
Ss_lncRNA_679	1	1	∞	0.06	1	1	0	0	4.64	0
Ss_lncRNA_681	1	1	∞	0.00145	1	1	0	0	11.86	0
Ss_lncRNA_682	1	1	∞	0.00111	1	1	0	0	12.42	0
Ss_lncRNA_686	-∞	0	-1.41	0.03	-2.04	1.24e-05	123.24	0	87.15	60.54
Ss_lncRNA_687	-∞	1.85e-12	-∞	1.84e-12	-1.53	0.1	53.68	0	0	35.16
Ss_lncRNA_688	1	1	∞	1.34e-06	1	1	0	0	26.13	0
Ss_lncRNA_696	∞	6.54e-08	1	1	∞	0.000186	0	32.01	0	15.8
Ss_lncRNA_697	1	1	∞	0.00438	1	1	0	0	9.63	0
Ss_lncRNA_698	-∞	1.31e-07	-∞	1.54e-07	-∞	1.48e-07	30.6	0	0	0
Ss_lncRNA_701	-∞	0.00112	-∞	0.0012	-1.53	0.58	12.24	0	0	8.02
Ss_lncRNA_707	-∞	1.46e-11	-4.95	1.3e-06	-∞	1.57e-11	49.44	0	9.99	0
Ss_lncRNA_708	1	1	∞	0.000301	1	1	0	0	15.07	0
Ss_lncRNA_709	3.98	5.18e-12	-∞	3.47e-07	-∞	3.33e-07	28.91	115.07	0	0
Ss_lncRNA_715	-∞	1.39e-08	-2.47	0.00624	1.96	0.00199	35.28	0	14.26	69.33
Ss_lncRNA_718	1	1	1	1	∞	0.01	0	0	0	7.3
Ss_lncRNA_719	-∞	0	-∞	0	-∞	0	104.17	0	0	0
Ss_lncRNA_720	23.88	0	65.46	0	53.05	0	35.09	838.12	2297.29	1861.88
Ss_lncRNA_723	1	1	∞	0.00719	1	1	0	0	8.64	0
Ss_lncRNA_726	-2.26	0	-6.99	0	-6.11	0	826.8	365.66	118.32	135.38
Ss_lncRNA_727	-7.54	0	-3.09	0	-3.05	0	259.39	34.42	83.85	84.95
Ss_lncRNA_728	-∞	0	-4.95	2.03e-11	-6.11	8.69e-13	92.11	0	18.61	15.08
Ss_lncRNA_729	1	1	∞	0.12	1	1	0	0	3.38	0
Ss_lncRNA_731	-∞	0	-∞	0	-6.87	0	241.08	0	0	35.09
Ss_lncRNA_732	-∞	0	-∞	0	-∞	0	71.72	0	0	0
Ss_lncRNA_733	∞	0	∞	0	∞	0	0	898.81	1710.85	2024.42
Ss_lncRNA_735	-∞	1.96e-06	-2.47	0.02	-∞	2.2e-06	25	0	10.1	0
Ss_lncRNA_737	1	1	∞	0.00309	1	1	0	0	10.32	0
Ss_lncRNA_738	1	1	∞	0.04	1	1	0	0	5.5	0
Ss_lncRNA_739	-3.01	7.5e-08	-3.3	1.58e-08	-6.11	4.11e-13	94.6	31.38	28.67	15.49
Ss_lncRNA_740	1.99	3.45e-09	4.75	0	4.58	0	116.41	231.68	552.71	533.73
Ss_lncRNA_742	∞	3.22e-08	∞	0.00326	∞	0.000129	0	33.53	10.21	16.55
Ss_lncRNA_745	-∞	5.75e-07	-∞	6.88e-07	-1.53	0.29	27.52	0	0	18.02
Ss_lncRNA_747	1	1	1	1	∞	0.00252	0	0	0	10.61
Ss_lncRNA_748	∞	9.22e-06	∞	0.02	1	1	0	21.85	6.65	0
Ss_lncRNA_751	-∞	2.68e-05	-∞	3.09e-05	-∞	2.82e-05	19.68	0	0	0
Ss_lncRNA_753	-∞	1.6e-07	-2.47	0.01	-1.53	0.26	30.17	0	12.19	19.76
Ss_lncRNA_763	1.33	0.8	-∞	0.00175	-∞	0.00162	11.47	15.22	0	0
Ss_lncRNA_764	1	1	1	1	∞	0.01	0	0	0	7.64
Ss_lncRNA_766	1.33	0.32	-1.24	0.58	-∞	5.59e-10	42.07	55.82	34	0
Ss_lncRNA_767	-3.01	2.95e-13	-4.95	0	-1.74	2.6e-05	171.29	56.82	34.61	98.17
Ss_lncRNA_768	2.65	0.00012	4.04	1.01e-09	1.31	0.56	22.28	59.13	90.04	29.19
Ss_lncRNA_769	1	1	1	1	∞	0.000791	0	0	0	12.89
Ss_lncRNA_770	∞	0	∞	0.000348	∞	3.64e-06	0	97.02	14.77	23.95
Ss_lncRNA_771	∞	3.81e-08	∞	2.39e-05	∞	0.000141	0	33.17	20.2	16.37
Ss_lncRNA_773	-1.88	0.00148	-∞	0	-∞	0	81.42	43.21	0	0
Ss_lncRNA_777	-∞	1.5e-07	-∞	1.76e-07	-∞	1.69e-07	30.31	0	0	0
Ss_lncRNA_778	1	1	1	1	∞	0.000116	0	0	0	16.76
Ss_lncRNA_780	-∞	0	-∞	0	-∞	0	78.28	0	0	0
Ss_lncRNA_785	-∞	0	-3.18	0	-6.87	0	309.24	0	97.19	45.01
Ss_lncRNA_787	∞	0	1	1	1	1	0	86.85	0	0
Ss_lncRNA_788	-∞	0	-3.09	0	-3.82	0	231.08	0	74.7	60.54
Ss_lncRNA_791	1.33	0.45	-∞	2.23e-07	-∞	2.14e-07	29.83	39.58	0	0
Ss_lncRNA_794	-1.51	0.04	-∞	0	-1.53	0.03	78.83	52.3	0	51.63
Ss_lncRNA_796	1	1	∞	0.01	1	1	0	0	7.29	0
Ss_lncRNA_799	1	1	∞	0.000835	∞	1.44e-05	0	0	13	21.07
Ss_lncRNA_800	1	1	∞	0.00512	∞	0.000264	0	0	9.32	15.1
Ss_lncRNA_802	1	1	∞	4.91e-08	1	1	0	0	32.94	0
Ss_lncRNA_804	1.33	0.46	-∞	3.06e-07	-1.53	0.27	29.17	38.7	0	19.1
Ss_lncRNA_805	1	1	1	1	∞	4.11e-05	0	0	0	18.89
Ss_lncRNA_807	∞	0	∞	0.000355	∞	3.76e-06	0	96.75	14.73	23.88
Ss_lncRNA_808	1	1	∞	0.00355	1	1	0	0	10.04	0
Ss_lncRNA_810	1	1	∞	2.79e-08	∞	8.97e-13	0	0	34.11	55.29
Ss_lncRNA_815	1	1	1	1	∞	1.92e-06	0	0	0	25.28
Ss_lncRNA_816	∞	1.24e-10	1	1	1	1	0	45	0	0
Ss_lncRNA_820	1.33	0.28	-1.48	0.14	-4.58	4.08e-06	47.27	62.72	31.83	10.32
Ss_lncRNA_821	-∞	2.93e-14	-7.42	9.26e-10	-∞	2.97e-14	62.21	0	8.38	0
Ss_lncRNA_824	-∞	9.88e-15	-∞	9.25e-15	-∞	9.84e-15	64.5	0	0	0
Ss_lncRNA_826	-1.26	0.45	-2.47	0.00031	-7.63	1.85e-09	59.34	47.24	23.98	7.77
Ss_lncRNA_827	1.33	0.24	1.08	1	-4.58	9.94e-07	53.14	70.5	57.26	11.6
Ss_lncRNA_829	1	1	1	1	∞	3.87e-05	0	0	0	19.02
Ss_lncRNA_831	1	1	∞	3.06e-09	∞	6.57e-10	0	0	38.62	41.73
Ss_lncRNA_832	9.18	0	11.82	0	12.83	0	256.1	2350.23	3026.95	3284.97
Ss_lncRNA_833	1	1	∞	0.00195	1	1	0	0	11.26	0
Ss_lncRNA_835	-∞	0	-2.47	1.76e-07	-6.11	0	119.87	0	48.43	19.63
Ss_lncRNA_837	1	1	∞	1.05e-05	∞	7.24e-05	0	0	21.87	17.73
Ss_lncRNA_838	-∞	8.67e-07	2.83	5.23e-06	-1.53	0.3	26.68	0	75.46	17.47
Ss_lncRNA_839	1	1	∞	0.02	∞	1.08e-05	0	0	6.69	21.68
Ss_lncRNA_842	-∞	8.69e-11	-∞	9.29e-11	-∞	9.62e-11	45.73	0	0	0
Ss_lncRNA_844	1.33	0.32	-∞	4.77e-10	-3.05	0.000365	42.41	56.27	0	13.89
Ss_lncRNA_847	-∞	3.09e-05	-2.47	0.05	-∞	3.24e-05	19.39	0	7.83	0
Ss_lncRNA_852	-∞	8.44e-07	-1.24	0.73	-1.53	0.3	26.73	0	21.6	17.51
Ss_lncRNA_853	-∞	0.000179	-2.47	0.08	-1.53	0.49	15.87	0	6.41	10.4
Ss_lncRNA_854	-2.76	4.58e-09	-5.44	0	-5.6	0	125.66	45.47	23.08	22.45
Ss_lncRNA_856	-∞	8.88e-07	-∞	1.06e-06	-∞	1.01e-06	26.62	0	0	0
Ss_lncRNA_858	-∞	5e-07	-2.47	0.02	-∞	5.65e-07	27.81	0	11.24	0
Ss_lncRNA_864	-∞	1e-08	-∞	1.12e-08	-1.53	0.2	35.96	0	0	23.55
Ss_lncRNA_865	-∞	3.02e-06	-∞	3.5e-06	1.96	0.01	24.13	0	0	47.41
Ss_lncRNA_866	∞	1.77e-09	∞	7.38e-14	∞	2.46e-09	0	39.53	60.2	39.03
Ss_lncRNA_870	∞	5.09e-09	∞	0.00184	1	1	0	37.37	11.38	0
Ss_lncRNA_871	∞	3.3e-06	∞	0.000382	∞	1.38e-08	0	23.95	14.59	35.48
Ss_lncRNA_872	-1.13	0.76	-7.42	6.67e-13	-1.53	0.03	84.5	74.74	11.38	55.34
Ss_lncRNA_881	1	1	1	1	∞	1.64e-07	0	0	0	30.38
Ss_lncRNA_882	1	1	1	1	∞	1.21e-05	0	0	0	21.44
Ss_lncRNA_883	1	1	∞	1.26e-13	∞	3.26e-11	0	0	59.15	47.94
Ss_lncRNA_885	-∞	0	-22.27	0	-2.75	5.09e-10	142.49	0	6.4	51.85
Ss_lncRNA_886	∞	0	1	1	1	1	0	108.16	0	0
Ss_lncRNA_892	-∞	3.12e-10	-1.24	0.57	-∞	3.43e-10	43.1	0	34.83	0
Ss_lncRNA_894	-8.29	4.1e-12	-9.07	1.74e-12	-2.8	5.84e-06	75.43	9.1	8.31	26.95
Ss_lncRNA_895	∞	3.66e-12	∞	8.35e-08	∞	0.02	0	52.3	31.85	6.45
Ss_lncRNA_897	∞	6.87e-09	∞	0.00202	1	1	0	36.74	11.19	0
Ss_lncRNA_898	1	1	∞	0.000468	1	1	0	0	14.18	0
Ss_lncRNA_900	13.27	0	37.98	0	41.92	0	32.25	427.87	1224.92	1351.84
Ss_lncRNA_903	-1.06	0.24	-5.11	0	-3.16	0	1369.99	1289.95	267.86	434.18
Ss_lncRNA_905	-∞	1.89e-06	-4.95	0.000729	2.29	0.00086	25.07	0	5.07	57.48
Ss_lncRNA_908	-∞	0.00159	-∞	0.00167	-∞	0.00154	11.57	0	0	0
Ss_lncRNA_910	1	1	∞	0.000956	1	1	0	0	12.72	0
Ss_lncRNA_911	1	1	1	1	∞	1.94e-09	0	0	0	39.53
Ss_lncRNA_914	-∞	2.69e-11	-∞	2.78e-11	-∞	2.92e-11	48.17	0	0	0
Ss_lncRNA_915	-3.77	4.95e-11	-12.37	0	-7.63	0	109.93	29.17	8.88	14.4
Ss_lncRNA_917	-∞	4.68e-08	-1.24	0.67	-∞	5.24e-08	32.73	0	26.45	0
Ss_lncRNA_921	-∞	0	-1.86	0.00169	-1.53	0.03	83.6	0	45.04	54.76
Ss_lncRNA_925	-1.51	0.28	-4.95	0.000123	-∞	8.02e-08	31.86	21.13	6.44	0
Ss_lncRNA_926	-∞	5.18e-11	1.01	1	-1.53	0.13	46.79	0	47.27	30.65
Ss_lncRNA_927	∞	4.49e-15	1	1	1	1	0	65.71	0	0
Ss_lncRNA_932	-∞	2.96e-06	-∞	3.42e-06	-∞	3.27e-06	24.17	0	0	0
Ss_lncRNA_936	∞	1.83e-10	1	1	1	1	0	44.2	0	0
Ss_lncRNA_939	1.33	0.88	-1.24	1	-∞	0.00595	8.96	11.89	7.24	0
Ss_lncRNA_940	-∞	4.86e-06	-∞	5.63e-06	-∞	5.32e-06	23.15	0	0	0
Ss_lncRNA_941	1	1	∞	0.00209	1	1	0	0	11.12	0
Ss_lncRNA_944	1.33	0.76	-∞	0.000927	-1.53	0.56	12.78	16.96	0	8.37
Ss_lncRNA_947	-∞	0.01	-∞	0.01	-∞	0.01	7.37	0	0	0
Ss_lncRNA_948	∞	2.78e-07	∞	0.06	1	1	0	29.02	4.42	0
Ss_lncRNA_949	-1.51	0.18	-∞	4.45e-10	-∞	4.48e-10	42.55	28.22	0	0
Ss_lncRNA_954	-∞	1.63e-06	-∞	1.9e-06	-∞	1.82e-06	25.39	0	0	0
Ss_lncRNA_960	-∞	6.04e-09	-∞	6.74e-09	-4.58	4.84e-05	37.01	0	0	8.08
Ss_lncRNA_961	1	1	∞	0.00221	1	1	0	0	11	0
Ss_lncRNA_962	-3.01	1.54e-07	-2.47	6.61e-06	-6.11	1.52e-12	90.21	29.92	36.45	14.77
Ss_lncRNA_969	-∞	0.000835	-∞	0.000906	-∞	0.000814	12.83	0	0	0
Ss_lncRNA_970	∞	1.13e-13	∞	0.00585	1	1	0	59.43	9.05	0
Ss_lncRNA_975	1	1	1	1	∞	0.000311	0	0	0	14.77
Ss_lncRNA_977	∞	1.12e-06	∞	0.01	1	1	0	26.15	7.96	0
Ss_lncRNA_978	-∞	2.25e-08	-∞	2.57e-08	-∞	2.48e-08	34.27	0	0	0
Ss_lncRNA_980	-10.36	0	-30.93	0	-5.83	0	9302.78	897.65	300.72	1595.29
Ss_lncRNA_981	1	1	1	1	∞	1.24e-05	0	0	0	21.39
Ss_lncRNA_982	-1.88	0.04	-12.37	1.72e-07	-1.27	0.53	38.86	20.62	3.14	30.54
Ss_lncRNA_983	-∞	0	-1.24	0.36	-3.05	1.57e-06	75.43	0	60.96	24.7
Ss_lncRNA_984	-1.51	0.000133	-4.95	0	-3.82	0	241.72	160.35	48.84	63.33
Ss_lncRNA_986	-5.28	0	-1.57	0.00169	-1.53	0.00312	141.79	26.87	90.03	92.87
Ss_lncRNA_987	-3.77	1.16e-08	-6.19	8.52e-12	-3.82	1.03e-08	83.6	22.18	13.51	21.9
Ss_lncRNA_993	1	1	∞	0.00709	1	1	0	0	8.67	0
Ss_lncRNA_994	1	1	1	1	∞	3.49e-05	0	0	0	19.23
Ss_lncRNA_995	1.33	0.54	-∞	3.64e-06	-∞	3.48e-06	24.04	31.89	0	0
Ss_lncRNA_999	∞	1.14e-10	∞	6.88e-07	∞	0.00192	0	45.17	27.52	11.15
Ss_lncRNA_1003	-∞	1.3e-06	-2.47	0.02	-∞	1.47e-06	25.84	0	10.44	0
Ss_lncRNA_1006	-2.01	0.000687	-2.83	3.39e-06	-12.21	5.24e-14	78.36	38.99	27.71	6.42
Ss_lncRNA_1007	1.33	0.5	-1.65	0.19	-∞	9.69e-07	26.7	35.43	16.19	0
Ss_lncRNA_1012	∞	2.44e-06	1	1	1	1	0	24.56	0	0
Ss_lncRNA_1018	∞	1.24e-10	∞	7.23e-07	∞	8.37e-06	0	45	27.41	22.21
Ss_lncRNA_1019	1	1	1	1	∞	0.00013	0	0	0	16.53
Ss_lncRNA_1020	∞	7.81e-06	∞	0.02	∞	0.00212	0	22.18	6.76	10.95
Ss_lncRNA_1024	1.33	0.49	-∞	7.25e-07	-∞	6.88e-07	27.4	36.36	0	0
Ss_lncRNA_1033	1	1	∞	0.00265	1	1	0	0	10.63	0
Ss_lncRNA_1036	-2.26	1.61e-05	-14.85	0	-4.58	2.92e-11	96.04	42.47	6.47	20.97
Ss_lncRNA_1038	-2.01	0.000123	-3.96	2.22e-10	-8.14	2.27e-15	98.55	49.03	24.89	12.1
Ss_lncRNA_1040	1.33	0.78	-∞	0.00128	-∞	0.00117	12.12	16.08	0	0
Ss_lncRNA_1043	-∞	2.69e-11	-1.24	0.53	-∞	2.92e-11	48.17	0	38.93	0
Ss_lncRNA_1048	1	1	∞	0.00549	1	1	0	0	9.18	0
Ss_lncRNA_1049	1	1	∞	0.00554	1	1	0	0	9.16	0
Ss_lncRNA_1050	∞	6.87e-09	∞	1.5e-10	∞	5.92e-05	0	36.74	44.76	18.14
Ss_lncRNA_1051	∞	4.49e-15	∞	0	∞	5.68e-08	0	65.96	80.36	32.56
Ss_lncRNA_1052	-1.32	0.00626	-4.33	0	-3.56	0	269.44	204.27	62.21	75.63
Ss_lncRNA_1054	∞	4.65e-07	∞	0.00767	1	1	0	27.95	8.51	0
Ss_lncRNA_1057	-∞	8.44e-07	-∞	1.01e-06	-∞	9.56e-07	26.73	0	0	0
Ss_lncRNA_1058	-∞	1.18e-06	-2.47	0.02	-∞	1.33e-06	26.04	0	10.52	0
Ss_lncRNA_1060	1.33	0.26	-4.95	1.53e-06	-∞	2.14e-11	48.79	64.74	9.86	0
Ss_lncRNA_1062	7.96	0	8.08	0	5.89	0	20.07	159.76	162.19	118.31
Ss_lncRNA_1064	-9.04	1.1e-12	-1.02	1	1.09	0.92	76.87	8.5	75.06	83.91
Ss_lncRNA_1071	1	1	∞	2.01e-07	1	1	0	0	30.05	0
Ss_lncRNA_1073	-1.24	4.11e-06	-4.08	0	-3.72	0	1120.46	902.57	274.88	301.41
Ss_lncRNA_1079	∞	0	∞	5.96e-08	1	1	0	249.29	32.54	0
Ss_lncRNA_1080	∞	3.5e-06	1	1	∞	4.45e-06	0	23.82	0	23.52
Ss_lncRNA_1084	1.33	0.6	1.62	0.15	-∞	2.24e-05	20.16	26.75	32.59	0
Ss_lncRNA_1085	∞	3.8e-12	∞	0.01	∞	0.000791	0	52.22	7.95	12.89
Ss_lncRNA_1086	-∞	2.49e-09	-1.86	0.04	-4.58	3.11e-05	38.83	0	20.92	8.48
Ss_lncRNA_1087	1.33	0.26	-∞	1.08e-11	-∞	1.13e-11	50.1	66.47	0	0
Ss_lncRNA_1089	-∞	0	-4.95	1.12e-14	-∞	0	120.97	0	24.44	0
Ss_lncRNA_1090	-∞	0	-4.95	1.87e-09	-2.04	0.000755	74.79	0	15.11	36.74
Ss_lncRNA_1096	-4.52	0	-14.85	0	-∞	0	272.5	60.26	18.35	0
Ss_lncRNA_1099	1	1	∞	0.000266	1	1	0	0	15.33	0
Ss_lncRNA_1100	-2.41	5.24e-14	-4.4	0	-2.04	2.54e-10	251.81	104.4	57.23	123.7
Ss_lncRNA_1103	1	1	∞	0.000425	1	1	0	0	14.37	0
Ss_lncRNA_1104	-∞	6.07e-08	-2.47	0.00922	-1.53	0.24	32.17	0	13	21.07
Ss_lncRNA_1105	-2.26	5.61e-05	-∞	0	-∞	0	84.32	37.29	0	0
Ss_lncRNA_1106	-3.16	0	-11.84	0	-6.39	0	675.42	214	57.03	105.64
Ss_lncRNA_1107	∞	0	∞	0	∞	0	0	199.25	279.14	118.03
Ss_lncRNA_1109	-∞	7.03e-06	-2.47	0.03	-∞	7.65e-06	22.4	0	9.05	0
Ss_lncRNA_1110	-∞	2.01e-07	-∞	2.38e-07	-∞	2.27e-07	29.7	0	0	0
Ss_lncRNA_1111	∞	0.000125	∞	0.05	1	1	0	16.59	5.05	0
Ss_lncRNA_1113	1	1	∞	1.73e-06	∞	1.7e-05	0	0	25.59	20.74
Ss_lncRNA_1114	-3.77	1.31e-05	-6.19	2.09e-07	-1.53	0.11	49.53	13.14	8.01	32.44
Ss_lncRNA_1118	2.65	8.87e-06	-2.47	0.01	-∞	2.76e-07	29.3	77.74	11.84	0
Ss_lncRNA_1120	∞	7.67e-12	1	1	1	1	0	50.77	0	0
Ss_lncRNA_1121	7.3	0	2.22	0.000105	-3.05	0.000898	37.08	270.56	82.4	12.14
Ss_lncRNA_1122	1	1	∞	0.00131	∞	0.13	0	0	12.07	3.26
Ss_lncRNA_1123	-∞	0.000167	-∞	0.000189	-∞	0.000169	16.01	0	0	0
Ss_lncRNA_1124	-∞	1.5e-05	-4.95	0.00217	2.29	0.00257	20.85	0	4.21	47.8
Ss_lncRNA_1125	1.33	0.58	-4.95	0.00207	1.96	0.02	21.02	27.89	4.25	41.3
Ss_lncRNA_1128	-∞	1.44e-05	-∞	1.67e-05	-∞	1.55e-05	20.93	0	0	0
Ss_lncRNA_1129	-∞	3.84e-14	-∞	3.67e-14	-∞	3.92e-14	61.62	0	0	0
Ss_lncRNA_1130	-∞	5.49e-06	-∞	6.34e-06	1.96	0.02	22.91	0	0	45.01
Ss_lncRNA_1131	1	1	∞	0.00175	1	1	0	0	11.48	0
Ss_lncRNA_1134	-8.29	0	-4.54	0	-3.36	0	482.87	58.24	106.43	143.76
Ss_lncRNA_1135	∞	0	∞	2.76e-12	∞	3.93e-07	0	115.71	52.86	28.56
Ss_lncRNA_1138	∞	0	∞	0.03	∞	0.00548	0	73.87	5.62	9.12
Ss_lncRNA_1139	-∞	0.000391	-2.47	0.1	-1.53	0.52	14.33	0	5.79	9.39
Ss_lncRNA_1140	-∞	0.05	1.62	0.62	-∞	0.04	5.23	0	8.46	0
Ss_lncRNA_1143	-∞	2.15e-06	-∞	2.51e-06	-∞	2.41e-06	24.81	0	0	0
Ss_lncRNA_1144	-6.78	2.93e-14	-11.14	0	-13.74	0	98.19	14.48	8.82	7.15
Ss_lncRNA_1146	∞	8.04e-13	∞	7.7e-06	∞	7.06e-07	0	55.4	22.5	27.35
Ss_lncRNA_1150	∞	1.94e-07	1	1	1	1	0	29.77	0	0
Ss_lncRNA_1151	-1.88	0.09	-4.12	0.0007	-3.82	0.000965	28.94	15.36	7.02	7.58
Ss_lncRNA_1154	-∞	6.59e-08	-3.3	0.00141	-6.11	3.5e-05	31.99	0	9.7	5.24
Ss_lncRNA_1162	∞	7.97e-09	∞	4.15e-08	1	1	0	36.43	33.29	0
Ss_lncRNA_1163	-2.83	0	-5.3	0	-4.16	0	911.48	322.49	171.88	218.9
Ss_lncRNA_1164	-1.51	0.24	-∞	1.33e-08	-∞	1.29e-08	35.62	23.63	0	0
Ss_lncRNA_1174	1	1	1	1	∞	0.000587	0	0	0	13.5
Ss_lncRNA_1175	∞	0.000999	∞	0.000284	∞	1.34e-07	0	12.47	15.2	30.79
Ss_lncRNA_1186	2.12	1.04e-09	-1.24	0.26	-∞	0	100.65	213.67	81.34	0
Ss_lncRNA_1190	-∞	0	-∞	0	1.31	0.15	74.58	0	0	97.69
Ss_lncRNA_1192	-1.51	0.49	-4.95	0.004	-3.05	0.02	18.51	12.28	3.74	6.06
Ss_lncRNA_1196	1.33	0.31	3.23	9.17e-12	6.55	0	42.82	56.82	138.43	280.48
Ss_lncRNA_1197	∞	2.55e-08	∞	0	∞	2.27e-15	0	34.01	82.87	67.16
Ss_lncRNA_1198	-∞	4.47e-12	-2.47	0.000788	-∞	4.78e-12	51.88	0	20.96	0
Ss_lncRNA_1200	-∞	0.00068	1.21	0.92	2.62	0.00427	13.23	0	16.04	34.66
Ss_lncRNA_1202	-∞	0.000857	-∞	0.000927	-∞	0.000835	12.78	0	0	0
Ss_lncRNA_1203	1	1	1	1	∞	9.05e-08	0	0	0	31.61
Ss_lncRNA_1204	1	1	1	1	∞	1.36e-10	0	0	0	45.01
Ss_lncRNA_1207	-6.78	0	-7.42	0	-1.72	3.4e-06	218.35	32.19	29.41	127.13
Ss_lncRNA_1208	∞	0	∞	0	∞	0	0	213.02	137.86	144.6
Ss_lncRNA_1210	1.33	0.51	-∞	1.57e-06	-∞	1.51e-06	25.79	34.21	0	0
Ss_lncRNA_1211	∞	4.02e-10	∞	1.47e-06	1	1	0	42.58	25.93	0
Ss_lncRNA_1212	-∞	4.84e-10	2.42	2.28e-06	-∞	5.25e-10	42.2	0	102.32	0
Ss_lncRNA_1213	1.33	0.37	-1.24	0.63	-∞	6.07e-09	37.18	49.33	30.05	0
Ss_lncRNA_1214	-∞	0.04	-2.47	0.38	-∞	0.03	5.75	0	2.33	0
Ss_lncRNA_1215	∞	1.15e-05	∞	0.000824	1	1	0	21.39	13.03	0
Ss_lncRNA_1216	∞	5.71e-08	∞	3.09e-05	∞	0.000173	0	32.31	19.68	15.95
Ss_lncRNA_1217	-∞	0.000568	-1.24	0.91	-∞	0.000562	13.59	0	10.98	0
Ss_lncRNA_1218	-∞	2.31e-05	-2.47	0.05	-∞	2.44e-05	19.98	0	8.07	0
Ss_lncRNA_1222	∞	9.21e-09	1	1	1	1	0	36.13	0	0
Ss_lncRNA_1226	-∞	1.45e-07	-1.24	0.7	-1.53	0.26	30.38	0	24.55	19.9
Ss_lncRNA_1228	5.31	0	11.01	0	16.21	0	91.63	486.27	1008.89	1485.32
Ss_lncRNA_1232	∞	6.15e-11	∞	0.000477	1	1	0	46.44	14.14	0
Ss_lncRNA_1233	∞	1.88e-05	1	1	1	1	0	20.4	0	0
Ss_lncRNA_1234	1	1	∞	0.00844	1	1	0	0	8.31	0
Ss_lncRNA_1235	1	1	∞	0.00161	∞	4.56e-09	0	0	11.66	37.79
Ss_lncRNA_1243	-1.96	7.03e-11	-10.72	0	-3.31	0	290.68	148.33	27.11	87.87
Ss_lncRNA_1244	∞	1.23e-05	1	1	∞	0.00268	0	21.26	0	10.5
Ss_lncRNA_1245	1	1	∞	0.01	∞	0.0012	0	0	7.44	12.07
Ss_lncRNA_1246	-∞	0.01	1.62	0.49	-1.53	0.75	7.51	0	12.14	4.92
Ss_lncRNA_1247	-1.51	0.32	-4.95	0.000301	-∞	4.16e-07	28.44	18.87	5.75	0
Ss_lncRNA_1248	1.33	0.55	-∞	5.2e-06	-∞	4.93e-06	23.31	30.93	0	0
Ss_lncRNA_1254	-∞	0.000169	-2.47	0.08	-∞	0.00017	15.99	0	6.46	0
Ss_lncRNA_1257	1	1	∞	7.72e-07	∞	0	0	0	27.27	132.6
Ss_lncRNA_1258	1	1	1	1	∞	2.71e-05	0	0	0	19.76
Ss_lncRNA_1262	-∞	1.66e-11	-2.47	0.0011	-∞	1.79e-11	49.16	0	19.86	0
Ss_lncRNA_1263	-∞	1.18e-06	-∞	1.4e-06	-∞	1.33e-06	26.04	0	0	0
Ss_lncRNA_1266	1	1	∞	0.000859	1	1	0	0	12.94	0
Ss_lncRNA_1267	∞	7.41e-07	∞	0.00884	∞	0.000637	0	27	8.22	13.33
Ss_lncRNA_1268	1.06	1	-6.19	5.2e-15	-7.63	0	108.47	115.14	17.53	14.21
Ss_lncRNA_1269	1.33	0.88	-2.47	0.22	-∞	0.00591	8.97	11.9	3.63	0
Ss_lncRNA_1272	1.33	0.1	-4.95	1.07e-10	-∞	0	85.79	113.82	17.33	0
Ss_lncRNA_1277	1	1	∞	0.00829	1	1	0	0	8.35	0
Ss_lncRNA_1278	-∞	3.41e-05	-∞	3.92e-05	-∞	3.55e-05	19.19	0	0	0
Ss_lncRNA_1282	∞	1.94e-06	∞	6.48e-06	∞	2.53e-06	0	25.02	22.86	24.7
Ss_lncRNA_1284	-∞	0.000148	-∞	0.000168	-1.53	0.48	16.24	0	0	10.64
Ss_lncRNA_1287	-∞	5.06e-08	-∞	5.87e-08	1.96	0.00308	32.57	0	0	64
Ss_lncRNA_1288	-3.77	2.37e-12	-6.19	0	-7.63	0	124.65	33.08	20.15	16.33
Ss_lncRNA_1290	∞	7.4e-09	∞	8.54e-06	∞	1.01e-08	0	36.58	22.28	36.12
Ss_lncRNA_1291	-1.51	0.11	-∞	9.06e-13	-3.05	4.33e-05	55.15	36.58	0	18.06
Ss_lncRNA_1292	1.99	9.61e-05	-∞	3.86e-12	-3.05	7.05e-05	52.19	103.86	0	17.09
Ss_lncRNA_1294	-2.07	7.96e-06	-3.89	1.74e-12	-8.4	0	122.56	59.13	31.52	14.6
Ss_lncRNA_1297	∞	2.67e-10	∞	0.000748	∞	1.21e-05	0	43.43	13.23	21.44
Ss_lncRNA_1298	1	1	∞	0.02	1	1	0	0	6.74	0
Ss_lncRNA_1299	1	1	∞	0.00477	1	1	0	0	9.45	0
Ss_lncRNA_1300	3.98	2.43e-09	-∞	1.09e-05	1.31	0.57	21.8	86.78	0	28.56
Ss_lncRNA_1302	-∞	0	-9.9	0	-∞	0	96.69	0	9.77	0
Ss_lncRNA_1303	∞	4.65e-07	1	1	∞	6.24e-07	0	27.95	0	27.6
Ss_lncRNA_1304	3.98	1.41e-07	1.21	0.86	-∞	9.99e-05	17.07	67.94	20.69	0
Ss_lncRNA_1306	∞	0.00203	1	1	1	1	0	11.11	0	0
Ss_lncRNA_1309	1	1	∞	0	∞	1.34e-05	0	0	78.57	21.23
Ss_lncRNA_1310	1	1	∞	9.48e-07	1	1	0	0	26.85	0
Ss_lncRNA_1311	-∞	1.18e-05	-2.47	0.04	-∞	1.27e-05	21.34	0	8.62	0
Ss_lncRNA_1312	-3.3	0	-7.22	0	-4.11	0	383.14	116.19	53.08	93.21
Ss_lncRNA_1313	∞	1.44e-11	1	1	∞	2.89e-06	0	49.47	0	24.42
Ss_lncRNA_1316	1	1	∞	0.05	∞	0.01	0	0	4.74	7.68
Ss_lncRNA_1317	1.33	0.25	-∞	7.03e-12	-1.53	0.11	50.97	67.63	0	33.39
Ss_lncRNA_1323	∞	7.12e-14	∞	4.54e-08	∞	1.07e-13	0	60.38	33.1	59.62
Ss_lncRNA_1326	∞	6.69e-15	1	1	1	1	0	65.34	0	0
Ss_lncRNA_1327	1.33	0.68	-1.24	0.87	-∞	0.000153	16.2	21.5	13.1	0
Ss_lncRNA_1335	1.33	0.47	-∞	4.3e-07	-∞	4.1e-07	28.47	37.78	0	0
Ss_lncRNA_1337	∞	0	∞	0	∞	3.48e-08	0	68.02	82.87	33.58
Ss_lncRNA_1338	∞	0	∞	0	∞	8.78e-15	0	131.13	71.89	64.74
Ss_lncRNA_1339	7.96	0	6.26	0	5.24	0	57.69	459.28	361.35	302.31
Ss_lncRNA_1340	-1	1	-4.95	0	-3.05	0	440.26	438.1	88.95	144.18
Ss_lncRNA_1341	-∞	1.63e-06	-1.24	0.75	1.31	0.51	25.39	0	20.52	33.26
Ss_lncRNA_1345	1	1	∞	0.00149	1	1	0	0	11.81	0
Ss_lncRNA_1348	1	1	∞	0.00026	1	1	0	0	15.37	0
Ss_lncRNA_1353	1.99	0.00722	-4.95	0.000498	-1.02	1	26.52	52.77	5.36	26.05
Ss_lncRNA_1356	-2.26	0.000108	-7.42	4.99e-12	-2.29	8.94e-05	78.28	34.62	10.54	34.18
Ss_lncRNA_1358	-3.77	0	-∞	0	-3.82	0	179.8	47.71	0	47.11
Ss_lncRNA_1361	-∞	0	-∞	0	-∞	0	100.96	0	0	0
Ss_lncRNA_1363	1.33	0.53	-∞	2.57e-06	-1.53	0.33	24.76	32.86	0	16.22
Ss_lncRNA_1364	-∞	0.000301	-2.47	0.09	-1.53	0.51	14.85	0	6	9.72
Ss_lncRNA_1371	-∞	7.72e-06	-1.24	0.79	1.31	0.56	22.21	0	17.95	29.09
Ss_lncRNA_1372	∞	1.64e-10	∞	8.56e-07	∞	9.62e-06	0	44.42	27.06	21.93
Ss_lncRNA_1375	1	1	∞	2.3e-05	∞	1.66e-11	0	0	20.28	49.31
Ss_lncRNA_1376	∞	2.12e-13	∞	1.09e-06	1	1	0	58.14	26.56	0
Ss_lncRNA_1377	-∞	2.17e-08	-∞	2.46e-08	-∞	2.38e-08	34.36	0	0	0
Ss_lncRNA_1378	-∞	3.51e-07	-∞	4.18e-07	-∞	3.98e-07	28.53	0	0	0
Ss_lncRNA_1379	-1.51	0.17	-4.95	4.67e-06	1.31	0.31	44.42	29.47	8.97	58.19
Ss_lncRNA_1380	-∞	1.06e-06	-1.24	0.74	-∞	1.2e-06	26.25	0	21.21	0
Ss_lncRNA_1382	1	1	∞	0.00114	1	1	0	0	12.36	0
Ss_lncRNA_1383	∞	2.01e-13	1	1	∞	3.6e-07	0	58.24	0	28.75
Ss_lncRNA_1386	-2.26	0.000476	-4.95	2.63e-08	-1.53	0.06	64.6	28.57	13.05	42.31
Ss_lncRNA_1387	-∞	5.71e-06	-∞	6.58e-06	-1.53	0.35	22.83	0	0	14.95
Ss_lncRNA_1392	-∞	8.81e-12	-4.95	1e-06	-∞	9.41e-12	50.48	0	10.2	0
Ss_lncRNA_1396	-∞	9.93e-06	-∞	1.14e-05	-∞	1.08e-05	21.69	0	0	0
Ss_lncRNA_1406	1	1	1	1	∞	0.000266	0	0	0	15.08
Ss_lncRNA_1407	1	1	∞	0.02	∞	1.24e-05	0	0	6.6	21.39
Ss_lncRNA_1415	∞	1.07e-08	∞	1.08e-05	∞	1.45e-08	0	35.83	21.83	35.38
Ss_lncRNA_1418	-∞	4.29e-09	1.21	0.62	-∞	4.71e-09	37.72	0	45.72	0
Ss_lncRNA_1421	-∞	2.93e-07	-4.95	0.000268	-∞	3.33e-07	28.91	0	5.84	0
Ss_lncRNA_1422	-5.28	4.49e-15	-17.32	0	-10.69	0	119.94	22.73	6.92	11.22
Ss_lncRNA_1425	-1.51	0.07	-∞	4.19e-15	-∞	4.46e-15	65.96	43.75	0	0
Ss_lncRNA_1426	-∞	2.28e-12	1.01	1	-∞	2.44e-12	53.25	0	53.79	0
Ss_lncRNA_1427	∞	6.03e-08	∞	0.05	1	1	0	32.19	4.9	0
Ss_lncRNA_1429	1	1	∞	4.25e-06	∞	3.26e-09	0	0	23.73	38.46
Ss_lncRNA_1430	1	1	1	1	∞	0.000288	0	0	0	14.93
Ss_lncRNA_1431	-2.26	5.4e-05	-∞	0	-∞	0	84.68	37.45	0	0
Ss_lncRNA_1432	-2.01	2.94e-11	-19.8	0	-3.05	0	284.56	141.58	14.37	93.19
Ss_lncRNA_1434	1	1	1	1	∞	7.51e-05	0	0	0	17.65
Ss_lncRNA_1438	-∞	2.8e-11	-1.24	0.53	1.96	0.000264	48.08	0	38.85	94.47
Ss_lncRNA_1439	1.33	0.54	-2.47	0.03	-∞	3.48e-06	24.04	31.89	9.71	0
Ss_lncRNA_1441	-∞	0	-4.95	4.95e-10	-1.02	1	79.91	0	16.14	78.51
Ss_lncRNA_1442	-1.51	0.01	-7.42	0	-2.29	1.95e-06	114.3	75.82	15.4	49.91
Ss_lncRNA_1446	5.31	0	5.66	0	6.33	0	71.72	380.64	405.74	454.11
Ss_lncRNA_1451	2.65	0.03	-2.47	0.25	-∞	0.00862	8.25	21.89	3.33	0
Ss_lncRNA_1452	1	1	∞	0.06	∞	0.000359	0	0	4.47	14.48
Ss_lncRNA_1454	1	1	∞	0.00355	∞	5.68e-08	0	0	10.04	32.56
Ss_lncRNA_1455	-∞	0	-∞	0	-∞	0	72.25	0	0	0
Ss_lncRNA_1456	∞	6.38e-09	∞	0.00197	1	1	0	36.89	11.24	0
Ss_lncRNA_1457	∞	2.76e-11	1	1	1	1	0	48.11	0	0
Ss_lncRNA_1459	∞	3.89e-07	∞	1.51e-06	∞	5.25e-07	0	28.32	25.87	27.96
Ss_lncRNA_1460	-2.26	0.000117	-2.47	3.2e-05	-4.58	2.66e-09	77.51	34.28	31.32	16.92
Ss_lncRNA_1461	∞	1.66e-12	∞	1.63e-11	∞	1.01e-06	0	53.91	49.26	26.62
Ss_lncRNA_1462	-∞	5.93e-06	-2.47	0.03	-∞	6.46e-06	22.75	0	9.19	0
Ss_lncRNA_1464	1.99	0.00112	1.62	0.04	-∞	5.63e-09	37.34	74.31	60.35	0
Ss_lncRNA_1465	-∞	1.63e-06	-2.47	0.02	-∞	1.82e-06	25.39	0	10.26	0
Ss_lncRNA_1467	1	1	∞	4.43e-05	∞	1.4e-07	0	0	18.94	30.7
Ss_lncRNA_1468	-3.77	0	-12.37	0	-∞	0	169.58	45	13.7	0
Ss_lncRNA_1470	-10.18	0	-7.42	0	-10.31	0	445.21	43.75	59.97	43.2
Ss_lncRNA_1471	-∞	6.27e-06	-1.24	0.78	1.31	0.55	22.63	0	18.29	29.64
Ss_lncRNA_1473	1.33	0.36	-∞	5.03e-09	-1.53	0.19	37.61	49.9	0	24.63
Ss_lncRNA_1476	1.33	0.33	-4.95	1.16e-05	-1.02	1	40.89	54.25	8.26	40.17
Ss_lncRNA_1477	-2.26	0.00387	-1.86	0.02	-4.58	5.83e-06	45.79	20.25	24.67	10
Ss_lncRNA_1478	1	1	∞	0.000798	∞	4.69e-10	0	0	13.1	42.45
Ss_lncRNA_1483	1	1	∞	0.11	∞	0.04	0	0	3.42	5.55
Ss_lncRNA_1484	1	1	∞	0.000143	∞	8.98e-07	0	0	16.57	26.87
Ss_lncRNA_1485	∞	0	∞	2.77e-06	∞	2.48e-05	0	80.81	24.61	19.95
Ss_lncRNA_1486	5.31	0	5.25	0	6.55	0	27.99	148.52	147.01	183.3
Ss_lncRNA_1487	∞	1.67e-13	1	1	1	1	0	58.63	0	0
Ss_lncRNA_1489	1	1	∞	0.00168	∞	0.0048	0	0	11.57	9.37
Ss_lncRNA_1490	1.66	0.02	-3.3	0.000179	-∞	3.21e-10	43.25	71.72	13.11	0
Ss_lncRNA_1491	1	1	∞	2.18e-07	1	1	0	0	29.88	0
Ss_lncRNA_1492	1.33	0.5	-2.47	0.02	-∞	9.34e-07	26.79	35.54	10.82	0
Ss_lncRNA_1493	∞	2.59e-07	∞	7.93e-05	∞	0.000374	0	29.17	17.77	14.4
Ss_lncRNA_1494	-∞	1.83e-07	-∞	2.16e-07	-∞	2.08e-07	29.9	0	0	0
Ss_lncRNA_1495	1	1	∞	4.43e-05	1	1	0	0	18.94	0
Ss_lncRNA_1499	-∞	2.11e-05	-2.47	0.04	-1.53	0.4	20.16	0	8.15	13.21
Ss_lncRNA_1500	1	1	∞	6.42e-05	∞	0.000315	0	0	18.19	14.75
Ss_lncRNA_1502	-∞	0	-2.47	1.06e-06	-∞	0	105.28	0	42.54	0
Ss_lncRNA_1504	-∞	8.81e-12	4.44	0	3.27	5.04e-14	50.48	0	224.38	165.32
Ss_lncRNA_1507	-∞	0	-3.71	1.73e-11	-∞	0	116.84	0	31.48	0
Ss_lncRNA_1509	4.29	0	6.63	0	7.43	0	1487.9	6380.57	9866.46	11050.6
Ss_lncRNA_1510	-∞	3.12e-10	-2.47	0.00233	-1.02	1	43.1	0	17.42	42.35
Ss_lncRNA_1511	3.58	0	6.65	0	8.45	0	550.33	1971.44	3658.05	4649.86
Ss_lncRNA_1514	-∞	3.41e-07	3.23	3.43e-08	2.62	1.71e-05	28.6	0	92.44	74.92
Ss_lncRNA_1516	∞	3.7e-09	∞	0	∞	5.11e-09	0	38.02	127.38	37.54
Ss_lncRNA_1517	-1.51	0.1	-4.95	2.16e-07	-3.05	3.49e-05	56.45	37.45	11.41	18.49
Ss_lncRNA_1518	1	1	1	1	∞	6.5e-05	0	0	0	17.95
Ss_lncRNA_1523	-2.26	0.02	-1.86	0.07	-4.58	0.000233	30.6	13.53	16.48	6.68
Ss_lncRNA_1524	-∞	3.21e-07	-1.24	0.71	-∞	3.65e-07	28.72	0	23.21	0
Ss_lncRNA_1525	-4.52	1.15e-09	-2.47	1.99e-05	-3.05	5.9e-07	81.36	17.99	32.87	26.64
Ss_lncRNA_1528	∞	0	∞	3.68e-09	∞	1.76e-05	0	83.72	38.25	20.67
Ss_lncRNA_1529	-1.13	0.85	-2.47	0.000156	-∞	7.75e-15	64.87	57.38	26.21	0
Ss_lncRNA_1530	∞	2.16e-10	1	1	1	1	0	43.86	0	0
Ss_lncRNA_1531	-2.26	0.02	-2.47	0.01	-∞	9.5e-08	31.5	13.93	12.73	0
Ss_lncRNA_1534	1	1	∞	9.82e-05	1	1	0	0	17.33	0
Ss_lncRNA_1535	∞	3.57e-11	1	1	1	1	0	47.58	0	0
Ss_lncRNA_1536	-∞	3.81e-05	-1.24	0.83	-∞	3.96e-05	18.97	0	15.33	0
Ss_lncRNA_1539	1	1	∞	0.000255	1	1	0	0	15.42	0
Ss_lncRNA_1540	∞	0	∞	0.00803	∞	0.000545	0	82.93	8.42	13.65
Ss_lncRNA_1543	∞	5.96e-06	∞	0.02	1	1	0	22.73	6.92	0
Ss_lncRNA_1544	-∞	1.5e-12	-4.95	3.91e-07	-∞	1.58e-12	54.13	0	10.94	0
Ss_lncRNA_1545	-4.52	0	-7.42	0	-9.16	0	225.97	49.97	30.44	24.67
Ss_lncRNA_1547	-∞	8.44e-07	-∞	1.01e-06	-∞	9.56e-07	26.73	0	0	0
Ss_lncRNA_1548	-∞	0.000635	1.62	0.28	1.96	0.08	13.37	0	21.6	26.26
Ss_lncRNA_1549	-∞	3.46e-10	-∞	3.76e-10	-∞	3.79e-10	42.89	0	0	0
Ss_lncRNA_1550	1	1	∞	9.69e-05	∞	4.8e-07	0	0	17.36	28.14
Ss_lncRNA_1551	∞	0.00147	∞	0.02	1	1	0	11.72	7.14	0
Ss_lncRNA_1553	-3.01	2.3e-05	-9.9	2.47e-10	-∞	1.08e-13	59.59	19.77	6.02	0
Ss_lncRNA_1554	∞	6.03e-08	1	1	1	1	0	32.19	0	0
Ss_lncRNA_1555	∞	1.27e-08	∞	1.58e-12	∞	0	0	35.47	54.01	105.05
Ss_lncRNA_1556	-3.01	4.2e-06	-9.9	5.92e-12	-1.53	0.05	69.91	23.19	7.06	45.79
Ss_lncRNA_1557	-2.26	0.04	-1.24	0.74	-4.58	0.000652	26.48	11.71	21.4	5.78
Ss_lncRNA_1558	∞	2.63e-08	1	1	1	1	0	33.95	0	0
Ss_lncRNA_1559	-1.38	0.04	-6.81	0	-4.2	2.92e-13	122.77	88.85	18.04	29.24
Ss_lncRNA_1560	-1.66	0.00112	-5.44	0	-4.2	1.93e-13	124.57	75.13	22.88	29.67
Ss_lncRNA_1561	-5.28	6.64e-10	-2.47	4.23e-05	-2.67	1.21e-05	75.25	14.26	30.41	28.16
Ss_lncRNA_1563	1	1	∞	0.00813	1	1	0	0	8.39	0
Ss_lncRNA_1565	-∞	3.81e-06	-∞	4.42e-06	-∞	4.19e-06	23.65	0	0	0
Ss_lncRNA_1566	1	1	∞	0.04	1	1	0	0	5.54	0
Ss_lncRNA_1568	-1.51	0.2	-9.9	2.58e-07	-3.05	0.000529	40.23	26.69	4.06	13.18
Ss_lncRNA_1572	-2.85	0	-7.21	0	-2.6	0	1859.43	653.04	257.81	716.4
Ss_lncRNA_1574	∞	1.93e-14	1	1	1	1	0	63.1	0	0
Ss_lncRNA_1576	-1.88	1.85e-05	-4.12	5.2e-15	-2.54	5.03e-09	142.05	75.39	34.44	55.82
Ss_lncRNA_1577	1.99	0.02	-1.24	0.81	-∞	2.02e-05	20.38	40.56	16.47	0
Ss_lncRNA_1578	1.33	0.46	-∞	2.71e-07	-∞	2.6e-07	29.43	39.05	0	0
Ss_lncRNA_1579	1	1	1	1	∞	4.67e-06	0	0	0	23.42
Ss_lncRNA_1581	-1.51	0.000641	-4.95	0	-1.83	1.26e-06	195.9	129.96	39.58	106.93
Ss_lncRNA_1583	1	1	1	1	∞	3.26e-09	0	0	0	38.46
Ss_lncRNA_1584	∞	8.13e-13	∞	0.000124	∞	0.000539	0	55.37	16.86	13.67
Ss_lncRNA_1585	-∞	1.99e-11	-∞	2.03e-11	-1.53	0.12	48.79	0	0	31.96
Ss_lncRNA_1586	-1.76	0.05	-5.77	1.39e-06	-2.67	0.000852	44.71	25.42	7.74	16.73
Ss_lncRNA_1587	1.33	0.83	-∞	0.00273	-∞	0.00258	10.57	14.02	0	0
Ss_lncRNA_1588	-1.13	0.81	-7.42	3.4e-11	-2.29	0.00017	72.38	64.02	9.75	31.61
Ss_lncRNA_1589	-1.51	0.43	-4.95	0.0019	-3.05	0.01	21.34	14.16	4.31	6.99
Ss_lncRNA_1592	-1.51	0.14	-4.95	1.57e-06	-1.53	0.12	48.7	32.31	9.84	31.9
Ss_lncRNA_1595	-2.89	0	-4.74	0	-3.19	0	502.3	173.85	105.9	157.35
Ss_lncRNA_1598	-∞	9.88e-15	1.62	0.00505	-∞	9.84e-15	64.34	0	103.99	0
Ss_lncRNA_1599	-1.88	0.01	-1.77	0.02	-7.63	1.03e-08	54.06	28.69	30.58	7.08
Ss_lncRNA_1601	-∞	0	-4.95	5.79e-10	-∞	0	79.31	0	16.02	0
Ss_lncRNA_1602	-1	1	-3.3	7.21e-15	-6.11	0	174.42	173.57	52.86	28.56
Ss_lncRNA_1604	1	1	∞	1.85e-08	1	1	0	0	34.95	0
Ss_lncRNA_1605	-∞	9.03e-11	-∞	9.66e-11	-∞	9.96e-11	45.65	0	0	0
Ss_lncRNA_1606	1	1	∞	3.09e-05	∞	0.000173	0	0	19.68	15.95
Ss_lncRNA_1607	-4.52	2.04e-13	-2.12	8.67e-06	-9.16	0	117.19	25.91	55.25	12.79
Ss_lncRNA_1608	-4.52	0	-3.09	0	-2.69	0	935.3	206.82	302.34	347.14
Ss_lncRNA_1609	1	1	1	1	∞	9.35e-06	0	0	0	21.99
Ss_lncRNA_1610	1	1	∞	0.00372	∞	0.000159	0	0	9.95	16.13
Ss_lncRNA_1612	-1.51	0.38	-∞	3e-06	-1.53	0.33	24.44	16.21	0	16.01
Ss_lncRNA_1614	∞	1.98e-09	∞	0	∞	0	0	39.31	83.8	77.62
Ss_lncRNA_1615	1	1	∞	0.00211	∞	6.38e-05	0	0	11.1	17.99
Ss_lncRNA_1616	-1.13	0.87	-7.42	1.39e-09	-∞	5.54e-14	60.95	53.91	8.21	0
Ss_lncRNA_1618	∞	6.82e-07	∞	0.000145	∞	0.000612	0	27.17	16.55	13.41
Ss_lncRNA_1619	-∞	1.32e-09	-∞	1.45e-09	-∞	1.44e-09	40.14	0	0	0
Ss_lncRNA_1620	1	1	∞	7.85e-07	∞	0	0	0	27.23	132.43
Ss_lncRNA_1621	6.63	7.69e-14	5.66	4.47e-11	3.93	1.97e-06	14.49	96.11	81.95	56.93
Ss_lncRNA_1622	∞	0	∞	0	∞	6.38e-05	0	72.86	77.67	17.99
Ss_lncRNA_1623	-∞	7.49e-09	-∞	8.38e-09	-1.02	1	36.56	0	0	35.92
Ss_lncRNA_1627	1.33	0.15	-9.9	9.43e-12	-3.05	4.76e-06	68.63	91.06	6.93	22.48
Ss_lncRNA_1628	-4.52	0.000391	-7.42	4.24e-05	-1.31	0.57	28.84	6.38	3.88	22.04
Ss_lncRNA_1630	∞	0.000196	∞	0.05	1	1	0	15.69	4.78	0
Ss_lncRNA_1631	∞	4.6e-13	∞	0.0073	1	1	0	56.54	8.61	0
Ss_lncRNA_1632	-1.21	0.3	-6.6	0	-6.11	0	126.21	104.65	19.12	20.67
Ss_lncRNA_1634	-5.28	1.35e-10	-1.08	0.94	-1.78	0.00346	81.16	15.38	74.96	45.57
Ss_lncRNA_1635	-3.15	0	-4.38	0	-3.05	0	746.31	236.78	170.45	244.41
Ss_lncRNA_1636	-∞	2.91e-10	-4.95	6.34e-06	-3.05	0.000316	43.25	0	8.74	14.16
Ss_lncRNA_1638	1.33	0.62	-∞	3.86e-05	-∞	3.51e-05	19.22	25.5	0	0
Ss_lncRNA_1639	1	1	∞	0.00169	1	1	0	0	11.55	0
Ss_lncRNA_1641	∞	0	∞	8.23e-15	∞	2.17e-07	0	90.54	64.34	29.8
Ss_lncRNA_1642	-2.07	1.13e-05	-13.61	0	-16.79	0	118.64	57.24	8.72	7.06
Ss_lncRNA_1645	1.33	0.47	1.21	0.71	4.58	4.46e-15	28.78	38.19	34.89	131.97
Ss_lncRNA_1647	-1.62	0.01	-5.3	8.53e-11	-11.45	1.63e-14	82.86	51.3	15.63	7.24
Ss_lncRNA_1649	-1.13	0.86	-7.42	8.98e-10	-2.29	0.000514	62.3	55.11	8.39	27.21
Ss_lncRNA_1650	-2.26	6.92e-05	-1.86	0.00183	-∞	0	82.38	36.43	44.38	0
Ss_lncRNA_1651	-2.64	3.41e-08	-5.77	1.07e-15	-3.56	2.78e-11	119.48	45.29	20.69	33.54
Ss_lncRNA_1654	∞	0	∞	6.94e-11	∞	4.37e-05	0	76.05	46.32	18.77
Ss_lncRNA_1655	-1.13	1	-7.42	5.63e-05	1.31	0.48	27.99	24.75	3.77	36.66
Ss_lncRNA_1656	1	1	1	1	∞	5.6e-05	0	0	0	18.25
Ss_lncRNA_1657	∞	3.42e-09	1	1	1	1	0	38.19	0	0
Ss_lncRNA_1658	-4.52	1.72e-09	-2.97	1.27e-06	-9.16	3.77e-13	79.71	17.63	26.84	8.7
Ss_lncRNA_1659	∞	7.13e-09	∞	1.57e-10	∞	0	0	36.66	44.66	126.69
Ss_lncRNA_1662	-3.23	0	-4.12	0	-2.86	0	570.67	176.67	138.36	199.35
Ss_lncRNA_1666	1	1	∞	5.77e-08	1	1	0	0	32.6	0
Ss_lncRNA_1667	-1.63	6.91e-05	-4.6	0	-2.84	1.38e-13	190.65	116.74	41.48	67.24
Ss_lncRNA_1669	-2.26	0.00555	-3.71	7.34e-05	-∞	4.33e-10	42.61	18.85	11.48	0
Ss_lncRNA_1671	∞	5.76e-07	1	1	1	1	0	27.51	0	0
Ss_lncRNA_1672	1	1	1	1	∞	0.000152	0	0	0	16.22
Ss_lncRNA_1674	1.33	0.44	-∞	1.12e-07	-3.05	0.00248	31.25	41.46	0	10.23
Ss_lncRNA_1676	-∞	1.93e-05	-∞	2.22e-05	-1.53	0.4	20.35	0	0	13.33
Ss_lncRNA_1677	1.33	0.52	-2.47	0.02	-∞	2.36e-06	24.86	32.98	10.04	0
Ss_lncRNA_1683	-∞	0	-3.3	2.59e-07	-∞	0	79.19	0	24	0
Ss_lncRNA_1684	1	1	1	1	∞	0.000273	0	0	0	15.03
Ss_lncRNA_1686	1	1	∞	0.000559	∞	0	0	0	13.81	89.55
Ss_lncRNA_1687	∞	0	∞	9.8e-11	∞	5e-05	0	74.9	45.62	18.49
Ss_lncRNA_1689	1	1	∞	0.00751	1	1	0	0	8.55	0
Ss_lncRNA_1690	-∞	0	-∞	0	-4.58	2.97e-10	86.54	0	0	18.89
Ss_lncRNA_1691	-∞	1.26e-05	-∞	1.46e-05	-1.53	0.38	21.2	0	0	13.89
Ss_lncRNA_1692	-∞	3.73e-06	-2.47	0.03	-∞	4.11e-06	23.69	0	9.57	0
Ss_lncRNA_1693	1	1	∞	0.00411	∞	0.000186	0	0	9.75	15.8
Ss_lncRNA_1694	-∞	0	-4.95	3.64e-11	-1.02	1	89.9	0	18.16	88.32
Ss_lncRNA_1695	1	1	∞	6.31e-10	∞	0.000106	0	0	41.84	16.96
Ss_lncRNA_1699	-∞	1.4e-07	-2.47	0.01	-∞	1.58e-07	30.45	0	12.31	0
Ss_lncRNA_1700	-∞	4.84e-10	-4.95	8.25e-06	-∞	5.25e-10	42.2	0	8.53	0
Ss_lncRNA_1702	1	1	1	1	∞	0.00837	0	0	0	8.31
Ss_lncRNA_1703	∞	0	∞	0	∞	1.23e-05	0	173.49	118.89	21.41
Ss_lncRNA_1704	1.33	0.66	1.01	1	4.91	1.48e-10	17.32	22.97	17.49	85.06
Ss_lncRNA_1705	1	1	∞	0.06	1	1	0	0	4.46	0
Ss_lncRNA_1707	1	1	∞	0.00059	∞	8.37e-06	0	0	13.7	22.21
Ss_lncRNA_1708	-∞	0	-∞	0	-∞	0	95.11	0	0	0
Ss_lncRNA_1712	-1	1	-9.9	8.37e-10	-2.04	0.00392	56.21	55.93	5.68	27.61
Ss_lncRNA_1713	1	1	∞	0.04	1	1	0	0	5.5	0
Ss_lncRNA_1714	2.65	3.23e-05	-1.24	0.74	-∞	1.51e-06	25.79	68.43	20.84	0
Ss_lncRNA_1716	-∞	1.59e-06	-∞	1.86e-06	-4.58	0.000845	25.44	0	0	5.55
Ss_lncRNA_1717	1	1	1	1	∞	2.53e-06	0	0	0	24.7
Ss_lncRNA_1718	1	1	∞	0.000159	1	1	0	0	16.37	0
Ss_lncRNA_1719	-1.13	0.92	-1.86	0.02	-4.58	1.88e-06	50.48	44.65	27.2	11.02
Ss_lncRNA_1721	1	1	1	1	∞	0.000122	0	0	0	16.66
Ss_lncRNA_1722	1.33	0.83	-2.47	0.17	-∞	0.00243	10.69	14.18	4.32	0
Ss_lncRNA_1724	-∞	2.71e-10	-1.24	0.57	1.31	0.32	43.39	0	35.07	56.84
Ss_lncRNA_1725	-∞	0.04	-2.47	0.39	1.96	0.33	5.57	0	2.25	10.95
Ss_lncRNA_1726	-∞	0.00319	-∞	0.00321	-∞	0.00305	10.25	0	0	0
Ss_lncRNA_1729	-3.01	4.26e-07	-4.95	1.77e-10	-3.05	3.91e-07	83.87	27.82	16.94	27.47
Ss_lncRNA_1730	-∞	5.67e-08	-∞	6.59e-08	-∞	6.37e-08	32.33	0	0	0
Ss_lncRNA_1731	1	1	∞	0.00334	1	1	0	0	10.16	0
Ss_lncRNA_1732	-1.26	0.02	-4.12	0	-2.86	0	296.06	235.68	71.78	103.42
Ss_lncRNA_1733	-3.92	0	-4.29	0	-9.92	0	498.92	127.3	116.31	50.27
Ss_lncRNA_1736	1	1	∞	9.82e-05	1	1	0	0	17.33	0
Ss_lncRNA_1743	1.33	0.07	-4.12	1.35e-10	-1.91	0.00036	97.37	129.19	23.61	51.02
Ss_lncRNA_1746	-∞	0	-∞	0	-5.6	0	331.14	0	0	59.15
Ss_lncRNA_1747	1	1	∞	6.14e-05	1	1	0	0	18.29	0
Ss_lncRNA_1748	1	1	∞	1.82e-12	1	1	0	0	53.71	0
Ss_lncRNA_1749	7.39	0	4.04	1.07e-13	1.59	0.07	32.42	239.65	131	51.57
Ss_lncRNA_1750	-∞	2.81e-10	-1.65	0.07	-3.05	0.000313	43.32	0	26.26	14.19
Ss_lncRNA_1754	-3.01	3.98e-09	-6.6	0	-12.21	0	112.91	37.45	17.11	9.24
Ss_lncRNA_1755	-1	1	-3.3	0.01	-6.11	0.000946	20.85	20.75	6.32	3.41
Ss_lncRNA_1756	1	1	∞	1.63e-07	1	1	0	0	30.48	0
Ss_lncRNA_1757	2.65	1.72e-08	-2.47	0.00152	-∞	6.47e-11	46.54	123.51	18.81	0
Ss_lncRNA_1758	2.99	0	-4.95	3.34e-12	1.47	0.00587	99.06	295.72	20.01	145.98
Ss_lncRNA_1759	1	1	∞	0.00833	1	1	0	0	8.34	0
Ss_lncRNA_1760	-∞	4.13e-05	-2.47	0.05	1.31	0.62	18.8	0	7.6	24.63
Ss_lncRNA_1762	-∞	0.000166	-1.24	0.87	-∞	0.000167	16.03	0	12.95	0
Ss_lncRNA_1763	∞	1.04e-06	1	1	1	1	0	26.31	0	0
Ss_lncRNA_1765	-3.17	0	-2.6	0	-4.01	0	533.14	168.42	205.17	133.03
Ss_lncRNA_1767	1	1	∞	0.13	1	1	0	0	3.2	0
Ss_lncRNA_1769	1.33	0.34	-1.24	0.6	-∞	2.05e-09	39.42	52.3	31.85	0
Ss_lncRNA_1770	-∞	5.99e-12	-2.47	0.000846	-3.05	8.21e-05	51.27	0	20.72	16.79
Ss_lncRNA_1771	4.64	0	4.04	1.26e-13	3.27	2.45e-09	32.25	149.76	130.31	105.61
Ss_lncRNA_1773	1	1	∞	9.17e-08	1	1	0	0	31.66	0
Ss_lncRNA_1775	1.33	0.85	-∞	0.00367	-1.53	0.65	9.97	13.23	0	6.53
Ss_lncRNA_1778	∞	3.28e-08	∞	0.00328	1	1	0	33.49	10.2	0
Ss_lncRNA_1780	1	1	∞	0.00171	1	1	0	0	11.53	0
Ss_lncRNA_1781	11.61	0	7.27	0	3.77	2.14e-14	39.15	454.51	284.76	147.45
Ss_lncRNA_1782	-1.13	0.14	-4.05	0	-2.29	0	475.37	420.47	117.38	207.57
Ss_lncRNA_1783	∞	0.000662	∞	0.08	∞	0.02	0	13.28	4.05	6.56
Ss_lncRNA_1784	1.33	0.03	-∞	0	-1.78	0.000109	137.13	181.94	0	76.99
Ss_lncRNA_1786	-6.03	0	-2.2	9.33e-09	-4.07	0	177.67	29.47	80.77	43.64
Ss_lncRNA_1787	∞	2.06e-09	1	1	1	1	0	39.22	0	0
Ss_lncRNA_1788	-1	1	-2.83	4.58e-10	-6.11	0	137.62	136.94	48.66	22.53
Ss_lncRNA_1789	2.65	5.95e-06	-∞	1.71e-07	1.31	0.45	30.38	80.62	0	39.8
Ss_lncRNA_1792	-∞	1.88e-07	-1.86	0.08	-1.53	0.26	29.83	0	16.07	19.54
Ss_lncRNA_1795	1.77	0.06	-1.86	0.14	-∞	7.48e-06	22.45	39.71	12.09	0
Ss_lncRNA_1796	-∞	4.05e-12	-∞	4.06e-12	-∞	4.32e-12	52.08	0	0	0
Ss_lncRNA_1797	1.49	0.00106	-2.47	7.31e-08	-4.07	2.31e-13	126.97	189.52	51.3	31.19
Ss_lncRNA_1799	1	1	∞	1.48e-06	∞	5.13e-07	0	0	25.91	28
Ss_lncRNA_1800	1	1	∞	4.51e-12	1	1	0	0	51.87	0
Ss_lncRNA_1802	∞	0	∞	8.34e-06	∞	6.03e-05	0	73.32	22.33	18.1
Ss_lncRNA_1803	-∞	9.54e-09	-2.47	0.00565	-1.15	0.92	36.06	0	14.57	31.49
Ss_lncRNA_1804	-∞	5.9e-07	-4.95	0.00039	-∞	6.68e-07	27.46	0	5.55	0
Ss_lncRNA_1805	-∞	6.61e-08	-2.47	0.00943	-2.29	0.02	31.99	0	12.93	13.97
Ss_lncRNA_1806	-1	1	-2.47	0.000272	-∞	7.17e-14	60.42	60.12	24.41	0
Ss_lncRNA_1808	1	1	∞	2.7e-12	∞	1.21e-05	0	0	52.9	21.44
Ss_lncRNA_1809	-∞	1.02e-11	-∞	1.03e-11	-∞	1.08e-11	50.19	0	0	0
Ss_lncRNA_1810	1.33	0.54	-∞	3.57e-06	-∞	3.41e-06	24.08	31.95	0	0
Ss_lncRNA_1811	1.33	0.63	-1.24	0.83	-∞	4.77e-05	18.59	24.67	15.02	0
Ss_lncRNA_1812	-3.77	2.22e-10	-2.47	1.44e-06	-∞	0	102.7	27.25	41.5	0
Ss_lncRNA_1815	-∞	5.88e-10	-2.47	0.00273	-1.53	0.16	41.8	0	16.89	27.38
Ss_lncRNA_1817	-4.02	3.64e-08	-3.96	5.17e-08	-2.44	5.69e-05	73.61	18.31	18.59	30.13
Ss_lncRNA_1818	-∞	0	-6.19	0	-3.82	3.5e-14	143.29	0	23.16	37.54
Ss_lncRNA_1819	-∞	1.03e-05	-∞	1.19e-05	1.31	0.57	21.62	0	0	28.33
Ss_lncRNA_1820	∞	0	1	1	∞	1.68e-05	0	84.13	0	20.77
Ss_lncRNA_1822	1	1	∞	0.00362	1	1	0	0	10.01	0
Ss_lncRNA_1823	-∞	0.00192	1.62	0.34	1.31	0.79	11.21	0	18.12	14.68
Ss_lncRNA_1824	-2.26	1.91e-06	-7.42	0	-∞	0	116.15	51.37	15.64	0
Ss_lncRNA_1826	-2.26	2.2e-05	-7.42	4.06e-14	-∞	0	93.09	41.17	12.54	0
Ss_lncRNA_1827	∞	1.83e-13	∞	0.00631	∞	0.00037	0	58.44	8.9	14.42
Ss_lncRNA_1828	∞	4.94e-14	1	1	1	1	0	61.1	0	0
Ss_lncRNA_1831	1	1	∞	0.00346	1	1	0	0	10.09	0
Ss_lncRNA_1832	1	1	∞	0.000239	1	1	0	0	15.55	0
Ss_lncRNA_1834	∞	5.91e-09	∞	7.46e-06	∞	5.5e-05	0	37.05	22.57	18.29
Ss_lncRNA_1835	1.99	6.95e-08	-4.95	5.39e-12	-3.05	4.34e-08	97.22	193.49	19.64	31.84
Ss_lncRNA_1836	-∞	0.0001	-∞	0.000115	-1.53	0.46	17.02	0	0	11.15
Ss_lncRNA_1838	-1.51	0.2	-4.95	1.56e-05	-∞	1.72e-09	39.77	26.39	8.04	0
Ss_lncRNA_1839	1	1	1	1	∞	0.000945	0	0	0	12.53
Ss_lncRNA_1842	5.31	0	2.42	0.000414	-1.53	0.33	24.35	129.23	59.04	15.95
Ss_lncRNA_1844	-∞	0	-∞	0	-3.82	9.75e-10	94.84	0	0	24.85
Ss_lncRNA_1845	∞	8.03e-06	∞	0.000661	∞	1e-05	0	22.13	13.48	21.85
Ss_lncRNA_1846	∞	0	∞	0.00163	∞	4.19e-05	0	114.57	11.63	18.85
Ss_lncRNA_1849	-∞	0	-7.42	3.58e-14	-∞	0	93.53	0	12.6	0
Ss_lncRNA_1851	∞	3.58e-08	∞	0.00338	1	1	0	33.3	10.14	0
Ss_lncRNA_1852	∞	0.000406	∞	1.4e-06	1	1	0	14.25	26.04	0
Ss_lncRNA_1853	-∞	0.000349	-∞	0.000389	-∞	0.000347	14.55	0	0	0
Ss_lncRNA_1856	-∞	0.00756	-∞	0.00731	1.96	0.19	8.61	0	0	16.91
Ss_lncRNA_1857	-4.52	0	-7.42	0	-1.83	3.63e-05	143.45	31.72	19.32	78.3
Ss_lncRNA_1858	∞	3.8e-07	1	1	1	1	0	28.36	0	0
Ss_lncRNA_1859	∞	0.000408	∞	0.000832	∞	1.43e-05	0	14.24	13.01	21.09
Ss_lncRNA_1860	-∞	1.67e-08	-∞	1.89e-08	-∞	1.83e-08	34.91	0	0	0
Ss_lncRNA_1861	-1.88	0.000958	-∞	0	-3.82	4.82e-09	87.27	46.31	0	22.86
Ss_lncRNA_1863	3.98	9.98e-05	-∞	0.00454	-1.53	0.67	9.55	38.02	0	6.26
Ss_lncRNA_1864	-3.39	0	-11.14	0	-1.72	3.88e-09	345.4	101.84	31.02	201.1
Ss_lncRNA_1865	-3.39	0	-3.18	0	-∞	0	210.94	62.19	66.3	0
Ss_lncRNA_1866	-∞	1.36e-10	-4.95	4.25e-06	1.31	0.31	44.8	0	9.05	58.68
Ss_lncRNA_1867	-3.58	0	-2.47	0	-4.14	0	295.13	82.43	119.25	71.22
Ss_lncRNA_1869	1	1	∞	0.02	1	1	0	0	6.83	0
Ss_lncRNA_1871	1	1	∞	0.00048	∞	6.02e-06	0	0	14.12	22.89
Ss_lncRNA_1872	-1.32	0.08	-∞	0	-10.69	0	129.41	98.11	0	12.11
Ss_lncRNA_1873	-1.51	0.57	-4.95	0.01	-3.05	0.05	14.89	9.88	3.01	4.88
Ss_lncRNA_1877	1	1	∞	0.05	1	1	0	0	5.01	0
Ss_lncRNA_1879	1	1	1	1	∞	6.59e-08	0	0	0	32.26
Ss_lncRNA_1881	∞	0	∞	7.24e-06	∞	0.0011	0	99.09	22.63	12.23
Ss_lncRNA_1882	1	1	1	1	∞	0.00104	0	0	0	12.33
Ss_lncRNA_1883	-∞	2.96e-05	1.21	0.82	-∞	3.11e-05	19.47	0	23.61	0
Ss_lncRNA_1884	1.33	0.71	-∞	0.000294	-1.53	0.5	15.12	20.06	0	9.9
Ss_lncRNA_1885	-∞	5.69e-11	-2.47	0.00151	-2.29	0.00297	46.6	0	18.83	20.35
Ss_lncRNA_1886	1	1	∞	1.75e-05	1	1	0	0	20.84	0
Ss_lncRNA_1888	∞	0.000493	∞	0.02	1	1	0	13.86	6.33	0
Ss_lncRNA_1889	∞	0	1	1	∞	4.28e-05	0	76.21	0	18.81
Ss_lncRNA_1890	1	1	∞	1.26e-09	1	1	0	0	40.42	0
Ss_lncRNA_1891	-∞	1.06e-06	-1.65	0.19	-∞	1.2e-06	26.25	0	15.91	0
Ss_lncRNA_1892	1	1	∞	0.00622	1	1	0	0	8.93	0
Ss_lncRNA_1894	∞	3.83e-10	∞	1.16e-05	∞	4.91e-07	0	42.68	21.67	28.09
Ss_lncRNA_1897	∞	6.15e-12	1	1	1	1	0	51.22	0	0
Ss_lncRNA_1901	1	1	∞	0.00233	1	1	0	0	10.89	0
Ss_lncRNA_1902	1	1	∞	1.31e-05	1	1	0	0	21.43	0
Ss_lncRNA_1903	1.33	0.55	-1.24	0.78	-∞	5.43e-06	23.11	30.66	18.67	0
Ss_lncRNA_1904	∞	0	∞	0	1	1	0	117.66	71.67	0
Ss_lncRNA_1905	∞	6.53e-14	∞	0.00536	1	1	0	60.57	9.22	0
Ss_lncRNA_1912	-4.9	0	-10.72	0	-9.92	0	150.73	30.77	14.06	15.19
Ss_lncRNA_1914	-∞	2.1e-06	-2.47	0.02	-∞	2.36e-06	24.86	0	10.04	0
Ss_lncRNA_1915	∞	1.51e-08	1	1	∞	8.79e-05	0	35.11	0	17.33
Ss_lncRNA_1918	5.31	0	1.21	0.54	1.96	0.000327	46.71	247.89	56.62	91.78
Ss_lncRNA_1919	∞	0	1	1	1	1	0	86.64	0	0
Ss_lncRNA_1920	-1.26	0.21	-6.19	1.07e-15	-7.63	0	114.93	91.49	18.58	15.06
Ss_lncRNA_1921	∞	1.72e-07	∞	7.15e-07	1	1	0	30.02	27.43	0
Ss_lncRNA_1922	1.33	0.66	-1.24	0.86	-∞	0.000107	16.94	22.47	13.69	0
Ss_lncRNA_1923	-2.26	0.03	-7.42	4e-05	-2.29	0.02	29.02	12.83	3.91	12.67
Ss_lncRNA_1924	-4.2	0	-6.43	0	-4.58	0	896.48	213.49	139.32	195.72
Ss_lncRNA_1926	∞	8.47e-05	1	1	1	1	0	17.36	0	0
Ss_lncRNA_1930	2.06	0	-6.77	0	-5.85	0	3395.37	6992.64	501.69	580.87
Ss_lncRNA_1931	5.97	0	2.42	0.000566	1.96	0.01	23.27	138.94	56.42	45.73
Ss_lncRNA_1932	-∞	2.79e-09	-2.47	0.00409	1.31	0.36	38.6	0	15.6	50.57
Ss_lncRNA_1934	1	1	1	1	∞	5.4e-05	0	0	0	18.33
Ss_lncRNA_1936	1.33	0.45	-2.47	0.01	-∞	1.64e-07	30.38	40.31	12.28	0
Ss_lncRNA_1937	-6.41	0	-3.24	0	-3.24	0	250.15	39.05	77.29	77.1
Ss_lncRNA_1938	1	1	∞	0.03	1	1	0	0	6.16	0
Ss_lncRNA_1939	1	1	1	1	∞	1.49e-06	0	0	0	25.82
Ss_lncRNA_1940	1	1	∞	3.35e-09	1	1	0	0	38.43	0
Ss_lncRNA_1941	-3.77	4.35e-14	-6.19	0	-2.54	3.96e-09	143.92	38.19	23.26	56.56
Ss_lncRNA_1942	1.33	0.67	1.01	1	-∞	0.000116	16.77	22.25	16.94	0
Ss_lncRNA_1944	-3.27	2.9e-10	-8.04	0	-3.31	2.36e-10	117.35	35.93	14.59	35.48
Ss_lncRNA_1946	1	1	∞	0.00705	1	1	0	0	8.68	0
Ss_lncRNA_1948	∞	0	∞	6.19e-08	∞	0.00264	0	106.58	32.46	10.52
Ss_lncRNA_1949	-2.39	1.17e-15	-11.76	0	-14.5	0	294.08	123.21	25.02	20.28
Ss_lncRNA_1950	∞	7.69e-14	∞	9.49e-13	∞	2.22e-07	0	60.26	55.05	29.75
Ss_lncRNA_1951	-2.26	0.000612	-3.71	1.29e-06	-∞	2.77e-14	62.3	27.55	16.78	0
Ss_lncRNA_1952	1	1	1	1	∞	2.39e-07	0	0	0	29.59
Ss_lncRNA_1953	1	1	1	1	∞	1.48e-07	0	0	0	30.59
Ss_lncRNA_1954	-∞	2.59e-13	-∞	2.51e-13	-2.29	0.000845	57.74	0	0	25.21
Ss_lncRNA_1955	-∞	6.3e-05	1.21	0.84	1.31	0.64	17.96	0	21.77	23.52
Ss_lncRNA_1957	-3.39	0	-6.36	0	-6.87	0	332.76	98.11	52.29	48.43
Ss_lncRNA_1959	∞	2.67e-10	1	1	∞	1.21e-05	0	43.43	0	21.44
Ss_lncRNA_1960	-2.26	2.41e-11	-∞	0	-∞	0	224.37	99.23	0	0
Ss_lncRNA_1963	-∞	7.81e-06	-7.42	0.000372	-1.53	0.36	22.18	0	2.99	14.53
Ss_lncRNA_1965	3.98	2.37e-05	-1.24	0.96	-∞	0.0019	11.17	44.46	9.03	0
Ss_lncRNA_1966	∞	2.06e-09	1	1	∞	3.28e-05	0	39.22	0	19.36
Ss_lncRNA_1967	6.63	0	23.44	0	15.06	0	27.29	181.02	639.52	411.08
Ss_lncRNA_1968	-∞	2.14e-07	-∞	2.54e-07	1.31	0.46	29.56	0	0	38.72
Ss_lncRNA_1969	∞	1.31e-14	∞	0	∞	2.14e-14	0	63.79	116.56	62.98
Ss_lncRNA_1970	-∞	0	-2.06	1.02e-07	-3.82	0	175.94	0	85.31	46.1
Ss_lncRNA_1971	-1.51	0.00137	-6.19	0	-3.05	1.23e-13	174.08	115.48	28.14	57.01
Ss_lncRNA_1972	∞	5.41e-08	∞	2.98e-05	∞	0.000169	0	32.43	19.75	16.01
Ss_lncRNA_1973	-∞	2.48e-11	-4.95	1.72e-06	-1.02	1	48.34	0	9.77	47.5
Ss_lncRNA_1975	5.31	9.79e-10	2.83	0.00129	3.93	3.33e-06	13.86	73.56	39.2	54.47
Ss_lncRNA_1976	5.31	3.13e-09	1.21	0.92	1.31	0.75	13.05	69.24	15.82	17.09
Ss_lncRNA_1978	-2.26	1.3e-07	-7.42	0	-∞	0	141.9	62.75	19.11	0
Ss_lncRNA_1979	-∞	0	-17.32	0	-∞	0	143.78	0	8.3	0
Ss_lncRNA_1981	-5.28	2.53e-07	-8.66	6.37e-09	-10.69	1.73e-09	52.92	10.03	6.11	4.95
Ss_lncRNA_1982	-∞	3.7e-08	-2.47	0.00808	1.31	0.42	33.23	0	13.43	43.53
Ss_lncRNA_1983	1	1	1	1	∞	1.29e-09	0	0	0	40.36
Ss_lncRNA_1984	-4.52	5.87e-08	-2.47	0.000155	1.2	0.47	64.92	14.36	26.23	77.96
Ss_lncRNA_1985	-∞	2.29e-15	-4.95	1.36e-08	-∞	2.27e-15	67.14	0	13.56	0
Ss_lncRNA_1986	-1.51	0.19	-∞	7.31e-10	-∞	7.24e-10	41.54	27.55	0	0
Ss_lncRNA_1989	-2.26	8.3e-05	-3.71	3.03e-08	-4.58	1.22e-09	80.69	35.69	21.74	17.62
Ss_lncRNA_1991	1	1	1	1	∞	2.53e-06	0	0	0	24.7
Ss_lncRNA_1992	-∞	1.42e-08	1.01	1	2.62	1.7e-06	35.24	0	35.59	92.32
Ss_lncRNA_1996	1.33	0.84	1.21	0.98	-∞	0.00284	10.38	13.78	12.59	0
Ss_lncRNA_1997	-∞	1.14e-09	-∞	1.24e-09	-∞	1.24e-09	40.45	0	0	0
Ss_lncRNA_1999	-∞	2.24e-05	-∞	2.59e-05	-1.53	0.4	20.04	0	0	13.12
Ss_lncRNA_2000	1	1	∞	0.06	1	1	0	0	4.59	0
Ss_lncRNA_2001	1	1	∞	0.00118	1	1	0	0	12.28	0
Ss_lncRNA_2002	∞	2.99e-08	1	1	1	1	0	33.68	0	0
Ss_lncRNA_2003	∞	0	∞	5.05e-05	∞	1.73e-07	0	122.64	18.67	30.27
Ss_lncRNA_2004	-∞	1.08e-05	-∞	1.25e-05	-1.53	0.37	21.52	0	0	14.09
Ss_lncRNA_2005	-3.01	1.5e-07	-3.96	1.33e-09	-12.21	0	90.36	29.97	22.82	7.4
Ss_lncRNA_2008	-2.41	5.49e-11	-3.05	5.2e-15	-8.14	0	192.67	79.88	63.25	23.66
Ss_lncRNA_2009	1	1	∞	1.45e-05	∞	2.35e-08	0	0	21.21	34.39
Ss_lncRNA_2010	1	1	∞	7.46e-06	1	1	0	0	22.57	0
Ss_lncRNA_2011	-∞	5.6e-15	-4.95	2.1e-08	-∞	5.56e-15	65.46	0	13.23	0
Ss_lncRNA_2013	∞	0	1	1	∞	6.86e-06	0	183.31	0	22.62
Ss_lncRNA_2015	1	1	∞	0.000236	∞	0.000902	0	0	15.58	12.62
Ss_lncRNA_2018	2.65	0.00789	-∞	0.00183	-∞	0.00169	11.39	30.23	0	0
Ss_lncRNA_2020	1	1	∞	0.000901	∞	1.64e-05	0	0	12.84	20.82
Ss_lncRNA_2021	∞	4.49e-15	1	1	∞	5.36e-08	0	66.21	0	32.69
Ss_lncRNA_2023	-1.51	0.13	-2.47	0.000835	-9.16	7.38e-09	51.4	34.1	20.77	5.61
Ss_lncRNA_2025	7.96	0	1.62	0.22	5.24	1.19e-10	15.72	125.13	25.41	82.36
Ss_lncRNA_2026	∞	1.55e-07	∞	5.77e-05	1	1	0	30.23	18.42	0
Ss_lncRNA_2029	-2.26	0.000163	-∞	0	-∞	0	74.43	32.92	0	0
Ss_lncRNA_2030	1	1	∞	0.00202	∞	5.92e-05	0	0	11.19	18.14
Ss_lncRNA_2031	∞	2.32e-08	∞	0.04	∞	0.00779	0	34.21	5.21	8.44
Ss_lncRNA_2032	-∞	0.000422	2.42	0.00811	1.96	0.07	14.17	0	34.36	27.85
Ss_lncRNA_2034	-3.01	8.12e-13	-9.9	0	-6.11	0	165.1	54.76	16.68	27.03
Ss_lncRNA_2036	1	1	1	1	∞	1.56e-08	0	0	0	35.23
Ss_lncRNA_2037	-2.56	0	-7.01	0	-4.33	0	808.45	315.48	115.3	186.89
Ss_lncRNA_2040	-∞	0	-1.86	0.00144	-2.29	3.92e-05	85.97	0	46.32	37.54
Ss_lncRNA_2043	-∞	5.85e-09	-2.47	0.00497	1.31	0.38	37.08	0	14.98	48.57
Ss_lncRNA_2044	∞	3.32e-08	∞	0	∞	0.00859	0	33.46	86.61	8.26
Ss_lncRNA_2045	∞	1.93e-14	∞	3.86e-05	∞	0	0	63.1	19.22	186.89
Ss_lncRNA_2046	3.98	4.93e-07	-1.24	0.88	-∞	0.000205	15.61	62.12	12.61	0
Ss_lncRNA_2047	1	1	∞	3.86e-05	1	1	0	0	19.22	0
Ss_lncRNA_2048	∞	5.91e-09	∞	0.00192	∞	5.5e-05	0	37.05	11.28	18.29
Ss_lncRNA_2051	-9.8	0	-8.04	0	-19.85	0	223.05	22.76	27.73	11.24
Ss_lncRNA_2053	-∞	8.83e-15	-4.95	2.59e-08	-∞	8.78e-15	64.66	0	13.06	0
Ss_lncRNA_2054	1.33	0.54	-1.24	0.77	-∞	4.11e-06	23.69	31.43	19.15	0
Ss_lncRNA_2055	∞	3.8e-12	∞	0.000199	1	1	0	52.22	15.9	0
Ss_lncRNA_2057	-∞	5.9e-07	-∞	7.06e-07	1.31	0.49	27.46	0	0	35.97
Ss_lncRNA_2058	∞	7.9e-07	∞	5.42e-08	∞	0.000656	0	26.87	32.74	13.27
Ss_lncRNA_2060	-2.51	0	-6.19	0	-15.27	0	277.49	110.45	44.85	18.18
Ss_lncRNA_2061	∞	9.97e-07	∞	0.08	∞	3.02e-05	0	26.39	4.02	19.54
Ss_lncRNA_2063	-1.51	0.05	-3.71	1.41e-07	-4.58	7.63e-09	73.19	48.55	19.72	15.98
Ss_lncRNA_2065	-∞	0.00026	-∞	0.000291	-1.53	0.5	15.14	0	0	9.92
Ss_lncRNA_2066	-∞	3.34e-13	-∞	3.28e-13	-∞	3.49e-13	57.19	0	0	0
Ss_lncRNA_2067	1.33	0.88	-∞	0.00624	-∞	0.00607	8.92	11.84	0	0
Ss_lncRNA_2068	1.33	0.17	-∞	7.21e-15	-3.05	8.69e-06	64.98	86.21	0	21.28
Ss_lncRNA_2071	-∞	0.000644	-1.24	0.92	-∞	0.000634	13.34	0	10.78	0
Ss_lncRNA_2072	3.98	2.8e-06	-1.24	0.91	-∞	0.000554	13.62	54.19	11	0
Ss_lncRNA_2073	∞	0	∞	2.46e-06	1	1	0	81.63	24.86	0
Ss_lncRNA_2075	-1.13	0.68	-7.42	0	-1.53	0.01	106.42	94.13	14.33	69.7
Ss_lncRNA_2078	∞	9.26e-10	∞	0.00109	1	1	0	40.88	12.45	0
Ss_lncRNA_2079	∞	0.00169	∞	0.000518	∞	0.00176	0	11.46	13.97	11.32
Ss_lncRNA_2082	1.06	0.91	-4.12	0	-7.63	0	203.81	216.33	49.41	26.7
Ss_lncRNA_2083	1.33	0.21	-∞	4.18e-13	-3.05	3.35e-05	56.7	75.22	0	18.57
Ss_lncRNA_2084	-∞	0.000137	-2.47	0.08	-1.53	0.47	16.41	0	6.63	10.75
Ss_lncRNA_2085	∞	1.16e-09	∞	0.00117	∞	2.48e-05	0	40.4	12.31	19.95
Ss_lncRNA_2087	∞	8.84e-10	∞	4.95e-05	∞	9.05e-12	0	40.97	18.72	50.57
Ss_lncRNA_2088	6.63	1.41e-08	2.02	0.15	2.62	0.03	8.48	56.25	17.13	22.21
Ss_lncRNA_2089	1	1	∞	1.19e-06	1	1	0	0	26.39	0
Ss_lncRNA_2091	-∞	4.5e-08	-∞	5.22e-08	-∞	5.04e-08	32.81	0	0	0
Ss_lncRNA_2093	-1.26	0.15	-6.19	0	-7.63	0	139.04	110.68	22.47	18.21
Ss_lncRNA_2094	∞	8.11e-05	∞	0.04	∞	0.00713	0	17.45	5.31	8.61
Ss_lncRNA_2095	-2.26	0.000441	-1.86	0.00591	-4.58	5.21e-08	65.3	28.88	35.18	14.26
Ss_lncRNA_2099	-∞	0.00128	-2.47	0.14	-3.05	0.08	11.99	0	4.84	3.93
Ss_lncRNA_2100	-∞	6.38e-05	-∞	7.31e-05	-1.53	0.44	17.93	0	0	11.74
Ss_lncRNA_2101	-1.51	0.12	-4.95	6.99e-07	-1.83	0.02	51.88	34.42	10.48	28.32
Ss_lncRNA_2102	1.33	0.59	-2.47	0.04	-∞	1.57e-05	20.9	27.73	8.45	0
Ss_lncRNA_2104	∞	8.89e-09	∞	0.00219	∞	6.74e-05	0	36.2	11.03	17.87
Ss_lncRNA_2105	1	1	1	1	∞	4.25e-06	0	0	0	23.62
Ss_lncRNA_2110	1	1	∞	0.00589	1	1	0	0	9.04	0
Ss_lncRNA_2111	-∞	4.29e-09	-∞	4.78e-09	-∞	4.71e-09	37.72	0	0	0
Ss_lncRNA_2112	-∞	0	-∞	0	-∞	0	138.16	0	0	0
Ss_lncRNA_2113	∞	1.44e-11	∞	0.000301	∞	0.00111	0	49.47	15.07	12.21
Ss_lncRNA_2114	2.65	0.000496	2.42	0.00225	4.58	4.36e-10	18.51	49.12	44.88	84.88
Ss_lncRNA_2115	1	1	∞	4.4e-09	1	1	0	0	37.88	0
Ss_lncRNA_2116	-∞	0.000151	-∞	0.000172	-∞	0.000153	16.2	0	0	0
Ss_lncRNA_2117	-∞	0	-7.42	1.07e-15	-2.29	6.02e-06	103.62	0	13.96	45.25
Ss_lncRNA_2118	∞	9.72e-06	∞	0.02	1	1	0	21.74	6.62	0
Ss_lncRNA_2119	-∞	0	-17.32	0	-10.69	0	106.59	0	6.15	9.97
Ss_lncRNA_2121	5.31	2.4e-07	2.02	0.11	1.96	0.15	9.97	52.93	20.15	19.6
Ss_lncRNA_2122	1	1	∞	0.000123	1	1	0	0	16.89	0
Ss_lncRNA_2123	-∞	0.000491	-2.47	0.11	1.96	0.07	13.87	0	5.61	27.26
Ss_lncRNA_2124	-2.01	1.89e-08	-1.98	3.84e-08	-4.07	0	205.49	102.24	103.79	50.47
Ss_lncRNA_2125	-∞	8.76e-05	-2.47	0.07	-∞	8.94e-05	17.29	0	6.99	0
Ss_lncRNA_2130	1.33	0.13	-2.47	3.71e-05	-4.58	3.59e-09	76.31	101.25	30.84	16.66
Ss_lncRNA_2134	1.33	0.5	1.41	0.29	-∞	1.16e-06	26.33	34.93	37.24	0
Ss_lncRNA_2136	-∞	2.36e-06	-∞	2.75e-06	-∞	2.63e-06	24.63	0	0	0
Ss_lncRNA_2137	1.33	0.56	-∞	7.24e-06	-1.53	0.36	22.63	30.02	0	14.82
Ss_lncRNA_2138	∞	0	∞	0	∞	0	0	2807.69	376.65	115.5
Ss_lncRNA_2139	1.33	0.76	-∞	0.000801	-∞	0.000718	13.09	17.36	0	0
Ss_lncRNA_2140	∞	0	∞	7.66e-10	∞	8.98e-07	0	163.26	41.43	26.87
Ss_lncRNA_2141	1	1	∞	0.00825	1	1	0	0	8.37	0
Ss_lncRNA_2142	-∞	0	-1.98	0.00166	-1.53	0.05	71.24	0	35.98	46.66
Ss_lncRNA_2143	-1.51	0.46	-4.95	0.0028	-1.02	1	19.84	13.16	4.01	19.49
Ss_lncRNA_2144	1	1	∞	0.03	∞	5.76e-05	0	0	5.61	18.19
Ss_lncRNA_2145	-1.88	0.00148	-6.19	1.62e-11	-7.63	1.41e-12	81.42	43.21	13.16	10.67
Ss_lncRNA_2146	∞	6.37e-08	∞	3.31e-05	∞	0.000183	0	32.07	19.53	15.83
Ss_lncRNA_2147	∞	3.92e-08	1	1	1	1	0	33.11	0	0
Ss_lncRNA_2149	-∞	0	-3.54	0	-5.09	0	257.36	0	72.79	50.57
Ss_lncRNA_2150	1	1	1	1	∞	1.13e-05	0	0	0	21.6
Ss_lncRNA_2151	1	1	1	1	∞	8.13e-06	0	0	0	22.27
Ss_lncRNA_2152	1	1	∞	0.04	1	1	0	0	5.46	0
Ss_lncRNA_2153	3.98	4.67e-11	-∞	1.2e-06	-1.53	0.3	26.36	104.91	0	17.26
Ss_lncRNA_2154	1	1	∞	0.000129	1	1	0	0	16.78	0
Ss_lncRNA_2155	-∞	2.1e-06	-1.24	0.75	-1.53	0.32	24.86	0	20.09	16.28
Ss_lncRNA_2157	∞	0.00016	∞	0.00036	∞	3.83e-06	0	16.09	14.71	23.84
Ss_lncRNA_2158	2.65	0.00436	1.21	0.93	-∞	0.00079	12.89	34.21	15.63	0
Ss_lncRNA_2160	∞	1.63e-06	∞	0.00025	∞	2.14e-06	0	25.39	15.46	25.06
Ss_lncRNA_2161	∞	7.23e-05	1	1	1	1	0	17.68	0	0
Ss_lncRNA_2162	-3.77	0	-2.75	1.01e-13	-5.09	0	200.69	53.25	72.99	39.44
Ss_lncRNA_2163	-∞	0.000592	-1.24	0.92	-∞	0.000585	13.5	0	10.91	0
Ss_lncRNA_2164	1	1	∞	1.12e-05	∞	7.64e-05	0	0	21.74	17.62
Ss_lncRNA_2165	-∞	1.9e-05	-2.47	0.04	-∞	2.02e-05	20.38	0	8.24	0
Ss_lncRNA_2168	1	1	∞	0.00177	1	1	0	0	11.45	0
Ss_lncRNA_2172	1.99	1.26e-05	-1.24	0.42	-∞	8.78e-15	64.66	128.68	52.25	0
Ss_lncRNA_2173	-∞	0.00359	-1.24	0.98	-∞	0.00342	10.02	0	8.1	0
Ss_lncRNA_2174	-4.4	0	-9.62	0	-7.63	0	702.43	159.76	72.99	92.02
Ss_lncRNA_2175	1	1	1	1	∞	2.12e-05	0	0	0	20.28
Ss_lncRNA_2178	1	1	∞	0.00069	1	1	0	0	13.39	0
Ss_lncRNA_2179	∞	2.18e-08	∞	2.01e-14	∞	0.000106	0	34.35	62.76	16.96
Ss_lncRNA_2180	∞	0	∞	0	∞	0	0	818.32	891.95	715.81
Ss_lncRNA_2181	-∞	8.44e-07	2.83	5.12e-06	1.96	0.008	26.73	0	75.61	52.53
Ss_lncRNA_2182	-1.36	0.19	-4.45	1.79e-08	-1.96	0.00171	71.29	52.55	16	36.32
Ss_lncRNA_2184	2.65	0.00674	-1.24	0.95	-∞	0.00138	11.79	31.29	9.53	0
Ss_lncRNA_2186	1.33	0.52	-∞	1.95e-06	-∞	1.87e-06	25.34	33.62	0	0
Ss_lncRNA_2188	-∞	0	-∞	0	-∞	0	71.2	0	0	0
Ss_lncRNA_2189	1.33	0.09	-4.95	6.83e-11	-3.05	2.15e-07	87.5	116.1	17.68	28.66
Ss_lncRNA_2190	-∞	0.0041	-∞	0.00408	1.31	0.84	9.77	0	0	12.79
Ss_lncRNA_2192	1	1	∞	0.00833	1	1	0	0	8.34	0
Ss_lncRNA_2193	-∞	0.000549	-∞	0.000604	-∞	0.000542	13.66	0	0	0
Ss_lncRNA_2194	1.33	0.85	-1.24	0.98	-∞	0.00346	10	13.26	8.08	0
Ss_lncRNA_2195	1	1	∞	2.28e-06	1	1	0	0	25.02	0
Ss_lncRNA_2197	1	1	∞	4.14e-05	1	1	0	0	19.08	0
Ss_lncRNA_2198	∞	3.05e-11	1	1	1	1	0	47.91	0	0
Ss_lncRNA_2199	-∞	1.06e-06	-∞	1.26e-06	1.96	0.00865	26.25	0	0	51.58
Ss_lncRNA_2200	-∞	0.00174	-∞	0.00182	1.31	0.79	11.4	0	0	14.94
Ss_lncRNA_2201	∞	5.03e-13	∞	0.000107	∞	0.000478	0	56.36	17.16	13.91
Ss_lncRNA_2202	∞	0.000303	1	1	1	1	0	14.83	0	0
Ss_lncRNA_2206	-∞	0	-∞	0	-∞	0	73.74	0	0	0
Ss_lncRNA_2207	1	1	1	1	∞	0.000493	0	0	0	13.84
Ss_lncRNA_2208	∞	0	∞	6.61e-05	∞	0.000323	0	89.3	18.13	14.7
Ss_lncRNA_2209	∞	1.73e-14	∞	0.02	∞	5.37e-11	0	63.36	6.43	46.92
Ss_lncRNA_2210	1.33	0.64	-2.47	0.06	-∞	6.79e-05	17.86	23.69	7.22	0
Ss_lncRNA_2211	∞	2.14e-07	∞	0.14	∞	3.13e-05	0	29.57	3	19.46
Ss_lncRNA_2212	-∞	1.72e-08	-∞	1.95e-08	-2.04	0.03	34.84	0	0	17.11
Ss_lncRNA_2213	-∞	0	-9.9	1.33e-12	-6.11	1.74e-10	74.05	0	7.48	12.13
Ss_lncRNA_2214	1	1	∞	0.000873	1	1	0	0	12.9	0
Ss_lncRNA_2215	1	1	∞	0.00651	1	1	0	0	8.84	0
Ss_lncRNA_2218	-∞	3.28e-08	-∞	3.77e-08	-∞	3.65e-08	33.48	0	0	0
Ss_lncRNA_2219	∞	9.66e-08	1	1	∞	1.33e-07	0	31.21	0	30.81
Ss_lncRNA_2220	-∞	1.4e-09	-∞	1.54e-09	-∞	1.53e-09	40.02	0	0	0
Ss_lncRNA_2221	∞	1.15e-05	1	1	1	1	0	21.39	0	0
Ss_lncRNA_2223	-4.52	0	-2.47	2.93e-10	-1.31	0.04	171.57	37.94	69.33	131.11
Ss_lncRNA_2224	-1.13	0.9	-3.71	5.43e-06	-4.58	5.96e-07	55.23	48.85	14.88	12.06
Ss_lncRNA_2229	3.98	1.89e-07	-∞	0.000133	-∞	0.000119	16.72	66.55	0	0
Ss_lncRNA_2230	1	1	∞	0.000626	1	1	0	0	13.59	0
Ss_lncRNA_2231	1.33	0.52	-∞	1.86e-06	-3.05	0.00695	25.44	33.75	0	8.33
Ss_lncRNA_2233	∞	7.18e-06	∞	0.02	∞	0.00203	0	22.35	6.81	11.04
Ss_lncRNA_2234	1.11	0.97	-4.95	2.05e-07	-1.83	0.01	56.66	62.64	11.45	30.92
Ss_lncRNA_2236	2.65	3.38e-06	-1.24	0.68	-∞	7.73e-08	31.94	84.74	25.81	0
Ss_lncRNA_2238	-∞	8.86e-05	-2.47	0.07	-∞	9.03e-05	17.27	0	6.98	0
Ss_lncRNA_2239	2.65	0.01	-∞	0.00363	-1.53	0.65	10	26.53	0	6.55
Ss_lncRNA_2240	-∞	0.00253	-1.24	0.97	1.31	0.81	10.69	0	8.64	14
Ss_lncRNA_2241	9.29	3.58e-12	4.44	0.000111	-1.53	0.73	7.84	72.82	34.85	5.14
Ss_lncRNA_2243	-∞	1.43e-05	-2.47	0.04	-3.05	0.02	20.95	0	8.47	6.86
Ss_lncRNA_2244	-3.77	3.51e-09	-12.37	1.07e-15	-7.63	1.02e-13	89.41	23.73	7.23	11.71
Ss_lncRNA_2245	-3.77	5.99e-08	-8.25	4.2e-12	-5.09	1.07e-09	75.52	20.04	9.15	14.84
Ss_lncRNA_2247	20.56	0	12.73	0	9.5	0	39.01	802.15	496.48	370.44
Ss_lncRNA_2249	1.66	6.08e-05	-3.3	8.59e-10	-∞	0	110.53	183.31	33.5	0
Ss_lncRNA_2250	∞	1.75e-11	∞	2.18e-07	∞	3.2e-06	0	49.05	29.88	24.22
Ss_lncRNA_2251	1.33	0.28	-1.86	0.02	-∞	4.17e-11	47.44	62.94	25.56	0
Ss_lncRNA_2252	1	1	∞	9.42e-05	1	1	0	0	17.42	0
Ss_lncRNA_2253	1.99	0.04	-∞	0.00014	-∞	0.000124	16.62	33.09	0	0
Ss_lncRNA_2254	-1.51	0.34	-4.95	0.000459	-3.05	0.0054	26.84	17.81	5.42	8.79
Ss_lncRNA_2256	∞	5.88e-06	∞	0.000544	1	1	0	22.76	13.87	0
Ss_lncRNA_2257	1.33	0.32	-3.71	7.93e-05	-∞	5.16e-10	42.25	56.05	11.38	0
Ss_lncRNA_2259	-∞	0.000862	-2.47	0.13	-1.53	0.56	12.77	0	5.16	8.36
Ss_lncRNA_2260	-∞	5.75e-07	-∞	6.88e-07	-1.53	0.29	27.52	0	0	18.02
Ss_lncRNA_2261	1.33	0.62	-2.47	0.05	-∞	3.55e-05	19.19	25.46	7.75	0
Ss_lncRNA_2262	∞	0	∞	1.1e-05	∞	0.00638	0	71.52	21.78	8.83
Ss_lncRNA_2263	-7.54	0	-1.98	0	1.08	0.38	486.12	64.5	245.54	525.36
Ss_lncRNA_2264	-∞	0	-2.97	8.23e-14	-4.58	0	182.3	0	61.38	39.8
Ss_lncRNA_2265	1.33	0.63	-1.24	0.84	-∞	5.33e-05	18.36	24.36	14.84	0
Ss_lncRNA_2267	-2.26	0.00174	-7.42	1.91e-08	-4.58	1.06e-06	52.85	23.37	7.12	11.54
Ss_lncRNA_2272	1	1	1	1	∞	3.87e-05	0	0	0	19.02
Ss_lncRNA_2273	1	1	∞	0.000846	1	1	0	0	12.97	0
Ss_lncRNA_2274	6.63	0	5.25	1.7e-12	2.62	0.000587	18.62	123.51	97.8	48.78
Ss_lncRNA_2276	1	1	1	1	∞	2.29e-06	0	0	0	24.92
Ss_lncRNA_2278	∞	5.5e-09	1	1	1	1	0	37.21	0	0
Ss_lncRNA_2281	-1.36	0.23	-2.23	0.000776	-13.74	1.03e-11	62.77	46.27	28.18	4.57
Ss_lncRNA_2282	∞	8.91e-05	1	1	1	1	0	17.26	0	0
Ss_lncRNA_2283	1	1	∞	0.23	1	1	0	0	2.22	0
Ss_lncRNA_2286	-∞	6.07e-08	-∞	7.13e-08	-∞	6.88e-08	32.17	0	0	0
Ss_lncRNA_2287	1.59	0.000609	-∞	0	-3.82	3.77e-10	99.43	158.31	0	26.05
Ss_lncRNA_2288	-3.27	0	-16.09	0	-6.62	0	226	69.2	14.05	34.16
Ss_lncRNA_2289	∞	0	∞	0	∞	0	0	524.82	639.34	353.29
Ss_lncRNA_2290	-∞	0	-29.7	0	-6.11	0	277.79	0	9.35	45.49
Ss_lncRNA_2291	∞	1.5e-11	∞	2.23e-06	∞	4.04e-13	0	49.38	25.06	56.88
Ss_lncRNA_2293	1	1	∞	5.2e-06	1	1	0	0	23.31	0
Ss_lncRNA_2294	1.33	0.35	-∞	2.61e-09	-∞	2.56e-09	38.95	51.67	0	0
Ss_lncRNA_2296	∞	1.08e-05	1	1	1	1	0	21.53	0	0
Ss_lncRNA_2297	13.27	0	1.62	0.26	7.2	4.46e-15	14.11	187.25	22.81	101.68
Ss_lncRNA_2298	1.33	1	-2.47	0.39	-∞	0.03	5.65	7.5	2.28	0
Ss_lncRNA_2300	-∞	0.00013	-∞	0.000148	-∞	0.000131	16.51	0	0	0
Ss_lncRNA_2301	1	1	1	1	∞	5.11e-06	0	0	0	23.23
Ss_lncRNA_2302	-∞	2.14e-14	-1.48	0.08	-4.58	9.3e-08	62.9	0	42.36	13.73
Ss_lncRNA_2303	1.33	0.56	-2.47	0.03	-∞	6.84e-06	22.63	30.02	9.14	0
Ss_lncRNA_2304	70.54	0	384.07	0	436.11	0	137.2	9678.02	52694.3	59833.4
Ss_lncRNA_2306	-∞	8.6e-06	-3.71	0.00531	-4.58	0.00204	21.99	0	5.92	4.8
Ss_lncRNA_2307	1	1	∞	5.28e-07	1	1	0	0	28.06	0
Ss_lncRNA_2308	∞	6.03e-08	1	1	∞	0.000178	0	32.19	0	15.89
Ss_lncRNA_2309	-∞	1.17e-06	-1.86	0.1	-1.15	1	26.06	0	14.04	22.76
Ss_lncRNA_2311	-2.26	0.00262	-3.71	1.87e-05	-∞	1.73e-11	49.22	21.77	13.26	0
Ss_lncRNA_2312	1	1	∞	0	∞	5.31e-09	0	0	69.33	37.46
Ss_lncRNA_2313	1	1	∞	5.78e-11	1	1	0	0	46.69	0
Ss_lncRNA_2318	3.98	2.57e-05	2.02	0.09	-∞	0.00199	11.08	44.09	22.38	0
Ss_lncRNA_2319	1	1	∞	0.000392	1	1	0	0	14.53	0
Ss_lncRNA_2320	-2.64	1.02e-06	-4.33	1.16e-10	-3.56	3.96e-09	94.23	35.72	21.76	26.45
Ss_lncRNA_2321	∞	1.74e-06	∞	0.00026	∞	0.08	0	25.24	15.37	4.15
Ss_lncRNA_2323	-∞	3.81e-06	-∞	4.42e-06	1.31	0.54	23.65	0	0	30.98
Ss_lncRNA_2324	-1.13	0.94	-1.24	0.53	-4.58	3.27e-06	48.2	42.63	38.95	10.52
Ss_lncRNA_2325	-∞	0	-∞	0	-4.58	9.91e-09	72.12	0	0	15.75
Ss_lncRNA_2326	1	1	∞	1.82e-05	∞	0.000113	0	0	20.76	16.82
Ss_lncRNA_2327	1	1	1	1	∞	1.04e-05	0	0	0	21.76
Ss_lncRNA_2328	-∞	8.44e-07	-1.65	0.19	1.09	1	26.73	0	16.2	29.18
Ss_lncRNA_2329	-8.29	4.93e-10	-9.07	2.69e-10	-16.79	7.33e-12	61.1	7.37	6.73	3.64
Ss_lncRNA_2330	2.65	0.00372	-1.24	0.92	-∞	0.000646	13.3	35.29	10.75	0
Ss_lncRNA_2331	2.65	2.24e-05	1.62	0.09	-∞	9.34e-07	26.79	71.08	43.29	0
Ss_lncRNA_2332	-2.26	0.00268	-2.97	0.000177	-9.16	1.68e-08	49.04	21.69	16.51	5.35
Ss_lncRNA_2333	1.33	0.41	-2.47	0.0075	-∞	3.08e-08	33.83	44.88	13.67	0
Ss_lncRNA_2334	∞	8.62e-05	∞	1.19e-06	∞	9.79e-05	0	17.33	26.39	17.11
Ss_lncRNA_2335	-1.51	0.06	-9.9	9.14e-12	-∞	1.16e-15	68.72	45.59	6.94	0
Ss_lncRNA_2337	1	1	∞	0.04	∞	0.07	0	0	5.28	4.28
Ss_lncRNA_2338	-∞	0	-3.71	3e-10	-∞	0	103.08	0	27.77	0
Ss_lncRNA_2339	∞	9.21e-09	1	1	∞	6.86e-05	0	36.13	0	17.84
Ss_lncRNA_2342	1	1	∞	0.00243	1	1	0	0	10.8	0
Ss_lncRNA_2343	2.65	0.02	1.21	1	-∞	0.00696	8.66	22.99	10.5	0
Ss_lncRNA_2344	∞	0	∞	2.11e-15	∞	8.42e-09	0	73.95	67.56	36.5
Ss_lncRNA_2345	1	1	∞	1.03e-10	∞	5.1e-05	0	0	45.52	18.45
Ss_lncRNA_2347	∞	1.17e-10	∞	6.99e-07	∞	8.13e-06	0	45.11	27.48	22.27
Ss_lncRNA_2348	-∞	7.94e-06	-1.98	0.1	-6.11	0.000642	22.15	0	11.19	3.63
Ss_lncRNA_2349	1.33	0.24	-4.95	6.64e-07	-∞	4.32e-12	52.08	69.1	10.52	0
Ss_lncRNA_2351	18.57	0	3.64	3.3e-08	6.55	0	22.51	418.18	81.87	147.46
Ss_lncRNA_2352	-3.77	1.09e-12	-6.19	0	-7.63	0	128.43	34.08	20.76	16.82
Ss_lncRNA_2355	∞	9.84e-11	1	1	∞	7.48e-06	0	45.47	0	22.45
Ss_lncRNA_2356	-5.28	5.6e-15	-3.46	5.64e-11	-3.56	3.03e-11	119.01	22.56	34.35	33.41
Ss_lncRNA_2357	∞	3.49e-07	∞	9.55e-05	∞	4.69e-07	0	28.55	17.39	28.19
Ss_lncRNA_2358	-∞	6.07e-08	-∞	7.13e-08	-∞	6.88e-08	32.17	0	0	0
Ss_lncRNA_2359	1.06	0.96	-4.95	0	-2.18	1.67e-08	174.54	185.26	35.26	80.02
Ss_lncRNA_2360	1	1	∞	1.1e-07	1	1	0	0	31.29	0
Ss_lncRNA_2361	∞	2.29e-15	∞	6.99e-07	∞	3.79e-08	0	67.67	27.48	33.41
Ss_lncRNA_2362	1	1	1	1	∞	7.11e-05	0	0	0	17.76
Ss_lncRNA_2363	-∞	1.14e-09	-2.47	0.00323	-3.05	0.000509	40.45	0	16.34	13.25
Ss_lncRNA_2364	-3.39	0	-7.42	0	-6.87	0	195.58	57.66	26.34	28.47
Ss_lncRNA_2365	-1.81	3.62e-06	-5.94	0	-1.53	0.000656	184.43	101.96	31.05	120.8
Ss_lncRNA_2369	-1	1	-1.98	0.000172	-6.11	9.72e-14	99.53	99.04	50.27	16.3
Ss_lncRNA_2371	∞	3.74e-14	1	1	1	1	0	61.75	0	0
Ss_lncRNA_2372	1	1	1	1	∞	0.00132	0	0	0	11.87
Ss_lncRNA_2374	1.77	1.66e-09	-7.42	0	-4.58	0	185.74	328.57	25.02	40.55
Ss_lncRNA_2375	1	1	∞	0.00206	∞	6.15e-05	0	0	11.14	18.06
Ss_lncRNA_2376	1.33	0.65	-1.24	0.85	-∞	8.77e-05	17.34	23	14.01	0
Ss_lncRNA_2380	-1.88	0.04	-12.37	2.55e-07	-7.63	1.96e-06	37.8	20.06	3.06	4.95
Ss_lncRNA_2382	3.98	3.62e-10	4.04	2.16e-10	3.27	3.12e-07	24	95.51	96.96	78.58
Ss_lncRNA_2383	-1.88	0.03	-4.12	2.19e-05	-2.54	0.00146	44.13	23.42	10.7	17.34
Ss_lncRNA_2385	-1.51	0.06	-4.95	6.19e-09	-3.05	3.7e-06	70.19	46.56	14.18	22.99
Ss_lncRNA_2386	∞	0.00586	∞	0.04	∞	0.07	0	9.09	5.54	4.49
Ss_lncRNA_2387	∞	2.91e-07	∞	0.00661	1	1	0	28.93	8.81	0
Ss_lncRNA_2388	1	1	∞	0.00798	1	1	0	0	8.43	0
Ss_lncRNA_2389	∞	3.57e-11	∞	0	1	1	0	47.58	72.45	0
Ss_lncRNA_2391	-1.13	0.87	-3.71	2.32e-06	-∞	1.18e-13	59.39	52.53	16	0
Ss_lncRNA_2392	-∞	5.1e-05	-∞	5.86e-05	-∞	5.26e-05	18.38	0	0	0
Ss_lncRNA_2393	1	1	∞	0.00504	1	1	0	0	9.35	0
Ss_lncRNA_2398	-∞	6.07e-08	-∞	7.13e-08	-∞	6.88e-08	32.17	0	0	0
Ss_lncRNA_2400	1	1	∞	0.000678	1	1	0	0	13.43	0
Ss_lncRNA_2401	∞	0.00125	1	1	∞	0.03	0	12.04	0	5.95
Ss_lncRNA_2403	-∞	2.14e-05	-2.47	0.05	-∞	2.28e-05	20.13	0	8.13	0
Ss_lncRNA_2404	-∞	3.66e-12	1.62	0.01	1.31	0.26	52.29	0	84.52	68.5
Ss_lncRNA_2405	-3.01	0.00013	-9.9	1.02e-08	-∞	1.71e-11	49.25	16.34	4.98	0
Ss_lncRNA_2406	-∞	9.12e-07	-4.95	0.000492	-∞	1.03e-06	26.57	0	5.37	0
Ss_lncRNA_2407	9.29	0	3.23	0.000132	2.62	0.00295	14.22	132.07	45.97	37.26
Ss_lncRNA_2411	∞	0.00137	∞	0.1	∞	0.03	0	11.86	3.61	5.86
Ss_lncRNA_2416	1.33	0.61	2.02	0.02	-∞	2.74e-05	19.74	26.19	39.88	0
Ss_lncRNA_2417	-∞	2.93e-14	-2.47	0.000218	-1.53	0.07	62.21	0	25.14	40.74
Ss_lncRNA_2418	1.33	0.53	-∞	2.51e-06	-∞	2.41e-06	24.81	32.92	0	0
Ss_lncRNA_2419	∞	3.13e-14	∞	0.00477	∞	0	0	62.08	9.45	76.62
Ss_lncRNA_2420	-2.26	0.000187	-3.71	1.41e-07	-4.58	7.63e-09	73.19	32.37	19.72	15.98
Ss_lncRNA_2422	-1.13	1	-1.86	0.17	-∞	2.37e-05	20.04	17.72	10.8	0
Ss_lncRNA_2423	1.33	0.4	-∞	2.57e-08	-∞	2.48e-08	34.27	45.47	0	0
Ss_lncRNA_2424	1	1	∞	0.000321	1	1	0	0	14.94	0
Ss_lncRNA_2428	∞	6.14e-05	∞	0.04	∞	0.00617	0	18.01	5.48	8.89
Ss_lncRNA_2429	-1	1	-4.95	0	-1.53	0.00376	136.72	136.05	27.62	89.55
Ss_lncRNA_2430	1	1	1	1	∞	1.82e-07	0	0	0	30.16
Ss_lncRNA_2433	-∞	1.99e-05	-1.24	0.81	-3.05	0.02	20.29	0	16.39	6.64
Ss_lncRNA_2434	∞	0.000103	∞	1.89e-05	1	1	0	16.97	20.68	0
Ss_lncRNA_2435	-3.01	2.43e-05	-3.3	9.41e-06	-∞	1.27e-13	59.26	19.66	17.96	0
Ss_lncRNA_2436	-1.51	0.05	-4.95	1.72e-09	-3.05	1.66e-06	75.11	49.83	15.17	24.6
Ss_lncRNA_2438	-∞	6.08e-05	-2.47	0.06	1.31	0.64	18.03	0	7.29	23.62
Ss_lncRNA_2440	∞	0	∞	7.85e-12	∞	0	0	83.32	50.75	71.98
Ss_lncRNA_2441	-∞	0	-7.42	1.33e-12	-2.29	5.75e-05	82.38	0	11.1	35.97
Ss_lncRNA_2442	-1.51	0.12	-∞	2.81e-12	-∞	3.02e-12	52.82	35.04	0	0
Ss_lncRNA_2444	-∞	3.56e-07	1.01	1	1.31	0.47	28.5	0	28.79	37.34
Ss_lncRNA_2445	-∞	1.66e-11	-∞	1.71e-11	1.96	0.000223	49.16	0	0	96.59
Ss_lncRNA_2447	1	1	∞	2.85e-08	1	1	0	0	34.05	0
Ss_lncRNA_2449	-1.51	0.21	-1.41	0.27	-6.11	4.71e-06	38.95	25.84	27.54	6.38
Ss_lncRNA_2451	-1.51	0.05	-∞	0	-1.53	0.04	73.12	48.51	0	47.89
Ss_lncRNA_2452	-∞	3.27e-05	-2.47	0.05	-∞	3.42e-05	19.27	0	7.79	0
Ss_lncRNA_2453	-6.03	0	-9.9	0	-8.14	0	341.47	56.63	34.5	41.94
Ss_lncRNA_2454	∞	4.42e-06	∞	0.02	1	1	0	23.34	7.11	0
Ss_lncRNA_2456	-3.77	0	-4.12	0	-2.54	1.16e-15	259.91	68.97	63.01	102.14
Ss_lncRNA_2458	1	1	1	1	∞	0.00158	0	0	0	11.52
Ss_lncRNA_2459	∞	8.14e-06	∞	3.47e-08	∞	0.00217	0	22.1	33.65	10.91
Ss_lncRNA_2463	1	1	∞	0.00798	1	1	0	0	8.43	0
Ss_lncRNA_2464	-2.64	1.56e-08	-5.77	0	-3.56	8.76e-12	125.34	47.52	21.71	35.18
Ss_lncRNA_2468	-1.51	0.09	-9.9	2.19e-10	-6.11	1.07e-08	59.93	39.76	6.05	9.81
Ss_lncRNA_2470	-3.01	1.58e-07	-4.95	3.5e-11	-3.05	1.42e-07	90.05	29.87	18.19	29.49
Ss_lncRNA_2472	-1.62	3.82e-08	-2.65	0	-5.73	0	370.08	229.14	139.57	64.64
Ss_lncRNA_2475	1	1	1	1	∞	1.94e-05	0	0	0	20.47
Ss_lncRNA_2476	∞	1.68e-05	1	1	∞	0.00314	0	20.63	0	10.19
Ss_lncRNA_2478	1	1	∞	0.03	∞	0.00394	0	0	6.01	9.75
Ss_lncRNA_2479	1	1	1	1	∞	4.48e-07	0	0	0	28.28
Ss_lncRNA_2481	-3.77	0.000338	-12.37	9.79e-07	-3.82	0.000308	34.27	9.09	2.77	8.98
Ss_lncRNA_2482	1	1	∞	0.04	∞	0.000634	0	0	5.48	13.34
Ss_lncRNA_2485	3.98	7.56e-06	5.25	1.05e-08	1.96	0.09	12.48	49.66	65.54	24.52
Ss_lncRNA_2486	1	1	1	1	∞	4.54e-05	0	0	0	18.69
Ss_lncRNA_2487	2.65	5.51e-05	-2.47	0.03	-∞	2.99e-06	24.35	64.62	9.84	0
Ss_lncRNA_2489	-∞	0.03	1.21	1	3.27	0.01	6.07	0	7.35	19.86
Ss_lncRNA_2490	-∞	4.02e-05	-1.24	0.83	1.31	0.62	18.86	0	15.24	24.7
Ss_lncRNA_2491	-∞	1.28e-05	-1.24	0.8	-∞	1.38e-05	21.17	0	17.11	0
Ss_lncRNA_2492	1.33	0.71	-∞	0.000347	-1.53	0.51	14.78	19.61	0	9.68
Ss_lncRNA_2493	1	1	1	1	∞	0.000176	0	0	0	15.92
Ss_lncRNA_2495	1.11	0.84	-1.35	0.11	-4.58	2.08e-10	87.99	97.29	65.18	19.21
Ss_lncRNA_2496	-∞	0	-3.71	1.8e-07	-1.53	0.05	71.99	0	19.39	47.15
Ss_lncRNA_2497	1.33	0.5	-∞	1.06e-06	-∞	1.01e-06	26.62	35.32	0	0
Ss_lncRNA_2498	-∞	0.000737	-∞	0.000806	-∞	0.000722	13.07	0	0	0
Ss_lncRNA_2501	1	1	1	1	∞	2.27e-05	0	0	0	20.13
Ss_lncRNA_2503	5.31	3.34e-05	-∞	0.02	4.58	0.000272	6.54	34.69	0	29.97
Ss_lncRNA_2504	1	1	∞	1.22e-09	∞	2.5e-10	0	0	40.49	43.75
Ss_lncRNA_2511	-∞	4.93e-08	-2.47	0.00872	-1.53	0.23	32.62	0	13.18	21.37
Ss_lncRNA_2513	∞	2.53e-05	∞	6.78e-05	∞	3.02e-05	0	19.79	18.08	19.54
Ss_lncRNA_2514	∞	9.92e-08	∞	0.0047	∞	0.000229	0	31.15	9.49	15.38
Ss_lncRNA_2515	∞	4.15e-06	1	1	1	1	0	23.47	0	0
Ss_lncRNA_2516	1.99	0.000457	-4.95	7.19e-06	-2.04	0.01	42.75	85.09	8.64	21
Ss_lncRNA_2517	∞	5.96e-11	1	1	1	1	0	46.5	0	0
Ss_lncRNA_2518	∞	3.06e-13	∞	2.54e-10	1	1	0	57.38	43.69	0
Ss_lncRNA_2519	∞	2.6e-11	1	1	1	1	0	48.24	0	0
Ss_lncRNA_2520	-∞	1.04e-06	-∞	1.24e-06	-∞	1.17e-06	26.3	0	0	0
Ss_lncRNA_2521	1	1	∞	6.27e-05	∞	0.05	0	0	18.25	4.93
Ss_lncRNA_2522	-2.01	3.61e-09	-2.47	3.39e-13	-12.21	0	225.81	112.35	91.25	18.49
Ss_lncRNA_2523	∞	9.91e-09	1	1	1	1	0	35.98	0	0
Ss_lncRNA_2527	-1.88	1.74e-12	-6.19	0	-2.18	0	373.94	198.45	60.44	171.45
Ss_lncRNA_2528	∞	5.18e-05	∞	0.00013	∞	5.97e-05	0	18.35	16.77	18.12
Ss_lncRNA_2530	1.33	0.89	-∞	0.00714	-∞	0.00699	8.65	11.48	0	0
Ss_lncRNA_2532	1.33	0.54	-4.95	0.000948	-∞	3.48e-06	24.04	31.89	4.86	0
Ss_lncRNA_2533	∞	4.04e-08	∞	0.00351	∞	0.000145	0	33.04	10.06	16.31
Ss_lncRNA_2536	1	1	∞	0.000846	∞	5.67e-10	0	0	12.97	42.04
Ss_lncRNA_2537	-∞	1.87e-06	-∞	2.19e-06	-∞	2.1e-06	25.1	0	0	0
Ss_lncRNA_2539	-∞	0	-4.95	0	-6.11	0	171.57	0	34.66	28.09
Ss_lncRNA_2540	-∞	1.41e-13	-4.95	1.12e-07	-3.05	2.31e-05	58.99	0	11.92	19.32
Ss_lncRNA_2541	∞	9.13e-08	1	1	1	1	0	31.32	0	0
Ss_lncRNA_2543	∞	0	∞	0.00303	1	1	0	68.02	10.36	0
Ss_lncRNA_2545	-2.26	0.000463	-3.71	7.68e-07	-4.58	5.77e-08	64.87	28.69	17.47	14.16
Ss_lncRNA_2546	∞	2.97e-07	∞	2.2e-10	1	1	0	28.88	43.98	0
Ss_lncRNA_2550	1.33	0.36	-2.47	0.00445	-∞	4.24e-09	37.93	50.33	15.33	0
Ss_lncRNA_2553	2.65	0.00641	-∞	0.00141	-1.53	0.59	11.92	31.63	0	7.81
Ss_lncRNA_2554	1.33	0.52	-∞	1.86e-06	-∞	1.78e-06	25.44	33.75	0	0
Ss_lncRNA_2555	∞	6.62e-12	∞	0.000239	1	1	0	51.07	15.55	0
Ss_lncRNA_2556	15.92	0	18.59	0	7.86	0	15.3	243.56	284.34	120.24
Ss_lncRNA_2557	-1	1	-∞	2.64e-13	-1.53	0.08	57.63	57.35	0	37.75
Ss_lncRNA_2558	-∞	7.31e-14	-∞	7.01e-14	-∞	7.47e-14	60.35	0	0	0
Ss_lncRNA_2559	-∞	0	-4.95	0	-4.58	0	189.76	0	38.34	41.43
Ss_lncRNA_2560	1.99	0.05	-4.95	0.0077	-1.53	0.48	16.06	31.95	3.24	10.52
Ss_lncRNA_2562	∞	5.31e-07	∞	1.99e-06	1	1	0	27.69	25.3	0
Ss_lncRNA_2564	-∞	9.68e-12	-∞	9.83e-12	-1.53	0.11	50.29	0	0	32.94
Ss_lncRNA_2565	-∞	2.83e-06	-2.47	0.03	1.31	0.53	24.26	0	9.8	31.78
Ss_lncRNA_2567	-5.28	0	-4.33	0	-3.56	0	240.52	45.59	55.54	67.51
Ss_lncRNA_2568	∞	0.00389	1	1	1	1	0	9.87	0	0
Ss_lncRNA_2569	-∞	1.67e-09	-∞	1.84e-09	-∞	1.82e-09	39.65	0	0	0
Ss_lncRNA_2571	1.77	0.000782	-∞	5.99e-14	-2.29	0.000614	60.67	107.33	0	26.49
Ss_lncRNA_2572	∞	2.25e-08	∞	3.84e-12	1	1	0	34.28	52.2	0
Ss_lncRNA_2573	-∞	8.1e-05	-2.47	0.06	-1.53	0.45	17.45	0	7.05	11.43
Ss_lncRNA_2574	-∞	5.38e-06	1.21	0.78	-∞	5.88e-06	22.95	0	27.82	0
Ss_lncRNA_2575	1	1	∞	3.35e-06	∞	2.89e-05	0	0	24.22	19.63
Ss_lncRNA_2576	∞	4.17e-09	∞	0.00173	1	1	0	37.78	11.5	0
Ss_lncRNA_2577	∞	0	∞	1.28e-05	∞	5.18e-06	0	117.51	21.47	23.2
Ss_lncRNA_2578	1	1	∞	0.07	∞	0.02	0	0	4.34	7.04
Ss_lncRNA_2579	∞	1.66e-09	1	1	1	1	0	39.67	0	0
Ss_lncRNA_2580	∞	3.85e-09	1	1	1	1	0	37.94	0	0
Ss_lncRNA_2581	-∞	0.00642	-∞	0.00626	-1.53	0.69	8.92	0	0	5.84
Ss_lncRNA_2582	-∞	9.26e-06	-4.95	0.00168	-∞	1.01e-05	21.84	0	4.41	0
Ss_lncRNA_2584	1.99	0.02	-4.95	0.0017	-3.05	0.01	21.78	43.36	4.4	7.13
Ss_lncRNA_2585	-1.13	0.99	-7.42	1.37e-06	-4.58	2.63e-05	39.53	34.97	5.32	8.63
Ss_lncRNA_2586	1	1	1	1	∞	0.000799	0	0	0	12.87
Ss_lncRNA_2588	-∞	2.42e-06	-∞	2.81e-06	-∞	2.69e-06	24.58	0	0	0
Ss_lncRNA_2589	∞	1.35e-11	∞	1.85e-07	∞	0	0	49.61	30.22	73.48
Ss_lncRNA_2592	∞	5.31e-07	∞	1.99e-06	∞	0.000539	0	27.69	25.3	13.67
Ss_lncRNA_2593	-1.88	8.11e-09	-∞	0	-∞	0	252.9	134.21	0	0
Ss_lncRNA_2595	∞	0	∞	3.04e-05	1	1	0	129.47	19.72	0
Ss_lncRNA_2596	-∞	2.1e-12	-∞	2.09e-12	-∞	2.23e-12	53.43	0	0	0
Ss_lncRNA_2598	∞	0	∞	0.00782	1	1	0	83.46	8.47	0
Ss_lncRNA_2601	-∞	9.35e-06	-4.95	0.00169	-3.05	0.01	21.82	0	4.41	7.15
Ss_lncRNA_2604	1	1	∞	0.00331	∞	4.6e-08	0	0	10.18	33
Ss_lncRNA_2605	1	1	1	1	∞	0.000662	0	0	0	13.25
Ss_lncRNA_2608	-∞	0.00022	-1.65	0.37	-∞	0.00022	15.46	0	9.37	0
Ss_lncRNA_2610	-∞	0.000609	-2.47	0.11	1.31	0.74	13.45	0	5.43	17.62
Ss_lncRNA_2616	∞	4.77e-10	1	1	∞	0.02	0	42.23	0	6.95
Ss_lncRNA_2617	1	1	∞	3.74e-05	∞	1.06e-07	0	0	19.29	31.26
Ss_lncRNA_2618	2.65	0.00999	2.42	0.02	-∞	0.00228	10.81	28.69	26.21	0
Ss_lncRNA_2619	-2.64	9.92e-09	-4.33	3.39e-14	-2.67	7.79e-09	128.68	48.78	29.71	48.16
Ss_lncRNA_2620	-3.01	1.82e-06	-∞	0	-1.53	0.04	75	24.88	0	49.12
Ss_lncRNA_2621	∞	7.39e-06	∞	0.000628	1	1	0	22.3	13.58	0
Ss_lncRNA_2623	∞	1.96e-05	∞	0.03	∞	0.0034	0	20.32	6.19	10.03
Ss_lncRNA_2626	-∞	2.93e-07	-∞	3.47e-07	-∞	3.33e-07	28.91	0	0	0
Ss_lncRNA_2628	∞	2.81e-10	∞	0.02	1	1	0	43.32	6.6	0
Ss_lncRNA_2629	-1.51	0.02	-4.95	6.39e-13	-3.05	1.12e-08	105.42	69.94	21.3	34.53
Ss_lncRNA_2630	∞	1.09e-11	∞	1.63e-07	1	1	0	50.04	30.48	0
Ss_lncRNA_2631	-∞	4.67e-06	-2.47	0.03	-∞	5.11e-06	23.23	0	9.39	0
Ss_lncRNA_2632	-18.84	0	-8.84	0	-5.45	0	244.88	13	27.71	44.91
Ss_lncRNA_2634	-4.52	0	-14.85	0	-9.16	0	193.49	42.79	13.03	21.12
Ss_lncRNA_2635	-∞	0.000592	-2.47	0.11	-∞	0.000585	13.5	0	5.46	0
Ss_lncRNA_2636	∞	1.71e-06	∞	0.000258	1	1	0	25.27	15.4	0
Ss_lncRNA_2637	-1.76	0.002	-5.77	1.13e-12	-2.67	9.55e-07	93.85	53.36	16.25	35.12
Ss_lncRNA_2638	-∞	4.16e-08	-2.47	0.00833	-1.53	0.23	32.98	0	13.33	21.6
Ss_lncRNA_2639	1	1	∞	0.00873	∞	0.000624	0	0	8.25	13.37
Ss_lncRNA_2641	∞	0	∞	0	∞	0	0	1890.5	254.66	197.42
Ss_lncRNA_2643	1	1	∞	0.01	1	1	0	0	7.83	0
Ss_lncRNA_2644	-∞	0.000466	-∞	0.000515	-∞	0.000462	13.98	0	0	0
Ss_lncRNA_2646	-∞	3.95e-10	-2.47	0.00246	-∞	4.33e-10	42.61	0	17.22	0
Ss_lncRNA_2647	1	1	1	1	∞	1.56e-05	0	0	0	20.92
Ss_lncRNA_2648	∞	2.29e-15	1	1	1	1	0	67.76	0	0
Ss_lncRNA_2650	∞	6.14e-07	∞	0.00833	1	1	0	27.38	8.34	0
Ss_lncRNA_2651	-∞	2.08e-11	-2.47	0.00116	-1.02	1	48.7	0	19.68	47.85
Ss_lncRNA_2652	∞	1.91e-08	∞	0.00276	∞	2.59e-08	0	34.62	10.54	34.18
Ss_lncRNA_2653	∞	0.000305	∞	0.06	∞	0.01	0	14.82	4.51	7.32
Ss_lncRNA_2654	1	1	1	1	∞	2.71e-07	0	0	0	29.34
Ss_lncRNA_2655	-1.51	0.01	-4.95	1.48e-13	-3.05	4.49e-09	111	73.63	22.43	36.35
Ss_lncRNA_2656	-1.88	0.000663	-6.19	6.39e-13	-2.54	2.9e-06	92.3	48.99	14.92	36.27
Ss_lncRNA_2657	1	1	∞	0.00173	1	1	0	0	11.5	0
Ss_lncRNA_2658	-∞	0.000584	1.21	0.91	-∞	0.000577	13.53	0	16.4	0
Ss_lncRNA_2659	-∞	2.58e-11	-∞	2.66e-11	-∞	2.8e-11	48.26	0	0	0
Ss_lncRNA_2660	1.77	0.00541	1.21	0.57	-4.58	1.08e-05	43.27	76.55	52.45	9.45
Ss_lncRNA_2662	5.31	5.56e-10	2.83	0.00109	8.51	0	14.25	75.63	40.31	121.35
Ss_lncRNA_2664	-1.88	1.97e-05	-6.19	0	-7.63	0	141.13	74.9	22.81	18.49
Ss_lncRNA_2665	1	1	∞	0.00112	1	1	0	0	12.39	0
Ss_lncRNA_2668	1	1	1	1	∞	0.000183	0	0	0	15.83
Ss_lncRNA_2669	1	1	∞	0.00536	1	1	0	0	9.22	0
Ss_lncRNA_2671	1	1	∞	0.00322	1	1	0	0	10.24	0
Ss_lncRNA_2673	1	1	1	1	∞	2.5e-08	0	0	0	34.25
Ss_lncRNA_2675	-∞	3.1e-08	-1.65	0.12	-3.05	0.00164	33.61	0	20.37	11.01
Ss_lncRNA_2677	-5.28	0	-1.57	0.000948	1.03	1	156.25	29.62	99.22	160.83
Ss_lncRNA_2678	1	1	∞	0.00415	1	1	0	0	9.73	0
Ss_lncRNA_2682	4.42	1.09e-14	2.16	0.00102	2.18	0.000716	29.76	131.63	64.14	64.98
Ss_lncRNA_2683	∞	0.000175	∞	3.55e-05	1	1	0	15.92	19.39	0
Ss_lncRNA_2684	1	1	1	1	∞	1.85e-05	0	0	0	20.57
Ss_lncRNA_2686	∞	1.3e-12	1	1	1	1	0	54.42	0	0
Ss_lncRNA_2687	-∞	1.52e-11	-∞	1.57e-11	-∞	1.64e-11	49.34	0	0	0
Ss_lncRNA_2688	1	1	1	1	∞	1.27e-06	0	0	0	26.13
Ss_lncRNA_2689	1	1	1	1	∞	1.21e-10	0	0	0	45.25
Ss_lncRNA_2691	1	1	1	1	∞	1.61e-10	0	0	0	44.66
Ss_lncRNA_2692	1	1	∞	2.7e-12	∞	3.82e-10	0	0	52.9	42.88
Ss_lncRNA_2693	-∞	5.71e-09	-1.65	0.1	-1.53	0.19	37.13	0	22.5	24.32
Ss_lncRNA_2695	1	1	∞	1.18e-07	∞	0.000113	0	0	31.14	16.82
Ss_lncRNA_2697	∞	3.69e-08	1	1	1	1	0	33.23	0	0
Ss_lncRNA_2700	1.33	0.95	-2.47	0.31	-∞	0.02	7.03	9.33	2.84	0
Ss_lncRNA_2701	-∞	4.9e-05	-1.24	0.84	1.31	0.63	18.46	0	14.92	24.18
Ss_lncRNA_2702	1	1	∞	0.000667	1	1	0	0	13.46	0
Ss_lncRNA_2704	1	1	∞	0.000155	1	1	0	0	16.42	0
Ss_lncRNA_2705	-1.51	0.26	-4.95	9.08e-05	-∞	4.56e-08	33.02	21.9	6.67	0
Ss_lncRNA_2707	-∞	0	-4.95	0	-∞	0	135.31	0	27.34	0
Ss_lncRNA_2708	∞	0.000132	∞	2.55e-05	∞	0.000148	0	16.48	20.07	16.27
Ss_lncRNA_2709	∞	1.72e-05	1	1	∞	0	0	20.58	0	111.78
Ss_lncRNA_2710	-∞	2.8e-07	-4.95	0.000261	-∞	3.18e-07	29.01	0	5.86	0
Ss_lncRNA_2711	1	1	∞	0.00287	1	1	0	0	10.46	0
Ss_lncRNA_2715	-3.01	2.59e-13	-1.98	5.39e-07	-6.11	0	172.14	57.1	86.94	28.19
Ss_lncRNA_2718	-1.51	0.21	-∞	3.54e-09	-1.53	0.18	38.32	25.42	0	25.1
Ss_lncRNA_2719	∞	7.83e-13	∞	0.00792	1	1	0	55.46	8.45	0
Ss_lncRNA_2721	-∞	0	-4.12	6.97e-10	-∞	0	90.15	0	21.86	0
Ss_lncRNA_2724	-∞	4.91e-12	-∞	4.96e-12	-∞	5.28e-12	51.67	0	0	0
Ss_lncRNA_2725	-1.51	0.37	-4.95	0.000724	-3.05	0.00737	25.1	16.65	5.07	8.22
Ss_lncRNA_2726	1	1	1	1	∞	6.8e-08	0	0	0	32.2
Ss_lncRNA_2727	-∞	2.29e-15	-∞	2.11e-15	-∞	2.27e-15	67.89	0	0	0
Ss_lncRNA_2728	-1.21	0.15	-3.3	0	-∞	0	197.37	163.67	59.82	0
Ss_lncRNA_2729	-∞	0	-6.19	0	-∞	0	136.44	0	22.05	0
Ss_lncRNA_2730	∞	2.53e-05	∞	0.00132	∞	0.0039	0	19.79	12.05	9.77
Ss_lncRNA_2731	-3.01	3.68e-05	-9.9	6.9e-10	-6.11	2.68e-08	56.76	18.83	5.73	9.29
Ss_lncRNA_2732	-∞	5.67e-08	1.21	0.67	-∞	6.37e-08	32.33	0	39.19	0
Ss_lncRNA_2734	1	1	1	1	∞	0.000122	0	0	0	16.66
Ss_lncRNA_2735	1	1	1	1	∞	1.07e-05	0	0	0	21.71
Ss_lncRNA_2738	-∞	1.18e-07	-2.47	0.01	-∞	1.33e-07	30.81	0	12.45	0
Ss_lncRNA_2740	1.33	0.41	-∞	4.27e-08	-∞	4.13e-08	33.23	44.09	0	0
Ss_lncRNA_2741	-1.51	0.15	-4.95	2.49e-06	-∞	5.48e-11	46.88	31.1	9.47	0
Ss_lncRNA_2742	∞	1.53e-09	∞	3.26e-06	∞	2.12e-09	0	39.85	24.27	39.34
Ss_lncRNA_2743	-∞	1.1e-08	-∞	1.24e-08	-∞	1.21e-08	35.76	0	0	0
Ss_lncRNA_2745	1	1	∞	2.12e-08	1	1	0	0	34.66	0
Ss_lncRNA_2746	1	1	∞	0.000748	1	1	0	0	13.23	0
Ss_lncRNA_2747	-1.51	4.11e-08	-4.37	0	-2.86	0	484.33	321.3	110.9	169.19
Ss_lncRNA_2748	-∞	0.000148	-∞	0.000168	-∞	0.00015	16.24	0	0	0
Ss_lncRNA_2751	1	1	∞	0.00147	∞	3.55e-05	0	0	11.84	19.19
Ss_lncRNA_2758	-1.26	0.63	-1.77	0.07	-∞	8.84e-09	36.4	28.98	20.59	0
Ss_lncRNA_2762	-∞	1.74e-06	-1.24	0.75	-1.53	0.32	25.24	0	20.4	16.53
Ss_lncRNA_2764	∞	2.29e-15	1	1	1	1	0	67.63	0	0
Ss_lncRNA_2765	1	1	∞	0.02	∞	0.00186	0	0	6.91	11.21
Ss_lncRNA_2766	-2.26	2e-05	-7.42	3.1e-14	-∞	0	93.98	41.56	12.66	0
Ss_lncRNA_2767	∞	3.5e-05	1	1	1	1	0	19.14	0	0
Ss_lncRNA_2768	1	1	∞	0.000433	1	1	0	0	14.33	0
Ss_lncRNA_2769	1	1	1	1	∞	3.6e-07	0	0	0	28.75
Ss_lncRNA_2770	-∞	0	-14.85	0	-9.16	0	115.3	0	7.77	12.59
Ss_lncRNA_2771	-∞	0.000951	-1.24	0.93	2.62	0.00549	12.57	0	10.16	32.94
Ss_lncRNA_2772	-∞	4.02e-13	-2.47	0.000425	-1.53	0.08	56.82	0	22.96	37.22
Ss_lncRNA_2773	∞	2.04e-08	∞	9.88e-08	1	1	0	34.48	31.51	0
Ss_lncRNA_2774	-2.17	0	-5.76	0	-9.32	0	2072.43	955.38	359.57	222.4
Ss_lncRNA_2775	-1.13	0.92	-2.47	0.00089	-4.58	1.72e-06	50.87	45	20.56	11.11
Ss_lncRNA_2776	∞	2.74e-14	∞	4.36e-05	∞	0.000229	0	62.31	18.98	15.38
Ss_lncRNA_2778	-1.88	0.07	-4.12	0.000341	-3.82	0.000493	32.08	17.02	7.78	8.4
Ss_lncRNA_2779	1	1	1	1	∞	2.02e-05	0	0	0	20.37
Ss_lncRNA_2781	1.33	0.51	-∞	1.78e-06	-∞	1.7e-06	25.54	33.88	0	0
Ss_lncRNA_2784	-∞	5.47e-08	-2.47	0.00895	-1.53	0.23	32.41	0	13.1	21.23
Ss_lncRNA_2786	-∞	1.87e-05	-∞	2.16e-05	-∞	1.99e-05	20.41	0	0	0
Ss_lncRNA_2789	-∞	3.72e-07	-1.24	0.72	-∞	4.22e-07	28.41	0	22.96	0
Ss_lncRNA_2790	∞	0.0047	∞	0.03	1	1	0	9.51	5.79	0
Ss_lncRNA_2792	1.33	0.31	-2.47	0.00242	-∞	4.05e-10	42.75	56.72	17.28	0
Ss_lncRNA_2793	5.31	1.37e-07	4.04	4.26e-05	1.96	0.14	10.37	55.02	41.89	20.37
Ss_lncRNA_2794	1	1	∞	0.0047	1	1	0	0	9.49	0
Ss_lncRNA_2795	1.33	0.35	-4.95	1.8e-05	-1.53	0.17	39.24	52.06	7.93	25.7
Ss_lncRNA_2796	-3.77	9.88e-15	-4.12	1.07e-15	-∞	0	150.87	40.03	36.58	0
Ss_lncRNA_2797	1	1	∞	2.09e-06	1	1	0	0	25.2	0
Ss_lncRNA_2798	-∞	3.15e-13	-4.95	1.73e-07	-3.05	3.03e-05	57.32	0	11.58	18.77
Ss_lncRNA_2800	-2.26	0.00259	-3.71	1.83e-05	-∞	1.64e-11	49.34	21.82	13.29	0
Ss_lncRNA_2801	-∞	5.99e-09	-4.95	3.19e-05	-1.53	0.19	37.03	0	7.48	24.25
Ss_lncRNA_2802	-5.28	1.17e-15	-2.89	1.77e-09	-10.69	0	125.17	23.73	43.35	11.71
Ss_lncRNA_2805	-9.42	0	-3.17	0	-1.7	0	2485.87	263.85	783.49	1465.37
Ss_lncRNA_2806	-∞	0	-2.47	1.57e-06	-3.05	1.99e-08	101.94	0	41.19	33.39
Ss_lncRNA_2808	∞	9.49e-12	∞	0.000266	1	1	0	50.33	15.33	0
Ss_lncRNA_2809	-∞	5.33e-06	-∞	6.16e-06	-1.53	0.35	22.97	0	0	15.04
Ss_lncRNA_2811	∞	1.6e-13	1	1	∞	0.000357	0	58.73	0	14.5
Ss_lncRNA_2813	27.2	0	246.69	0	48.14	0	59.26	1611.71	14617.9	2852.68
Ss_lncRNA_2815	-3.77	1.04e-09	-6.19	2.63e-13	-2.54	2e-06	95.25	25.27	15.4	37.43
Ss_lncRNA_2816	-∞	0	-1.86	0.00238	-4.58	2.12e-09	78.44	0	42.26	17.13
Ss_lncRNA_2817	1.11	0.17	-1.65	1.27e-12	-6.11	0	563.52	623.05	341.56	92.27
Ss_lncRNA_2818	∞	1.46e-08	1	1	1	1	0	35.18	0	0
Ss_lncRNA_2819	∞	6.95e-10	1	1	∞	1.94e-05	0	41.46	0	20.47
Ss_lncRNA_2821	∞	1.33e-09	∞	0.00122	∞	2.65e-05	0	40.13	12.22	19.81
Ss_lncRNA_2822	-∞	0	-9.9	0	-∞	0	137.44	0	13.88	0
Ss_lncRNA_2823	1	1	∞	0.00832	∞	0.02	0	0	8.35	6.76
Ss_lncRNA_2828	-∞	5.7e-10	-4.95	9e-06	-3.05	0.0004	41.87	0	8.46	13.71
Ss_lncRNA_2830	1	1	∞	0.000301	1	1	0	0	15.07	0
Ss_lncRNA_2831	-∞	4.67e-06	-1.24	0.77	1.96	0.01	23.23	0	18.77	45.65
Ss_lncRNA_2833	1	1	∞	0.00878	∞	0.02	0	0	8.24	6.67
Ss_lncRNA_2834	∞	0.000575	1	1	1	1	0	13.56	0	0
Ss_lncRNA_2835	∞	5.41e-08	1	1	1	1	0	32.43	0	0
Ss_lncRNA_2837	-∞	1.2e-14	-4.95	3.05e-08	-1.53	0.06	64.03	0	12.94	41.94
Ss_lncRNA_2838	1.33	0.69	-1.24	0.87	-∞	0.000174	15.95	21.16	12.89	0
Ss_lncRNA_2840	1	1	∞	0.00219	∞	1.21e-08	0	0	11.03	35.75
Ss_lncRNA_2843	-∞	0.00255	-∞	0.0026	-1.53	0.63	10.67	0	0	6.99
Ss_lncRNA_2844	∞	3.37e-08	1	1	∞	0.000132	0	33.42	0	16.5
Ss_lncRNA_2846	5.31	9.61e-07	2.42	0.04	-1.53	0.69	9	47.74	21.81	5.89
Ss_lncRNA_2847	1	1	∞	0	∞	0	0	0	74.4	120.6
Ss_lncRNA_2848	1	1	∞	0.000327	1	1	0	0	14.9	0
Ss_lncRNA_2849	-∞	1.5e-13	-∞	1.44e-13	-3.05	2.36e-05	58.86	0	0	19.28
Ss_lncRNA_2850	1	1	1	1	∞	1.64e-05	0	0	0	20.82
Ss_lncRNA_2852	∞	0	∞	0	∞	0	0	209.09	200.14	88.48
Ss_lncRNA_2855	1	1	∞	3.09e-05	∞	0.000173	0	0	19.68	15.95
Ss_lncRNA_2856	1.33	0.39	-1.24	0.65	-∞	1.67e-08	35.09	46.56	28.36	0
Ss_lncRNA_2858	-1.51	0.03	-4.95	1.28e-10	-3.05	3.2e-07	85.09	56.45	17.19	27.87
Ss_lncRNA_2859	∞	0.00722	∞	0.04	∞	9.51e-05	0	8.69	5.3	17.17
Ss_lncRNA_2860	∞	3.84e-05	∞	5.81e-06	1	1	0	18.95	23.08	0
Ss_lncRNA_2861	-∞	0	-∞	0	-3.05	1.93e-08	102.14	0	0	33.45
Ss_lncRNA_2862	-∞	0.000825	-2.47	0.12	-∞	0.000804	12.86	0	5.19	0
Ss_lncRNA_2863	-∞	3.21e-09	-1.65	0.1	-∞	3.51e-09	38.32	0	23.23	0
Ss_lncRNA_2864	-∞	0	-5.57	0	-∞	0	200.56	0	36.02	0
Ss_lncRNA_2865	-3.77	9.47e-05	-12.37	1.03e-07	-7.63	9.12e-07	40.19	10.66	3.25	5.26
Ss_lncRNA_2866	∞	2.31e-07	∞	7.35e-05	∞	3.12e-07	0	29.42	17.92	29.04
Ss_lncRNA_2867	-∞	0	-9.9	0	-∞	0	106.49	0	10.76	0
Ss_lncRNA_2868	∞	1.85e-05	∞	0.02	∞	2.22e-05	0	20.44	6.22	20.18
Ss_lncRNA_2869	-∞	0.01	-2.47	0.26	-1.53	0.72	8.08	0	3.27	5.29
Ss_lncRNA_2870	∞	0	∞	0	∞	0	0	434.68	686.74	576.7
Ss_lncRNA_2871	∞	3.95e-12	∞	0	∞	5.82e-12	0	52.14	111.15	51.48
Ss_lncRNA_2872	-∞	5.16e-10	-2.47	0.00264	-∞	5.59e-10	42.07	0	17	0
Ss_lncRNA_2874	1	1	∞	0.02	1	1	0	0	7.1	0
Ss_lncRNA_2876	∞	8.66e-08	∞	0.00449	1	1	0	31.43	9.57	0
Ss_lncRNA_2878	1.33	0.43	-∞	8.99e-08	-1.53	0.24	31.7	42.06	0	20.77
Ss_lncRNA_2879	1	1	∞	0.0073	1	1	0	0	8.61	0
Ss_lncRNA_2881	-1.51	0.11	-4.95	3.69e-07	-3.05	4.94e-05	54.35	36.05	10.98	17.8
Ss_lncRNA_2882	-∞	5.43e-05	-2.47	0.06	-∞	5.6e-05	18.26	0	7.38	0
Ss_lncRNA_2883	2.65	0.000227	-∞	1.99e-05	-1.53	0.39	20.57	54.59	0	13.47
Ss_lncRNA_2885	-∞	5.75e-07	-∞	6.88e-07	-∞	6.5e-07	27.52	0	0	0
Ss_lncRNA_2886	-∞	0.04	1.21	1	-∞	0.03	5.77	0	6.99	0
Ss_lncRNA_2887	∞	2.59e-07	∞	0.00636	∞	0.000374	0	29.17	8.88	14.4
Ss_lncRNA_2888	-∞	5.76e-06	1.01	1	-∞	6.28e-06	22.81	0	23.04	0
Ss_lncRNA_2889	1.33	0.57	-∞	1.12e-05	-1.53	0.37	21.73	28.83	0	14.23
Ss_lncRNA_2891	-∞	1.82e-05	-∞	2.09e-05	-∞	1.93e-05	20.48	0	0	0
Ss_lncRNA_2893	-∞	1.4e-11	-4.95	1.27e-06	-1.02	1	49.53	0	10.01	48.66
Ss_lncRNA_2894	-∞	9.76e-06	-2.47	0.04	-1.53	0.37	21.73	0	8.78	14.23
Ss_lncRNA_2895	-∞	1.83e-10	-∞	1.98e-10	-∞	2.02e-10	44.19	0	0	0
Ss_lncRNA_2897	-∞	8.44e-07	1.21	0.73	-1.53	0.3	26.73	0	32.41	17.51
Ss_lncRNA_2899	-3.77	0	-7.07	0	-3.39	0	355.7	94.39	50.31	104.84
Ss_lncRNA_2900	-2.01	0.01	-9.9	1.74e-08	-6.11	3.67e-07	47.77	23.77	4.83	7.82
Ss_lncRNA_2902	-∞	0.000316	1.62	0.24	1.96	0.06	14.75	0	23.84	28.98
Ss_lncRNA_2905	-3.94	0	-11.63	0	-5.52	0	1835.99	466.46	157.85	332.62
Ss_lncRNA_2910	1	1	∞	2.87e-07	∞	4e-06	0	0	29.3	23.75
Ss_lncRNA_2911	-∞	2.96e-05	-∞	3.4e-05	-∞	3.11e-05	19.47	0	0	0
Ss_lncRNA_2912	-∞	0	-7.42	0	-4.58	0	148.59	0	20.01	32.44
Ss_lncRNA_2913	-∞	3.02e-07	-1.24	0.71	-1.53	0.27	28.85	0	23.31	18.89
Ss_lncRNA_2914	-2.26	2.7e-07	-∞	0	-4.58	2.27e-15	134.85	59.64	0	29.44
Ss_lncRNA_2915	∞	5.69e-05	1	1	∞	6.56e-05	0	18.16	0	17.93
Ss_lncRNA_2917	-∞	3.42e-09	-3.71	0.000184	-1.53	0.18	38.19	0	10.29	25.02
Ss_lncRNA_2918	1	1	∞	0.00151	1	1	0	0	11.79	0
Ss_lncRNA_2920	-∞	0.00462	-∞	0.00457	-1.53	0.67	9.54	0	0	6.25
Ss_lncRNA_2921	-∞	3.33e-11	-4.95	2e-06	-1.53	0.12	47.73	0	9.64	31.26
Ss_lncRNA_2923	∞	7.32e-08	1	1	∞	5.01e-11	0	31.78	0	47.06
Ss_lncRNA_2925	1	1	1	1	∞	0.000203	0	0	0	15.63
Ss_lncRNA_2928	-∞	0	-∞	0	-3.05	2.61e-06	72.32	0	0	23.68
Ss_lncRNA_2932	-∞	0	-4.12	0	-7.63	0	168.27	0	40.8	22.04
Ss_lncRNA_2933	∞	2.53e-07	∞	1.02e-06	∞	0.00037	0	29.22	26.7	14.42
Ss_lncRNA_2934	-∞	6.7e-05	-4.95	0.00479	-∞	6.87e-05	17.83	0	3.6	0
Ss_lncRNA_2935	-∞	0	-27.22	0	-8.4	0	142.81	0	5.25	17.01
Ss_lncRNA_2937	-∞	1.94e-07	-∞	2.3e-07	-∞	2.2e-07	29.76	0	0	0
Ss_lncRNA_2938	1.33	0.08	-3.71	2.84e-09	-∞	0	92.22	122.35	24.84	0
Ss_lncRNA_2939	1.33	0.74	2.02	0.05	4.58	7.64e-08	13.89	18.43	28.06	63.68
Ss_lncRNA_2940	-∞	1.89e-05	1.41	0.38	-∞	2e-05	20.4	0	28.85	0
Ss_lncRNA_2942	∞	6.05e-06	∞	0.02	1	1	0	22.7	6.91	0
Ss_lncRNA_2943	-∞	1.21e-08	-2.47	0.00601	-1.15	0.92	35.57	0	14.37	31.06
Ss_lncRNA_2944	∞	1.05e-11	∞	0.000275	∞	6.29e-09	0	50.11	15.26	37.11
Ss_lncRNA_2945	∞	3.64e-11	1	1	∞	0.01	0	47.54	0	7.82
Ss_lncRNA_2946	-1.13	0.98	-1.06	1	-4.58	1.83e-05	41.06	36.32	38.71	8.96
Ss_lncRNA_2949	1.33	0.44	-∞	1.12e-07	-∞	1.07e-07	31.25	41.46	0	0
Ss_lncRNA_2950	∞	0.000358	∞	0.00654	1	1	0	14.5	8.83	0
Ss_lncRNA_2951	1.33	0.96	-∞	0.02	-∞	0.02	6.97	9.25	0	0
Ss_lncRNA_2953	-1.51	0.57	-4.95	0.01	-1.53	0.51	14.67	9.73	2.96	9.61
Ss_lncRNA_2954	1.33	0.63	-∞	5.5e-05	-∞	4.94e-05	18.51	24.56	0	0
Ss_lncRNA_2957	-∞	0.00371	-2.47	0.19	-∞	0.00353	9.96	0	4.02	0
Ss_lncRNA_2958	-∞	8.38e-05	-2.47	0.07	-1.53	0.45	17.38	0	7.02	11.39
Ss_lncRNA_2959	3.98	2.36e-08	2.42	0.00186	4.58	2.12e-10	19.16	76.27	46.46	87.85
Ss_lncRNA_2961	1	1	∞	3.25e-05	1	1	0	0	19.57	0
Ss_lncRNA_2962	1.21	0.04	-6.81	0	-∞	0	287.61	346.9	42.26	0
Ss_lncRNA_2963	1	1	∞	2.17e-05	∞	4.46e-15	0	0	20.4	66.13
Ss_lncRNA_2964	-∞	3.57e-10	-∞	3.9e-10	-∞	3.91e-10	42.82	0	0	0
Ss_lncRNA_2966	∞	0.00108	∞	0.09	∞	1.16e-12	0	12.32	3.75	54.76
Ss_lncRNA_2967	1	1	1	1	∞	0.00361	0	0	0	9.92
Ss_lncRNA_2968	-3.77	0	-∞	0	-15.27	0	436.78	115.9	0	28.61
Ss_lncRNA_2970	1	1	∞	0.03	∞	0.0049	0	0	5.76	9.33
Ss_lncRNA_2972	-∞	2.31e-06	-∞	2.69e-06	-∞	2.57e-06	24.67	0	0	0
Ss_lncRNA_2973	-∞	4.87e-08	-2.47	0.00869	-∞	5.45e-08	32.65	0	13.19	0
Ss_lncRNA_2974	1	1	∞	0.00958	∞	0.000725	0	0	8.06	13.07
Ss_lncRNA_2975	1.33	0.18	-∞	1.91e-14	-∞	2.05e-14	62.95	83.52	0	0
Ss_lncRNA_2977	1	1	∞	0.00184	∞	0.00519	0	0	11.38	9.22
Ss_lncRNA_2978	1	1	∞	0.000378	1	1	0	0	14.61	0
Ss_lncRNA_2979	-1.51	0.49	-4.95	0.00438	-3.05	0.03	18.17	12.05	3.67	5.95
Ss_lncRNA_2981	-∞	7.58e-08	-2.47	0.00978	-∞	8.62e-08	31.7	0	12.81	0
Ss_lncRNA_2982	23.88	0	94.15	0	43.88	0	31.7	757.15	2984.89	1391.28
Ss_lncRNA_2983	-∞	4.3e-05	1.01	1	1.96	0.03	18.72	0	18.91	36.79
Ss_lncRNA_2985	-∞	0	-∞	0	-∞	0	91.79	0	0	0
Ss_lncRNA_2986	152.58	0	238.2	0	160.14	0	67.66	10323	16115.9	10834.7
Ss_lncRNA_2987	-∞	3.63e-08	-4.95	8.5e-05	1.31	0.42	33.27	0	6.72	43.58
Ss_lncRNA_2988	-∞	2.21e-05	-∞	2.55e-05	-∞	2.34e-05	20.07	0	0	0
Ss_lncRNA_2989	5.31	1.6e-11	1.21	0.86	-1.53	0.47	16.74	88.85	20.29	10.97
Ss_lncRNA_2991	2.65	0.000349	-1.24	0.82	4.58	1.54e-10	19.44	51.6	15.71	89.15
Ss_lncRNA_2992	1	1	∞	0.01	1	1	0	0	7.75	0
Ss_lncRNA_2995	∞	9.97e-07	1	1	∞	0.000739	0	26.39	0	13.03
Ss_lncRNA_2996	∞	1.26e-05	1	1	∞	0.00271	0	21.21	0	10.47
Ss_lncRNA_2997	-∞	6.49e-05	-∞	7.43e-05	-∞	6.67e-05	17.89	0	0	0
Ss_lncRNA_2998	-∞	0.000271	1.21	0.89	-1.53	0.51	15.05	0	18.25	9.86
Ss_lncRNA_3000	∞	0.00029	∞	0.000611	∞	0.01	0	14.92	13.63	7.37
Ss_lncRNA_3002	1	1	∞	0	∞	6.46e-09	0	0	160.02	37.06
Ss_lncRNA_3003	∞	7.96e-08	∞	0.00438	1	1	0	31.61	9.63	0
Ss_lncRNA_3004	∞	0	1	1	∞	4.38e-06	0	238.55	0	23.55
Ss_lncRNA_3005	-2.26	2.78e-08	-7.42	0	-∞	0	156.88	69.38	21.13	0
Ss_lncRNA_3007	-∞	2.33e-14	-1.65	0.03	-∞	2.35e-14	62.65	0	37.97	0
Ss_lncRNA_3008	1	1	1	1	∞	2.01e-10	0	0	0	44.2
Ss_lncRNA_3009	1	1	∞	3.97e-13	∞	5.68e-06	0	0	56.8	23.02
Ss_lncRNA_3011	1.33	0.78	-∞	0.00114	-1.53	0.57	12.36	16.4	0	8.09
Ss_lncRNA_3013	2.65	0.000722	3.64	1.25e-06	4.58	1.31e-09	17.52	46.5	63.73	80.34
Ss_lncRNA_3014	-3.77	9.32e-11	-12.37	0	-∞	0	106.88	28.36	8.64	0
Ss_lncRNA_3015	∞	5.51e-13	∞	0.00011	∞	0.000488	0	56.18	17.11	13.87
Ss_lncRNA_3018	1	1	∞	0.00129	1	1	0	0	12.11	0
Ss_lncRNA_3019	-∞	1.58e-09	-∞	1.73e-09	-∞	1.72e-09	39.77	0	0	0
Ss_lncRNA_3020	1	1	∞	0.04	∞	0.00605	0	0	5.51	8.93
Ss_lncRNA_3021	1	1	∞	0.00709	∞	5.41e-10	0	0	8.67	42.14
Ss_lncRNA_3023	1	1	∞	0.00025	1	1	0	0	15.46	0
Ss_lncRNA_3024	2.65	0.000381	-∞	3.86e-05	-1.53	0.42	19.22	50.99	0	12.59
Ss_lncRNA_3025	1	1	∞	3.04e-05	1	1	0	0	19.72	0
Ss_lncRNA_3026	-∞	1.76e-12	-4.95	4.26e-07	-∞	1.86e-12	53.79	0	10.87	0
Ss_lncRNA_3027	1.33	0.73	-∞	0.000438	-1.53	0.52	14.31	18.99	0	9.37
Ss_lncRNA_3028	1	1	1	1	∞	8.07e-11	0	0	0	46.1
Ss_lncRNA_3030	∞	1.05e-07	∞	0.00477	∞	0.000236	0	31.04	9.45	15.32
Ss_lncRNA_3032	1	1	∞	0.000199	1	1	0	0	15.9	0
Ss_lncRNA_3034	∞	4.45e-07	1	1	1	1	0	28.04	0	0
Ss_lncRNA_3036	-∞	2.14e-07	-∞	2.54e-07	-1.53	0.26	29.56	0	0	19.36
Ss_lncRNA_3037	∞	0	1	1	∞	7.25e-10	0	126.19	0	41.53
Ss_lncRNA_3038	∞	2.67e-12	1	1	∞	2.27e-09	0	52.93	0	39.2
Ss_lncRNA_3039	1.33	0.5	-1.24	0.73	-∞	9.56e-07	26.73	35.47	21.6	0
Ss_lncRNA_3040	2.65	0.00336	-∞	0.000634	-1.53	0.54	13.56	35.98	0	8.88
Ss_lncRNA_3041	∞	0.000383	∞	0.00681	∞	1.3e-05	0	14.37	8.75	21.28
Ss_lncRNA_3042	-∞	3.41e-07	-2.47	0.01	-∞	3.87e-07	28.6	0	11.55	0
Ss_lncRNA_3043	-2.26	0.02	-2.47	0.00767	-∞	3.36e-08	33.65	14.88	13.6	0
Ss_lncRNA_3045	-∞	1.4e-11	-∞	1.43e-11	-3.05	0.00011	49.53	0	0	16.22
Ss_lncRNA_3046	∞	1.72e-07	1	1	∞	0.000303	0	30.02	0	14.82
Ss_lncRNA_3047	∞	0	1	1	∞	5.81e-05	0	110.45	0	18.18
Ss_lncRNA_3048	∞	8.06e-07	∞	0.00905	∞	1.07e-06	0	26.83	8.17	26.49
Ss_lncRNA_3049	-3.77	0	-24.75	0	-7.63	0	316.27	83.92	12.78	41.43
Ss_lncRNA_3050	∞	0	∞	0	∞	0	0	272.71	118.65	115.39
Ss_lncRNA_3053	∞	0	∞	0.00271	1	1	0	69.52	10.59	0
Ss_lncRNA_3055	-2.26	1.57e-09	-14.85	0	-1.83	2.64e-06	184.43	81.57	12.42	100.67
Ss_lncRNA_3056	-∞	6.13e-09	-∞	6.84e-09	-∞	6.71e-09	36.97	0	0	0
Ss_lncRNA_3058	1	1	1	1	∞	3.2e-06	0	0	0	24.22
Ss_lncRNA_3061	7.96	0	2.42	0.00079	1.31	0.56	22.13	176.2	53.66	28.99
Ss_lncRNA_3062	-∞	0	-∞	0	-∞	0	84.14	0	0	0
Ss_lncRNA_3063	∞	3.2e-13	∞	0	∞	4.48e-07	0	57.28	104.68	28.28
Ss_lncRNA_3064	1	1	∞	6.04e-06	∞	5.75e-09	0	0	23.01	37.3
Ss_lncRNA_3065	∞	2.25e-08	1	1	1	1	0	34.28	0	0
Ss_lncRNA_3066	-∞	7.41e-05	-∞	8.49e-05	-∞	7.59e-05	17.63	0	0	0
Ss_lncRNA_3067	1.33	0.03	-∞	0	-∞	0	126.61	167.98	0	0
Ss_lncRNA_3068	1.33	0.37	-∞	6.51e-09	-1.53	0.19	37.08	49.19	0	24.28
Ss_lncRNA_3069	-∞	8.81e-12	-2.47	0.000932	-∞	9.41e-12	50.48	0	20.4	0
Ss_lncRNA_3070	-∞	0	-∞	0	-∞	0	146.16	0	0	0
Ss_lncRNA_3072	-3.01	8.12e-13	-9.9	0	-∞	0	165.1	54.76	16.68	0
Ss_lncRNA_3076	∞	0	∞	0.00097	∞	1.85e-05	0	83.32	12.69	20.57
Ss_lncRNA_3077	-1.51	0.05	-∞	0	-3.05	2.22e-06	73.33	48.64	0	24.01
Ss_lncRNA_3078	1	1	∞	2.25e-05	1	1	0	0	20.32	0
Ss_lncRNA_3080	-∞	0	-7.42	0	-4.58	1.15e-12	109.23	0	14.71	23.85
Ss_lncRNA_3081	1	1	1	1	∞	1.44e-05	0	0	0	21.07
Ss_lncRNA_3083	1	1	∞	0.07	1	1	0	0	4.26	0
Ss_lncRNA_3084	∞	3.34e-14	∞	4.63e-05	1	1	0	61.9	18.85	0
Ss_lncRNA_3085	-1.51	0.06	-4.95	3.76e-09	-3.05	2.7e-06	72.12	47.84	14.57	23.62
Ss_lncRNA_3087	∞	2.58e-13	∞	1.19e-06	1	1	0	57.76	26.39	0
Ss_lncRNA_3088	-∞	6.84e-13	-4.95	2.59e-07	-∞	7.19e-13	55.73	0	11.26	0
Ss_lncRNA_3089	∞	2.01e-08	1	1	∞	0.00748	0	34.52	0	8.52
Ss_lncRNA_3091	1	1	∞	2.83e-08	∞	0	0	0	34.07	92.04
Ss_lncRNA_3093	∞	3.06e-13	∞	0.00685	1	1	0	57.38	8.74	0
Ss_lncRNA_3094	-∞	1.18e-06	-1.24	0.74	-1.53	0.31	26.04	0	21.05	17.06
Ss_lncRNA_3095	-∞	0.000195	-∞	0.000221	2.62	0.0017	15.7	0	0	41.13
Ss_lncRNA_3098	-3.3	0	-5.1	0	-6.68	0	1016.35	308.22	199.47	152.16
Ss_lncRNA_3101	1	1	∞	0.000255	1	1	0	0	15.42	0
Ss_lncRNA_3105	-1.13	0.98	-∞	7.63e-10	-∞	7.55e-10	41.45	36.66	0	0
Ss_lncRNA_3106	2.65	0.03	-1.24	1	-∞	0.00824	8.34	22.13	6.74	0
Ss_lncRNA_3107	3.98	0.000132	-1.24	1	-∞	0.00515	9.24	36.77	7.46	0
Ss_lncRNA_3108	-4.52	0	-7.42	0	-1.53	0.00127	166.14	36.74	22.38	108.82
Ss_lncRNA_3109	-∞	0.00429	-1.24	0.99	3.27	0.00143	9.68	0	7.82	31.7
Ss_lncRNA_3111	-∞	6.27e-06	-∞	7.24e-06	-∞	6.84e-06	22.63	0	0	0
Ss_lncRNA_3114	-∞	1.47e-05	-∞	1.7e-05	-∞	1.57e-05	20.9	0	0	0
Ss_lncRNA_3115	∞	2.14e-05	1	1	∞	0.00357	0	20.13	0	9.94
Ss_lncRNA_3116	∞	1.1e-06	1	1	∞	0.000776	0	26.19	0	12.93
Ss_lncRNA_3118	∞	0.000903	1	1	1	1	0	12.67	0	0
Ss_lncRNA_3120	-∞	5.29e-09	-4.95	2.98e-05	-∞	5.77e-09	37.29	0	7.53	0
Ss_lncRNA_3121	1	1	∞	0.00935	∞	0.000697	0	0	8.11	13.15
Ss_lncRNA_3122	1.99	9.78e-05	-2.47	0.000769	-∞	4.32e-12	52.08	103.66	21.05	0
Ss_lncRNA_3123	∞	2.15e-09	∞	3.55e-11	∞	3.35e-05	0	39.13	47.67	19.32
Ss_lncRNA_3125	∞	0.000342	∞	0.06	∞	0.11	0	14.6	4.45	3.6
Ss_lncRNA_3127	∞	0	∞	0.000916	1	1	0	84.13	12.81	0
Ss_lncRNA_3128	-∞	5.9e-07	1.21	0.73	-∞	6.68e-07	27.46	0	33.29	0
Ss_lncRNA_3129	5.31	0	-1.24	0.75	4.58	2.95e-13	25	132.68	20.2	114.62
Ss_lncRNA_3131	∞	1.53e-13	1	1	1	1	0	58.83	0	0
Ss_lncRNA_3132	1.99	0.05	-4.95	0.00922	-3.05	0.04	15.36	30.57	3.1	5.03
Ss_lncRNA_3134	1	1	1	1	∞	7.64e-05	0	0	0	17.62
Ss_lncRNA_3137	-∞	1.27e-10	-4.95	4.08e-06	-∞	1.4e-10	44.95	0	9.08	0
Ss_lncRNA_3139	-4.52	0	-7.42	0	-4.58	0	238.64	52.77	32.14	52.1
Ss_lncRNA_3141	∞	0	∞	0	∞	1e-09	0	110.39	100.86	40.87
Ss_lncRNA_3142	-3.01	0	-3.3	0	-4.07	0	367.14	121.78	111.26	90.18
Ss_lncRNA_3143	∞	6.67e-05	∞	0.04	1	1	0	17.84	5.43	0
Ss_lncRNA_3144	1	1	1	1	∞	9.78e-08	0	0	0	31.43
Ss_lncRNA_3145	∞	0.0029	∞	0.02	∞	0.05	0	10.43	6.35	5.15
Ss_lncRNA_3146	1	1	1	1	∞	0.00218	0	0	0	10.9
Ss_lncRNA_3147	-3.01	1.14e-12	-19.8	0	-2.44	1.29e-09	163.05	54.08	8.24	66.75
Ss_lncRNA_3152	1	1	∞	0.12	1	1	0	0	3.38	0
Ss_lncRNA_3153	1	1	∞	0.000345	1	1	0	0	14.79	0
Ss_lncRNA_3157	-∞	1.71e-07	-1.24	0.7	-∞	1.94e-07	30.04	0	24.27	0
Ss_lncRNA_3158	-∞	0	-∞	0	-∞	0	74.02	0	0	0
Ss_lncRNA_3159	1	1	∞	0.00233	1	1	0	0	10.89	0
Ss_lncRNA_3160	1.33	0.05	-4.95	9.65e-14	-∞	0	112.66	149.48	22.76	0
Ss_lncRNA_3161	1	1	∞	4.98e-08	∞	0	0	0	32.91	68.59
Ss_lncRNA_3162	-∞	6.48e-10	-4.95	9.66e-06	-∞	7.01e-10	41.6	0	8.41	0
Ss_lncRNA_3164	-∞	3.89e-06	-1.24	0.77	-∞	4.27e-06	23.61	0	19.08	0
Ss_lncRNA_3165	1	1	∞	0.01	1	1	0	0	7.41	0
Ss_lncRNA_3166	-2.26	0.000568	-7.42	7.18e-10	-4.58	9.08e-08	63	27.86	8.49	13.75
Ss_lncRNA_3168	-1.13	0.37	-14.85	0	-4.58	0	237.92	210.45	16.02	51.94
Ss_lncRNA_3169	∞	3.85e-06	1	1	1	1	0	23.63	0	0
Ss_lncRNA_3171	∞	0.000202	∞	0.00461	1	1	0	15.63	9.52	0
Ss_lncRNA_3172	1	1	∞	0.000334	∞	3.42e-06	0	0	14.86	24.08
Ss_lncRNA_3173	-4.71	0	-61.87	0	-12.72	0	1224.38	259.92	19.79	96.23
Ss_lncRNA_3174	1.33	0.97	-2.47	0.32	5.24	3.24e-05	6.73	8.93	2.72	35.27
Ss_lncRNA_3175	1.33	0.46	-∞	3.16e-07	-∞	3.04e-07	29.1	38.61	0	0
Ss_lncRNA_3176	1.33	0.84	1.21	0.98	-∞	0.00317	10.17	13.49	12.32	0
Ss_lncRNA_3177	-1.88	7.84e-05	-12.37	0	-3.82	3.45e-12	121.76	64.62	9.84	31.9
Ss_lncRNA_3178	-∞	3.03e-13	-∞	2.96e-13	-4.58	3.54e-07	57.4	0	0	12.53
Ss_lncRNA_3179	1	1	∞	8.04e-05	1	1	0	0	17.74	0
Ss_lncRNA_3180	∞	1.01e-09	1	1	1	1	0	40.69	0	0
Ss_lncRNA_3181	-∞	0	-∞	0	-6.11	1.81e-13	97.41	0	0	15.95
Ss_lncRNA_3182	1.33	0.2	-6.19	9.36e-09	-7.63	1.47e-09	60.04	79.66	9.7	7.87
Ss_lncRNA_3187	-1.88	0.000158	-2.06	2.62e-05	-7.63	0	111.99	59.43	54.3	14.67
Ss_lncRNA_3188	∞	3.98e-07	1	1	1	1	0	28.27	0	0
Ss_lncRNA_3190	1	1	∞	0.009	1	1	0	0	8.18	0
Ss_lncRNA_3192	-∞	2.95e-09	-∞	3.26e-09	1.96	0.00118	38.49	0	0	75.63
Ss_lncRNA_3193	-1.51	0.00432	-1.41	0.02	-6.11	0	141.9	94.13	100.34	23.23
Ss_lncRNA_3196	-∞	1.88e-12	-3.71	7.48e-06	-∞	2e-12	53.65	0	14.45	0
Ss_lncRNA_3197	-∞	0.00257	-1.24	0.97	-1.53	0.63	10.65	0	8.61	6.98
Ss_lncRNA_3201	-∞	8.67e-09	1.01	1	1.64	0.04	36.26	0	36.63	59.37
Ss_lncRNA_3202	6.63	1.66e-05	3.64	0.01	1.31	1	4.97	32.96	18.07	6.51
Ss_lncRNA_3203	-1.22	8e-08	-6.46	0	-7.63	0	1734.63	1419.23	268.69	227.23
Ss_lncRNA_3204	2.21	3.54e-07	2.42	6.83e-09	-∞	2.66e-14	62.4	137.99	151.29	0
Ss_lncRNA_3205	-∞	0.000267	-∞	0.000299	-∞	0.000266	15.09	0	0	0
Ss_lncRNA_3206	1	1	1	1	∞	0.000288	0	0	0	14.93
Ss_lncRNA_3207	∞	6.19e-08	∞	0.00404	∞	0.000181	0	32.13	9.79	15.86
Ss_lncRNA_3208	∞	4.49e-15	∞	2.43e-05	∞	0.000143	0	66.21	20.17	16.34
Ss_lncRNA_3209	-1.51	0.32	-∞	4.86e-07	-3.05	0.00422	28.23	18.73	0	9.24
Ss_lncRNA_3211	∞	3.16e-09	1	1	1	1	0	38.36	0	0
Ss_lncRNA_3212	1	1	∞	0.00029	1	1	0	0	15.15	0
Ss_lncRNA_3213	1	1	∞	2.2e-08	∞	0	0	0	34.59	93.44
Ss_lncRNA_3215	2.65	2.67e-05	-∞	1.24e-06	2.62	3.78e-05	26.3	69.8	0	68.91
Ss_lncRNA_3216	7.96	7.5e-07	2.42	0.15	3.27	0.03	4.99	39.71	12.09	16.34
Ss_lncRNA_3217	-∞	0.00553	-2.47	0.22	3.27	0.00193	9.2	0	3.72	30.12
Ss_lncRNA_3218	-∞	0	-12.37	0	-∞	0	170.9	0	13.81	0
Ss_lncRNA_3220	-∞	1.2e-05	-2.47	0.04	-∞	1.29e-05	21.31	0	8.61	0
Ss_lncRNA_3221	-∞	3.61e-11	-2.47	0.00134	-1.53	0.12	47.56	0	19.22	31.15
Ss_lncRNA_3222	-1.51	0.32	-4.95	0.000308	-∞	4.33e-07	28.35	18.81	5.73	0
Ss_lncRNA_3223	-∞	1.82e-11	-∞	1.86e-11	-∞	1.96e-11	48.98	0	0	0
Ss_lncRNA_3224	-∞	3.79e-13	-1.24	0.47	-1.53	0.08	56.94	0	46.02	37.3
Ss_lncRNA_3226	∞	5.71e-08	∞	0.00393	∞	0.04	0	32.31	9.84	5.32
Ss_lncRNA_3232	1	1	1	1	∞	4.54e-05	0	0	0	18.69
Ss_lncRNA_3236	1	1	∞	9.59e-06	∞	6.74e-05	0	0	22.05	17.87
Ss_lncRNA_3237	1	1	∞	0.000667	∞	1.01e-05	0	0	13.46	21.82
Ss_lncRNA_3238	-∞	7.19e-07	-1.24	0.73	1.31	0.49	27.06	0	21.87	35.45
Ss_lncRNA_3239	1	1	∞	0.00695	1	1	0	0	8.71	0
Ss_lncRNA_3240	1	1	∞	0.000136	1	1	0	0	16.68	0
Ss_lncRNA_3241	1	1	∞	0.000202	1	1	0	0	15.88	0
Ss_lncRNA_3242	-1.51	0.00585	-4.95	0	-2.29	2.52e-07	133.48	88.55	26.97	58.28
Ss_lncRNA_3243	-2.26	0	-6.19	0	-3.69	0	1730.06	765.13	279.63	468.37
Ss_lncRNA_3245	1.33	0.13	-7.42	1.05e-11	-2.29	0.000114	76.02	100.86	10.24	33.19
Ss_lncRNA_3247	1	1	∞	0.00249	1	1	0	0	10.76	0
Ss_lncRNA_3248	-2.26	0.00883	-∞	3.14e-09	-4.58	3.31e-05	38.57	17.06	0	8.42
Ss_lncRNA_3249	1.33	0.53	-∞	2.69e-06	-1.53	0.33	24.67	32.73	0	16.16
Ss_lncRNA_3250	1	1	1	1	∞	0.02	0	0	0	6.52
Ss_lncRNA_3251	-∞	4.11e-13	-∞	4.03e-13	-∞	4.26e-13	56.77	0	0	0
Ss_lncRNA_3252	-∞	9.81e-08	-1.65	0.14	-3.05	0.00251	31.18	0	18.9	10.21
Ss_lncRNA_3254	1	1	∞	1.86e-06	1	1	0	0	25.44	0
Ss_lncRNA_3257	1	1	∞	0.000774	∞	1.27e-05	0	0	13.16	21.33
Ss_lncRNA_3258	∞	2.78e-09	∞	0.00153	1	1	0	38.61	11.76	0
Ss_lncRNA_3259	∞	8.96e-06	∞	0.02	1	1	0	21.9	6.67	0
Ss_lncRNA_3260	1	1	∞	0.000485	1	1	0	0	14.11	0
Ss_lncRNA_3261	-∞	3.57e-10	-2.47	0.0024	-∞	3.91e-10	42.82	0	17.3	0
Ss_lncRNA_3262	-∞	4.48e-06	-2.47	0.03	-1.53	0.35	23.31	0	9.42	15.27
Ss_lncRNA_3263	-∞	4.11e-08	-2.47	0.00831	-4.58	0.000129	33.01	0	13.34	7.21
Ss_lncRNA_3264	1.33	0.71	1.21	0.89	-∞	0.000284	14.95	19.83	18.12	0
Ss_lncRNA_3267	-∞	0.000568	-∞	0.000626	-∞	0.000562	13.59	0	0	0
Ss_lncRNA_3268	-∞	0.000281	-4.95	0.01	-∞	0.00028	14.98	0	3.03	0
Ss_lncRNA_3269	-∞	1.32e-09	-4.95	1.42e-05	-∞	1.44e-09	40.14	0	8.11	0
Ss_lncRNA_3271	1	1	1	1	∞	0.000612	0	0	0	13.41
Ss_lncRNA_3274	-∞	6.63e-06	-∞	7.64e-06	-3.05	0.01	22.51	0	0	7.37
Ss_lncRNA_3275	-∞	6.45e-09	-7.42	3.18e-06	-2.29	0.00912	36.87	0	4.97	16.1
Ss_lncRNA_3277	-∞	0.02	-∞	0.02	-1.53	0.76	7.13	0	0	4.67
Ss_lncRNA_3278	-∞	8.67e-07	-1.24	0.73	-∞	9.81e-07	26.68	0	21.56	0
Ss_lncRNA_3279	-∞	0.00131	-1.24	0.94	-∞	0.00128	11.94	0	9.65	0
Ss_lncRNA_3282	-∞	1.87e-05	-1.24	0.81	-∞	1.99e-05	20.41	0	16.5	0
Ss_lncRNA_3283	1	1	∞	0.00054	∞	7.28e-06	0	0	13.88	22.5
Ss_lncRNA_3284	1	1	1	1	∞	3.42e-05	0	0	0	19.28
Ss_lncRNA_3285	∞	2.9e-09	1	1	1	1	0	38.53	0	0
Ss_lncRNA_3286	1	1	∞	7.11e-10	1	1	0	0	41.6	0
Ss_lncRNA_3288	1.33	0.64	-4.95	0.00437	-∞	5.8e-05	18.18	24.12	3.67	0
Ss_lncRNA_3289	-∞	2.84e-05	1.21	0.82	-1.53	0.41	19.56	0	23.71	12.81
Ss_lncRNA_3291	1	1	∞	0.01	∞	0.03	0	0	7.33	5.94
Ss_lncRNA_3293	1	1	1	1	∞	1.3e-05	0	0	0	21.28
Ss_lncRNA_3296	-1.09	0.73	-4.6	0	-1.98	1.45e-07	187.09	171.85	40.71	94.26
Ss_lncRNA_3299	1	1	1	1	∞	9.06e-05	0	0	0	17.26
Ss_lncRNA_3300	1	1	∞	0.000477	∞	5.93e-06	0	0	14.14	22.92
Ss_lncRNA_3302	-∞	0.000148	-∞	0.000168	-∞	0.00015	16.24	0	0	0
Ss_lncRNA_3303	-∞	6.9e-06	-1.65	0.24	-∞	7.51e-06	22.44	0	13.6	0
Ss_lncRNA_3304	∞	0	∞	1.56e-08	1	1	0	86.93	35.3	0
Ss_lncRNA_3305	∞	1.52e-07	1	1	1	1	0	30.29	0	0
Ss_lncRNA_3306	∞	2.4e-05	1	1	1	1	0	19.9	0	0
Ss_lncRNA_3307	∞	1.85e-08	∞	0.04	1	1	0	34.69	5.28	0
Ss_lncRNA_3313	1	1	1	1	∞	5e-05	0	0	0	18.49
Ss_lncRNA_3314	-∞	0.00807	-2.47	0.24	-∞	0.00763	8.48	0	3.43	0
Ss_lncRNA_3321	1	1	∞	0.000477	1	1	0	0	14.14	0
Ss_lncRNA_3323	∞	2.21e-13	1	1	1	1	0	58.05	0	0
Ss_lncRNA_3324	1	1	∞	0.01	∞	0.00143	0	0	7.23	11.71
Ss_lncRNA_3326	-∞	0	-7.42	1.32e-14	-2.29	1.28e-05	96.51	0	13	42.14
Ss_lncRNA_3327	1	1	∞	0.11	∞	0.03	0	0	3.53	5.72
Ss_lncRNA_3328	1	1	∞	0.000177	∞	1.25e-06	0	0	16.14	26.17
Ss_lncRNA_3329	-∞	5.26e-08	-2.47	0.00886	-∞	5.89e-08	32.49	0	13.13	0
Ss_lncRNA_3332	-1.51	0.24	-1.65	0.11	-∞	1.32e-08	35.57	23.6	21.56	0
Ss_lncRNA_3333	1	1	∞	0.00502	1	1	0	0	9.35	0
Ss_lncRNA_3334	-∞	0.000767	-1.24	0.92	1.31	0.75	13	0	10.5	17.02
Ss_lncRNA_3336	37.48	0	4.55	0	1.64	0.000131	107.15	4015.97	487.07	175.45
Ss_lncRNA_3337	-∞	5.6e-07	-2.47	0.02	-1.53	0.29	27.57	0	11.14	18.06
Ss_lncRNA_3338	-∞	2.35e-05	1.62	0.15	1.31	0.6	19.95	0	32.24	26.13
Ss_lncRNA_3342	1	1	∞	0.00477	1	1	0	0	9.45	0
Ss_lncRNA_3343	-∞	1.21e-08	1.21	0.64	-∞	1.32e-08	35.57	0	43.12	0
Ss_lncRNA_3345	∞	2.89e-06	∞	0.000352	∞	3.7e-06	0	24.22	14.75	23.91
Ss_lncRNA_3346	∞	0.00381	∞	0.14	∞	0.05	0	9.91	3.02	4.89
Ss_lncRNA_3349	1.33	0.69	-∞	0.000193	-∞	0.000172	15.97	21.19	0	0
Ss_lncRNA_3350	-∞	1.52e-11	-∞	1.57e-11	-∞	1.64e-11	49.34	0	0	0
Ss_lncRNA_3351	∞	1.38e-10	1	1	1	1	0	44.77	0	0
Ss_lncRNA_3353	1.33	0.81	-2.47	0.16	-∞	0.00175	11.32	15.03	4.58	0
Ss_lncRNA_3355	1	1	∞	0.00265	∞	2.28e-08	0	0	10.63	34.46
Ss_lncRNA_3357	∞	0.000151	∞	0.00386	1	1	0	16.21	9.88	0
Ss_lncRNA_3359	-∞	0	-∞	0	-3.05	2.15e-06	73.53	0	0	24.08
Ss_lncRNA_3360	1	1	∞	0.03	1	1	0	0	5.62	0
Ss_lncRNA_3362	-1.7	3.46e-05	-5.57	0	-6.87	0	180.9	106.67	32.49	26.33
Ss_lncRNA_3363	1	1	∞	0.00276	1	1	0	0	10.54	0
Ss_lncRNA_3364	-3.77	3.21e-06	-6.19	2.85e-08	-7.63	5.02e-09	56.28	14.94	9.1	7.37
Ss_lncRNA_3367	1.33	0.63	-1.24	0.83	-∞	4.64e-05	18.64	24.74	15.07	0
Ss_lncRNA_3368	1	1	∞	0.01	1	1	0	0	7.37	0
Ss_lncRNA_3370	∞	5.66e-08	1	1	∞	0.00995	0	32.34	0	7.98
Ss_lncRNA_3374	-4.33	0	-3	0	-3.05	0	973.82	224.7	325.06	318.92
Ss_lncRNA_3376	-∞	2.68e-07	-∞	3.16e-07	-∞	3.04e-07	29.1	0	0	0
Ss_lncRNA_3377	∞	2.81e-08	1	1	∞	3.83e-08	0	33.81	0	33.39
Ss_lncRNA_3378	1	1	∞	0.000835	∞	5.41e-10	0	0	13	42.14
Ss_lncRNA_3379	1	1	∞	2.62e-07	∞	0.00434	0	0	29.5	9.56
Ss_lncRNA_3380	-∞	2.06e-12	1.41	0.09	-1.02	1	53.46	0	75.61	52.53
Ss_lncRNA_3381	-∞	3.61e-11	-∞	3.75e-11	-∞	3.95e-11	47.56	0	0	0
Ss_lncRNA_3382	1	1	1	1	∞	0.000388	0	0	0	14.33
Ss_lncRNA_3383	-∞	1.55e-07	-2.47	0.01	-1.53	0.26	30.24	0	12.22	19.81
Ss_lncRNA_3384	1	1	∞	0.00236	∞	7.64e-05	0	0	10.87	17.62
Ss_lncRNA_3385	1	1	∞	0.13	1	1	0	0	3.24	0
Ss_lncRNA_3387	-∞	0.000204	1.21	0.88	-∞	0.000205	15.61	0	18.92	0
Ss_lncRNA_3388	∞	2.61e-06	∞	0.01	1	1	0	24.42	7.44	0
Ss_lncRNA_3392	-1.51	0.23	-∞	7.96e-09	-∞	7.79e-09	36.66	24.32	0	0
Ss_lncRNA_3393	-∞	0	-7.42	3.87e-13	-4.58	3.26e-10	86.16	0	11.61	18.81
Ss_lncRNA_3395	1	1	1	1	∞	2.87e-06	0	0	0	24.45
Ss_lncRNA_3397	-∞	0	-1.06	0.98	-∞	0	124.21	0	117.11	0
Ss_lncRNA_3398	-1.51	0.43	-4.95	0.00188	-∞	1.24e-05	21.39	14.19	4.32	0
Ss_lncRNA_3399	-∞	3.6e-07	-∞	4.3e-07	-∞	4.1e-07	28.47	0	0	0
Ss_lncRNA_3400	-2.26	0.17	-∞	0.000505	-2.29	0.15	14.02	6.2	0	6.12
Ss_lncRNA_3401	-∞	0.000747	-∞	0.000817	-∞	0.000732	13.05	0	0	0
Ss_lncRNA_3404	1	1	1	1	∞	0.00248	0	0	0	10.65
Ss_lncRNA_3405	1	1	∞	3.36e-05	1	1	0	0	19.5	0
Ss_lncRNA_3406	-∞	4.87e-08	-∞	5.65e-08	-∞	5.45e-08	32.65	0	0	0
Ss_lncRNA_3407	-∞	1.27e-06	-1.24	0.74	1.31	0.51	25.89	0	20.92	33.91
Ss_lncRNA_3408	-∞	1.9e-05	-1.24	0.81	-∞	2.02e-05	20.38	0	16.47	0
Ss_lncRNA_3410	2.65	0.05	4.44	0.000376	1.96	0.27	6.71	17.8	29.81	13.18
Ss_lncRNA_3411	1	1	∞	0.00206	∞	1.01e-08	0	0	11.14	36.12
Ss_lncRNA_3412	1	1	∞	0.00211	1	1	0	0	11.1	0
Ss_lncRNA_3413	-∞	4.47e-11	-1.06	1	-4.58	4.25e-06	47.1	0	44.41	10.28
Ss_lncRNA_3415	1	1	∞	0.00179	1	1	0	0	11.43	0
Ss_lncRNA_3416	∞	5.98e-10	∞	1.86e-06	∞	1.81e-05	0	41.76	25.44	20.62
Ss_lncRNA_3417	1	1	∞	0.0069	1	1	0	0	8.72	0
Ss_lncRNA_3418	1	1	∞	0.000128	∞	7.46e-07	0	0	16.8	27.23
Ss_lncRNA_3419	-∞	7.88e-08	1.21	0.68	1.96	0.00358	31.63	0	38.34	62.15
Ss_lncRNA_3420	-∞	6.43e-07	1.21	0.73	1.96	0.0073	27.29	0	33.08	53.62
Ss_lncRNA_3424	1	1	∞	0.02	1	1	0	0	6.62	0
Ss_lncRNA_3427	1.33	0.39	-∞	1.97e-08	1.96	0.00214	34.82	46.19	0	68.41
Ss_lncRNA_3428	1	1	1	1	∞	1.34e-05	0	0	0	21.23
Ss_lncRNA_3430	1	1	1	1	∞	0.000124	0	0	0	16.63
Ss_lncRNA_3431	1	1	1	1	∞	0.00511	0	0	0	9.25
Ss_lncRNA_3432	-1.51	0.00147	-9.9	0	-3.05	1.7e-13	172.14	114.19	17.39	56.37
Ss_lncRNA_3435	1	1	∞	0.000985	1	1	0	0	12.66	0
Ss_lncRNA_3436	∞	3.47e-08	∞	2.25e-05	∞	4.75e-08	0	33.36	20.32	32.94
Ss_lncRNA_3437	1	1	1	1	∞	3.42e-05	0	0	0	19.28
Ss_lncRNA_3438	∞	4.41e-08	1	1	1	1	0	32.86	0	0
Ss_lncRNA_3439	-∞	4.71e-07	-∞	5.63e-07	-1.02	1	27.93	0	0	27.44
Ss_lncRNA_3440	1	1	∞	0.08	1	1	0	0	4.09	0
Ss_lncRNA_3441	-∞	1.17e-15	-2.47	8.16e-05	-3.05	3.8e-06	70	0	28.29	22.92
Ss_lncRNA_3442	1	1	1	1	∞	0.000124	0	0	0	16.63
Ss_lncRNA_3443	∞	5.98e-10	1	1	∞	8.41e-10	0	41.76	0	41.23
Ss_lncRNA_3445	-∞	8.88e-07	-2.47	0.02	-1.53	0.3	26.62	0	10.76	17.44
Ss_lncRNA_3446	∞	1.01e-09	1	1	∞	2.32e-05	0	40.69	0	20.09
Ss_lncRNA_3447	7.96	0	96.17	0	41.26	0	35.19	280.12	3384.08	1452.01
Ss_lncRNA_3448	-∞	3.02e-06	-2.47	0.03	-∞	3.34e-06	24.13	0	9.75	0
Ss_lncRNA_3449	2.65	4.89e-05	-∞	2.69e-06	-∞	2.57e-06	24.67	65.47	0	0
Ss_lncRNA_3453	∞	2.25e-08	1	1	∞	0.000107	0	34.28	0	16.92
Ss_lncRNA_3455	-∞	2.52e-05	-2.47	0.05	-∞	2.66e-05	19.8	0	8	0
Ss_lncRNA_3458	-∞	1.73e-14	1.01	1	-3.05	1.15e-05	63.25	0	63.9	20.72
Ss_lncRNA_3459	1.33	0.55	-∞	4.89e-06	1.31	0.54	23.44	31.1	0	30.7
Ss_lncRNA_3464	∞	1.87e-05	1	1	1	1	0	20.42	0	0
Ss_lncRNA_3465	∞	0	∞	0	∞	9.05e-12	0	153.66	77.99	50.57
Ss_lncRNA_3466	-∞	0	-∞	0	-∞	0	195.9	0	0	0
Ss_lncRNA_3467	1	1	1	1	∞	9.54e-05	0	0	0	17.16
Ss_lncRNA_3470	1	1	1	1	∞	4.73e-09	0	0	0	37.71
Ss_lncRNA_3471	-∞	3.41e-08	-2.47	0.00792	-1.53	0.22	33.4	0	13.5	21.87
Ss_lncRNA_3472	-∞	1.74e-08	-∞	1.97e-08	-1.53	0.21	34.82	0	0	22.8
Ss_lncRNA_3474	-∞	0.000445	-∞	0.000493	-∞	0.000442	14.07	0	0	0
Ss_lncRNA_3475	1	1	∞	3.35e-09	∞	1.68e-05	0	0	38.43	20.77
Ss_lncRNA_3478	-∞	0.03	2.02	0.26	-∞	0.03	5.94	0	11.99	0
Ss_lncRNA_3481	-∞	0.00119	-4.95	0.02	-1.53	0.58	12.14	0	2.45	7.95
Ss_lncRNA_3482	1	1	∞	0	∞	5.11e-06	0	0	86	23.23
Ss_lncRNA_3483	1	1	1	1	∞	1.19e-07	0	0	0	31.04
Ss_lncRNA_3484	1	1	1	1	∞	0.00102	0	0	0	12.39
Ss_lncRNA_3485	1	1	∞	7.02e-05	∞	0.000339	0	0	18.01	14.6
[truncated: 1,328 more rows]

## Sheet: Gills
	Gills
	T1 vs T0		T2 vs T0		T3 vs T0		T0	T1	T2	T3
lncRNA	fold change	FDR p-value	fold change	FDR p-value	fold change	FDR p-value	RPKM	RPKM	RPKM	RPKM
Ss_lncRNA_1	-1.25	0.28	1.27	0.16	-4.57	4.23e-10	82.52	65.98	104.86	18.06
Ss_lncRNA_4	1.07	1	-1.38	0.17	-∞	3.44e-14	60.41	64.4	43.87	0
Ss_lncRNA_5	-∞	0	-2.75	7.9e-09	-∞	0	119.12	0	43.25	0
Ss_lncRNA_6	-4.13	0	-5.05	0	-3.59	0	340.51	82.49	67.43	94.84
Ss_lncRNA_7	-∞	0	-∞	0	-1.14	0.57	98.28	0	0	86.04
Ss_lncRNA_9	-∞	6.02e-16	-2.2	0.000303	-9.14	6.57e-12	69.54	0	31.56	7.61
Ss_lncRNA_10	1.6	0.000819	1.09	0.83	-∞	0	90.86	145.29	98.96	0
Ss_lncRNA_11	∞	0	∞	1.86e-10	∞	2.29e-12	0	94.73	43.02	51.86
Ss_lncRNA_12	-∞	3.28e-14	1.09	0.93	-∞	3.09e-14	60.63	0	66.03	0
Ss_lncRNA_13	-1.88	0.00602	-∞	2.52e-14	1.31	0.17	61.07	32.55	0	80.19
Ss_lncRNA_14	-7.5	0	-5.51	0	-6.09	0	550.38	73.34	99.9	90.34
Ss_lncRNA_15	1	1	∞	0	∞	2.22e-14	0	0	76.33	61.35
Ss_lncRNA_16	-1.88	0.000702	-5.51	3.29e-12	-4.57	6.18e-11	90.26	48.11	16.38	19.75
Ss_lncRNA_21	-3.75	2.26e-08	-5.51	9.08e-11	-4.57	1.18e-09	78.4	20.89	14.23	17.16
Ss_lncRNA_24	-1.88	0.00995	-2.75	0.000114	-∞	6.7e-13	54.37	28.98	19.74	0
Ss_lncRNA_26	-∞	0	-2.75	5.15e-08	-∞	0	106.34	0	38.61	0
Ss_lncRNA_27	1	1	1	1	∞	5.29e-13	0	0	0	54.85
Ss_lncRNA_28	∞	1.11e-09	∞	8.15e-06	∞	1.47e-09	0	39.38	21.46	38.81
Ss_lncRNA_29	1	1	∞	0	∞	1.7e-06	0	0	101.99	24.59
Ss_lncRNA_33	-1.88	0.04	-2.75	0.0015	-∞	2.64e-09	37.62	20.05	13.66	0
Ss_lncRNA_36	1.07	1	-∞	3.52e-11	1.75	0.00371	46.37	49.43	0	81.18
Ss_lncRNA_37	1.07	1	-∞	0	-2.28	1.82e-05	90.38	96.34	0	39.56
Ss_lncRNA_38	∞	3.88e-08	1	1	1	1	0	32.2	0	0
Ss_lncRNA_40	-5.63	1.98e-13	-8.26	5.61e-16	-3.43	1.69e-09	99.2	17.62	12	28.95
Ss_lncRNA_42	∞	0.000193	∞	0.00223	∞	0.000736	0	15.34	10.45	12.6
Ss_lncRNA_43	∞	0.000138	∞	0.00177	∞	0.00056	0	15.99	10.89	13.13
Ss_lncRNA_44	1	1	1	1	∞	0	0	0	0	105.9
Ss_lncRNA_45	∞	1.13e-10	1	1	1	1	0	44.04	0	0
Ss_lncRNA_46	2.13	6.13e-07	-1.38	0.15	-∞	3.22e-15	65.2	139.01	47.34	0
Ss_lncRNA_50	∞	6.58e-09	1	1	1	1	0	35.79	0	0
Ss_lncRNA_55	-∞	0	-∞	0	-∞	0	98	0	0	0
Ss_lncRNA_56	-∞	0	-∞	0	-1.52	0.02	89.78	0	0	58.94
Ss_lncRNA_57	-7.5	0	-11.02	0	-9.14	0	247.87	33.03	22.5	27.12
Ss_lncRNA_60	-2.81	1.04e-07	-∞	0	-6.85	1.08e-14	98.57	35.02	0	14.38
Ss_lncRNA_62	1	1	∞	5.05e-06	1	1	0	0	22.41	0
Ss_lncRNA_63	∞	2.49e-07	∞	1.51e-09	1	1	0	28.47	38.79	0
Ss_lncRNA_65	1.07	1	-∞	2.01e-13	-2.28	0.000774	56.85	60.6	0	24.88
Ss_lncRNA_66	∞	1.48e-08	∞	3.31e-06	1	1	0	34.16	23.27	0
Ss_lncRNA_67	-∞	1.34e-11	-2.75	0.000285	-∞	1.28e-11	48.37	0	17.56	0
Ss_lncRNA_68	-3.28	0	-1.75	2.18e-07	-4	0	244.79	74.55	139.65	61.22
Ss_lncRNA_71	-5.63	0	-8.26	0	-1.37	0.02	155.11	27.56	18.77	113.15
Ss_lncRNA_74	-∞	2.81e-12	-∞	2.74e-12	-∞	2.68e-12	51.55	0	0	0
Ss_lncRNA_76	-2.81	6e-08	-2.07	3.91e-05	-6.85	3.74e-15	102.15	36.3	49.45	14.9
Ss_lncRNA_78	-2.81	9.39e-06	-4.13	4.21e-08	-2.28	0.00019	69.32	24.63	16.78	30.34
Ss_lncRNA_79	1	1	1	1	∞	3.24e-08	0	0	0	32.57
Ss_lncRNA_80	1	1	∞	5.27e-15	1	1	0	0	64.24	0
Ss_lncRNA_84	1	1	1	1	∞	2.65e-08	0	0	0	32.97
Ss_lncRNA_85	1	1	1	1	∞	0	0	0	0	125.04
Ss_lncRNA_86	∞	1.14e-11	∞	2.15e-15	∞	0	0	48.69	66.33	119.96
Ss_lncRNA_88	1	1	∞	8.25e-09	1	1	0	0	35.37	0
Ss_lncRNA_89	1	1	1	1	∞	2.89e-07	0	0	0	28.16
Ss_lncRNA_90	-∞	8.56e-09	-∞	8.72e-09	-∞	8.51e-09	35.26	0	0	0
Ss_lncRNA_92	∞	1.58e-08	1	1	1	1	0	34.03	0	0
Ss_lncRNA_93	1	1	∞	3.94e-07	∞	2.33e-08	0	0	27.56	33.23
Ss_lncRNA_94	-∞	0	-∞	0	-2.28	0.000131	72.65	0	0	31.8
Ss_lncRNA_96	-1.25	0.24	-∞	0	-1.14	0.59	92.48	73.94	0	80.96
Ss_lncRNA_97	∞	6.81e-09	1	1	1	1	0	35.72	0	0
Ss_lncRNA_98	2.13	0.000467	-1.38	0.35	-∞	2.24e-08	33.31	71.02	24.19	0
Ss_lncRNA_99	-1.88	0.02	-∞	6.29e-11	-∞	6.18e-11	45.19	24.08	0	0
Ss_lncRNA_100	1	1	∞	2.61e-07	1	1	0	0	28.4	0
Ss_lncRNA_102	-∞	0	-∞	0	-6.85	0	174.37	0	0	25.44
Ss_lncRNA_105	1	1	∞	0	1	1	0	0	68.37	0
Ss_lncRNA_106	-1.88	0.02	-∞	1.67e-11	1.31	0.25	47.88	25.52	0	62.88
Ss_lncRNA_107	∞	1.18e-12	∞	5.14e-09	1	1	0	53.32	36.32	0
Ss_lncRNA_108	∞	6.2e-09	1	1	∞	2.02e-05	0	35.91	0	19.66
Ss_lncRNA_109	-∞	0	-∞	0	-∞	0	98.86	0	0	0
Ss_lncRNA_111	1	1	1	1	∞	9.05e-06	0	0	0	21.26
Ss_lncRNA_112	-1.88	8.62e-07	-2.2	2.85e-09	-∞	0	182.71	97.38	82.92	0
Ss_lncRNA_113	-3	0	-11.02	0	-3.05	0	568.96	189.53	51.64	186.77
Ss_lncRNA_114	-∞	3.28e-14	-∞	3.11e-14	-∞	3.09e-14	60.63	0	0	0
Ss_lncRNA_116	∞	6.29e-06	∞	0.000207	∞	0	0	22.05	15.02	72.42
Ss_lncRNA_118	-2.25	4.6e-14	-2.75	0	-4.57	0	280.14	124.43	101.7	61.31
Ss_lncRNA_119	-∞	1.78e-14	-2.75	3.74e-05	-∞	1.68e-14	61.85	0	22.46	0
Ss_lncRNA_120	-1.88	0.00111	-∞	0	-2.28	3.67e-05	84.07	44.81	0	36.8
Ss_lncRNA_122	-∞	0	-∞	0	-∞	0	122.29	0	0	0
Ss_lncRNA_124	-3.75	1.6e-09	-2.75	4.99e-07	-∞	0	90.99	24.25	33.03	0
Ss_lncRNA_125	30.02	0	68.06	0	55.44	0	1461.45	43879.9	99463.1	81024.8
Ss_lncRNA_126	1	1	∞	0	∞	0	0	0	115.82	93.09
Ss_lncRNA_128	1	1	1	1	∞	1.45e-05	0	0	0	20.32
Ss_lncRNA_131	-2.81	8.52e-14	-3.31	0	-4.57	0	191.36	67.99	57.89	41.88
Ss_lncRNA_132	1	1	1	1	∞	5.94e-09	0	0	0	35.99
Ss_lncRNA_133	-2.81	1.18e-15	-∞	0	-3.43	0	219.38	77.95	0	64.01
Ss_lncRNA_135	-∞	0	-∞	0	-∞	0	103.09	0	0	0
Ss_lncRNA_136	∞	5.43e-10	∞	3.48e-07	1	1	0	40.83	27.81	0
Ss_lncRNA_137	∞	1.46e-10	∞	6.09e-14	1	1	0	43.5	59.27	0
Ss_lncRNA_139	1	1	1	1	∞	0	0	0	0	407.25
Ss_lncRNA_141	1	1	∞	3.06e-07	∞	1.11e-15	0	0	28.07	67.68
Ss_lncRNA_142	1.87	0.000849	-1.84	0.02	-4.57	2.42e-06	47.72	89.01	25.98	10.44
Ss_lncRNA_144	1	1	∞	3.65e-05	∞	8.65e-11	0	0	18.46	44.51
Ss_lncRNA_145	-3	0	-4.41	0	-18.28	0	237.61	79.15	53.91	13
Ss_lncRNA_146	-∞	0	-2.75	1.5e-07	-1.14	0.56	99.15	0	36	86.79
Ss_lncRNA_151	1	1	∞	7.81e-08	1	1	0	0	30.83	0
Ss_lncRNA_153	-1.88	0.00428	-∞	2.67e-15	-∞	2.7e-15	65.71	35.02	0	0
Ss_lncRNA_155	1	1	∞	8.58e-06	1	1	0	0	21.36	0
Ss_lncRNA_156	-3.13	5.06e-10	-4.59	7.95e-14	-1.63	0.00181	116.89	37.38	25.46	71.63
Ss_lncRNA_157	-1.88	0.000486	-2.75	2.67e-07	-∞	0	95.23	50.76	34.57	0
Ss_lncRNA_158	-3.75	0	-∞	0	-∞	0	233.29	62.17	0	0
Ss_lncRNA_159	1	1	∞	1.45e-06	∞	0	0	0	24.93	120.2
Ss_lncRNA_160	-1.25	0.38	-2.75	3.08e-05	-4.57	5.14e-08	63.19	50.52	22.94	13.83
Ss_lncRNA_163	8.53	0	1.45	0.13	9.19	0	36.25	309.12	52.64	333.18
Ss_lncRNA_165	∞	4.27e-09	∞	1.42e-06	1	1	0	36.67	24.98	0
Ss_lncRNA_166	-∞	0	-∞	0	-∞	0	95.5	0	0	0
Ss_lncRNA_168	∞	1e-06	1	1	1	1	0	25.7	0	0
Ss_lncRNA_169	-∞	4.05e-14	-∞	3.84e-14	-∞	3.82e-14	60.2	0	0	0
Ss_lncRNA_171	-1.88	0.00139	-∞	0	-∞	0	81.04	43.19	0	0
Ss_lncRNA_172	1	1	1	1	∞	0	0	0	0	81.82
Ss_lncRNA_174	-5.63	0	-8.26	0	-3.43	0	237.96	42.28	28.8	69.44
Ss_lncRNA_175	-∞	0	-∞	0	-∞	0	100.48	0	0	0
Ss_lncRNA_176	-2.5	3.75e-14	-2.75	5.61e-16	-4.57	0	234.51	93.74	85.14	51.32
Ss_lncRNA_178	-∞	6.68e-15	-∞	6.28e-15	-∞	6.32e-15	63.85	0	0	0
Ss_lncRNA_180	∞	1.67e-11	1	1	1	1	0	47.91	0	0
Ss_lncRNA_182	∞	0	∞	0	∞	0	0	99.27	101.42	203.8
Ss_lncRNA_183	-∞	4.3e-11	-∞	4.24e-11	-2.28	0.00268	45.99	0	0	20.13
Ss_lncRNA_184	-∞	0	-∞	0	-∞	0	214.04	0	0	0
Ss_lncRNA_187	-1.88	0.00183	-1.38	0.11	-∞	0	77.32	41.21	56.14	0
Ss_lncRNA_188	1	1	∞	0	1	1	0	0	136.49	0
Ss_lncRNA_189	∞	4.77e-09	1	1	1	1	0	36.45	0	0
Ss_lncRNA_197	-∞	0	-∞	0	-∞	0	173.77	0	0	0
Ss_lncRNA_199	1	1	∞	3.04e-08	∞	1.07e-09	0	0	32.72	39.45
Ss_lncRNA_200	-1.88	0.000624	-1.38	0.08	-∞	0	91.85	48.96	66.69	0
Ss_lncRNA_201	-∞	3.66e-13	-∞	3.51e-13	-∞	3.46e-13	55.72	0	0	0
Ss_lncRNA_203	1	1	∞	7.51e-06	∞	2e-12	0	0	21.62	52.14
Ss_lncRNA_204	1	1	1	1	∞	3.26e-12	0	0	0	51.14
Ss_lncRNA_205	∞	6.44e-07	∞	0	∞	1.32e-10	0	26.58	72.42	43.65
Ss_lncRNA_206	-∞	0	-1.38	0.09	1.75	7.44e-05	83.44	0	60.59	146.09
Ss_lncRNA_209	∞	1.22e-07	1	1	1	1	0	29.9	0	0
Ss_lncRNA_210	∞	0.000116	∞	8.85e-11	∞	5.58e-07	0	16.33	44.5	26.83
Ss_lncRNA_212	1	1	1	1	∞	0	0	0	0	73.04
Ss_lncRNA_213	∞	0.00246	1	1	∞	7.42e-05	0	10.42	0	17.11
Ss_lncRNA_214	-2	0	-2.44	0	-4.13	0	3118.91	1556.23	1276.84	755.18
Ss_lncRNA_216	∞	3.97e-09	1	1	1	1	0	36.82	0	0
Ss_lncRNA_220	-3.75	0	-11.02	0	-9.14	0	328.09	87.43	29.78	35.9
Ss_lncRNA_222	1	1	∞	2.23e-09	1	1	0	0	38.01	0
Ss_lncRNA_224	∞	6.62e-14	1	1	1	1	0	59.2	0	0
Ss_lncRNA_225	∞	2.61e-09	1	1	1	1	0	37.67	0	0
Ss_lncRNA_227	-∞	0	-8.26	0	-1.71	2.64e-06	216.56	0	26.21	126.38
Ss_lncRNA_228	1	1	∞	4.28e-06	∞	4.14e-07	0	0	22.75	27.43
Ss_lncRNA_229	1	1	∞	3.26e-07	1	1	0	0	27.94	0
Ss_lncRNA_233	-∞	0	-∞	0	-∞	0	102.15	0	0	0
Ss_lncRNA_234	1	1	∞	1.48e-08	1	1	0	0	34.19	0
Ss_lncRNA_239	-∞	1.58e-13	-∞	1.51e-13	-2.28	0.000725	57.43	0	0	25.14
Ss_lncRNA_242	-∞	2.35e-09	-∞	2.37e-09	1.31	0.33	37.88	0	0	49.74
Ss_lncRNA_244	1.6	0.00046	-1.65	0.00345	-∞	0	98.96	158.23	59.87	0
Ss_lncRNA_247	1	1	1	1	∞	2.64e-05	0	0	0	19.14
Ss_lncRNA_249	-1.34	0.000342	-1.72	1.99e-10	-11.42	0	385.71	287.81	224.04	33.76
Ss_lncRNA_250	1	1	∞	7.3e-07	1	1	0	0	26.32	0
Ss_lncRNA_251	1	1	∞	4.09e-08	∞	1.53e-09	0	0	32.12	38.73
Ss_lncRNA_252	∞	0	1	1	1	1	0	69.11	0	0
Ss_lncRNA_253	∞	6.06e-12	1	1	∞	4.84e-10	0	49.98	0	41.04
Ss_lncRNA_254	∞	0	∞	1.43e-14	∞	2.75e-09	0	91.44	62.28	37.54
Ss_lncRNA_259	∞	0.000484	1	1	1	1	0	13.56	0	0
Ss_lncRNA_261	∞	5.18e-07	1	1	1	1	0	27.02	0	0
Ss_lncRNA_262	-2.11	3.03e-14	-4.51	0	-2.42	0	323.45	153.24	71.76	133.71
Ss_lncRNA_263	-∞	0	-2.75	1.56e-07	-∞	0	98.86	0	35.89	0
Ss_lncRNA_264	1	1	1	1	∞	5.59e-08	0	0	0	31.46
Ss_lncRNA_265	∞	3.36e-08	∞	5.82e-06	∞	6e-07	0	32.49	22.13	26.68
Ss_lncRNA_266	-∞	0	-1.84	2.71e-05	-2.28	6.3e-08	141.94	0	77.29	62.13
Ss_lncRNA_267	1	1	∞	1.05e-05	∞	1.21e-06	0	0	20.96	25.27
Ss_lncRNA_268	-5.63	1.93e-12	-1.65	0.00517	-∞	0	91.11	16.19	55.13	0
Ss_lncRNA_269	1	1	1	1	∞	8.71e-05	0	0	0	16.79
Ss_lncRNA_271	∞	1.41e-14	∞	2.47e-10	∞	1.51e-08	0	62.31	42.45	34.12
Ss_lncRNA_272	-∞	0	-∞	0	-2.28	9.48e-05	75.58	0	0	33.08
Ss_lncRNA_273	1.07	1	-∞	0	-2.28	5.14e-05	81.04	86.38	0	35.47
Ss_lncRNA_274	1	1	∞	1.56e-06	∞	1.24e-07	0	0	24.77	29.87
Ss_lncRNA_275	∞	8.67e-09	1	1	1	1	0	35.23	0	0
Ss_lncRNA_276	∞	5.43e-10	1	1	1	1	0	40.83	0	0
Ss_lncRNA_278	∞	3.39e-14	∞	1.63e-14	1	1	0	60.6	61.91	0
Ss_lncRNA_279	1.6	0.00645	-∞	1.58e-14	-2.28	0.000433	61.97	99.08	0	27.12
Ss_lncRNA_280	∞	4.51e-15	∞	1.24e-10	∞	6.84e-07	0	64.34	43.83	26.42
Ss_lncRNA_281	-∞	0	1.09	0.88	1.75	0.000186	74.58	0	81.23	130.58
Ss_lncRNA_282	-11.26	0	-4.13	0	-13.71	0	218.66	19.42	52.92	15.95
Ss_lncRNA_286	-∞	0	-∞	0	-2.28	1.94e-07	131.68	0	0	57.64
Ss_lncRNA_287	1	1	∞	4.06e-07	∞	2.42e-08	0	0	27.5	33.16
Ss_lncRNA_290	∞	1.18e-15	1	1	1	1	0	67.55	0	0
Ss_lncRNA_291	∞	5.07e-07	∞	3.91e-09	∞	5.58e-06	0	27.06	36.86	22.22
Ss_lncRNA_292	-1.88	4.58e-06	-2.75	2.07e-11	-4.57	0	159.39	84.95	57.86	34.88
Ss_lncRNA_293	-1.88	0.000305	-4.13	2.55e-11	-3.43	1.06e-09	101.64	54.17	24.6	29.66
Ss_lncRNA_294	-3	3.21e-10	-1.7	0.000504	-4.57	1.03e-14	125.61	41.84	74.1	27.49
Ss_lncRNA_296	1	1	∞	1.9e-06	1	1	0	0	24.38	0
Ss_lncRNA_297	1.07	0.91	-∞	0	-2.28	3.81e-08	146.57	156.24	0	64.15
Ss_lncRNA_301	1	1	∞	0	∞	0	0	0	84.02	472.7
Ss_lncRNA_302	1	1	∞	3.21e-14	∞	0	0	0	60.59	73.04
Ss_lncRNA_304	1.07	1	-2.75	0.01	-∞	2.67e-06	23.69	25.25	8.6	0
Ss_lncRNA_306	-1.88	0.01	-∞	7.46e-13	1.75	0.0016	54.2	28.89	0	94.89
Ss_lncRNA_307	-3.75	1.75e-15	-∞	0	-∞	0	157.53	41.98	0	0
Ss_lncRNA_312	1	1	∞	6.51e-07	1	1	0	0	26.55	0
Ss_lncRNA_313	-∞	8.48e-10	1.09	1	1.31	0.31	39.94	0	43.5	52.45
Ss_lncRNA_316	-5.63	0	-4.13	0	-1.37	0.01	168.84	30	40.86	123.16
Ss_lncRNA_317	1	1	∞	0	∞	0	0	0	106.11	85.29
Ss_lncRNA_319	∞	3.82e-13	1	1	1	1	0	55.63	0	0
Ss_lncRNA_320	∞	0	1	1	1	1	0	91.67	0	0
Ss_lncRNA_321	1	1	∞	1.35e-08	1	1	0	0	34.38	0
Ss_lncRNA_323	-∞	1.2e-14	-2.75	3.33e-05	-∞	1.13e-14	62.66	0	22.75	0
Ss_lncRNA_324	28.78	0	15.25	0	32.83	0	57.33	1650.07	874.17	1882.02
Ss_lncRNA_326	1	1	∞	2.2e-06	1	1	0	0	24.09	0
Ss_lncRNA_329	-3.75	2.05e-06	-2.75	7.59e-05	-∞	1.73e-13	57.14	15.23	20.74	0
Ss_lncRNA_330	1	1	1	1	∞	6.2e-09	0	0	0	35.9
Ss_lncRNA_331	1	1	1	1	∞	3.98e-08	0	0	0	32.15
Ss_lncRNA_332	∞	0.00209	1	1	∞	0.00533	0	10.74	0	8.82
Ss_lncRNA_333	1	1	∞	2.3e-06	∞	0	0	0	24	115.73
Ss_lncRNA_338	-∞	0	-1.84	2.1e-07	-2.28	2.24e-11	214.72	0	116.93	93.98
Ss_lncRNA_339	1	1	∞	2.24e-08	1	1	0	0	33.35	0
Ss_lncRNA_340	-∞	1.75e-11	-∞	1.72e-11	-∞	1.68e-11	47.82	0	0	0
Ss_lncRNA_344	-∞	6.02e-16	-2.75	1.17e-05	-2.28	0.000183	69.65	0	25.29	30.49
Ss_lncRNA_345	1	1	∞	3.61e-09	1	1	0	0	37.03	0
Ss_lncRNA_347	-1.56	0.0016	-4.59	0	-1.27	0.1	142.12	90.9	30.96	111.97
Ss_lncRNA_348	-∞	0	-8.26	0	-∞	0	264.74	0	32.04	0
Ss_lncRNA_350	-3.75	0	-∞	0	-4.57	0	359.9	95.91	0	78.76
Ss_lncRNA_351	-∞	0	-∞	0	-∞	0	130.66	0	0	0
Ss_lncRNA_352	1.6	0.00441	-1.38	0.14	-∞	1.11e-15	67.29	107.59	48.86	0
Ss_lncRNA_354	-∞	0	1.27	0.13	-1.14	0.58	93.51	0	118.82	81.86
Ss_lncRNA_356	∞	0.000142	1	1	1	1	0	15.93	0	0
Ss_lncRNA_357	-1.88	4.23e-05	-1.38	0.03	-∞	0	128.67	68.58	93.42	0
Ss_lncRNA_358	∞	1.43e-09	1	1	1	1	0	38.89	0	0
Ss_lncRNA_359	-5.63	2.94e-11	-8.26	2.89e-13	-3.43	5.18e-08	81.43	14.47	9.85	23.76
Ss_lncRNA_362	-9.38	0	-2.75	0	-5.71	0	383.08	40.83	139.07	67.07
Ss_lncRNA_364	1	1	∞	8.73e-07	1	1	0	0	25.96	0
Ss_lncRNA_369	∞	2.88e-14	1	1	1	1	0	60.91	0	0
Ss_lncRNA_372	1	1	1	1	∞	7.68e-09	0	0	0	35.47
Ss_lncRNA_373	∞	9.27e-07	∞	8.91e-09	∞	9.18e-06	0	25.85	35.22	21.23
Ss_lncRNA_374	1	1	∞	1.64e-05	∞	2.08e-06	0	0	20.06	24.19
Ss_lncRNA_375	1	1	1	1	∞	9.47e-06	0	0	0	21.17
Ss_lncRNA_382	-5.63	0	-8.26	0	-∞	0	252.2	44.81	30.52	0
Ss_lncRNA_385	1	1	∞	1.86e-06	1	1	0	0	24.43	0
Ss_lncRNA_386	∞	0	∞	1.36e-07	∞	0	0	174.44	29.7	250.69
Ss_lncRNA_387	-3.75	1.13e-11	-1.84	0.000171	-4.57	1.51e-13	114.66	30.56	62.44	25.09
Ss_lncRNA_388	-∞	0	-∞	0	-∞	0	157.28	0	0	0
Ss_lncRNA_392	1	1	1	1	∞	2.26e-07	0	0	0	28.65
Ss_lncRNA_394	-3.75	6.04e-12	-5.51	1.63e-15	-1.52	0.00673	117.66	31.36	21.36	77.25
Ss_lncRNA_396	-∞	1.49e-12	-2.75	0.000144	-2.28	0.00122	52.84	0	19.18	23.13
Ss_lncRNA_397	-2.5	5.6e-05	-1.38	0.13	-4.57	1.23e-08	68.97	27.57	50.08	15.09
Ss_lncRNA_398	∞	5.72e-14	∞	0.00045	∞	1e-11	0	59.49	13.51	48.86
Ss_lncRNA_399	-∞	5.34e-11	-2.75	0.000438	-2.28	0.00282	45.56	0	16.54	19.94
Ss_lncRNA_402	∞	2.66e-14	∞	6.49e-08	∞	1.13e-14	0	61.06	31.19	62.68
Ss_lncRNA_403	-∞	2.9e-08	-2.75	0.0032	1.75	0.02	32.79	0	11.91	57.41
Ss_lncRNA_405	1	1	∞	3.25e-11	1	1	0	0	46.53	0
Ss_lncRNA_406	-1.88	0.02	-8.26	4.49e-08	-1.37	0.26	46.33	24.69	5.61	33.8
Ss_lncRNA_408	-∞	0	-∞	0	-∞	0	137.88	0	0	0
Ss_lncRNA_409	1	1	∞	7.07e-08	∞	3.29e-05	0	0	31.02	18.7
Ss_lncRNA_410	∞	5.5e-09	1	1	1	1	0	36.15	0	0
Ss_lncRNA_412	-4.38	0	-4.82	0	-8	0	236.69	54.06	49.1	29.6
Ss_lncRNA_416	-∞	0	-∞	0	-∞	0	131.17	0	0	0
Ss_lncRNA_417	-1.88	0.00493	-5.51	5.54e-09	-2.28	0.000353	63.79	34	11.58	27.92
Ss_lncRNA_420	1	1	∞	1.18e-07	∞	0	0	0	30	72.33
Ss_lncRNA_422	∞	4.91e-13	1	1	∞	5.97e-11	0	55.11	0	45.26
Ss_lncRNA_424	∞	2.36e-10	∞	1.97e-07	∞	1.01e-08	0	42.53	28.97	34.92
Ss_lncRNA_425	-1.41	0.08	-4.13	2.48e-09	-3.43	4.93e-08	81.69	58.05	19.77	23.84
Ss_lncRNA_428	1	1	1	1	∞	1.91e-07	0	0	0	28.99
Ss_lncRNA_429	1	1	∞	2.28e-06	∞	0.00028	0	0	24.02	14.48
Ss_lncRNA_431	-∞	0	-∞	0	-∞	0	233.29	0	0	0
Ss_lncRNA_432	∞	0	∞	1.1e-15	1	1	0	165.14	67.49	0
Ss_lncRNA_433	∞	0	∞	0	∞	0	0	336.89	114.73	184.44
Ss_lncRNA_434	∞	0	∞	1.46e-07	∞	7.06e-09	0	86.8	29.56	35.64
Ss_lncRNA_436	1.07	1	1.09	1	-∞	2.21e-08	33.34	35.54	36.32	0
Ss_lncRNA_437	1	1	∞	4.31e-07	1	1	0	0	27.38	0
Ss_lncRNA_438	-∞	2.35e-14	-2.75	4.07e-05	-2.28	0.000467	61.29	0	22.25	26.83
Ss_lncRNA_440	-1.88	0.00284	-∞	0	1.31	0.13	71.27	37.99	0	93.58
Ss_lncRNA_446	∞	1.71e-10	∞	1.57e-07	∞	0	0	43.19	29.42	70.94
Ss_lncRNA_447	-1.88	0.00495	-∞	6.79e-15	-1.14	0.71	63.73	33.96	0	55.78
Ss_lncRNA_448	-1.88	7.75e-07	-5.51	0	-∞	0	184.21	98.18	33.44	0
Ss_lncRNA_450	∞	0	∞	4.44e-08	∞	2.47e-05	0	93.82	31.95	19.26
Ss_lncRNA_451	-5.63	2.62e-07	-2.75	0.000242	-6.85	5.61e-08	49.41	8.78	17.94	7.21
Ss_lncRNA_454	-∞	2.3e-15	-2.75	1.95e-05	-∞	2.17e-15	66.23	0	24.04	0
Ss_lncRNA_455	-∞	0	-∞	0	-2.28	2.24e-05	88.48	0	0	38.73
Ss_lncRNA_458	-1.25	0.16	-1.84	8.69e-05	-4.57	1.28e-14	124.62	99.63	67.87	27.27
Ss_lncRNA_459	1	1	1	1	∞	2.17e-15	0	0	0	66.46
Ss_lncRNA_462	∞	2.89e-11	∞	4.62e-08	∞	0	0	46.79	31.87	76.85
Ss_lncRNA_465	-1.88	0.00435	-∞	2.67e-15	-2.28	0.000292	65.46	34.89	0	28.65
Ss_lncRNA_466	-1.88	0.01	-2.75	0.000141	-∞	1.31e-12	53	28.25	19.24	0
Ss_lncRNA_467	1	1	1	1	∞	1.61e-07	0	0	0	29.33
Ss_lncRNA_469	1	1	∞	1.22e-09	1	1	0	0	39.23	0
Ss_lncRNA_470	-3.75	0	-1.57	1.27e-05	-∞	0	252.99	67.42	160.73	0
Ss_lncRNA_471	1	1	∞	6.37e-09	∞	1.6e-10	0	0	35.89	43.27
Ss_lncRNA_473	1	1	1	1	∞	6.48e-06	0	0	0	21.92
Ss_lncRNA_475	1	1	∞	3.82e-07	∞	2.25e-08	0	0	27.63	33.31
Ss_lncRNA_476	∞	1.61e-09	1	1	1	1	0	38.64	0	0
Ss_lncRNA_477	∞	7.31e-09	1	1	1	1	0	35.58	0	0
Ss_lncRNA_479	∞	0	∞	5.27e-15	∞	0	0	169.86	64.28	325.48
Ss_lncRNA_480	∞	0	∞	0	∞	0	0	1421.88	1353.7	636.91
Ss_lncRNA_481	1	1	∞	0.0032	∞	0.00113	0	0	9.76	11.77
Ss_lncRNA_482	-∞	0	-2.75	1.63e-07	-4.57	7.86e-12	98.57	0	35.78	21.57
Ss_lncRNA_483	∞	3.82e-09	1	1	1	1	0	36.89	0	0
Ss_lncRNA_485	-1.25	0.13	-5.51	0	-1.14	0.45	137.31	109.78	24.93	120.2
Ss_lncRNA_487	-3.75	4.66e-12	-5.51	1.1e-15	-∞	0	118.91	31.69	21.58	0
Ss_lncRNA_488	1.33	0.02	-1.38	0.03	-4.57	1.11e-15	133.77	178.25	97.13	29.28
Ss_lncRNA_489	-1.88	0.00976	-2.75	0.00011	-∞	5.88e-13	54.64	29.12	19.84	0
Ss_lncRNA_491	-1.04	1	-4.59	0	-2.28	2.72e-09	170.77	163.84	37.2	74.75
Ss_lncRNA_492	-1.88	8.84e-11	-4.82	0	-2.67	0	312.96	166.81	64.92	117.41
Ss_lncRNA_498	∞	0.000491	1	1	∞	0.00159	0	13.53	0	11.11
Ss_lncRNA_500	1	1	∞	1.9e-06	1	1	0	0	24.38	0
Ss_lncRNA_501	-1.88	0.0042	-1.84	0.00516	-4.57	2.58e-08	65.97	35.16	35.92	14.44
Ss_lncRNA_504	-13.13	0	-9.64	0	-4	0	234.57	17.86	24.33	58.67
Ss_lncRNA_505	-∞	0	-2.75	8.23e-06	-∞	0	72.03	0	26.15	0
Ss_lncRNA_507	1	1	∞	0.000109	∞	2.06e-05	0	0	16.27	19.62
Ss_lncRNA_508	∞	2.82e-09	1	1	∞	0	0	37.51	0	92.41
Ss_lncRNA_510	1	1	∞	1.87e-08	1	1	0	0	33.71	0
Ss_lncRNA_512	-1.88	0.1	-∞	1.89e-06	-2.28	0.03	24.39	13	0	10.68
Ss_lncRNA_514	-1.55	0	-4.06	0	-2.46	0	1621.82	1049.64	399.53	659.16
Ss_lncRNA_515	1.07	1	-∞	8.5e-06	1.31	0.53	21.38	22.79	0	28.07
Ss_lncRNA_516	1	1	∞	0.000143	1	1	0	0	15.75	0
Ss_lncRNA_518	1	1	1	1	∞	1.54e-06	0	0	0	24.8
Ss_lncRNA_520	-1.88	0.000976	-2.75	1.08e-06	-∞	0	85.78	45.72	31.14	0
Ss_lncRNA_522	-∞	0	-13.77	0	-11.42	0	348.25	0	25.29	30.49
Ss_lncRNA_523	-5.63	0	-8.26	0	-2.28	1.11e-15	308.33	54.78	37.31	134.95
Ss_lncRNA_526	∞	6.81e-09	∞	0	1	1	0	35.72	121.65	0
Ss_lncRNA_527	-∞	5.21e-13	1.45	0.05	1.75	0.00147	54.99	0	79.86	96.28
Ss_lncRNA_528	∞	1.6e-13	∞	2.12e-05	1	1	0	57.4	19.55	0
Ss_lncRNA_529	1	1	∞	0	1	1	0	0	113.67	0
Ss_lncRNA_530	1	1	1	1	∞	5.23e-08	0	0	0	31.6
Ss_lncRNA_531	∞	2.71e-09	∞	1.04e-06	∞	0	0	37.59	25.6	123.47
Ss_lncRNA_532	∞	0	∞	5.67e-08	∞	0	0	230.94	31.46	75.86
Ss_lncRNA_535	∞	5.12e-12	∞	0	∞	4.2e-10	0	50.33	68.56	41.33
Ss_lncRNA_537	1	1	1	1	∞	1.07e-09	0	0	0	39.45
Ss_lncRNA_538	1	1	1	1	∞	3.67e-05	0	0	0	18.49
Ss_lncRNA_539	-3.75	0	-8.95	0	-5.94	0	1268.42	338.03	141.69	213.53
Ss_lncRNA_540	1	1	∞	0	∞	3.54e-10	0	0	69.14	41.68
Ss_lncRNA_542	1	1	1	1	∞	3.65e-09	0	0	0	36.98
Ss_lncRNA_543	-∞	1.75e-15	-2.75	1.81e-05	-∞	1.65e-15	66.75	0	24.23	0
Ss_lncRNA_544	1	1	1	1	∞	0	0	0	0	98.53
Ss_lncRNA_545	∞	1.17e-08	1	1	1	1	0	34.62	0	0
Ss_lncRNA_548	1	1	1	1	∞	9.76e-07	0	0	0	25.71
Ss_lncRNA_549	-∞	8.34e-14	-∞	7.95e-14	-1.14	0.73	58.73	0	0	51.41
Ss_lncRNA_552	∞	2.66e-08	∞	0	∞	0	0	32.97	112.28	189.51
Ss_lncRNA_556	-5.63	0	-4.13	0	-∞	0	218.9	38.89	52.98	0
Ss_lncRNA_558	∞	7.41e-13	∞	3.71e-09	∞	0	0	54.28	36.97	89.15
Ss_lncRNA_561	∞	5.5e-09	1	1	1	1	0	36.15	0	0
Ss_lncRNA_562	1	1	1	1	∞	3.74e-06	0	0	0	23.02
Ss_lncRNA_565	∞	3.49e-14	1	1	∞	6.68e-12	0	60.5	0	49.68
Ss_lncRNA_569	-3.75	0	-∞	0	-2.28	3.82e-09	167.72	44.7	0	73.41
Ss_lncRNA_572	1	1	1	1	∞	2.5e-09	0	0	0	37.74
Ss_lncRNA_574	∞	0	∞	0	∞	9.76e-07	0	281.72	170.57	25.71
Ss_lncRNA_575	∞	0	∞	0	∞	0	0	129.73	88.36	106.53
Ss_lncRNA_576	∞	0.00553	∞	0.000956	∞	6.87e-06	0	8.85	12.06	21.81
Ss_lncRNA_577	-2.81	0	-8.26	0	-6.85	0	295.71	105.07	35.78	43.14
Ss_lncRNA_578	1	1	1	1	∞	1.87e-09	0	0	0	38.32
Ss_lncRNA_580	1	1	1	1	∞	5.67e-06	0	0	0	22.19
Ss_lncRNA_582	∞	1.72e-06	∞	8.57e-05	∞	6.58e-10	0	24.61	16.76	40.42
Ss_lncRNA_583	-∞	2.35e-11	-∞	2.31e-11	-∞	2.26e-11	47.21	0	0	0
Ss_lncRNA_584	-∞	4.69e-09	-∞	4.73e-09	-2.28	0.00813	36.48	0	0	15.97
Ss_lncRNA_586	6.49	0	5.04	0	2.19	0	2043.08	13261.6	10304.6	4471.23
Ss_lncRNA_587	-1.25	0.13	-5.51	0	-4.57	5.67e-16	137.88	110.23	25.03	30.17
Ss_lncRNA_588	-∞	0	-∞	0	-18.28	0	408.62	0	0	22.36
Ss_lncRNA_589	-3.75	4.54e-06	-∞	1.09e-12	1.09	0.93	53.42	14.24	0	58.46
Ss_lncRNA_590	∞	2.1e-05	1	1	∞	0.00012	0	19.68	0	16.16
Ss_lncRNA_591	1	1	1	1	∞	6.32e-15	0	0	0	63.94
Ss_lncRNA_592	∞	1.94e-14	∞	1.03e-05	∞	1.19e-06	0	61.64	20.99	25.31
Ss_lncRNA_594	∞	7.73e-11	∞	9.09e-08	1	1	0	44.81	30.52	0
Ss_lncRNA_596	-∞	0	-∞	0	-2.28	1.3e-05	93.38	0	0	40.87
Ss_lncRNA_597	-3.75	7.96e-09	-∞	0	-∞	0	83.34	22.21	0	0
Ss_lncRNA_599	∞	0	∞	0	∞	0	0	140.37	143.42	172.91
Ss_lncRNA_600	-∞	0	-2.75	2.72e-10	-∞	0	141.94	0	51.53	0
Ss_lncRNA_601	-1.88	0.0032	-∞	5.61e-16	1.31	0.14	69.65	37.12	0	91.46
Ss_lncRNA_603	1	1	∞	0	∞	0	0	0	116.28	105.14
Ss_lncRNA_607	-∞	1.18e-15	-∞	1.1e-15	-2.28	0.000224	67.83	0	0	29.69
Ss_lncRNA_608	1	1	∞	8.62e-14	1	1	0	0	58.56	0
Ss_lncRNA_609	-∞	0	-∞	0	-∞	0	109.81	0	0	0
Ss_lncRNA_612	-1.88	0.00582	-2.75	3.94e-05	-∞	2.02e-14	61.52	32.79	22.33	0
Ss_lncRNA_617	1	1	∞	1.35e-08	∞	3.97e-10	0	0	34.38	41.45
Ss_lncRNA_618	∞	1.49e-09	1	1	1	1	0	38.81	0	0
Ss_lncRNA_619	-5.63	0	-8.26	0	-2.28	1.65e-15	301.89	53.63	36.53	132.13
Ss_lncRNA_622	1	1	1	1	∞	1.38e-06	0	0	0	25.01
Ss_lncRNA_623	1	1	∞	4.75e-06	1	1	0	0	22.54	0
Ss_lncRNA_624	1	1	∞	2.41e-06	∞	0	0	0	23.9	86.46
Ss_lncRNA_627	1	1	∞	1.15e-06	1	1	0	0	25.39	0
Ss_lncRNA_630	-∞	1.31e-10	-2.75	0.00058	-2.28	0.00349	43.72	0	15.87	19.14
Ss_lncRNA_634	-∞	1.41e-14	-2.75	3.5e-05	-∞	1.33e-14	62.31	0	22.62	0
Ss_lncRNA_635	∞	0	1	1	1	1	0	80.93	0	0
Ss_lncRNA_637	1	1	∞	1.02e-07	∞	4.58e-09	0	0	30.29	36.52
Ss_lncRNA_639	-∞	0	-5.51	0	-∞	0	256.36	0	46.53	0
Ss_lncRNA_640	∞	8.58e-08	1	1	1	1	0	30.61	0	0
Ss_lncRNA_642	1	1	1	1	∞	1.27e-07	0	0	0	29.81
Ss_lncRNA_644	-∞	0	-4.13	0	-∞	0	230.37	0	55.76	0
Ss_lncRNA_646	-2.35	0	-1.97	1.54e-13	-11.42	0	357.86	152.59	181.89	31.33
Ss_lncRNA_647	-∞	0	-∞	0	-1.52	0.000301	201.26	0	0	132.13
Ss_lncRNA_648	1	1	∞	2.07e-11	1	1	0	0	47.44	0
Ss_lncRNA_651	-∞	0	1.45	0.00951	-∞	0	92.61	0	134.49	0
Ss_lncRNA_652	1	1	1	1	∞	3.97e-10	0	0	0	41.45
Ss_lncRNA_653	∞	0	∞	0	∞	2.38e-09	0	92.14	94.14	37.83
Ss_lncRNA_659	∞	2.74e-08	1	1	1	1	0	32.91	0	0
Ss_lncRNA_662	-∞	0	-2.75	2.57e-06	-1.14	0.64	79.88	0	29	69.93
Ss_lncRNA_663	-7.5	0	-5.51	0	-1.83	5.55e-08	237.4	31.63	43.09	129.89
Ss_lncRNA_665	∞	0	∞	0	∞	0	0	546.12	297.59	224.24
Ss_lncRNA_666	∞	7.4e-14	1	1	1	1	0	58.97	0	0
Ss_lncRNA_668	-∞	0	-∞	0	-∞	0	79.23	0	0	0
Ss_lncRNA_669	1	1	∞	8.85e-07	1	1	0	0	25.93	0
Ss_lncRNA_671	-∞	4.56e-13	-2.75	0.0001	-∞	4.32e-13	55.26	0	20.06	0
Ss_lncRNA_672	∞	5.19e-10	1	1	1	1	0	40.93	0	0
Ss_lncRNA_674	∞	4.21e-14	∞	1.34e-05	∞	1.63e-06	0	60.09	20.47	24.67
Ss_lncRNA_675	-3.34	1.72e-13	-2.59	4.3e-10	-4.06	5.67e-16	151.76	45.5	58.54	37.37
Ss_lncRNA_676	1	1	∞	1.03e-05	∞	0.000716	0	0	20.99	12.65
Ss_lncRNA_677	1.2	0.04	-5.51	0	-1.52	1.2e-05	290.61	348.51	52.75	190.8
Ss_lncRNA_678	1	1	1	1	∞	0	0	0	0	88.89
Ss_lncRNA_680	1	1	1	1	∞	9.33e-08	0	0	0	30.42
Ss_lncRNA_681	1	1	∞	4.31e-07	∞	2.6e-08	0	0	27.38	33.01
Ss_lncRNA_684	-1.5	0.000682	-2.2	1.02e-09	-4.57	0	192.91	128.52	87.54	42.22
Ss_lncRNA_685	∞	0	∞	2e-07	1	1	0	84.95	28.93	0
Ss_lncRNA_687	-3.75	8.97e-14	-1.84	3.55e-05	-4.57	5.67e-16	137.88	36.74	75.08	30.17
Ss_lncRNA_688	1	1	∞	1.1e-07	1	1	0	0	30.14	0
Ss_lncRNA_690	1.07	1	-∞	0	-1.14	0.57	98	104.46	0	85.79
Ss_lncRNA_691	-1.88	0.00351	-1.38	0.14	-∞	5.67e-16	68.38	36.45	49.65	0
Ss_lncRNA_692	1	1	∞	5.87e-11	1	1	0	0	45.33	0
Ss_lncRNA_694	1	1	1	1	∞	0.00019	0	0	0	15.24
Ss_lncRNA_695	-∞	3.42e-10	-∞	3.45e-10	-∞	3.38e-10	41.77	0	0	0
Ss_lncRNA_696	∞	2.3e-15	1	1	1	1	0	66.06	0	0
Ss_lncRNA_697	-1.88	6.68e-05	-∞	0	-∞	0	122.36	65.22	0	0
Ss_lncRNA_698	-3.75	2.18e-08	-5.51	8.62e-11	-∞	0	78.58	20.94	14.26	0
Ss_lncRNA_701	∞	2.03e-08	1	1	∞	3.95e-07	0	33.52	0	27.53
Ss_lncRNA_703	∞	0	∞	0	1	1	0	110.23	150.16	0
Ss_lncRNA_704	∞	1.21e-13	1	1	1	1	0	57.96	0	0
Ss_lncRNA_705	-5.63	0	-8.26	0	-∞	0	188.68	33.52	22.83	0
Ss_lncRNA_707	-∞	0	-2.75	2.47e-09	-∞	0	126.97	0	46.1	0
Ss_lncRNA_709	-1.88	2.69e-10	-5.51	0	-9.14	0	297.01	158.3	53.91	32.5
Ss_lncRNA_712	-∞	4.06e-08	1.09	1	-1.52	0.21	32.11	0	34.97	21.08
Ss_lncRNA_713	-∞	0	-∞	0	-∞	0	96.04	0	0	0
Ss_lncRNA_714	∞	1.6e-13	1	1	1	1	0	57.4	0	0
Ss_lncRNA_718	-∞	0	-2.75	1.06e-06	-1.14	0.61	85.92	0	31.19	75.22
Ss_lncRNA_720	7.25	0	4.57	0	2.28	0	450.68	3266.8	2061.54	1025.75
Ss_lncRNA_724	∞	1.53e-08	1	1	1	1	0	34.09	0	0
Ss_lncRNA_725	1	1	∞	1.45e-11	1	1	0	0	48.18	0
Ss_lncRNA_731	∞	0	∞	1.42e-06	∞	1.09e-07	0	73.34	24.98	30.11
Ss_lncRNA_732	∞	9.38e-12	1	1	1	1	0	49.09	0	0
Ss_lncRNA_733	5.12	0	3.92	0	1.84	0	543.72	2782.05	2131.84	999.54
Ss_lncRNA_735	1	1	∞	3.11e-11	∞	2.97e-07	0	0	46.62	28.1
Ss_lncRNA_736	-2.19	2.3e-15	-6.43	0	-1.78	8.87e-10	325.48	148.7	50.64	183.17
Ss_lncRNA_738	∞	3.61e-05	1	1	1	1	0	18.62	0	0
Ss_lncRNA_739	1.07	0.96	-1.38	0.04	-4.57	2.81e-14	121.48	129.49	88.2	26.59
Ss_lncRNA_743	∞	0	1	1	∞	4.44e-10	0	100.38	0	41.22
Ss_lncRNA_744	1	1	∞	1.02e-05	∞	1.18e-06	0	0	21.01	25.33
Ss_lncRNA_745	∞	0	1	1	1	1	0	75.33	0	0
Ss_lncRNA_747	∞	9.59e-11	∞	0.000197	1	1	0	44.36	15.11	0
Ss_lncRNA_748	-3.75	6.12e-09	-5.51	1.61e-11	-4.57	2.54e-10	84.59	22.54	15.36	18.51
Ss_lncRNA_749	∞	0	∞	1.59e-08	∞	1.31e-05	0	74.97	34.04	20.52
Ss_lncRNA_751	∞	5.39e-07	1	1	∞	2.17e-15	0	26.94	0	66.36
Ss_lncRNA_754	∞	1.38e-11	∞	2.15e-15	1	1	0	48.3	65.8	0
Ss_lncRNA_755	1	1	∞	8.99e-12	1	1	0	0	49.15	0
Ss_lncRNA_756	∞	2.28e-11	∞	3.92e-08	1	1	0	47.28	32.21	0
Ss_lncRNA_758	-5.63	0	-2.75	0	-∞	0	359.9	63.94	130.66	0
Ss_lncRNA_759	1	1	∞	3.77e-06	∞	3.57e-07	0	0	23	27.74
Ss_lncRNA_760	∞	0	∞	2.15e-15	1	1	0	147.27	66.88	0
Ss_lncRNA_761	-∞	0	-2.75	8.8e-06	-∞	0	71.57	0	25.98	0
Ss_lncRNA_762	-∞	3.5e-13	1.45	0.05	-1.14	0.75	55.81	0	81.05	48.86
Ss_lncRNA_763	∞	0.00016	∞	0.00195	1	1	0	15.71	10.7	0
Ss_lncRNA_764	∞	1.67e-11	∞	0.00178	∞	7.52e-07	0	47.91	10.88	26.23
Ss_lncRNA_767	∞	1.64e-07	1	1	∞	1.43e-11	0	29.31	0	48.14
Ss_lncRNA_768	-∞	1.73e-13	-1.38	0.18	-2.28	0.00074	57.23	0	41.56	25.05
Ss_lncRNA_769	1	1	1	1	∞	9.86e-11	0	0	0	44.24
Ss_lncRNA_770	-∞	0	-2.75	3.24e-07	-1.14	0.58	93.9	0	34.09	82.2
Ss_lncRNA_771	-3.13	0	-6.89	0	-3.81	0	321.06	102.67	46.62	84.31
Ss_lncRNA_772	1.78	0	-1.18	0.05	-6.85	0	370.45	658.15	313.8	54.05
Ss_lncRNA_774	1	1	1	1	∞	7.6e-07	0	0	0	26.21
Ss_lncRNA_776	1	1	1	1	∞	2.39e-07	0	0	0	28.54
Ss_lncRNA_778	1	1	1	1	∞	2.14e-07	0	0	0	28.76
Ss_lncRNA_780	-1.25	0.14	-2.75	8.75e-10	-4.57	1.11e-15	134.04	107.16	48.66	29.33
Ss_lncRNA_784	1	1	1	1	∞	8.15e-07	0	0	0	26.07
Ss_lncRNA_788	-∞	0	-∞	0	-1.14	0.5	118.7	0	0	103.91
Ss_lncRNA_789	-9.38	0	-4.59	0	-2.28	7.84e-15	288.62	30.77	62.87	126.33
Ss_lncRNA_790	∞	0	1	1	∞	9.04e-08	0	74.25	0	30.49
Ss_lncRNA_791	-5.63	0	-∞	0	-6.85	0	229.85	40.83	0	33.53
Ss_lncRNA_797	1	1	∞	5.81e-05	∞	9.61e-06	0	0	17.53	21.14
Ss_lncRNA_798	1	1	1	1	∞	2.01e-08	0	0	0	33.53
Ss_lncRNA_799	-∞	0	-4.13	0	-6.85	0	247.87	0	59.99	36.16
Ss_lncRNA_800	4.8	9.4e-12	1.82	0.05	2.19	0.00554	19.74	94.68	35.83	43.19
Ss_lncRNA_804	-3.75	7.23e-15	-5.51	0	-∞	0	149.83	39.93	27.2	0
Ss_lncRNA_805	-3.75	1.04e-14	-5.51	0	-2.28	3.21e-08	148.18	39.49	26.9	64.86
Ss_lncRNA_806	∞	6.34e-05	1	1	∞	0.000294	0	17.51	0	14.38
Ss_lncRNA_807	∞	6.27e-12	∞	0	∞	4.97e-10	0	49.91	67.99	40.99
Ss_lncRNA_808	1	1	∞	3.54e-11	∞	0	0	0	46.36	83.84
Ss_lncRNA_810	1.07	1	5.08	0	1.75	0.0016	54.2	57.77	275.46	94.89
Ss_lncRNA_811	-1.88	3.4e-05	-∞	0	-4.57	2.17e-15	131.68	70.19	0	28.82
Ss_lncRNA_813	1	1	1	1	∞	8.51e-08	0	0	0	30.61
Ss_lncRNA_814	∞	4.51e-15	∞	1.17e-10	∞	1.33e-12	0	64.51	43.94	52.98
Ss_lncRNA_815	∞	1.49e-12	1	1	∞	1.5e-10	0	52.85	0	43.4
Ss_lncRNA_818	-∞	2.9e-08	-∞	2.93e-08	-∞	2.9e-08	32.79	0	0	0
Ss_lncRNA_820	-1.88	0.03	1.09	1	-∞	6.44e-10	40.47	21.57	44.08	0
Ss_lncRNA_822	1	1	1	1	∞	5.57e-10	0	0	0	40.76
Ss_lncRNA_823	4.8	0	1.82	0.00133	1.31	0.24	48.37	232	87.79	63.51
Ss_lncRNA_824	-∞	0	-∞	0	-2.28	4.78e-09	165.65	0	0	72.51
Ss_lncRNA_825	∞	8.67e-09	∞	1.59e-11	1	1	0	35.23	47.99	0
Ss_lncRNA_829	-1.88	0.00223	-∞	0	-2.28	0.000106	74.58	39.75	0	32.64
Ss_lncRNA_830	-3.75	3.73e-12	-∞	0	-∞	0	119.97	31.97	0	0
Ss_lncRNA_831	-3.75	6.02e-16	-5.51	0	-∞	0	163.64	43.61	29.7	0
Ss_lncRNA_833	-∞	0	-∞	0	-2.28	0.000148	71.57	0	0	31.33
Ss_lncRNA_834	-3.75	1.57e-14	-5.51	0	1.09	0.66	146.25	38.97	26.55	160.03
Ss_lncRNA_837	-3.75	7.11e-14	-5.51	0	-∞	0	139.01	37.05	25.23	0
Ss_lncRNA_839	1	1	∞	3.64e-11	∞	0	0	0	46.3	74.43
Ss_lncRNA_841	1	1	∞	0	1	1	0	0	69.34	0
Ss_lncRNA_842	1	1	1	1	∞	2.86e-12	0	0	0	51.41
Ss_lncRNA_843	1	1	1	1	∞	3.05e-07	0	0	0	28.05
Ss_lncRNA_846	1	1	∞	1.25e-08	∞	3.64e-10	0	0	34.52	41.62
Ss_lncRNA_847	1	1	∞	4.42e-05	∞	6.9e-06	0	0	18.08	21.79
Ss_lncRNA_852	∞	4.43e-09	1	1	1	1	0	36.59	0	0
Ss_lncRNA_856	-∞	6.02e-16	-∞	5.61e-16	-1.14	0.69	68.38	0	0	59.86
Ss_lncRNA_857	∞	1.19e-07	∞	1.39e-05	∞	1.7e-06	0	29.95	20.4	24.59
Ss_lncRNA_858	∞	2.14e-09	1	1	1	1	0	38.07	0	0
Ss_lncRNA_860	2.93	0	2.54	0	4.16	0	117.25	343.72	297.98	487.56
Ss_lncRNA_862	∞	0.00246	∞	0.01	∞	0.00613	0	10.42	7.09	8.55
Ss_lncRNA_864	-∞	0	-2.75	4.08e-07	-2.28	1.46e-05	92.36	0	33.53	40.42
Ss_lncRNA_867	-∞	0	-2.75	2.78e-08	-∞	0	110.53	0	40.13	0
Ss_lncRNA_870	1	1	∞	7.51e-07	1	1	0	0	26.26	0
Ss_lncRNA_872	-1.88	0.00263	-∞	0	-∞	0	72.34	38.56	0	0
Ss_lncRNA_873	-∞	0	-∞	0	-2.28	0.00011	74.25	0	0	32.5
Ss_lncRNA_875	∞	0	1	1	1	1	0	73.49	0	0
Ss_lncRNA_876	1	1	∞	4.62e-08	1	1	0	0	31.87	0
Ss_lncRNA_877	1	1	∞	5.94e-06	1	1	0	0	22.09	0
Ss_lncRNA_880	∞	1.79e-08	1	1	∞	3.57e-07	0	33.77	0	27.74
Ss_lncRNA_882	-1.88	0.03	-∞	3.03e-10	-2.28	0.00425	42.03	22.4	0	18.4
Ss_lncRNA_884	-1.88	0.002	-∞	0	-∞	0	76.1	40.56	0	0
Ss_lncRNA_885	-5.63	6.02e-16	-∞	0	-6.85	0	121.99	21.67	0	17.8
Ss_lncRNA_887	1	1	∞	6.68e-06	∞	1.52e-12	0	0	21.85	52.7
Ss_lncRNA_889	-3.75	0	-5.51	0	-∞	0	183.46	48.89	33.3	0
Ss_lncRNA_890	-5.63	0	-2.75	4.25e-10	-6.85	0	138.92	24.68	50.43	20.27
Ss_lncRNA_891	1	1	∞	1.73e-11	∞	2.08e-07	0	0	47.81	28.82
Ss_lncRNA_892	∞	1.49e-07	∞	1.61e-05	∞	2.04e-06	0	29.5	20.1	24.23
Ss_lncRNA_895	∞	5.28e-07	∞	0.00433	1	1	0	26.98	9.19	0
Ss_lncRNA_896	1	1	1	1	∞	4.04e-07	0	0	0	27.48
Ss_lncRNA_898	1	1	∞	0	1	1	0	0	130.89	0
Ss_lncRNA_900	∞	0	∞	0	∞	0	0	529.75	1503.48	942.58
Ss_lncRNA_901	1	1	1	1	∞	1.27e-07	0	0	0	29.81
Ss_lncRNA_904	-1.88	0.00239	-∞	0	-∞	0	73.6	39.23	0	0
Ss_lncRNA_907	-∞	0	-∞	0	-∞	0	75.25	0	0	0
Ss_lncRNA_910	-3.75	6.02e-16	-∞	0	-∞	0	161.68	43.09	0	0
Ss_lncRNA_911	∞	4.31e-10	∞	2.96e-07	1	1	0	41.3	28.13	0
Ss_lncRNA_912	-∞	0	-∞	0	-2.28	9.83e-05	75.25	0	0	32.94
Ss_lncRNA_913	∞	2.56e-11	∞	4.26e-08	∞	0	0	47.04	32.04	115.88
Ss_lncRNA_914	1	1	∞	4.95e-06	1	1	0	0	22.46	0
Ss_lncRNA_919	1	1	∞	1.06e-08	1	1	0	0	34.87	0
Ss_lncRNA_920	1	1	1	1	∞	1.87e-13	0	0	0	56.97
Ss_lncRNA_924	1	1	∞	1.23e-05	1	1	0	0	20.64	0
Ss_lncRNA_925	-2.14	7.78e-15	-5.51	0	-3.05	0	327.29	152.64	59.41	107.44
Ss_lncRNA_926	∞	0	∞	6.81e-06	∞	1.59e-12	0	96.08	21.82	52.6
Ss_lncRNA_927	-1.88	4.71e-05	-∞	0	-∞	0	127.21	67.8	0	0
Ss_lncRNA_928	-∞	6.02e-16	-2.75	1.17e-05	-∞	5.67e-16	69.65	0	25.29	0
Ss_lncRNA_929	-1.25	0.41	-∞	1.66e-13	-1.52	0.07	57.23	45.76	0	37.58
Ss_lncRNA_930	-∞	6.02e-16	-∞	5.61e-16	-∞	5.67e-16	69.79	0	0	0
Ss_lncRNA_931	1.07	0.95	-1.84	9.96e-05	-∞	0	122.58	130.67	66.75	0
Ss_lncRNA_932	∞	2.51e-08	1	1	∞	4.68e-07	0	33.09	0	27.17
Ss_lncRNA_933	1	1	∞	1.22e-06	∞	9.04e-08	0	0	25.29	30.49
Ss_lncRNA_934	∞	3.16e-09	1	1	1	1	0	37.28	0	0
Ss_lncRNA_936	∞	5.23e-11	1	1	1	1	0	45.6	0	0
Ss_lncRNA_940	1.07	1	-2.75	5.35e-05	-∞	5.56e-14	59.45	63.38	21.58	0
Ss_lncRNA_943	1	1	∞	3.22e-10	∞	0	0	0	41.91	101.06
Ss_lncRNA_944	∞	9.76e-09	∞	0.00103	∞	0.000296	0	34.99	11.92	14.37
Ss_lncRNA_948	-5.63	1.32e-11	-∞	0	-1.71	0.00428	84.28	14.97	0	49.18
Ss_lncRNA_949	1.07	1	-∞	4.44e-07	-∞	4.37e-07	27.32	29.12	0	0
Ss_lncRNA_951	-∞	0	-2.75	5.22e-06	-∞	0	75.08	0	27.26	0
Ss_lncRNA_953	1	1	∞	1.06e-07	1	1	0	0	30.22	0
Ss_lncRNA_954	∞	1.1e-08	1	1	1	1	0	34.75	0	0
Ss_lncRNA_956	-1.88	2.67e-09	-1.38	0.00128	-4.57	0	264.4	140.92	191.97	57.86
Ss_lncRNA_957	1	1	∞	1.36e-07	∞	0	0	0	29.7	71.63
Ss_lncRNA_958	1	1	∞	9.07e-13	∞	4.26e-15	0	0	53.79	64.86
Ss_lncRNA_959	-∞	9.52e-13	-2.75	0.000125	3.5	0	53.77	0	19.52	188.26
Ss_lncRNA_960	∞	1.79e-08	1	1	∞	3.68e-10	0	33.77	0	41.6
Ss_lncRNA_962	1.6	0.00869	-∞	1.18e-13	-2.28	0.000685	57.92	92.62	0	25.35
Ss_lncRNA_967	-1.5	3.69e-09	-2.75	0	-4.57	0	552.64	368.18	200.63	120.94
Ss_lncRNA_969	-2.81	9.94e-08	-8.26	5.61e-16	-3.43	1.81e-09	98.86	35.13	11.96	28.85
Ss_lncRNA_970	-1.25	0.18	-5.51	3.2e-15	-2.28	1.19e-06	115.05	91.98	20.88	50.36
Ss_lncRNA_975	∞	7.55e-08	1	1	1	1	0	30.87	0	0
Ss_lncRNA_976	-∞	0	-∞	0	-∞	0	82.02	0	0	0
Ss_lncRNA_977	1	1	∞	4.14e-09	1	1	0	0	36.75	0
Ss_lncRNA_978	-1.88	0.000828	-1.38	0.08	-∞	0	88.02	46.91	63.91	0
Ss_lncRNA_979	-3.75	0	-∞	0	-2.28	4.78e-09	165.65	44.15	0	72.51
Ss_lncRNA_981	∞	8.17e-11	1	1	∞	4.19e-09	0	44.7	0	36.7
Ss_lncRNA_982	-5.63	6.02e-16	-3.31	7.92e-11	-4.57	4.3e-14	119.75	21.28	36.23	26.21
Ss_lncRNA_983	-1.88	0	-4.13	0	-4.57	0	581.22	309.78	140.67	127.2
Ss_lncRNA_984	-1.88	6.7e-07	-8.26	0	1.02	1	186.25	99.27	22.54	190.21
Ss_lncRNA_988	∞	2.03e-07	1	1	∞	2.63e-06	0	28.89	0	23.72
Ss_lncRNA_989	1	1	∞	1.22e-06	∞	9.04e-08	0	0	25.29	30.49
Ss_lncRNA_992	1	1	1	1	∞	0	0	0	0	81.3
Ss_lncRNA_993	1	1	∞	1.69e-05	∞	1.38e-11	0	0	20	48.22
Ss_lncRNA_994	1	1	∞	0	∞	2.6e-08	0	0	82.14	33.01
Ss_lncRNA_996	-∞	0	-∞	0	-∞	0	106.01	0	0	0
Ss_lncRNA_997	∞	1.09e-14	∞	0	1	1	0	62.82	128.37	0
Ss_lncRNA_998	-1.64	7.35e-05	-4.82	0	-2.67	2.74e-12	181.38	110.48	37.63	68.05
Ss_lncRNA_1001	1	1	∞	1.7e-08	1	1	0	0	33.9	0
Ss_lncRNA_1002	-∞	7.23e-11	-1.38	0.25	-∞	6.98e-11	44.95	0	32.64	0
Ss_lncRNA_1003	-∞	0	-5.51	0	-∞	0	132.72	0	24.09	0
Ss_lncRNA_1005	1	1	1	1	∞	3.73e-13	0	0	0	55.57
Ss_lncRNA_1007	-5.63	7.01e-14	-8.26	0	-3.43	8.36e-10	102.88	18.28	12.45	30.02
Ss_lncRNA_1008	∞	4.01e-11	∞	0	∞	0	0	46.13	78.55	75.76
Ss_lncRNA_1011	∞	1.18e-06	1	1	1	1	0	25.38	0	0
Ss_lncRNA_1012	-∞	2e-11	-∞	1.97e-11	-2.28	0.00224	47.55	0	0	20.81
Ss_lncRNA_1014	-1.88	0.01	-2.75	0.000141	-∞	1.31e-12	53	28.25	19.24	0
Ss_lncRNA_1016	-∞	0	-∞	0	-∞	0	255.38	0	0	0
Ss_lncRNA_1017	-∞	0	-1.65	0.000489	-4.57	5.67e-16	137.31	0	83.08	30.05
Ss_lncRNA_1018	1.6	0.00107	-1.1	0.8	-4.57	1.35e-10	87.11	139.28	79.06	19.06
Ss_lncRNA_1019	1	1	∞	2.89e-06	1	1	0	0	23.54	0
Ss_lncRNA_1021	1	1	∞	0.000783	∞	0.000216	0	0	12.44	14.99
Ss_lncRNA_1024	-∞	0	-∞	0	-2.28	0.000169	70.38	0	0	30.8
Ss_lncRNA_1026	-∞	0	-2.75	1.93e-07	-2.28	8.31e-06	97.43	0	35.37	42.64
Ss_lncRNA_1030	1	1	1	1	∞	2.68e-09	0	0	0	37.59
Ss_lncRNA_1032	-1.41	0.00171	-∞	0	-3.43	0	227.26	161.5	0	66.31
Ss_lncRNA_1035	-∞	3.88e-06	1.45	0.26	-∞	3.75e-06	23.01	0	33.42	0
Ss_lncRNA_1037	-1.88	0.00133	-∞	0	-∞	0	81.62	43.5	0	0
Ss_lncRNA_1040	∞	2.3e-15	∞	1.7e-08	∞	0.000434	0	66.36	33.9	13.62
Ss_lncRNA_1042	1	1	1	1	∞	0	0	0	0	106.15
Ss_lncRNA_1043	∞	2.66e-08	1	1	1	1	0	32.97	0	0
Ss_lncRNA_1045	-4.22	0	-4.96	0	-20.56	0	529.49	125.43	106.79	25.75
Ss_lncRNA_1046	∞	1.46e-06	∞	1.63e-08	1	1	0	24.95	34	0
Ss_lncRNA_1048	1	1	∞	2.59e-10	∞	1.07e-06	0	0	42.35	25.53
Ss_lncRNA_1051	1	1	∞	3.54e-11	∞	3.2e-13	0	0	46.36	55.89
Ss_lncRNA_1053	-2.81	6.02e-16	-4.13	0	-∞	0	227.26	80.75	55	0
Ss_lncRNA_1060	-1.88	0.00535	1.09	0.92	-∞	1.13e-14	62.66	33.4	68.24	0
Ss_lncRNA_1065	1	1	∞	2.04e-08	1	1	0	0	33.53	0
Ss_lncRNA_1066	-3.75	7.99e-14	1.09	0.7	-4.57	5.67e-16	138.44	36.89	150.78	30.3
Ss_lncRNA_1067	-∞	6.17e-14	-1.38	0.17	-2.28	0.000581	59.35	0	43.09	25.98
Ss_lncRNA_1068	-2.35	1.18e-15	-6.89	0	-1.43	0.000175	291.62	124.34	42.35	204.22
Ss_lncRNA_1069	-1.88	0.000406	-∞	0	-∞	0	97.71	52.08	0	0
Ss_lncRNA_1075	-∞	0	-8.26	0	-∞	0	345.16	0	41.77	0
Ss_lncRNA_1078	-13.13	0	-9.64	0	-4	0	471.01	35.86	48.86	117.8
Ss_lncRNA_1079	∞	4.12e-09	∞	1.38e-06	∞	3.58e-14	0	36.74	25.03	60.35
Ss_lncRNA_1081	-∞	0	-∞	0	-∞	0	88.25	0	0	0
Ss_lncRNA_1084	∞	4.7e-13	∞	0	∞	4.46e-06	0	55.2	94	22.67
Ss_lncRNA_1085	∞	9.05e-13	∞	4.9e-13	1	1	0	53.88	55.05	0
Ss_lncRNA_1086	∞	5.71e-05	∞	0.00095	1	1	0	17.72	12.07	0
Ss_lncRNA_1087	∞	0	1	1	1	1	0	68.58	0	0
Ss_lncRNA_1088	-∞	3.5e-13	-1.38	0.19	-2.28	0.000871	55.81	0	40.52	24.43
Ss_lncRNA_1089	1.07	0.89	-1.84	1.1e-05	-∞	0	155.35	165.6	84.6	0
Ss_lncRNA_1090	∞	1.06e-06	1	1	∞	1.02e-05	0	25.59	0	21.02
Ss_lncRNA_1096	-∞	0	-2.75	1.14e-08	1.31	0.04	116.65	0	42.35	153.17
Ss_lncRNA_1098	-∞	0	-∞	0	-∞	0	75.08	0	0	0
Ss_lncRNA_1100	-1.88	1.51e-13	-4.59	0	-2.86	0	404.21	215.44	88.05	141.54
Ss_lncRNA_1101	-∞	0	-∞	0	-∞	0	92.61	0	0	0
Ss_lncRNA_1102	1	1	∞	5.82e-06	1	1	0	0	22.13	0
Ss_lncRNA_1103	∞	1.14e-11	∞	2.44e-08	1	1	0	48.69	33.17	0
Ss_lncRNA_1105	1	1	∞	1.79e-12	1	1	0	0	52.41	0
Ss_lncRNA_1106	-1.88	0.00178	-2.07	0.000361	-6.85	7.48e-12	77.67	41.4	37.6	11.33
Ss_lncRNA_1107	5.33	0	8.35	0	3.5	0	77.14	411.15	644.12	270.12
Ss_lncRNA_1108	∞	0	1	1	1	1	0	71.87	0	0
Ss_lncRNA_1109	1	1	∞	1.13e-14	∞	1.27e-06	0	0	62.65	25.18
Ss_lncRNA_1112	1.6	0.00433	-∞	1.1e-15	-1.14	0.69	67.56	108.02	0	59.14
Ss_lncRNA_1113	∞	0	∞	9.85e-11	∞	7.21e-09	0	108.37	44.29	35.6
Ss_lncRNA_1118	-∞	0	-∞	0	-∞	0	150.49	0	0	0
Ss_lncRNA_1120	∞	0	1	1	1	1	0	104.77	0	0
Ss_lncRNA_1123	-∞	4.75e-10	-∞	4.78e-10	-2.28	0.00473	41.11	0	0	17.99
Ss_lncRNA_1126	1	1	1	1	∞	8.37e-11	0	0	0	44.58
Ss_lncRNA_1129	1	1	∞	2.21e-07	1	1	0	0	28.73	0
Ss_lncRNA_1130	∞	5.91e-08	1	1	∞	9.55e-07	0	31.36	0	25.75
Ss_lncRNA_1133	-2.81	0	-∞	0	-1.96	0	603.78	214.54	0	308.31
Ss_lncRNA_1137	1	1	1	1	∞	7.12e-13	0	0	0	54.25
Ss_lncRNA_1138	∞	2.89e-05	1	1	∞	6.07e-08	0	19.05	0	31.29
Ss_lncRNA_1139	∞	1.2e-09	∞	0.000485	∞	1.31e-11	0	39.23	13.36	48.32
Ss_lncRNA_1140	1.33	0.42	-5.51	0.000185	-1.52	0.27	26.88	35.82	4.88	17.65
Ss_lncRNA_1143	∞	1.63e-08	∞	3.54e-06	∞	3.3e-07	0	33.96	23.13	27.89
Ss_lncRNA_1145	∞	8.88e-13	∞	4.19e-09	∞	9.71e-11	0	53.92	36.72	44.28
Ss_lncRNA_1146	-2.95	0	-10.1	0	-2.79	0	393.23	133.37	38.93	140.82
Ss_lncRNA_1147	-∞	0	-∞	0	-∞	0	103.09	0	0	0
Ss_lncRNA_1149	∞	2.49e-07	1	1	∞	3.11e-06	0	28.47	0	23.38
Ss_lncRNA_1154	-6.1	0	-3.26	0	-3.71	0	267.06	43.8	82.04	71.93
Ss_lncRNA_1156	∞	0.00143	1	1	∞	0.00388	0	11.47	0	9.42
Ss_lncRNA_1161	-∞	0	-5.51	0	-∞	0	160.53	0	29.14	0
Ss_lncRNA_1162	-1.25	0.13	-1.84	2.88e-05	-4.57	0	141.05	112.77	76.81	30.87
Ss_lncRNA_1164	-∞	0	-2.07	1.69e-06	-6.85	0	137.22	0	66.42	20.02
Ss_lncRNA_1165	1	1	1	1	∞	8.51e-08	0	0	0	30.61
Ss_lncRNA_1166	-1.07	0.71	-1.38	0.00206	-∞	0	243.84	227.44	177.05	0
Ss_lncRNA_1167	-∞	6.82e-14	-2.75	5.61e-05	-2.28	0.000595	59.14	0	21.47	25.89
Ss_lncRNA_1168	-1.17	0.04	-2.75	0	-5.71	0	454.32	387.44	164.94	79.54
Ss_lncRNA_1169	1	1	∞	2.15e-15	∞	8.2e-10	0	0	66.33	39.99
Ss_lncRNA_1174	1.6	0.01	-∞	1.39e-12	-2.28	0.00121	52.92	84.62	0	23.16
Ss_lncRNA_1176	1	1	∞	1.95e-06	1	1	0	0	24.33	0
Ss_lncRNA_1177	-7.5	0	-∞	0	-9.14	0	284.48	37.91	0	31.13
Ss_lncRNA_1181	∞	1.42e-07	∞	1.56e-05	1	1	0	29.6	20.16	0
Ss_lncRNA_1184	-∞	2.32e-12	-∞	2.25e-12	-∞	2.2e-12	51.94	0	0	0
Ss_lncRNA_1185	1.07	1	-1.84	0.01	-4.57	4.43e-07	54.5	58.1	29.68	11.93
Ss_lncRNA_1188	4.26	0	1.45	0.06	3.06	3.44e-13	53.17	226.72	77.21	162.91
Ss_lncRNA_1194	-∞	0	-∞	0	-∞	0	82.83	0	0	0
Ss_lncRNA_1197	-1.88	0.00424	-∞	2.15e-15	-∞	2.17e-15	65.84	35.09	0	0
Ss_lncRNA_1200	-∞	0	-1.65	0.00296	-6.85	3.74e-15	101.95	0	61.69	14.87
Ss_lncRNA_1202	∞	9.76e-09	∞	0.00103	∞	0.000296	0	34.99	11.92	14.37
Ss_lncRNA_1205	-3.75	0	-5.51	0	-2.28	9.75e-11	201.26	53.63	36.53	88.09
Ss_lncRNA_1206	1	1	1	1	∞	0	0	0	0	94.28
Ss_lncRNA_1207	-1.88	7.72e-09	-5.51	0	-1.52	5.33e-05	249.25	132.85	45.24	163.64
Ss_lncRNA_1208	∞	0	∞	0	1	1	0	109.89	112.28	0
Ss_lncRNA_1209	1	1	1	1	∞	5.23e-08	0	0	0	31.6
Ss_lncRNA_1211	∞	1.19e-10	∞	0	∞	5.7e-09	0	43.93	89.77	36.08
Ss_lncRNA_1213	∞	3.86e-12	1	1	1	1	0	50.9	0	0
Ss_lncRNA_1214	-∞	1.45e-07	-1.1	1	-4.57	0.000238	29.56	0	26.83	6.47
Ss_lncRNA_1215	∞	1.07e-10	∞	0.000205	∞	5.22e-09	0	44.15	15.03	36.25
Ss_lncRNA_1216	∞	2.23e-08	1	1	∞	4.25e-07	0	33.33	0	27.37
Ss_lncRNA_1217	-∞	1.02e-08	-2.75	0.0023	-∞	1.02e-08	34.9	0	12.67	0
Ss_lncRNA_1218	1	1	∞	3.37e-05	1	1	0	0	18.63	0
Ss_lncRNA_1221	∞	1.13e-05	1	1	1	1	0	20.89	0	0
Ss_lncRNA_1222	∞	0	1	1	1	1	0	74.55	0	0
Ss_lncRNA_1223	-∞	0	-∞	0	-∞	0	95.23	0	0	0
Ss_lncRNA_1226	-5.63	0	-1.18	0.14	-6.85	0	234.1	41.59	198.31	34.16
Ss_lncRNA_1233	-∞	6.47e-14	-1.65	0.03	-6.85	2.52e-09	59.25	0	35.85	8.64
Ss_lncRNA_1234	-1.88	0.01	-∞	1.45e-12	-∞	1.42e-12	52.84	28.16	0	0
Ss_lncRNA_1235	-1.88	0.00231	-∞	0	-1.14	0.66	74.09	39.49	0	64.86
Ss_lncRNA_1237	∞	0	1	1	1	1	0	133.09	0	0
Ss_lncRNA_1238	-∞	0	-2.75	3.24e-07	-2.28	1.23e-05	93.9	0	34.09	41.1
Ss_lncRNA_1240	∞	0	∞	1.1e-15	∞	0	0	132.36	67.62	108.69
Ss_lncRNA_1244	-5.63	0	-∞	0	-6.85	0	123.48	21.94	0	18.02
Ss_lncRNA_1245	-1.88	1.61e-05	-5.51	0	-1.71	0.000164	141.94	75.65	25.76	82.84
Ss_lncRNA_1246	-5.63	1.75e-15	-4.13	1.02e-12	-2.74	1.42e-08	115.78	20.57	28.02	42.23
Ss_lncRNA_1247	∞	2.34e-05	∞	0.000511	1	1	0	19.47	13.26	0
Ss_lncRNA_1248	1.07	1	-∞	4.51e-14	-2.28	0.000548	59.88	63.83	0	26.21
Ss_lncRNA_1249	-1.25	0.1	-1.84	8.8e-06	-∞	0	158.64	126.83	86.39	0
Ss_lncRNA_1252	∞	0	∞	0	∞	0	0	133.34	136.23	136.87
Ss_lncRNA_1253	∞	4.64e-05	∞	3.58e-09	∞	8.02e-11	0	18.13	37.05	44.67
Ss_lncRNA_1254	1	1	∞	1.29e-07	1	1	0	0	29.81	0
Ss_lncRNA_1255	∞	1.91e-08	1	1	∞	3.75e-07	0	33.65	0	27.63
Ss_lncRNA_1256	-1.3	0.04	-4.13	0	-3.43	1.11e-15	173.57	133.62	42.01	50.65
Ss_lncRNA_1258	1.07	1	-∞	0	-∞	0	77.5	82.61	0	0
Ss_lncRNA_1262	-1.88	0.00516	-∞	8.81e-15	-2.28	0.00038	63.13	33.65	0	27.63
Ss_lncRNA_1263	-1.88	2.39e-07	-4.13	0	-3.43	0	200.66	106.95	48.56	58.55
Ss_lncRNA_1266	1	1	∞	1.27e-07	∞	0	0	0	29.85	71.98
Ss_lncRNA_1267	∞	3.67e-13	∞	2.53e-07	∞	4.02e-06	0	55.71	28.46	22.88
Ss_lncRNA_1269	2.13	0.00411	-∞	3.7e-06	-∞	3.7e-06	23.04	49.12	0	0
Ss_lncRNA_1270	∞	5.28e-07	∞	4.14e-09	1	1	0	26.98	36.75	0
Ss_lncRNA_1271	-3.75	0	-3.94	0	-11.42	0	836.5	222.92	212.58	73.23
Ss_lncRNA_1277	1	1	∞	1.71e-09	1	1	0	0	38.55	0
Ss_lncRNA_1278	1	1	∞	9.62e-13	1	1	0	0	53.68	0
Ss_lncRNA_1283	4.26	7.13e-11	1.09	1	-1.14	0.98	22.22	94.75	24.2	19.45
Ss_lncRNA_1284	-∞	0	-2.75	1.48e-14	-5.71	0	208.61	0	75.73	36.52
Ss_lncRNA_1285	-5.63	0	-8.26	0	-2.28	5.45e-12	227.78	40.47	27.56	99.7
Ss_lncRNA_1287	-∞	0	-∞	0	-1.14	0.62	83.65	0	0	73.23
Ss_lncRNA_1288	-7.5	0	-2.75	2.11e-09	-9.14	0	128.06	17.06	46.49	14.01
Ss_lncRNA_1289	4.26	0	1.09	0.92	-1.14	0.71	62.31	265.69	67.87	54.55
Ss_lncRNA_1296	∞	1.32e-05	1	1	1	1	0	20.58	0	0
Ss_lncRNA_1297	∞	7.73e-11	1	1	∞	0	0	44.81	0	183.98
Ss_lncRNA_1298	1	1	∞	0.000158	∞	3.21e-05	0	0	15.55	18.75
Ss_lncRNA_1299	-∞	4.3e-14	-∞	4.08e-14	-2.28	0.000535	60.09	0	0	26.3
Ss_lncRNA_1300	-∞	3.19e-13	-2.75	8.98e-05	-2.28	0.000853	56	0	20.33	24.51
Ss_lncRNA_1303	-∞	0	-∞	0	-3.43	9.34e-15	162.33	0	0	47.37
Ss_lncRNA_1304	-4.69	0	-4.59	0	-11.42	0	219.19	46.73	47.74	19.19
Ss_lncRNA_1305	∞	1.07e-11	1	1	1	1	0	48.82	0	0
Ss_lncRNA_1307	∞	0	∞	2.48e-11	∞	2.09e-13	0	103.66	47.07	56.75
Ss_lncRNA_1308	-∞	0	-2.75	1.93e-09	-4.57	4.77e-15	128.67	0	46.71	28.16
Ss_lncRNA_1310	-∞	0	-2.75	1.15e-06	-∞	0	85.34	0	30.98	0
Ss_lncRNA_1311	-∞	5.7e-13	-2.75	0.000107	-∞	5.38e-13	54.81	0	19.9	0
Ss_lncRNA_1312	-1.88	0.08	-∞	2.99e-07	-∞	2.95e-07	28.12	14.99	0	0
Ss_lncRNA_1315	-∞	3.66e-13	-∞	3.51e-13	-2.28	0.00088	55.72	0	0	24.39
Ss_lncRNA_1316	1	1	∞	0.00173	∞	0.000547	0	0	10.93	13.17
Ss_lncRNA_1318	-∞	1.65e-13	2.18	1.37e-06	1.31	0.19	57.33	0	124.88	75.28
Ss_lncRNA_1320	-5.86	0	-7.25	0	-5.19	0	3475.34	592.74	479.44	669.3
Ss_lncRNA_1321	1	1	1	1	∞	5.13e-06	0	0	0	22.39
Ss_lncRNA_1322	1	1	1	1	∞	3.71e-12	0	0	0	50.88
Ss_lncRNA_1325	1	1	1	1	∞	3.12e-12	0	0	0	51.23
Ss_lncRNA_1327	∞	5.88e-06	∞	0.000197	∞	4.21e-05	0	22.18	15.11	18.22
Ss_lncRNA_1328	1	1	1	1	∞	1.35e-06	0	0	0	25.05
Ss_lncRNA_1329	∞	0	1	1	1	1	0	118.6	0	0
Ss_lncRNA_1330	∞	1.94e-09	∞	1.3e-09	∞	0.00015	0	38.27	39.1	15.71
Ss_lncRNA_1332	∞	0	1	1	1	1	0	133.09	0	0
Ss_lncRNA_1334	-∞	0	-∞	0	-∞	0	105.35	0	0	0
Ss_lncRNA_1335	-1.88	0.000168	-∞	0	-6.85	5.67e-16	109.69	58.46	0	16
Ss_lncRNA_1337	∞	0	∞	0	∞	0	0	70.19	334.64	172.91
Ss_lncRNA_1338	∞	8.03e-13	∞	4.34e-13	∞	8.94e-11	0	54.12	55.29	44.44
Ss_lncRNA_1340	-1.68	0	-4.92	0	-2.04	0	1766.81	1054.69	359.2	866.12
Ss_lncRNA_1341	-1.88	3.43e-07	-∞	0	-3.43	0	195.61	104.26	0	57.08
Ss_lncRNA_1345	-5.63	0	-∞	0	-6.85	0	225.24	40.02	0	32.86
Ss_lncRNA_1346	1	1	∞	3.92e-08	1	1	0	0	32.21	0
Ss_lncRNA_1349	1.07	1	-2.75	2.79e-06	-∞	0	79.32	84.55	28.8	0
Ss_lncRNA_1350	-3.75	6.47e-07	-5.51	7.89e-09	-1.52	0.06	62.54	16.67	11.35	41.06
Ss_lncRNA_1353	-1.46	0.000384	-4.82	0	-1.45	0.000403	238.36	163.34	49.45	163.94
Ss_lncRNA_1356	-2.81	1.99e-14	-8.26	0	-6.85	0	201.06	71.44	24.33	29.33
Ss_lncRNA_1357	-1.88	0.00191	-5.51	1.46e-10	-1.14	0.65	76.7	40.88	13.92	67.14
Ss_lncRNA_1363	∞	1.18e-15	∞	0	∞	3.38e-07	0	67.8	69.27	27.84
Ss_lncRNA_1364	∞	5.96e-10	∞	3.88e-10	∞	2.17e-08	0	40.65	41.53	33.38
Ss_lncRNA_1365	1	1	1	1	∞	7.27e-08	0	0	0	30.93
Ss_lncRNA_1366	-15.01	0	-∞	0	-18.28	0	363.95	24.25	0	19.91
Ss_lncRNA_1368	-∞	0	-∞	0	-∞	0	75.25	0	0	0
Ss_lncRNA_1369	∞	1.33e-13	1	1	1	1	0	57.77	0	0
Ss_lncRNA_1370	∞	1.88e-10	1	1	1	1	0	42.98	0	0
Ss_lncRNA_1372	1.33	0.07	-5.51	1.09e-11	-1.52	0.02	86	114.59	15.61	56.46
Ss_lncRNA_1378	1	1	∞	6.33e-07	1	1	0	0	26.61	0
Ss_lncRNA_1380	-1.88	2.7e-05	-5.51	0	-2.28	1.37e-07	134.84	71.87	24.48	59.02
Ss_lncRNA_1381	-∞	8.34e-14	-∞	7.95e-14	-∞	7.95e-14	58.73	0	0	0
Ss_lncRNA_1382	∞	3.25e-10	1	1	1	1	0	41.88	0	0
Ss_lncRNA_1383	∞	0	∞	0	1	1	0	120.18	122.79	0
Ss_lncRNA_1386	-6.57	0	-2.41	2.78e-11	-5.33	0	193.58	29.48	80.32	36.31
Ss_lncRNA_1387	-∞	0	-∞	0	-∞	0	175.88	0	0	0
Ss_lncRNA_1388	-3.91	0	-4.3	0	-1.38	0	4531.02	1159.19	1052.76	3292.12
Ss_lncRNA_1390	-1.89	0	-3.91	0	-5.96	0	26243.5	13872.1	6718.32	4405.2
Ss_lncRNA_1391	-∞	0	-2.75	6.75e-08	-∞	0	104.53	0	37.95	0
Ss_lncRNA_1392	-∞	0	-∞	0	-∞	0	129.66	0	0	0
Ss_lncRNA_1396	-1.88	0.00899	-∞	3.51e-13	-∞	3.46e-13	55.72	29.7	0	0
Ss_lncRNA_1397	1	1	∞	0	1	1	0	0	124.46	0
Ss_lncRNA_1398	2.13	9.02e-11	-∞	0	1.75	5.4e-06	108.74	231.84	0	190.39
Ss_lncRNA_1399	1	1	∞	0	∞	1.93e-10	0	0	71.15	42.89
Ss_lncRNA_1400	∞	8.69e-13	1	1	1	1	0	53.96	0	0
Ss_lncRNA_1401	-∞	0	-∞	0	-2.28	1.54e-05	91.85	0	0	40.2
Ss_lncRNA_1402	1	1	∞	5.31e-07	1	1	0	0	26.96	0
Ss_lncRNA_1404	-5	0	-3.15	0	-4.57	0	610.15	121.95	193.82	133.53
Ss_lncRNA_1405	-11.26	0	-3.31	0	-6.85	0	431.27	38.31	130.47	62.92
Ss_lncRNA_1406	-1.88	9e-05	-2.75	8.94e-09	-4.57	6.24e-14	118.28	63.04	42.94	25.89
Ss_lncRNA_1409	-∞	1.39e-10	-2.75	0.00059	-2.28	0.00354	43.61	0	15.83	19.09
Ss_lncRNA_1410	∞	3.82e-13	1	1	1	1	0	55.63	0	0
Ss_lncRNA_1411	-1.45	0	-2.55	0	-5.58	0	18618.8	12852.6	7295.37	3338.73
Ss_lncRNA_1412	1	1	∞	1.59e-11	∞	1.21e-13	0	0	47.99	57.86
Ss_lncRNA_1414	2.13	2.63e-08	-∞	0	1.75	9.94e-05	80.65	171.94	0	141.2
Ss_lncRNA_1417	1.07	0.73	-1.57	9.79e-06	-4.57	0	259.31	276.42	164.75	56.75
Ss_lncRNA_1418	-∞	0	-∞	0	-∞	0	96.87	0	0	0
Ss_lncRNA_1421	1.6	0.04	-∞	3.44e-09	-2.28	0.00754	37.13	59.36	0	16.25
Ss_lncRNA_1422	-3.75	2.99e-09	-∞	0	-4.57	1.08e-10	88.02	23.46	0	19.26
Ss_lncRNA_1428	-∞	0	-2.75	5.61e-10	-6.85	0	137.04	0	49.75	19.99
Ss_lncRNA_1429	-3.75	6.16e-15	-2.75	7.27e-11	-∞	0	150.83	40.2	54.76	0
Ss_lncRNA_1430	1.07	1	-∞	8.75e-14	-∞	8.76e-14	58.53	62.39	0	0
Ss_lncRNA_1434	∞	3.82e-09	1	1	1	1	0	36.89	0	0
Ss_lncRNA_1435	-1.5	3.55e-08	-5.51	0	-3.66	0	484.18	322.57	87.89	132.45
Ss_lncRNA_1436	∞	6.07e-05	∞	6.15e-09	∞	0.000284	0	17.6	35.96	14.45
Ss_lncRNA_1439	∞	2.3e-15	1	1	1	1	0	65.81	0	0
Ss_lncRNA_1444	-1.88	6.6e-06	-∞	0	-4.57	0	154.28	82.23	0	33.76
Ss_lncRNA_1445	∞	4.97e-06	∞	8.42e-08	∞	3.65e-09	0	22.52	30.67	36.98
Ss_lncRNA_1450	-∞	0	-∞	0	-∞	0	72.81	0	0	0
Ss_lncRNA_1451	1	1	1	1	∞	3.56e-05	0	0	0	18.55
Ss_lncRNA_1452	-1.88	0.00831	-1.84	0.01	-4.57	2.52e-07	56.8	30.27	30.93	12.43
Ss_lncRNA_1453	-3	0	-5.22	0	-7.38	0	18816.7	6272.25	3604.75	2548.6
Ss_lncRNA_1454	-∞	6.68e-15	-2.75	2.79e-05	-∞	6.32e-15	63.85	0	23.18	0
Ss_lncRNA_1455	∞	2.66e-08	1	1	∞	4.92e-07	0	32.97	0	27.07
Ss_lncRNA_1457	-3.75	0	-∞	0	-4.57	0	186.25	49.63	0	40.76
Ss_lncRNA_1459	∞	0	∞	9.21e-10	∞	0	0	87.65	39.8	119.96
Ss_lncRNA_1462	∞	6.59e-08	∞	2.5e-10	1	1	0	31.14	42.42	0
Ss_lncRNA_1464	-2.25	2.09e-14	-2.07	2.64e-12	-6.85	0	287.72	127.79	139.27	41.98
Ss_lncRNA_1465	-3.75	4.26e-13	-∞	0	-∞	0	130.41	34.75	0	0
Ss_lncRNA_1468	∞	3.46e-11	∞	5.23e-08	1	1	0	46.43	31.62	0
Ss_lncRNA_1469	-1.13	0.54	-4.13	6.28e-15	-3.43	9.91e-13	137.97	122.56	33.39	40.26
Ss_lncRNA_1471	1	1	1	1	∞	3.71e-12	0	0	0	50.88
Ss_lncRNA_1473	∞	2.9e-12	1	1	1	1	0	51.48	0	0
Ss_lncRNA_1474	1	1	∞	0	∞	1.63e-08	0	0	126.75	33.96
Ss_lncRNA_1475	1.33	0.22	-1.84	0.02	-4.57	3.2e-06	46.59	62.08	25.37	10.2
Ss_lncRNA_1477	-2.81	5.76e-09	-8.26	0	-1.14	0.5	117.6	41.78	14.23	102.94
Ss_lncRNA_1479	-2.11	6.02e-16	-8.26	0	-2.94	0	369.1	174.87	44.67	125.65
Ss_lncRNA_1481	-2.63	0	-6.43	0	-8	0	598.16	227.72	93.07	74.8
Ss_lncRNA_1482	∞	0.000115	∞	0.00155	∞	0.000481	0	16.35	11.14	13.43
Ss_lncRNA_1483	-∞	1.47e-10	-1.84	0.03	-1.52	0.13	43.5	0	23.69	28.56
Ss_lncRNA_1485	-3.75	2.35e-08	-∞	0	-2.28	7.07e-05	78.22	20.84	0	34.23
Ss_lncRNA_1487	1	1	1	1	∞	6.68e-12	0	0	0	49.68
Ss_lncRNA_1489	1	1	∞	0.000489	∞	0.000124	0	0	13.35	16.09
Ss_lncRNA_1491	1	1	∞	0	1	1	0	0	137.9	0
Ss_lncRNA_1492	-3.75	1.71e-07	-5.51	1.36e-09	1.09	0.87	68.8	18.33	12.49	75.28
Ss_lncRNA_1494	-∞	0	-2.75	4.05e-06	-∞	0	76.79	0	27.88	0
Ss_lncRNA_1495	1	1	1	1	∞	1.52e-12	0	0	0	52.7
Ss_lncRNA_1499	∞	3.87e-07	1	1	∞	4.46e-06	0	27.6	0	22.67
Ss_lncRNA_1500	-1.5	0.00996	-5.51	2.67e-15	-1.31	0.1	115.65	77.05	20.99	88.58
Ss_lncRNA_1501	-1.54	0.00144	-4.96	0	-1.37	0.02	155.67	101.41	31.4	113.56
Ss_lncRNA_1502	∞	1.57e-11	1	1	∞	0	0	48.04	0	78.9
Ss_lncRNA_1505	1	1	∞	2.83e-06	∞	1.98e-13	0	0	23.58	56.86
Ss_lncRNA_1506	1	1	1	1	∞	0	0	0	0	370.3
Ss_lncRNA_1508	1	1	1	1	∞	4.16e-06	0	0	0	22.81
Ss_lncRNA_1514	∞	0	∞	0	∞	5.29e-15	0	156.58	79.99	64.29
Ss_lncRNA_1516	-1.78	0	-3.54	0	-9.14	0	2649.76	1490.74	748.2	289.95
Ss_lncRNA_1518	-3.15	0	-7.23	0	-4.8	0	2955.85	937.76	408.8	616.08
Ss_lncRNA_1519	-3.75	0	-5.51	0	1.09	0.52	219.61	58.53	39.86	240.31
Ss_lncRNA_1520	10.13	0	6.53	0	3.5	0	61.29	620.69	400.53	214.62
Ss_lncRNA_1521	1	1	∞	5.04e-05	∞	0	0	0	17.81	107.39
Ss_lncRNA_1527	-2.08	8.82e-06	-4.59	8.05e-14	-1.76	0.00039	116.85	56.05	25.45	66.49
Ss_lncRNA_1529	-∞	0	-∞	0	-∞	0	111.07	0	0	0
Ss_lncRNA_1530	-∞	0	-8.26	0	-∞	0	254.74	0	30.83	0
Ss_lncRNA_1533	∞	0	∞	0	1	1	0	71.58	97.52	0
Ss_lncRNA_1536	-1.88	0.02	-∞	1.11e-11	-1.14	0.79	48.71	25.96	0	42.64
Ss_lncRNA_1537	-1.88	4.34e-06	-5.51	0	-2.28	8.66e-09	160.15	85.36	29.07	70.1
Ss_lncRNA_1540	∞	1.9e-13	∞	2.26e-05	∞	0	0	57.04	19.43	70.26
Ss_lncRNA_1541	1	1	1	1	∞	0	0	0	0	107.7
Ss_lncRNA_1542	-∞	9.92e-13	-1.38	0.2	-2.28	0.00111	53.68	0	38.98	23.5
Ss_lncRNA_1543	-1.25	0.26	-2.75	7.72e-07	-∞	0	88.02	70.37	31.95	0
Ss_lncRNA_1544	∞	3.54e-09	1	1	1	1	0	37.05	0	0
Ss_lncRNA_1545	1	1	∞	5.74e-05	1	1	0	0	17.56	0
Ss_lncRNA_1551	-1.88	0.12	-∞	4.42e-06	-∞	4.41e-06	22.69	12.09	0	0
Ss_lncRNA_1552	-2.81	1.03e-05	-4.13	4.84e-08	-1.71	0.01	68.7	24.41	16.63	40.1
Ss_lncRNA_1554	∞	0	1	1	∞	4.46e-07	0	99.63	0	27.27
Ss_lncRNA_1559	-2.14	8.82e-11	-4.41	0	-9.14	0	229.33	106.95	52.03	25.09
Ss_lncRNA_1560	-1.54	2.6e-05	-2.25	2.89e-13	-4.11	0	261.77	170.53	116.15	63.65
Ss_lncRNA_1561	1.07	0.87	-4.13	0	-1.52	0.00111	165.65	176.58	40.09	108.76
Ss_lncRNA_1563	∞	2.54e-07	∞	2.33e-05	∞	0	0	28.43	19.36	70.04
Ss_lncRNA_1565	∞	0.000125	1	1	∞	0.000514	0	16.19	0	13.29
Ss_lncRNA_1568	∞	3.99e-07	∞	3.16e-05	∞	1.66e-08	0	27.54	18.76	33.92
Ss_lncRNA_1569	-∞	3.42e-15	-2.75	2.32e-05	-∞	3.22e-15	65.08	0	23.63	0
Ss_lncRNA_1570	6.4	0	5.08	0	5.25	0	50.85	325.2	258.43	267.06
Ss_lncRNA_1572	1	1	1	1	∞	1.33e-05	0	0	0	20.49
Ss_lncRNA_1574	1	1	1	1	∞	1.05e-12	0	0	0	53.46
Ss_lncRNA_1575	-∞	1.94e-08	-∞	1.97e-08	-2.28	0.01	33.61	0	0	14.71
Ss_lncRNA_1576	-2.81	0	-3.31	0	-4.57	0	437.8	155.56	132.45	95.81
Ss_lncRNA_1577	1	1	∞	2.23e-09	∞	1.33e-08	0	0	38.01	34.37
Ss_lncRNA_1581	-∞	0	-∞	0	-2.28	3.75e-05	83.86	0	0	36.7
Ss_lncRNA_1582	-∞	2.61e-12	-∞	2.54e-12	-∞	2.48e-12	51.7	0	0	0
Ss_lncRNA_1584	1.07	1	-∞	1e-12	-2.28	0.00112	53.59	57.13	0	23.46
Ss_lncRNA_1585	-5.63	0	-∞	0	-∞	0	187.98	33.4	0	0
Ss_lncRNA_1588	-3.75	1.63e-12	-∞	0	-2.28	4.49e-07	123.94	33.03	0	54.25
Ss_lncRNA_1589	∞	0.000283	∞	0.0029	∞	0.00101	0	14.61	9.95	12
Ss_lncRNA_1590	1.07	1	1.82	0.00338	4.38	0	40.91	43.61	74.26	179.07
Ss_lncRNA_1591	-∞	0	-2.75	2.38e-10	-4.57	0	142.84	0	51.86	31.26
Ss_lncRNA_1592	-3.75	0	-2.5	0	-11.42	0	625.43	166.67	249.76	54.75
Ss_lncRNA_1594	-5.63	0	-16.53	0	-4.57	0	208.95	37.12	12.64	45.73
Ss_lncRNA_1600	-1.88	7.87e-06	-∞	0	-2.28	2.15e-08	151.85	80.93	0	66.46
Ss_lncRNA_1601	-1.88	1.93e-07	-∞	0	-4.57	0	203.69	108.56	0	44.58
Ss_lncRNA_1606	1.07	1	-2.75	3.38e-05	-∞	1.18e-14	62.54	66.67	22.71	0
Ss_lncRNA_1607	∞	5.95e-07	∞	4.13e-05	∞	6.37e-06	0	26.74	18.21	21.96
Ss_lncRNA_1610	∞	8.89e-05	∞	1.3e-08	∞	3.65e-07	0	16.85	34.44	27.68
Ss_lncRNA_1612	∞	2.1e-08	∞	0.00135	∞	0.000409	0	33.46	11.4	13.74
Ss_lncRNA_1613	1	1	∞	3.82e-06	∞	3.63e-07	0	0	22.98	27.7
Ss_lncRNA_1615	∞	0	1	1	1	1	0	75.18	0	0
Ss_lncRNA_1616	-1.13	0.49	-4.13	0	1.31	0.02	156.55	139.07	37.89	205.57
Ss_lncRNA_1618	∞	3.11e-07	∞	2.67e-05	∞	3.74e-06	0	28.03	19.09	23.02
Ss_lncRNA_1619	-∞	0	-2.75	8.37e-08	-1.14	0.55	103.09	0	37.43	90.24
Ss_lncRNA_1623	-3.48	0	-17.9	0	-2.97	0	610.36	175.17	34.09	205.5
Ss_lncRNA_1624	1	1	∞	1.57e-07	1	1	0	0	29.42	0
Ss_lncRNA_1627	1	1	∞	0.000126	1	1	0	0	16	0
Ss_lncRNA_1630	∞	0.000125	∞	6.06e-06	1	1	0	16.19	22.05	0
Ss_lncRNA_1631	∞	1.01e-13	∞	1.81e-05	1	1	0	58.34	19.87	0
Ss_lncRNA_1638	-∞	8.22e-12	-1.38	0.22	-∞	7.83e-12	49.36	0	35.84	0
Ss_lncRNA_1639	-∞	0	-8.26	0	-∞	0	220.33	0	26.66	0
Ss_lncRNA_1642	1	1	∞	0.00274	1	1	0	0	10.06	0
Ss_lncRNA_1643	1	1	1	1	∞	0	0	0	0	160.52
Ss_lncRNA_1645	∞	1.1e-09	∞	5.64e-07	1	1	0	39.4	26.84	0
Ss_lncRNA_1646	∞	3.02e-10	∞	0.000297	1	1	0	42.03	14.31	0
Ss_lncRNA_1647	1	1	∞	0.00241	∞	0.02	0	0	10.3	6.21
Ss_lncRNA_1648	-2.5	1.18e-12	-5.51	0	-2.03	6.64e-09	207.13	82.8	37.6	101.99
Ss_lncRNA_1649	1	1	∞	1.56e-09	∞	2.92e-11	0	0	38.73	46.69
Ss_lncRNA_1650	-∞	0	1.09	0.89	-2.28	0.000166	70.52	0	76.81	30.87
Ss_lncRNA_1654	-∞	0	-∞	0	-1.14	0.66	73.6	0	0	64.43
Ss_lncRNA_1655	-5.63	0	-8.26	0	-1.96	4.19e-06	143.76	25.54	17.4	73.41
Ss_lncRNA_1660	1	1	∞	9.4e-06	∞	1.07e-06	0	0	21.17	25.53
Ss_lncRNA_1663	-5.63	0	-4.13	5.61e-16	-∞	0	147.21	26.15	35.63	0
Ss_lncRNA_1664	-5.25	0	-4.28	0	-2	0	535.09	101.86	124.88	267.67
Ss_lncRNA_1666	-∞	6.02e-16	-2.75	1.28e-05	-∞	5.67e-16	69.08	0	25.08	0
Ss_lncRNA_1668	-3.75	7.15e-12	-∞	0	-∞	0	116.85	31.14	0	0
Ss_lncRNA_1671	1	1	∞	2.36e-05	1	1	0	0	19.33	0
Ss_lncRNA_1672	∞	1.18e-15	∞	3.62e-06	1	1	0	67.8	23.09	0
Ss_lncRNA_1673	-3.24	0	-4.03	0	-3.95	0	1055.2	325.6	262.11	267.39
Ss_lncRNA_1674	∞	8.78e-06	1	1	∞	5.86e-05	0	21.39	0	17.57
Ss_lncRNA_1676	∞	3.4e-07	∞	2.3e-09	∞	4.68e-11	0	27.86	37.95	45.75
Ss_lncRNA_1678	∞	1.98e-09	∞	2.11e-12	∞	1.03e-14	0	38.23	52.08	62.79
Ss_lncRNA_1680	1	1	∞	4.2e-11	1	1	0	0	46.01	0
Ss_lncRNA_1683	-1.88	0.000304	-1.84	0.000417	-∞	0	101.69	54.2	55.38	0
Ss_lncRNA_1684	-3.75	5.78e-12	-1.38	0.04	-4.57	6.89e-14	117.87	31.41	85.58	25.8
Ss_lncRNA_1686	-∞	0	-∞	0	-4.57	0	175.58	0	0	38.42
Ss_lncRNA_1689	-3.75	3.88e-11	-2.75	3.62e-08	-∞	0	108.74	28.98	39.48	0
Ss_lncRNA_1690	-∞	0	-8.26	0	-∞	0	222.27	0	26.9	0
Ss_lncRNA_1691	∞	1.89e-07	1	1	∞	0	0	29.03	0	71.51
Ss_lncRNA_1693	-∞	0	-∞	0	-3.05	0	247.87	0	0	81.37
Ss_lncRNA_1694	1	1	∞	3.22e-10	∞	0	0	0	41.91	101.06
Ss_lncRNA_1695	-2.5	6.02e-16	-3.67	0	-4.57	0	265.96	106.32	72.42	58.21
Ss_lncRNA_1697	∞	2.2e-08	∞	0.00137	∞	4.2e-07	0	33.37	11.36	27.4
Ss_lncRNA_1698	1	1	∞	6.94e-11	∞	0	0	0	44.99	108.49
Ss_lncRNA_1699	-3.75	1.75e-15	-5.51	0	-1.14	0.4	156.43	41.69	28.4	136.94
Ss_lncRNA_1700	-1.25	0.2	-5.51	2.08e-14	-1.52	0.00956	108.39	86.66	19.68	71.17
Ss_lncRNA_1702	1	1	1	1	∞	0.000314	0	0	0	14.26
Ss_lncRNA_1704	-5.63	0	-4.13	1.83e-14	-2.28	1.6e-07	133.42	23.7	32.29	58.4
Ss_lncRNA_1705	1	1	∞	1.27e-05	1	1	0	0	20.57	0
Ss_lncRNA_1707	∞	3.46e-11	1	1	1	1	0	46.43	0	0
Ss_lncRNA_1709	-1.88	0.05	-∞	1.69e-08	1.75	0.01	33.91	18.08	0	59.38
Ss_lncRNA_1710	-9.38	0	-4.59	7.41e-13	-5.71	1.23e-14	107.91	11.5	23.51	18.89
Ss_lncRNA_1711	-2.35	7.73e-10	-4.59	0	-11.42	0	173.95	74.17	37.89	15.23
Ss_lncRNA_1712	-1.88	0.04	-∞	5.75e-09	2.19	0.00013	36.09	19.24	0	78.99
Ss_lncRNA_1714	∞	0	∞	0	∞	1.91e-07	0	176.5	96.18	28.99
Ss_lncRNA_1718	∞	4.15e-13	∞	2.49e-09	1	1	0	55.45	37.77	0
Ss_lncRNA_1721	1	1	∞	2.65e-06	1	1	0	0	23.72	0
Ss_lncRNA_1722	1.6	0.09	-2.75	0.00745	-∞	4.09e-07	27.45	43.89	9.97	0
Ss_lncRNA_1726	-1.88	0.01	-2.75	0.000149	-4.57	7.08e-07	52.63	28.05	19.11	11.52
Ss_lncRNA_1727	-∞	0	-∞	0	-∞	0	135.11	0	0	0
Ss_lncRNA_1728	-∞	0	-1.38	0.12	-∞	0	72.03	0	52.3	0
Ss_lncRNA_1729	1.07	1	-2.75	0.000124	-∞	8.65e-13	53.85	57.4	19.55	0
Ss_lncRNA_1730	∞	1.01e-10	1	1	∞	4.99e-09	0	44.25	0	36.34
Ss_lncRNA_1735	∞	0	∞	3.55e-05	∞	8.1e-11	0	81.55	18.51	44.64
Ss_lncRNA_1736	1	1	∞	1.69e-05	1	1	0	0	20	0
Ss_lncRNA_1737	-3.75	1.59e-10	-2.75	9.83e-08	-4.57	3.39e-12	102	27.18	37.03	22.32
Ss_lncRNA_1738	-5.63	7.1e-10	-∞	0	-1.37	0.14	70.18	12.47	0	51.2
Ss_lncRNA_1741	-1.88	0.00275	-4.13	2.43e-08	-3.43	3.37e-07	71.73	38.23	17.36	20.93
Ss_lncRNA_1742	∞	1.23e-05	1	1	1	1	0	20.72	0	0
Ss_lncRNA_1745	1	1	∞	0	∞	7.06e-09	0	0	118.24	35.64
Ss_lncRNA_1750	1	1	1	1	∞	1.92e-06	0	0	0	24.35
Ss_lncRNA_1751	∞	2.07e-06	∞	9.7e-05	∞	1.78e-05	0	24.25	16.52	19.91
Ss_lncRNA_1755	-5.63	3.78e-06	-8.26	3.71e-07	1.02	1	40.16	7.14	4.86	41.02
Ss_lncRNA_1756	∞	2.7e-12	1	1	1	1	0	51.63	0	0
Ss_lncRNA_1757	1	1	1	1	∞	1.83e-12	0	0	0	52.32
Ss_lncRNA_1759	1	1	∞	2.47e-05	1	1	0	0	19.24	0
Ss_lncRNA_1760	1	1	∞	5.81e-05	1	1	0	0	17.53	0
Ss_lncRNA_1761	∞	2.68e-10	∞	2.14e-07	1	1	0	42.28	28.8	0
Ss_lncRNA_1762	-∞	0	-11.02	0	-9.14	0	164.64	0	14.94	18.02
Ss_lncRNA_1763	-∞	0	-∞	0	-∞	0	101.85	0	0	0
Ss_lncRNA_1764	-∞	0	-∞	0	-2.28	5.48e-07	122.14	0	0	53.46
Ss_lncRNA_1766	∞	0	∞	0	∞	0	0	115.42	131.03	157.98
Ss_lncRNA_1767	-1.72	1.56e-06	-7.57	0	-3.59	0	223.92	130.2	29.56	62.37
Ss_lncRNA_1769	1	1	1	1	∞	9.56e-11	0	0	0	44.31
Ss_lncRNA_1770	∞	0	1	1	∞	1.35e-13	0	70.19	0	57.64
Ss_lncRNA_1772	∞	9.81e-07	∞	5.81e-05	∞	9.61e-06	0	25.74	17.53	21.14
Ss_lncRNA_1773	1	1	∞	4.61e-09	1	1	0	0	36.53	0
Ss_lncRNA_1774	-∞	0	-2.75	0	-3.05	0	305.77	0	111.01	100.37
Ss_lncRNA_1775	∞	4.48e-07	∞	0.00408	1	1	0	27.31	9.3	0
Ss_lncRNA_1776	∞	1.54e-10	∞	1.46e-07	∞	0	0	43.4	29.56	71.28
Ss_lncRNA_1778	-1.13	0.41	-∞	0	-∞	0	194.49	172.76	0	0
Ss_lncRNA_1779	-∞	0	-2.2	0	-9.14	0	452.49	0	205.34	49.51
Ss_lncRNA_1780	∞	0	1	1	∞	5.29e-15	0	78.12	0	64.15
Ss_lncRNA_1783	1.07	1	-∞	9.87e-07	2.19	0.00137	25.71	27.41	0	56.27
Ss_lncRNA_1785	∞	0	∞	2.71e-06	∞	2.39e-07	0	69.51	23.67	28.54
Ss_lncRNA_1786	-5.63	0	-2.48	0	-4.11	0	513.36	91.21	207.08	124.83
Ss_lncRNA_1787	1	1	∞	3.94e-07	1	1	0	0	27.56	0
Ss_lncRNA_1789	∞	3.74e-10	1	1	1	1	0	41.59	0	0
Ss_lncRNA_1790	1	1	1	1	∞	7.85e-13	0	0	0	54.05
Ss_lncRNA_1791	∞	4.52e-13	∞	2.64e-09	∞	5.57e-11	0	55.28	37.66	45.4
Ss_lncRNA_1793	-1.88	0.08	-∞	4.11e-07	-1.14	0.93	27.47	14.64	0	24.05
Ss_lncRNA_1795	-∞	1.78e-09	-1.84	0.04	-4.57	2.5e-05	38.44	0	20.93	8.41
Ss_lncRNA_1797	1	1	1	1	∞	5.09e-05	0	0	0	17.84
Ss_lncRNA_1798	1	1	∞	7.71e-05	1	1	0	0	16.97	0
Ss_lncRNA_1799	∞	1.68e-07	1	1	1	1	0	29.26	0	0
Ss_lncRNA_1800	∞	0	∞	1.22e-07	∞	5.7e-09	0	87.86	29.92	36.08
Ss_lncRNA_1802	-4.69	0	-2.75	0	-2.86	0	354.85	75.65	128.82	124.25
Ss_lncRNA_1803	-∞	1.89e-14	-1.84	0.00698	-4.57	7.34e-08	61.74	0	33.62	13.51
Ss_lncRNA_1804	-2.81	3.45e-08	-8.26	0	-2.28	3.3e-06	105.79	37.59	12.8	46.3
Ss_lncRNA_1805	-∞	4.31e-07	1.09	1	1.31	0.44	27.38	0	29.83	35.96
Ss_lncRNA_1806	-1.07	0.86	-5.51	0	-4.57	0	155.17	144.73	28.17	33.96
Ss_lncRNA_1808	∞	7.73e-11	∞	2.52e-14	1	1	0	44.81	61.04	0
Ss_lncRNA_1809	-1.88	0.00469	-2.75	2.55e-05	-∞	4.77e-15	64.46	34.35	23.4	0
Ss_lncRNA_1810	1	1	∞	1.1e-15	1	1	0	0	67.37	0
Ss_lncRNA_1811	-3.75	6.2e-10	-5.51	7.64e-13	-4.57	1.68e-11	95.5	25.45	17.33	20.9
Ss_lncRNA_1816	-1.88	0.02	-∞	4.94e-11	-∞	4.85e-11	45.68	24.35	0	0
Ss_lncRNA_1821	-∞	9.37e-15	-∞	8.81e-15	-∞	8.83e-15	63.13	0	0	0
Ss_lncRNA_1822	1	1	∞	3.62e-06	∞	3.38e-07	0	0	23.09	27.84
Ss_lncRNA_1824	-∞	0	-11.02	0	-4.57	0	198.88	0	18.05	43.53
Ss_lncRNA_1825	-3.58	0	-2.75	0	-4	0	1301.34	363.31	472.44	325.48
Ss_lncRNA_1826	1	1	∞	0	∞	1.03e-08	0	0	86.8	34.88
Ss_lncRNA_1827	1	1	1	1	∞	1.57e-06	0	0	0	24.76
Ss_lncRNA_1828	-∞	0	-1.38	0.04	-∞	0	118.28	0	85.88	0
Ss_lncRNA_1833	1.07	0.79	-1.38	0.00387	-4.57	0	216.09	230.35	156.9	47.29
Ss_lncRNA_1834	-∞	0	-2.75	8.61e-06	-2.28	0.000145	71.73	0	26.04	31.39
Ss_lncRNA_1837	-1.88	0.00223	-∞	0	-∞	0	74.58	39.75	0	0
Ss_lncRNA_1838	∞	4.67e-07	∞	3.51e-05	∞	3.2e-13	0	27.22	18.54	55.89
Ss_lncRNA_1839	1	1	∞	4.97e-05	∞	7.98e-06	0	0	17.84	21.51
Ss_lncRNA_1840	-2.16	0	-2.95	0	-4.9	0	544.89	251.7	184.63	111.3
Ss_lncRNA_1841	-2.25	5.59e-12	-2.36	5.75e-13	-4.57	0	234.37	104.1	99.27	51.29
Ss_lncRNA_1842	1	1	∞	4.37e-06	∞	4.25e-07	0	0	22.71	27.37
Ss_lncRNA_1845	-∞	0	-∞	0	-∞	0	85.67	0	0	0
Ss_lncRNA_1848	∞	2.47e-13	1	1	1	1	0	56.5	0	0
Ss_lncRNA_1849	-∞	0	-∞	0	-∞	0	240.22	0	0	0
Ss_lncRNA_1851	-∞	0	-∞	0	-∞	0	128.91	0	0	0
Ss_lncRNA_1852	-∞	3.89e-07	1.45	0.2	1.31	0.44	27.59	0	40.06	36.22
Ss_lncRNA_1853	-∞	3.02e-09	-2.75	0.00156	-2.28	0.00732	37.37	0	13.57	16.36
Ss_lncRNA_1856	-1.41	0.12	-4.13	8.41e-08	-2.28	0.000265	66.32	47.13	16.05	29.03
Ss_lncRNA_1858	1	1	1	1	∞	2.25e-06	0	0	0	24.03
Ss_lncRNA_1859	∞	0.00027	∞	1.68e-05	∞	2.14e-06	0	14.69	20.01	24.13
Ss_lncRNA_1860	-∞	0	-∞	0	-∞	0	179.31	0	0	0
Ss_lncRNA_1863	-2.5	1.25e-06	-3.67	5.45e-10	-4.57	8.74e-12	98.14	39.23	26.72	21.48
Ss_lncRNA_1866	∞	8.37e-08	∞	3.45e-10	1	1	0	30.66	41.77	0
Ss_lncRNA_1868	-1.25	0.04	-∞	0	-2.28	5.9e-12	227.01	181.49	0	99.36
Ss_lncRNA_1869	1	1	∞	2.27e-11	∞	0	0	0	47.25	75.96
Ss_lncRNA_1872	-1.88	2.26e-11	-4.82	0	-4	0	332.36	177.14	68.95	83.13
Ss_lncRNA_1873	-5.63	2.7e-08	-4.13	6.55e-07	-3.43	5.44e-06	57.36	10.19	13.88	16.74
Ss_lncRNA_1875	-3.75	1.2e-14	-11.02	0	-1.52	0.00219	147.53	39.32	13.39	96.86
Ss_lncRNA_1877	-∞	4.66e-08	-2.75	0.00371	-∞	4.66e-08	31.83	0	11.56	0
Ss_lncRNA_1879	∞	0	∞	3.85e-06	∞	4.12e-13	0	101.13	22.96	55.37
Ss_lncRNA_1880	-∞	1.2e-08	-∞	1.22e-08	-∞	1.2e-08	34.58	0	0	0
Ss_lncRNA_1881	-∞	1.64e-11	-∞	1.62e-11	-2.28	0.00214	47.95	0	0	20.99
Ss_lncRNA_1883	1.07	1	-∞	5.85e-12	-∞	5.67e-12	50.02	53.32	0	0
Ss_lncRNA_1884	-4.38	0	-3.86	0	-3.2	0	271.86	62.1	70.5	84.99
Ss_lncRNA_1889	1.07	1	-∞	0	-2.28	0.000116	73.77	78.63	0	32.29
Ss_lncRNA_1890	-∞	3.03e-12	2.18	4.97e-06	1.31	0.22	51.39	0	111.94	67.48
Ss_lncRNA_1891	∞	8.93e-13	∞	9.9e-12	∞	1.47e-07	0	53.9	48.95	29.51
Ss_lncRNA_1892	1	1	∞	1.25e-05	∞	6.68e-12	0	0	20.6	49.68
Ss_lncRNA_1894	∞	0.000272	∞	1.69e-05	1	1	0	14.68	20	0
Ss_lncRNA_1896	1	1	∞	2.05e-05	1	1	0	0	19.61	0
Ss_lncRNA_1897	-1.88	0.000365	-∞	0	-2.28	6.87e-06	99.15	52.85	0	43.4
Ss_lncRNA_1898	-1.25	0.31	-1.1	0.84	-∞	0	75.25	60.16	68.29	0
Ss_lncRNA_1900	1.07	1	-∞	3.11e-14	-1.14	0.72	60.63	64.63	0	53.08
Ss_lncRNA_1901	∞	3.82e-09	∞	1.31e-06	∞	9.94e-08	0	36.89	25.13	30.3
Ss_lncRNA_1902	∞	5.13e-09	1	1	∞	1.27e-07	0	36.3	0	29.81
Ss_lncRNA_1905	-1.88	0.00723	1.09	0.94	-∞	8.31e-14	58.63	31.25	63.85	0
Ss_lncRNA_1907	∞	2.07e-06	∞	2.61e-08	∞	4.83e-14	0	24.25	33.03	59.74
Ss_lncRNA_1909	1	1	∞	0.000138	∞	2.74e-05	0	0	15.81	19.06
Ss_lncRNA_1914	-∞	6.68e-15	-2.75	2.79e-05	-2.28	0.000351	63.85	0	23.18	27.95
Ss_lncRNA_1915	-∞	6.02e-16	-1.38	0.14	-1.14	0.69	67.97	0	49.35	59.5
Ss_lncRNA_1916	-∞	0	-∞	0	-∞	0	90.62	0	0	0
Ss_lncRNA_1917	-4.07	0	-3.26	0	-5.94	0	772.91	190.13	237.43	130.12
Ss_lncRNA_1920	1.6	0.00801	-∞	6.82e-14	2.63	1.78e-10	59.04	94.4	0	155.04
Ss_lncRNA_1921	1	1	∞	9.76e-06	1	1	0	0	21.1	0
Ss_lncRNA_1923	1	1	∞	4.51e-05	∞	7.07e-06	0	0	18.04	21.75
Ss_lncRNA_1924	1	1	1	1	∞	2.5e-12	0	0	0	51.68
Ss_lncRNA_1925	-∞	3.34e-10	-1.84	0.03	1.53	0.05	41.82	0	22.78	64.07
Ss_lncRNA_1926	∞	5.18e-05	1	1	1	1	0	17.91	0	0
Ss_lncRNA_1927	∞	0.00023	∞	0.00251	1	1	0	15.01	10.22	0
Ss_lncRNA_1928	∞	2.84e-07	∞	1.82e-09	∞	3.51e-11	0	28.21	38.42	46.33
Ss_lncRNA_1930	1	1	∞	2.77e-06	∞	0	0	0	23.63	113.94
Ss_lncRNA_1931	-2.19	2.56e-10	-6.43	0	-1.6	4.52e-05	209.2	95.57	32.55	130.81
Ss_lncRNA_1932	-∞	0	-∞	0	-∞	0	99.15	0	0	0
Ss_lncRNA_1933	-1.88	6.06e-05	-5.51	0	-1.14	0.48	123.71	65.94	22.46	108.29
Ss_lncRNA_1939	-∞	0	-∞	0	-4.57	4.09e-12	101.23	0	0	22.15
Ss_lncRNA_1941	-1.5	2e-05	-1.84	9.57e-10	-4.57	0	295.71	197.01	161.03	64.72
Ss_lncRNA_1944	-2.63	6.75e-11	-4.82	0	-5.33	0	162.29	61.79	33.67	30.44
Ss_lncRNA_1945	-1.63	2.88e-06	-5.12	0	-1.98	3.26e-10	257.03	158.07	50.25	129.81
Ss_lncRNA_1946	1	1	∞	1.67e-05	1	1	0	0	20.03	0
Ss_lncRNA_1948	∞	0	∞	0.000211	∞	5.58e-09	0	87.97	14.98	36.12
Ss_lncRNA_1952	1	1	∞	9.93e-06	1	1	0	0	21.06	0
Ss_lncRNA_1953	-∞	0	-∞	0	-2.28	6.95e-07	119.97	0	0	52.51
Ss_lncRNA_1955	∞	1.75e-06	1	1	1	1	0	24.58	0	0
Ss_lncRNA_1958	∞	0	1	1	1	1	0	69.91	0	0
Ss_lncRNA_1959	1	1	1	1	∞	4e-09	0	0	0	36.8
Ss_lncRNA_1962	1	1	∞	0	∞	0	0	0	70.88	85.45
Ss_lncRNA_1964	∞	0	∞	1.32e-11	1	1	0	71.02	48.37	0
Ss_lncRNA_1965	-3.75	1.11e-11	-5.51	3.72e-15	-3.05	1.35e-09	114.76	30.58	20.83	37.67
Ss_lncRNA_1966	-1.88	0.00202	-2.75	4.61e-06	-∞	0	75.93	40.47	27.56	0
Ss_lncRNA_1968	-1.88	0.00202	-∞	0	-2.28	9.12e-05	75.93	40.47	0	33.23
Ss_lncRNA_1969	1	1	∞	7.53e-11	∞	7.85e-13	0	0	44.83	54.05
Ss_lncRNA_1970	1	1	∞	2.91e-08	∞	0	0	0	32.81	79.12
Ss_lncRNA_1972	-3.75	1.17e-12	-5.51	0	-∞	0	125.55	33.46	22.79	0
Ss_lncRNA_1974	1.95	1.16e-10	-4.13	2.15e-15	-1.71	0.000157	142.64	278.76	34.52	83.24
Ss_lncRNA_1976	-1.13	0.4	-8.26	0	-3.43	0	201.06	178.6	24.33	58.67
Ss_lncRNA_1978	-1.88	0.00617	-∞	2.97e-14	-∞	2.95e-14	60.74	32.37	0	0
Ss_lncRNA_1980	1	1	1	1	∞	4.97e-10	0	0	0	40.99
Ss_lncRNA_1982	-3.38	0	-4.96	0	-6.85	0	768.09	227.44	154.92	112.06
Ss_lncRNA_1986	-∞	1.17e-12	1.45	0.06	1.31	0.21	53.34	0	77.46	70.04
Ss_lncRNA_1987	1	1	∞	3.55e-05	∞	8.1e-11	0	0	18.51	44.64
Ss_lncRNA_1989	-6.57	0	-6.43	0	-2.28	0	483.56	73.64	75.24	211.65
Ss_lncRNA_1990	1	1	1	1	∞	1.11e-15	0	0	0	67.58
Ss_lncRNA_1991	∞	2.7e-12	∞	5.67e-05	1	1	0	51.63	17.58	0
Ss_lncRNA_1992	1	1	∞	0.000101	∞	9.87e-10	0	0	16.43	39.61
Ss_lncRNA_1994	∞	1.38e-12	∞	4.48e-05	∞	3.22e-15	0	53	18.05	65.29
Ss_lncRNA_1996	-∞	0	-8.26	4.66e-13	-∞	0	80.01	0	9.68	0
Ss_lncRNA_1998	-1.88	0.00388	-2.75	1.74e-05	-∞	1.11e-15	67.02	35.72	24.33	0
Ss_lncRNA_2001	1	1	∞	2.69e-07	1	1	0	0	28.33	0
Ss_lncRNA_2004	∞	7.6e-14	1	1	1	1	0	58.91	0	0
Ss_lncRNA_2010	-∞	0	-∞	0	-2.28	0.000145	71.73	0	0	31.39
Ss_lncRNA_2011	-4.69	0	-4.59	0	-∞	0	420.33	89.61	91.56	0
Ss_lncRNA_2014	1.07	0.95	-2.75	2.74e-09	-∞	0	126.26	134.59	45.84	0
Ss_lncRNA_2015	-3.75	2.98e-10	-2.75	1.53e-07	-∞	0	99	26.38	35.94	0
Ss_lncRNA_2016	1	1	∞	7.33e-10	∞	1.18e-11	0	0	40.26	48.54
Ss_lncRNA_2018	∞	0.000169	∞	0.00203	∞	1.02e-06	0	15.6	10.62	25.62
Ss_lncRNA_2019	-1.88	0.0029	-5.51	7.39e-10	-9.14	3.98e-12	70.97	37.83	12.88	7.77
Ss_lncRNA_2021	∞	0	1	1	1	1	0	136.63	0	0
Ss_lncRNA_2022	-1.88	0.00558	-2.75	3.62e-05	-∞	1.53e-14	62.08	33.09	22.54	0
Ss_lncRNA_2025	-4.69	0	-2.3	7.69e-11	-11.42	0	201.86	43.04	87.94	17.67
Ss_lncRNA_2027	1	1	∞	2.14e-08	∞	0	0	0	33.44	161.26
Ss_lncRNA_2029	∞	1.63e-08	1	1	∞	3.3e-07	0	33.96	0	27.89
Ss_lncRNA_2030	∞	0	∞	0	∞	6.59e-08	0	189.53	103.28	31.13
Ss_lncRNA_2031	∞	5.92e-05	∞	2.25e-06	∞	1.91e-07	0	17.65	24.04	28.99
Ss_lncRNA_2034	-1.41	0.000172	-2.75	0	-6.85	0	318.03	226	115.46	46.4
Ss_lncRNA_2035	1.07	1	-∞	0	-∞	0	91.85	97.91	0	0
Ss_lncRNA_2036	∞	3.97e-09	1	1	1	1	0	36.82	0	0
Ss_lncRNA_2037	-4.07	0	-35.81	0	-7.43	0	1587.83	390.6	44.34	213.84
Ss_lncRNA_2041	-∞	0	-2.75	2.89e-07	-2.28	1.13e-05	94.69	0	34.38	41.45
Ss_lncRNA_2042	∞	7.74e-08	∞	1.03e-05	∞	4.22e-12	0	30.82	20.99	50.62
Ss_lncRNA_2045	-3.75	0	-11.02	0	-3.66	0	977.12	260.4	88.68	267.3
Ss_lncRNA_2047	∞	3.42e-15	∞	0	∞	5.86e-07	0	65.1	88.68	26.73
Ss_lncRNA_2048	∞	0	∞	8.37e-07	1	1	0	76.46	26.04	0
Ss_lncRNA_2050	-1.88	1.26e-06	-6.89	0	-2.86	3.86e-13	177.43	94.57	25.76	62.13
Ss_lncRNA_2052	-6.57	0	-2.41	0	-5.33	0	497.84	75.81	206.55	93.39
Ss_lncRNA_2053	1	1	∞	1.1e-07	1	1	0	0	30.14	0
Ss_lncRNA_2054	∞	4.51e-15	∞	5.94e-06	1	1	0	64.86	22.09	0
Ss_lncRNA_2056	1.87	8.13e-05	-1.1	0.87	-4.57	3.17e-08	65.14	121.52	59.12	14.26
Ss_lncRNA_2059	∞	0.000257	1	1	1	1	0	14.79	0	0
Ss_lncRNA_2061	-13.13	0	-6.43	0	-15.99	0	178.77	13.61	27.81	11.18
Ss_lncRNA_2062	-1.41	0.03	-4.13	2.92e-13	-2.28	6.03e-07	121.26	86.17	29.35	53.08
Ss_lncRNA_2063	-3.75	1.23e-12	-5.51	0	-4.57	1.08e-14	125.32	33.4	22.75	27.43
Ss_lncRNA_2064	-1.41	0.27	-8.26	5.14e-07	1.17	0.72	39.21	27.87	4.75	45.77
Ss_lncRNA_2065	-∞	0	-4.13	8.38e-13	-3.43	5.88e-11	116.65	0	28.23	34.04
Ss_lncRNA_2068	1.07	1	-1.38	0.09	-∞	0	83.44	88.95	60.59	0
Ss_lncRNA_2069	-∞	1.11e-07	-1.38	0.39	-2.28	0.02	30.1	0	21.85	13.17
Ss_lncRNA_2072	∞	3.16e-09	∞	1.15e-06	1	1	0	37.28	25.39	0
Ss_lncRNA_2073	-1.88	0.000232	-∞	0	-4.57	1.49e-12	105.35	56.15	0	23.05
Ss_lncRNA_2075	-2.5	0	-3.67	0	-4.57	0	364.44	145.68	99.23	79.76
Ss_lncRNA_2076	1	1	∞	2.47e-05	∞	3.41e-06	0	0	19.24	23.2
Ss_lncRNA_2078	1	1	1	1	∞	1.17e-08	0	0	0	34.64
Ss_lncRNA_2079	-1.88	0.02	-1.1	0.96	-4.57	5.58e-06	44.39	23.66	40.28	9.71
Ss_lncRNA_2081	1	1	∞	2.25e-06	1	1	0	0	24.04	0
Ss_lncRNA_2083	∞	1.49e-09	1	1	∞	4.57e-08	0	38.81	0	31.87
Ss_lncRNA_2085	∞	0	∞	2.61e-07	1	1	0	125.06	28.4	0
Ss_lncRNA_2086	1	1	1	1	∞	0	0	0	0	322.92
Ss_lncRNA_2087	-3.13	6.02e-16	-13.77	0	-5.71	0	198.3	63.41	14.4	34.72
Ss_lncRNA_2089	-∞	0	-2.75	1.43e-06	-∞	0	83.86	0	30.44	0
Ss_lncRNA_2090	-∞	0	-∞	0	-2.28	7.36e-05	77.85	0	0	34.08
Ss_lncRNA_2091	∞	5.11e-06	∞	0.00018	∞	3.75e-05	0	22.46	15.3	18.44
Ss_lncRNA_2092	-1.88	0.15	-∞	1.43e-05	-∞	1.43e-05	20.34	10.84	0	0
Ss_lncRNA_2094	∞	4.95e-05	∞	0.000859	∞	9.35e-11	0	18	12.26	44.35
Ss_lncRNA_2096	∞	0.000131	∞	2.15e-15	∞	1.39e-12	0	16.1	65.8	52.89
Ss_lncRNA_2097	1	1	∞	1.77e-06	∞	0.00024	0	0	24.53	14.78
Ss_lncRNA_2098	1	1	1	1	∞	5.57e-10	0	0	0	40.76
Ss_lncRNA_2099	-3.75	7.97e-07	-5.51	1.04e-08	-1.83	0.00755	61.57	16.41	11.18	33.69
Ss_lncRNA_2102	-2.81	8.11e-12	-4.13	0	-∞	0	161.04	57.22	38.98	0
Ss_lncRNA_2104	1	1	∞	1.13e-06	1	1	0	0	25.44	0
Ss_lncRNA_2105	1	1	1	1	∞	6.23e-10	0	0	0	40.54
Ss_lncRNA_2107	1	1	∞	4.72e-07	1	1	0	0	27.2	0
Ss_lncRNA_2108	-1.88	0.01	-1.84	0.02	-4.57	1.56e-06	49.47	26.36	26.94	10.83
Ss_lncRNA_2110	1	1	∞	1.1e-05	1	1	0	0	20.85	0
Ss_lncRNA_2111	1	1	1	1	∞	2.48e-10	0	0	0	42.4
Ss_lncRNA_2114	-5.97	0	-5.07	0	-4.21	0	1664.14	278.76	327.97	395.41
Ss_lncRNA_2116	∞	9.59e-11	1	1	∞	4.21e-05	0	44.36	0	18.22
Ss_lncRNA_2117	1	1	∞	3.92e-08	∞	1.45e-09	0	0	32.21	38.83
Ss_lncRNA_2118	-1.88	0.03	-2.75	0.000747	-∞	2.9e-10	42.09	22.43	15.28	0
Ss_lncRNA_2119	-1.88	0.00171	-∞	0	-4.57	1.23e-09	78.22	41.69	0	17.12
Ss_lncRNA_2121	-1.88	0.01	-∞	3.2e-12	-2.28	0.00147	51.23	27.31	0	22.42
Ss_lncRNA_2122	1	1	∞	1.38e-09	1	1	0	0	38.98	0
Ss_lncRNA_2123	-∞	0	-5.51	6.81e-10	-∞	0	71.27	0	12.94	0
Ss_lncRNA_2126	1	1	1	1	∞	2.68e-06	0	0	0	23.68
Ss_lncRNA_2128	-1.88	7.26e-08	-4.13	0	-6.85	0	217.49	115.92	52.64	31.73
Ss_lncRNA_2130	-4.69	0	-6.89	0	-1.9	1.33e-11	326.65	69.64	47.44	171.57
Ss_lncRNA_2132	-1.88	0.01	-1.38	0.21	-∞	2.2e-12	51.94	27.68	37.71	0
Ss_lncRNA_2135	-3.75	4.07e-12	-∞	0	-2.28	7.29e-07	119.54	31.86	0	52.32
Ss_lncRNA_2137	-∞	1.12e-13	-2.75	6.53e-05	-∞	1.07e-13	58.12	0	21.1	0
Ss_lncRNA_2139	-∞	1.94e-08	-∞	1.97e-08	-2.28	0.01	33.61	0	0	14.71
Ss_lncRNA_2140	∞	0	∞	1.55e-13	∞	3.91e-11	0	84.22	57.37	46.11
Ss_lncRNA_2141	∞	2.28e-13	∞	1.66e-09	1	1	0	56.68	38.61	0
Ss_lncRNA_2142	-1.88	0.02	-2.75	0.000426	-∞	4.7e-11	45.74	24.38	16.61	0
Ss_lncRNA_2144	∞	2.95e-05	∞	8.97e-07	∞	0.000158	0	19.01	25.9	15.61
Ss_lncRNA_2146	∞	0	∞	0	∞	0	0	297.8	90.15	81.52
Ss_lncRNA_2149	1	1	1	1	∞	1.97e-07	0	0	0	28.93
Ss_lncRNA_2152	∞	3.83e-05	∞	0.000718	∞	9.48e-08	0	18.5	12.6	30.39
Ss_lncRNA_2155	∞	0	∞	0	1	1	0	136.12	69.54	0
Ss_lncRNA_2156	-4.22	0	-4.13	0	-∞	0	318.69	75.49	77.13	0
Ss_lncRNA_2157	∞	2.37e-08	1	1	∞	0.000431	0	33.21	0	13.64
Ss_lncRNA_2160	-1.88	0.000389	-2.75	1.7e-07	-∞	0	98.28	52.38	35.68	0
Ss_lncRNA_2161	1	1	∞	6.84e-12	∞	0.000218	0	0	49.7	14.98
Ss_lncRNA_2162	-4.07	0	-3.98	0	-4.95	0	670.09	164.84	168.42	135.37
Ss_lncRNA_2163	∞	3.68e-09	∞	1.28e-06	∞	5.2e-11	0	36.97	25.18	45.54
Ss_lncRNA_2165	1	1	∞	2.23e-09	∞	3.95e-06	0	0	38.01	22.91
Ss_lncRNA_2166	-∞	3.96e-12	-2.75	0.000195	-∞	3.77e-12	50.85	0	18.46	0
Ss_lncRNA_2170	1	1	1	1	∞	1.3e-06	0	0	0	25.14
Ss_lncRNA_2171	∞	2.9e-12	∞	0	∞	2.64e-10	0	51.48	70.13	42.28
Ss_lncRNA_2175	∞	2.55e-10	1	1	1	1	0	42.38	0	0
Ss_lncRNA_2178	-2.25	0	-16.53	0	-3.43	0	510.77	226.86	30.9	149.04
Ss_lncRNA_2180	2	0	3.49	0	4.49	0	222.33	444.37	776.88	997.46
Ss_lncRNA_2186	∞	1.13e-08	∞	2.77e-06	1	1	0	34.69	23.63	0
Ss_lncRNA_2187	1	1	1	1	∞	3.3e-07	0	0	0	27.89
Ss_lncRNA_2188	∞	4.51e-15	1	1	1	1	0	64.98	0	0
Ss_lncRNA_2189	∞	0	∞	0	∞	0	0	239.57	81.59	147.55
Ss_lncRNA_2190	-4.22	0	-∞	0	-10.28	0	225.74	53.47	0	21.96
Ss_lncRNA_2191	∞	8.58e-08	1	1	∞	5e-12	0	30.61	0	50.27
Ss_lncRNA_2192	-∞	1.38e-12	-2.75	0.000141	-∞	1.31e-12	53	0	19.24	0
Ss_lncRNA_2193	∞	0	∞	2.02e-09	∞	0.00018	0	74.79	38.21	15.35
Ss_lncRNA_2200	-1.88	0.00726	-∞	8.55e-14	-1.14	0.73	58.58	31.22	0	51.28
Ss_lncRNA_2201	∞	1.85e-07	1	1	1	1	0	29.07	0	0
Ss_lncRNA_2206	-∞	9.37e-15	-2.75	3.1e-05	-1.14	0.71	63.13	0	22.92	55.26
Ss_lncRNA_2208	1	1	∞	3.33e-10	∞	0	0	0	41.84	100.89
Ss_lncRNA_2209	-5.63	0	-5.51	5.61e-16	-4.57	2.12e-14	122.66	21.79	22.27	26.84
Ss_lncRNA_2210	-1.88	0.00063	-5.51	2.18e-12	-2.28	1.56e-05	91.73	48.89	16.65	40.15
Ss_lncRNA_2211	1.07	1	-5.51	1.64e-10	-1.83	0.00268	76.31	81.35	13.85	41.75
Ss_lncRNA_2212	-1.88	0.02	-5.51	1.17e-06	-1.52	0.12	44.74	23.85	8.12	29.37
Ss_lncRNA_2213	1.07	1	-∞	1.97e-11	-2.28	0.00224	47.55	50.68	0	20.81
Ss_lncRNA_2214	1	1	1	1	∞	6.2e-09	0	0	0	35.9
Ss_lncRNA_2217	∞	1.2e-05	∞	2.74e-07	∞	0	0	20.77	28.3	68.23
Ss_lncRNA_2218	-∞	0	-∞	0	-2.28	2.96e-05	86	0	0	37.64
Ss_lncRNA_2219	∞	3.88e-08	1	1	∞	6.76e-07	0	32.2	0	26.44
Ss_lncRNA_2220	1	1	∞	3.13e-09	1	1	0	0	37.31	0
Ss_lncRNA_2221	-1.88	1.52e-07	-2.3	4.34e-11	-5.71	0	207.07	110.36	90.21	36.25
Ss_lncRNA_2224	∞	4.94e-12	∞	2.81e-12	∞	1.2e-05	0	50.4	51.49	20.69
Ss_lncRNA_2226	∞	2.93e-09	∞	0	∞	0	0	37.43	76.49	184.44
Ss_lncRNA_2227	1.07	1	-1.38	0.19	-∞	2.52e-13	56.37	60.09	40.93	0
Ss_lncRNA_2228	1	1	1	1	∞	9.04e-08	0	0	0	30.49
Ss_lncRNA_2229	∞	4.12e-06	1	1	∞	3.14e-05	0	22.89	0	18.8
Ss_lncRNA_2231	-1.88	0.00439	-5.51	3.58e-09	-4.57	3.02e-08	65.33	34.82	11.86	14.3
Ss_lncRNA_2233	-∞	0	-8.26	0	-6.85	0	129.82	0	15.71	18.94
Ss_lncRNA_2237	-∞	0	-11.02	0	-∞	0	194.02	0	17.61	0
Ss_lncRNA_2238	-1.88	0.000787	-5.51	5.08e-12	-4.57	9.07e-11	88.71	47.28	16.1	19.41
Ss_lncRNA_2239	-3.75	7.08e-06	-5.51	1.83e-07	-4.57	9.76e-07	51.35	13.68	9.32	11.24
Ss_lncRNA_2240	-1.41	0.08	-8.26	2.1e-13	-2.28	4.44e-05	82.36	58.53	9.97	36.05
Ss_lncRNA_2242	1	1	1	1	∞	7.27e-08	0	0	0	30.93
Ss_lncRNA_2243	∞	1.64e-13	∞	2.14e-05	∞	0.00113	0	57.36	19.53	11.78
Ss_lncRNA_2245	-4.69	7.71e-12	-2.75	2.07e-07	-2.86	9.76e-08	96.98	20.68	35.21	33.96
Ss_lncRNA_2247	∞	0	∞	0	∞	0	0	133.49	181.85	175.39
Ss_lncRNA_2248	1.07	1	-∞	2.77e-14	-∞	2.76e-14	60.85	64.86	0	0
Ss_lncRNA_2249	-∞	0	1.45	0.03	2.19	5.64e-08	70.97	0	103.06	155.32
Ss_lncRNA_2250	-1.88	0.000496	-2.75	2.78e-07	-∞	0	94.96	50.61	34.47	0
Ss_lncRNA_2252	1.24	0.06	-4.13	0	-2.28	4.58e-09	166.06	206.52	40.19	72.68
Ss_lncRNA_2253	∞	2.05e-13	∞	0.000162	∞	3.08e-07	0	56.89	15.5	28.03
Ss_lncRNA_2254	-1.41	0.04	-4.13	1.71e-11	-3.43	7.56e-10	103.41	73.49	25.03	30.17
Ss_lncRNA_2256	∞	3.05e-06	∞	1.59e-11	∞	1.65e-09	0	23.49	47.99	38.58
Ss_lncRNA_2258	-2.19	0	-2.75	0	-15.99	0	378.77	173.04	137.51	23.68
Ss_lncRNA_2260	∞	2.61e-09	1	1	1	1	0	37.67	0	0
Ss_lncRNA_2261	1	1	∞	4.85e-05	1	1	0	0	17.89	0
Ss_lncRNA_2264	∞	0	1	1	∞	0	0	124.77	0	68.31
Ss_lncRNA_2265	-∞	0	-8.26	0	-6.85	0	141.44	0	17.12	20.64
Ss_lncRNA_2271	-1.88	1.18e-11	-∞	0	-∞	0	341.66	182.1	0	0
Ss_lncRNA_2274	-1.88	0.02	-∞	1.72e-11	-2.28	0.00218	47.82	25.49	0	20.93
Ss_lncRNA_2275	-3.75	4.26e-07	-5.51	4.51e-09	-4.57	3.7e-08	64.52	17.19	11.71	14.12
Ss_lncRNA_2278	-∞	0	-8.26	0	-∞	0	216.09	0	26.15	0
Ss_lncRNA_2279	1	1	∞	5.23e-08	∞	2.74e-05	0	0	31.62	19.06
Ss_lncRNA_2282	∞	7.18e-09	∞	2.02e-06	∞	0.00026	0	35.61	24.26	14.62
Ss_lncRNA_2284	-1.61	5.31e-06	-8.26	0	-2.28	3.3e-13	253.78	157.81	30.71	111.08
Ss_lncRNA_2285	∞	2.66e-07	1	1	1	1	0	28.34	0	0
Ss_lncRNA_2286	-∞	0	-2.75	1.71e-06	-∞	0	82.62	0	30	0
Ss_lncRNA_2289	∞	0	∞	0	∞	0	0	689.16	570.01	282.97
Ss_lncRNA_2290	-1.88	8.6e-05	-5.51	1.1e-15	-∞	0	118.91	63.38	21.58	0
Ss_lncRNA_2291	∞	8.32e-05	∞	0.00124	1	1	0	16.98	11.57	0
Ss_lncRNA_2292	-2.19	0	-2.14	5.61e-16	-5.33	0	359.17	164.09	167.65	67.37
Ss_lncRNA_2293	1	1	∞	5.47e-07	1	1	0	0	26.9	0
Ss_lncRNA_2294	∞	1.18e-12	∞	5.14e-09	1	1	0	53.32	36.32	0
Ss_lncRNA_2296	∞	5.8e-06	∞	0.000195	∞	4.17e-05	0	22.21	15.13	18.24
Ss_lncRNA_2297	∞	0	∞	0	∞	0	0	154.56	92.12	174.52
Ss_lncRNA_2300	∞	4.76e-06	1	1	1	1	0	22.6	0	0
Ss_lncRNA_2302	∞	2.22e-07	∞	8.19e-14	∞	0	0	28.7	58.65	70.71
Ss_lncRNA_2304	40.44	0	81.32	0	81.12	0	880.94	35621.8	71639.1	71461.7
Ss_lncRNA_2305	-3.61	0	-4.59	0	-2.72	0	1611.41	446.61	351	592.46
Ss_lncRNA_2306	∞	0.003	∞	0.000415	∞	0.000102	0	10.03	13.67	16.48
Ss_lncRNA_2308	1	1	1	1	∞	0.000431	0	0	0	13.64
Ss_lncRNA_2311	-1.88	0.03	1.82	0.0029	-∞	2.83e-10	42.14	22.46	76.49	0
Ss_lncRNA_2313	1	1	∞	7.81e-06	1	1	0	0	21.55	0
Ss_lncRNA_2314	∞	0	∞	1.1e-10	∞	2.17e-15	0	129.38	44.06	66.4
Ss_lncRNA_2319	∞	8.78e-12	∞	2.04e-08	1	1	0	49.23	33.53	0
Ss_lncRNA_2321	-4.38	4.59e-13	-3.86	6.95e-12	-2.28	1.34e-06	114	26.04	29.56	49.9
Ss_lncRNA_2324	1	1	1	1	∞	4.56e-05	0	0	0	18.06
Ss_lncRNA_2326	∞	8.97e-09	1	1	1	1	0	35.16	0	0
Ss_lncRNA_2327	-∞	0	-∞	0	-2.28	3.18e-05	85.34	0	0	37.35
Ss_lncRNA_2329	1.24	0.46	-4.13	1.87e-05	-1.14	0.82	42.8	53.23	10.36	37.47
Ss_lncRNA_2331	-1.88	0.00341	2.54	3.91e-11	-∞	5.67e-16	68.8	36.67	174.83	0
Ss_lncRNA_2333	1	1	∞	9.32e-15	∞	2.16e-09	0	0	63.08	38.03
Ss_lncRNA_2334	1	1	1	1	∞	0.000253	0	0	0	14.68
Ss_lncRNA_2336	-5.63	0	-16.53	0	-1.96	3.05e-06	147.75	26.25	8.94	75.45
Ss_lncRNA_2337	-3.22	0	-4.72	0	-3.05	5.67e-16	201.46	62.64	42.66	66.13
Ss_lncRNA_2338	∞	2.56e-11	1	1	∞	0	0	47.04	0	77.25
Ss_lncRNA_2340	-5.63	0	-8.26	0	-13.71	0	237.68	42.23	28.76	17.34
Ss_lncRNA_2342	∞	4.43e-09	1	1	∞	1.13e-07	0	36.59	0	30.05
Ss_lncRNA_2344	-∞	0	-3.44	0	-∞	0	357.86	0	103.94	0
Ss_lncRNA_2345	-∞	0	-2.75	1.81e-10	-∞	0	144.68	0	52.53	0
Ss_lncRNA_2348	-3.75	2.15e-06	-5.51	3.83e-08	-3.05	2.39e-05	56.9	15.16	10.33	18.68
Ss_lncRNA_2349	1.6	0.000417	-1.38	0.06	-6.85	6.32e-15	100.33	160.42	72.85	14.64
Ss_lncRNA_2350	-1.61	0.00422	-4.13	8.91e-12	-13.71	0	106.29	66.09	25.72	7.75
Ss_lncRNA_2352	∞	0	∞	0	∞	1.28e-13	0	70.32	71.85	57.75
Ss_lncRNA_2355	-∞	0	-∞	0	-∞	0	176.04	0	0	0
Ss_lncRNA_2356	-3.75	0	-11.02	0	-4.57	0	174.67	46.55	15.85	38.23
Ss_lncRNA_2357	-∞	4.56e-13	-2.75	0.0001	-2.28	0.000927	55.26	0	20.06	24.19
Ss_lncRNA_2360	∞	0	1	1	1	1	0	106	0	0
Ss_lncRNA_2361	-∞	1.35e-10	-∞	1.34e-10	-2.28	0.00352	43.67	0	0	19.11
Ss_lncRNA_2362	1.07	1	-∞	5.61e-16	-∞	5.67e-16	69.65	74.25	0	0
Ss_lncRNA_2364	∞	0	∞	0	∞	0	0	89.24	101.31	195.43
Ss_lncRNA_2366	∞	4.96e-10	∞	0	∞	1.87e-08	0	41.02	83.82	33.69
Ss_lncRNA_2370	-∞	0	-1.84	5.33e-05	-2.28	1.91e-07	131.81	0	71.78	57.69
Ss_lncRNA_2372	∞	1.56e-06	∞	7.99e-05	1	1	0	24.82	16.9	0
Ss_lncRNA_2375	-∞	0	-2.75	9.85e-06	1.31	0.14	70.82	0	25.71	92.99
Ss_lncRNA_2376	1	1	∞	3.69e-08	1	1	0	0	32.33	0
Ss_lncRNA_2377	-1.88	0.03	-∞	2.19e-09	-∞	2.14e-09	38.05	20.28	0	0
Ss_lncRNA_2381	-∞	0	-2.75	2.3e-11	-4.57	0	158.64	0	57.59	34.72
Ss_lncRNA_2389	-∞	0	-2.75	4.23e-07	-1.14	0.59	92.11	0	33.44	80.63
Ss_lncRNA_2391	-∞	0	-8.26	0	-2.28	2e-08	152.54	0	18.46	66.76
Ss_lncRNA_2392	1	1	∞	7.09e-05	∞	1.22e-05	0	0	17.14	20.67
Ss_lncRNA_2394	∞	0.00158	1	1	1	1	0	11.28	0	0
Ss_lncRNA_2396	∞	3.99e-08	∞	1.26e-10	1	1	0	32.14	43.79	0
Ss_lncRNA_2399	∞	4.42e-05	1	1	1	1	0	18.22	0	0
Ss_lncRNA_2400	1	1	1	1	∞	3.02e-09	0	0	0	37.35
Ss_lncRNA_2402	-2.63	7.8e-13	-19.28	0	-∞	0	195.02	74.25	10.11	0
Ss_lncRNA_2403	1.6	0.01	-2.75	0.000171	-∞	2.48e-12	51.7	82.67	18.77	0
Ss_lncRNA_2405	-1.88	4.96e-05	-3.67	1.59e-12	-4.57	8.33e-15	126.49	67.42	34.44	27.68
Ss_lncRNA_2406	∞	4.51e-05	∞	1.63e-14	∞	0.000222	0	18.19	61.93	14.93
Ss_lncRNA_2407	-∞	0	-2.75	3.2e-08	-∞	0	109.57	0	39.78	0
Ss_lncRNA_2408	-∞	3.42e-15	-1.84	0.00537	-1.14	0.7	65.39	0	35.61	57.25
Ss_lncRNA_2410	1	1	1	1	∞	0	0	0	0	93.98
Ss_lncRNA_2411	4.26	3.38e-11	1.09	1	1.75	0.05	22.96	97.91	25.01	40.2
Ss_lncRNA_2414	-1.88	0.000158	1.27	0.1	-4.57	4.18e-13	110.53	58.91	140.44	24.19
Ss_lncRNA_2416	-1.88	0.00031	-∞	0	-2.28	5.37e-06	101.39	54.04	0	44.38
Ss_lncRNA_2417	-∞	0	-2.75	2.57e-06	-1.14	0.64	79.88	0	29	69.93
Ss_lncRNA_2419	1.07	1	-2.75	4.86e-05	-∞	4.06e-14	60.09	64.05	21.82	0
Ss_lncRNA_2420	∞	0	1	1	∞	5.29e-13	0	100.19	0	54.85
Ss_lncRNA_2422	-1.88	0.01	-∞	2.85e-12	-1.14	0.77	51.47	27.43	0	45.05
Ss_lncRNA_2423	1	1	1	1	∞	0	0	0	0	77.05
Ss_lncRNA_2427	∞	1.97e-08	1	1	∞	3.85e-07	0	33.58	0	27.58
Ss_lncRNA_2431	∞	9.78e-08	∞	4.26e-10	∞	1.44e-06	0	30.35	41.35	24.92
Ss_lncRNA_2434	1.07	1	-2.75	0.00317	-∞	2.81e-08	32.86	35.02	11.93	0
Ss_lncRNA_2435	-1.88	0.002	-5.51	1.74e-10	-1.14	0.65	76.1	40.56	13.81	66.61
Ss_lncRNA_2436	1.07	1	-2.75	0.000291	-∞	1.37e-11	48.23	51.41	17.51	0
Ss_lncRNA_2441	∞	0	∞	1.04e-06	∞	0	0	112.77	25.6	92.6
Ss_lncRNA_2442	-3.75	1.43e-13	-1.84	4.12e-05	-4.57	1.11e-15	135.66	36.15	73.87	29.69
Ss_lncRNA_2443	-∞	1.99e-14	-∞	1.88e-14	-∞	1.88e-14	61.63	0	0	0
Ss_lncRNA_2446	-7.5	0	-5.51	0	-4.57	0	240.79	32.08	43.71	52.7
Ss_lncRNA_2447	∞	2.07e-07	1	1	1	1	0	28.84	0	0
Ss_lncRNA_2451	1	1	∞	1.55e-08	1	1	0	0	34.09	0
Ss_lncRNA_2452	-1.25	0.22	-5.51	2.87e-13	-4.57	7.06e-12	99	79.15	17.97	21.67
Ss_lncRNA_2453	-5.63	0	-∞	0	-6.85	0	164.44	29.22	0	23.99
Ss_lncRNA_2454	-∞	0	-2.75	5.46e-07	-4.57	6.01e-11	90.38	0	32.81	19.78
Ss_lncRNA_2457	-3.75	1.31e-10	-5.51	9.45e-14	-∞	0	102.93	27.43	18.68	0
Ss_lncRNA_2458	∞	1.48e-11	∞	8.7e-12	1	1	0	48.17	49.22	0
Ss_lncRNA_2459	-1.13	0.57	-4.13	5.81e-14	-6.85	0	128.34	114.01	31.06	18.72
Ss_lncRNA_2461	-∞	1.03e-12	-∞	1e-12	-∞	9.8e-13	53.59	0	0	0
Ss_lncRNA_2463	1	1	∞	2.22e-05	1	1	0	0	19.46	0
Ss_lncRNA_2465	1	1	1	1	∞	1.31e-08	0	0	0	34.39
Ss_lncRNA_2467	-∞	0	-∞	0	-2.28	0.000129	72.81	0	0	31.87
Ss_lncRNA_2468	∞	4.96e-10	∞	0.000355	∞	8.46e-05	0	41.02	13.97	16.84
Ss_lncRNA_2470	-2.5	5.62e-14	-2.75	5.61e-16	-9.14	0	231.29	92.46	83.97	25.31
Ss_lncRNA_2471	-∞	1.69e-13	-2.75	7.42e-05	1.97	4.39e-05	57.28	0	20.8	112.83
Ss_lncRNA_2473	∞	9.04e-08	∞	1.15e-05	1	1	0	30.5	20.78	0
Ss_lncRNA_2476	1.07	1	-∞	8.57e-10	-2.28	0.00542	39.94	42.58	0	17.48
Ss_lncRNA_2477	-5.63	0	-4.13	0	-2.28	1.64e-09	175.42	31.17	42.46	76.78
Ss_lncRNA_2478	∞	1.47e-05	1	1	∞	8.97e-05	0	20.37	0	16.73
Ss_lncRNA_2479	-1.88	0.000154	-2.75	2.64e-08	-∞	0	110.89	59.1	40.26	0
Ss_lncRNA_2482	-3.75	0.000255	-5.51	1.9e-05	1.53	0.08	34.86	9.29	6.33	53.41
Ss_lncRNA_2485	1.87	9.36e-05	-1.1	0.88	-4.57	4.11e-08	64.09	119.55	58.17	14.03
Ss_lncRNA_2486	1	1	∞	6.33e-07	1	1	0	0	26.61	0
Ss_lncRNA_2487	∞	0	∞	5.63e-11	∞	0	0	133.34	45.41	164.25
Ss_lncRNA_2488	1	1	1	1	∞	9.08e-09	0	0	0	35.13
Ss_lncRNA_2490	-1.25	0.23	-∞	0	-∞	0	96.87	77.45	0	0
Ss_lncRNA_2491	∞	1.93e-07	∞	1.08e-09	∞	2.53e-06	0	28.98	39.48	23.8
Ss_lncRNA_2492	-5.63	3.42e-15	-8.26	0	-∞	0	113.89	20.23	13.78	0
Ss_lncRNA_2493	∞	2.3e-08	∞	4.46e-06	1	1	0	33.27	22.66	0
Ss_lncRNA_2497	∞	4.77e-09	∞	1.53e-06	∞	1.2e-07	0	36.45	24.82	29.93
Ss_lncRNA_2498	-5.63	0	-4.13	0	-6.85	0	201.46	35.79	48.76	29.39
Ss_lncRNA_2500	-1.13	0.35	-4.13	0	-2.28	3.67e-12	231.42	205.58	56.01	101.29
Ss_lncRNA_2501	-1.88	0.00162	-2.75	2.95e-06	-∞	0	78.95	42.08	28.66	0
Ss_lncRNA_2502	1	1	∞	0.00282	∞	0.000971	0	0	10.01	12.06
Ss_lncRNA_2504	∞	0	∞	0	∞	0	0	228.59	155.7	262.81
Ss_lncRNA_2505	-1.88	5.3e-05	-1.84	8.16e-05	-4.57	1.03e-14	125.55	66.92	68.37	27.48
Ss_lncRNA_2506	∞	0	∞	0	∞	4.12e-08	0	117.18	79.82	32.08
Ss_lncRNA_2507	1.07	1	-∞	1.09e-12	-∞	1.06e-12	53.42	56.95	0	0
Ss_lncRNA_2510	-1.47	0.000127	-2.75	0	-5.03	0	262.06	177.77	95.14	52.14
Ss_lncRNA_2511	-3.75	2.69e-06	-5.51	5.11e-08	-2.28	0.000867	55.86	14.89	10.14	24.45
Ss_lncRNA_2514	1	1	1	1	∞	6.92e-07	0	0	0	26.4
Ss_lncRNA_2515	∞	2.11e-06	1	1	1	1	0	24.21	0	0
Ss_lncRNA_2516	-∞	0	-1.65	0.00816	-∞	0	82.36	0	49.83	0
Ss_lncRNA_2518	1	1	1	1	∞	1.96e-06	0	0	0	24.31
Ss_lncRNA_2519	∞	0	1	1	∞	5.27e-10	0	99.54	0	40.87
Ss_lncRNA_2521	∞	7.41e-08	∞	3.06e-07	∞	0.00645	0	30.91	28.07	8.46
Ss_lncRNA_2523	-∞	6.02e-16	-∞	5.61e-16	-∞	5.67e-16	69.65	0	0	0
Ss_lncRNA_2526	-∞	1.62e-14	-1.84	0.00681	-2.28	0.000427	62.08	0	33.81	27.17
Ss_lncRNA_2528	-1.88	0.04	-∞	7.66e-09	-2.28	0.00909	35.52	18.93	0	15.55
Ss_lncRNA_2530	1	1	∞	0.00788	∞	1.74e-07	0	0	8.07	29.18
Ss_lncRNA_2532	1.33	0.14	-2.75	3.81e-05	-4.57	7.34e-08	61.74	82.27	22.41	13.51
Ss_lncRNA_2534	∞	2.42e-11	∞	4.09e-08	∞	1.53e-09	0	47.16	32.12	38.73
Ss_lncRNA_2537	-1.88	0.00469	-∞	4.76e-15	-∞	4.77e-15	64.46	34.35	0	0
Ss_lncRNA_2543	-1.88	3.4e-05	-5.51	0	-4.57	2.17e-15	131.68	70.19	23.9	28.82
Ss_lncRNA_2545	-1.88	0.00911	-∞	3.85e-13	-∞	3.79e-13	55.54	29.6	0	0
Ss_lncRNA_2550	-1.88	0.02	-∞	1.11e-11	-∞	1.08e-11	48.71	25.96	0	0
Ss_lncRNA_2552	-∞	0	-∞	0	-∞	0	214.72	0	0	0
Ss_lncRNA_2553	1.07	1	-5.51	1.14e-08	1.31	0.17	61.24	65.28	11.12	80.41
Ss_lncRNA_2554	∞	0	∞	2.07e-11	∞	2.32e-07	0	104.46	47.44	28.6
Ss_lncRNA_2555	-∞	0	-∞	0	-2.28	7.08e-06	98.86	0	0	43.27
Ss_lncRNA_2557	∞	1.08e-09	∞	0.000468	∞	3.53e-08	0	39.45	13.43	32.39
Ss_lncRNA_2562	-∞	0	-1.84	0.000285	-2.28	2.83e-06	107.19	0	58.37	46.92
Ss_lncRNA_2564	∞	0	1	1	1	1	0	68.84	0	0
Ss_lncRNA_2565	-1.25	0.16	-∞	0	-∞	0	124.62	99.63	0	0
Ss_lncRNA_2566	-13.13	0	-4.82	0	-2.28	3.82e-09	167.72	12.77	34.79	73.41
Ss_lncRNA_2568	-∞	0	-3.21	1.31e-11	-5.33	0	133.7	0	41.6	25.08
Ss_lncRNA_2569	1	1	1	1	∞	8.37e-11	0	0	0	44.58
Ss_lncRNA_2570	∞	6.77e-08	∞	0	1	1	0	31.09	84.69	0
Ss_lncRNA_2573	-3.75	2.12e-09	-5.51	3.89e-12	-∞	0	89.66	23.89	16.27	0
Ss_lncRNA_2574	-1.25	0.17	-2.75	9.5e-09	-4.57	6.89e-14	117.87	94.23	42.79	25.8
Ss_lncRNA_2575	-∞	0	-∞	0	-∞	0	153.93	0	0	0
Ss_lncRNA_2577	∞	0	∞	2.61e-08	∞	0	0	72.74	33.03	99.56
Ss_lncRNA_2578	-2.81	4.04e-12	-2.75	8.29e-12	-4.57	0	165.65	58.86	60.14	36.25
Ss_lncRNA_2579	∞	5.19e-10	1	1	1	1	0	40.93	0	0
Ss_lncRNA_2582	-∞	0.000382	-1.38	0.66	-1.14	1	14.02	0	10.18	12.28
Ss_lncRNA_2584	1	1	1	1	∞	1.79e-06	0	0	0	24.49
Ss_lncRNA_2586	∞	9.39e-13	1	1	1	1	0	53.79	0	0
Ss_lncRNA_2588	1	1	∞	4.56e-11	∞	3.75e-07	0	0	45.84	27.63
Ss_lncRNA_2591	∞	2.12e-07	1	1	∞	2.17e-11	0	28.79	0	47.29
Ss_lncRNA_2592	5.33	0	2.9	6.55e-12	1.75	0.0017	53.59	285.65	155.65	93.83
Ss_lncRNA_2593	1	1	1	1	∞	2.52e-07	0	0	0	28.43
Ss_lncRNA_2596	∞	0	1	1	1	1	0	73.14	0	0
Ss_lncRNA_2598	1	1	∞	1.3e-09	∞	2.84e-06	0	0	39.1	23.57
Ss_lncRNA_2599	-5.63	6.02e-16	-8.26	0	-3.43	2.69e-11	120.68	21.44	14.6	35.21
Ss_lncRNA_2600	-4.69	0	-3.44	0	-1.76	8.31e-14	495.02	105.54	143.77	281.67
Ss_lncRNA_2601	-9.38	0	-4.59	0	-∞	0	140.11	14.94	30.52	0
Ss_lncRNA_2603	1	1	1	1	∞	5.31e-06	0	0	0	22.32
Ss_lncRNA_2604	-∞	4.51e-15	-2.75	2.45e-05	-2.28	0.000318	64.7	0	23.49	28.32
Ss_lncRNA_2610	-7.5	0	-11.02	0	-9.14	0	138.16	18.41	12.54	15.12
Ss_lncRNA_2612	-1.41	9.82e-09	-4.13	0	-4.28	0	714.21	507.55	172.86	166.72
Ss_lncRNA_2614	-9.38	0	-4.59	0	-3.81	0	342.59	36.52	74.62	89.97
Ss_lncRNA_2615	-2.81	3.5e-06	-8.26	2.01e-12	-3.43	1.57e-07	75.7	26.9	9.16	22.09
Ss_lncRNA_2616	∞	1.13e-13	∞	0.00299	1	1	0	58.1	9.89	0
Ss_lncRNA_2618	∞	1.42e-07	∞	1.56e-05	1	1	0	29.6	20.16	0
Ss_lncRNA_2620	1.07	1	-∞	1.47e-11	2.19	8.71e-06	48.16	51.34	0	105.39
Ss_lncRNA_2621	∞	4.26e-11	∞	0.000149	∞	2.17e-13	0	46.01	15.67	56.68
Ss_lncRNA_2623	1.07	1	-2.75	0.00115	-∞	1.13e-09	39.34	41.93	14.28	0
Ss_lncRNA_2626	1.07	1	-∞	0	-∞	0	74.25	79.15	0	0
Ss_lncRNA_2628	-1.88	0.03	-∞	3.2e-10	-∞	3.14e-10	41.93	22.35	0	0
Ss_lncRNA_2630	1	1	1	1	∞	0	0	0	0	84.8
Ss_lncRNA_2631	-1.64	9.7e-10	-2.14	0	-4	0	417.66	254.41	194.95	104.46
Ss_lncRNA_2632	-3.75	8.84e-06	-∞	5.05e-12	-∞	4.91e-12	50.31	13.41	0	0
Ss_lncRNA_2633	-∞	0	-2.75	6.35e-06	-2.28	0.000116	73.77	0	26.78	32.29
Ss_lncRNA_2634	∞	0	∞	0	∞	0	0	176.58	90.21	72.51
Ss_lncRNA_2635	∞	4.15e-13	∞	2.49e-09	1	1	0	55.45	37.77	0
Ss_lncRNA_2637	1.07	1	-∞	0	-2.28	4.34e-06	103.3	110.12	0	45.21
Ss_lncRNA_2639	-∞	1.83e-12	-2.75	0.000154	-∞	1.74e-12	52.43	0	19.03	0
Ss_lncRNA_2641	14.39	0	24.69	0	5.25	0	70.38	1012.78	1737.39	369.65
Ss_lncRNA_2642	-3.75	0	-5.51	0	-4.57	0	180.75	48.17	32.81	39.56
Ss_lncRNA_2643	∞	6.57e-07	1	1	∞	6.9e-06	0	26.54	0	21.79
Ss_lncRNA_2644	-∞	6.23e-09	-2.75	0.00197	-2.28	0.0087	35.9	0	13.03	15.71
Ss_lncRNA_2647	-5.63	2.49e-11	-8.26	2.35e-13	-6.85	1.92e-12	82.02	14.57	9.93	11.97
Ss_lncRNA_2648	∞	0	1	1	∞	1.51e-13	0	69.91	0	57.41
Ss_lncRNA_2650	∞	2.78e-07	∞	1.76e-09	∞	0	0	28.25	38.49	116
Ss_lncRNA_2651	-∞	1.25e-14	1.09	0.92	-1.14	0.71	62.54	0	68.12	54.75
Ss_lncRNA_2652	-∞	1.18e-15	-∞	1.1e-15	-∞	1.11e-15	67.02	0	0	0
Ss_lncRNA_2653	-3.75	1.94e-06	-5.51	3.34e-08	-1.52	0.07	57.38	15.29	10.42	37.67
Ss_lncRNA_2654	-∞	0	-5.51	0	-4.57	0	230.11	0	41.77	50.36
Ss_lncRNA_2656	-∞	0	-∞	0	-∞	0	94.83	0	0	0
Ss_lncRNA_2657	1	1	1	1	∞	4.27e-08	0	0	0	32.01
Ss_lncRNA_2658	1	1	1	1	∞	0.000193	0	0	0	15.21
Ss_lncRNA_2659	-3.75	9.25e-09	-∞	0	-∞	0	82.62	22.02	0	0
Ss_lncRNA_2661	∞	5.45e-08	1	1	∞	1.45e-09	0	31.52	0	38.83
Ss_lncRNA_2663	-∞	4.87e-10	-2.75	0.000877	-∞	4.8e-10	41.06	0	14.91	0
Ss_lncRNA_2664	-∞	0	-2.75	7.67e-06	-2.28	0.000133	72.5	0	26.32	31.73
Ss_lncRNA_2665	∞	3.1e-10	1	1	1	1	0	41.98	0	0
Ss_lncRNA_2667	1	1	∞	1.15e-06	1	1	0	0	25.39	0
Ss_lncRNA_2668	1	1	∞	4.75e-06	1	1	0	0	22.54	0
Ss_lncRNA_2669	1	1	∞	2.33e-10	∞	0	0	0	42.57	76.98
Ss_lncRNA_2670	1	1	1	1	∞	0	0	0	0	69.27
Ss_lncRNA_2671	-∞	3.42e-15	-2.75	2.32e-05	-∞	3.22e-15	65.08	0	23.63	0
Ss_lncRNA_2672	∞	0.000134	∞	4.39e-07	∞	2.66e-08	0	16.06	27.34	32.96
Ss_lncRNA_2678	∞	2.3e-15	∞	4.95e-06	1	1	0	65.94	22.46	0
Ss_lncRNA_2681	∞	0	∞	2.36e-06	1	1	0	175.81	23.95	0
Ss_lncRNA_2682	-3.18	0	-4.04	0	-3.14	0	1121.14	353.1	277.51	356.89
Ss_lncRNA_2683	-1.88	0.00577	-5.51	1.02e-08	-4.57	7.55e-08	61.63	32.85	11.19	13.49
Ss_lncRNA_2684	-∞	7.02e-10	-∞	7.1e-10	-∞	6.93e-10	40.32	0	0	0
Ss_lncRNA_2686	1	1	∞	0	1	1	0	0	76.49	0
Ss_lncRNA_2687	∞	1.18e-15	1	1	∞	0	0	67.55	0	110.94
Ss_lncRNA_2688	1	1	∞	0	1	1	0	0	74.4	0
Ss_lncRNA_2689	-∞	0	-2.75	6.98e-07	-2.28	2.18e-05	88.71	0	32.21	38.83
Ss_lncRNA_2690	∞	0	∞	0	∞	0	0	109.34	148.95	149.65
Ss_lncRNA_2692	∞	7.73e-11	1	1	1	1	0	44.81	0	0
Ss_lncRNA_2695	∞	0	∞	0	∞	1.28e-13	0	351.61	143.7	57.75
Ss_lncRNA_2697	-3.75	6.13e-13	-5.51	0	-2.28	2.69e-07	128.67	34.29	23.36	56.32
Ss_lncRNA_2698	1	1	∞	2.76e-12	∞	1.43e-14	0	0	51.53	62.13
Ss_lncRNA_2700	∞	2.62e-05	1	1	∞	2.04e-11	0	19.25	0	47.42
Ss_lncRNA_2701	-∞	2.14e-11	-∞	2.1e-11	-∞	2.05e-11	47.41	0	0	0
Ss_lncRNA_2702	-∞	0	-∞	0	-2.28	3.11e-05	85.56	0	0	37.45
Ss_lncRNA_2704	1	1	∞	2.36e-09	1	1	0	0	37.89	0
Ss_lncRNA_2705	∞	4.76e-06	∞	0.000171	1	1	0	22.6	15.39	0
Ss_lncRNA_2707	∞	0	∞	0	∞	2.16e-09	0	185.23	94.63	38.03
Ss_lncRNA_2709	-∞	8.88e-10	-2.75	0.00106	-2.28	0.00548	39.85	0	14.47	17.44
Ss_lncRNA_2716	1	1	1	1	∞	2.59e-07	0	0	0	28.38
Ss_lncRNA_2717	-∞	1.43e-08	-∞	1.45e-08	-1.14	0.88	34.22	0	0	29.96
Ss_lncRNA_2718	1	1	1	1	∞	7.85e-06	0	0	0	21.54
Ss_lncRNA_2719	-1.88	0.01	-2.75	0.000127	-∞	9.41e-13	53.68	28.61	19.49	0
Ss_lncRNA_2726	1	1	1	1	∞	0	0	0	0	165.79
Ss_lncRNA_2727	-1.88	0.000104	-5.51	2.15e-15	-1.52	0.0071	116.24	61.96	21.1	76.32
Ss_lncRNA_2728	-1.88	0.00507	-∞	7.81e-15	-∞	7.84e-15	63.37	33.77	0	0
Ss_lncRNA_2730	-2.81	8.64e-09	-∞	0	-∞	0	114.92	40.83	0	0
Ss_lncRNA_2731	1.07	1	-1.38	0.32	-∞	4.76e-09	36.44	38.85	26.46	0
Ss_lncRNA_2732	-1.88	2.3e-11	-2.75	0	-4.57	0	332.13	177.02	120.57	72.68
Ss_lncRNA_2734	∞	1.06e-08	1	1	∞	2.32e-07	0	34.82	0	28.6
Ss_lncRNA_2736	1	1	∞	5.31e-07	∞	3.35e-08	0	0	26.96	32.5
Ss_lncRNA_2737	∞	0	∞	1.32e-11	∞	9.65e-14	0	106.53	48.37	58.32
Ss_lncRNA_2739	1.07	1	-∞	0	-∞	0	80.46	85.76	0	0
Ss_lncRNA_2740	-∞	0	-2.75	1.15e-06	-∞	0	85.34	0	30.98	0
Ss_lncRNA_2741	-1.88	0.00641	-∞	3.84e-14	-1.14	0.72	60.2	32.08	0	52.7
Ss_lncRNA_2743	∞	0	∞	2.24e-08	1	1	0	97.91	33.35	0
Ss_lncRNA_2745	∞	1.26e-09	∞	0	1	1	0	39.14	79.99	0
Ss_lncRNA_2746	∞	7.73e-11	1	1	∞	0	0	44.81	0	73.59
Ss_lncRNA_2751	-∞	0	-∞	0	-∞	0	75.25	0	0	0
Ss_lncRNA_2752	-∞	5.19e-08	-∞	5.23e-08	-∞	5.16e-08	31.62	0	0	0
Ss_lncRNA_2753	-1.88	0	-4.96	0	-1.08	0.31	562.89	300.01	113.53	520.12
Ss_lncRNA_2754	∞	0	∞	4.44e-07	1	1	0	80.21	27.32	0
Ss_lncRNA_2755	∞	1.6e-13	∞	1.3e-09	1	1	0	57.4	39.1	0
Ss_lncRNA_2757	-1.61	0.000134	-4.13	0	-1.96	2.03e-07	182.06	113.21	44.06	92.97
Ss_lncRNA_2761	1	1	∞	8.86e-05	∞	0	0	0	16.7	140.91
Ss_lncRNA_2762	-2.81	5.32e-14	-8.26	0	-∞	0	194.49	69.11	23.54	0
Ss_lncRNA_2764	1	1	∞	2.58e-06	1	1	0	0	23.76	0
Ss_lncRNA_2765	-∞	0	-5.51	0	-9.14	0	175.81	0	31.91	19.24
Ss_lncRNA_2766	-5.63	0	-8.26	0	-6.85	0	241.37	42.88	29.21	35.21
Ss_lncRNA_2771	-∞	3.71e-08	-∞	3.77e-08	-∞	3.71e-08	32.29	0	0	0
Ss_lncRNA_2772	-1.88	0.00251	1.09	0.89	-∞	0	72.97	38.89	79.47	0
Ss_lncRNA_2773	1	1	1	1	∞	1.71e-07	0	0	0	29.22
Ss_lncRNA_2774	1	1	∞	6.74e-06	∞	0.02	0	0	21.83	6.58
Ss_lncRNA_2779	1	1	1	1	∞	9.88e-09	0	0	0	34.96
Ss_lncRNA_2780	1	1	1	1	∞	6.45e-13	0	0	0	54.45
Ss_lncRNA_2784	-∞	0	-1.38	0.09	-2.28	4.02e-05	83.24	0	60.44	36.43
Ss_lncRNA_2785	-1.88	0.00281	-∞	0	-∞	0	71.42	38.07	0	0
Ss_lncRNA_2787	-5.63	1.18e-15	-∞	0	-∞	0	118.15	20.99	0	0
Ss_lncRNA_2788	1	1	1	1	∞	0.00402	0	0	0	9.35
Ss_lncRNA_2790	∞	1.2e-09	∞	8e-10	∞	0.000123	0	39.23	40.08	16.11
Ss_lncRNA_2792	1	1	∞	8.91e-10	∞	1.49e-11	0	0	39.86	48.06
Ss_lncRNA_2794	-∞	0	-∞	0	-2.28	6.48e-07	120.61	0	0	52.79
Ss_lncRNA_2795	∞	5.6e-07	∞	3.97e-05	∞	6.06e-06	0	26.86	18.29	22.06
Ss_lncRNA_2797	∞	2.19e-10	1	1	∞	9.47e-09	0	42.68	0	35.05
Ss_lncRNA_2799	1	1	∞	1.41e-08	1	1	0	0	34.28	0
Ss_lncRNA_2800	∞	4.97e-06	∞	0.000176	1	1	0	22.52	15.34	0
Ss_lncRNA_2801	∞	4.29e-12	1	1	∞	3.64e-10	0	50.68	0	41.62
Ss_lncRNA_2802	-4.69	0	-2.3	0	-1.43	2e-06	459.27	97.91	200.08	321.64
Ss_lncRNA_2806	-1.88	3.6e-05	-∞	0	-2.28	2.1e-07	130.92	69.78	0	57.3
Ss_lncRNA_2808	1	1	∞	8.25e-09	∞	0	0	0	35.37	85.29
Ss_lncRNA_2809	∞	0.000159	∞	0.00194	∞	9.24e-07	0	15.72	10.71	25.82
Ss_lncRNA_2811	∞	1e-07	1	1	1	1	0	30.3	0	0
Ss_lncRNA_2812	1	1	∞	7.51e-07	1	1	0	0	26.26	0
Ss_lncRNA_2813	∞	0	∞	0	∞	0	0	9328.44	10995.2	3230.79
Ss_lncRNA_2815	∞	8.29e-07	∞	5.17e-05	∞	8.36e-06	0	26.08	17.76	21.42
Ss_lncRNA_2816	-4.69	0	-13.77	0	-5.71	0	335.76	71.58	24.38	58.79
Ss_lncRNA_2819	∞	2.08e-10	1	1	1	1	0	42.78	0	0
Ss_lncRNA_2820	2.4	5.39e-08	2	4.21e-05	-4.57	4.11e-07	54.81	131.47	109.45	12
Ss_lncRNA_2821	1	1	∞	2.87e-07	1	1	0	0	28.2	0
Ss_lncRNA_2825	1	1	∞	2.68e-05	∞	0.000181	0	0	19.08	15.34
Ss_lncRNA_2826	-∞	5.15e-12	1.82	0.00105	1.75	0.00242	50.31	0	91.33	88.09
Ss_lncRNA_2828	∞	1.67e-13	∞	1.34e-09	∞	2.89e-06	0	57.31	39.04	23.53
Ss_lncRNA_2831	1	1	∞	4.23e-15	∞	7.97e-07	0	0	64.98	26.12
Ss_lncRNA_2832	-1.88	0.00577	-2.75	3.87e-05	-∞	1.88e-14	61.63	32.85	22.37	0
Ss_lncRNA_2833	∞	3.3e-10	∞	0.00366	1	1	0	41.85	9.5	0
Ss_lncRNA_2834	∞	0.000387	∞	2.37e-07	1	1	0	13.99	28.59	0
Ss_lncRNA_2835	1	1	∞	4.19e-06	1	1	0	0	22.79	0
Ss_lncRNA_2838	∞	2.3e-15	∞	1.34e-07	1	1	0	65.49	29.74	0
Ss_lncRNA_2839	∞	8.67e-09	∞	2.3e-06	1	1	0	35.23	24	0
Ss_lncRNA_2842	-∞	0	-∞	0	-∞	0	74.58	0	0	0
Ss_lncRNA_2843	-2.5	2.82e-07	-11.02	0	-2.28	2.16e-06	109.63	43.82	9.95	47.98
Ss_lncRNA_2844	1	1	1	1	∞	2.67e-07	0	0	0	28.32
Ss_lncRNA_2845	-2.92	0	-7.01	0	-2.06	0	1764.3	604.51	251.63	854.97
Ss_lncRNA_2848	-∞	0	-2.75	2.89e-07	-2.28	1.13e-05	94.69	0	34.38	41.45
Ss_lncRNA_2849	-∞	0	-1.38	0.11	1.31	0.12	75.58	0	54.88	99.25
Ss_lncRNA_2850	∞	1.46e-10	1	1	1	1	0	43.5	0	0
Ss_lncRNA_2852	∞	0	∞	0	∞	0	0	369.83	314.88	278.4
Ss_lncRNA_2855	-1.88	0.00539	-2.75	3.38e-05	-∞	1.18e-14	62.54	33.33	22.71	0
Ss_lncRNA_2856	∞	0	1	1	∞	1.96e-05	0	120.1	0	19.73
Ss_lncRNA_2859	1.07	1	-2.75	0.0028	-4.57	8.44e-05	33.66	35.88	12.22	7.37
Ss_lncRNA_2860	1	1	∞	1.18e-12	∞	0.000126	0	0	53.27	16.06
Ss_lncRNA_2865	-1.34	0.09	-4.59	2.35e-12	-11.42	0	103.22	77.02	22.48	9.04
Ss_lncRNA_2866	-1.88	0.000124	-∞	0	-∞	0	113.89	60.7	0	0
Ss_lncRNA_2867	-1.88	0.00351	-2.75	1.42e-05	-∞	5.67e-16	68.38	36.45	24.82	0
Ss_lncRNA_2868	-∞	0	-11.02	0	-4.57	0	158.27	0	14.36	34.64
Ss_lncRNA_2870	2	0	3.63	0	4.6	0	210.36	420.45	763.7	966.79
Ss_lncRNA_2874	1	1	∞	0.000104	∞	1.93e-05	0	0	16.38	19.75
Ss_lncRNA_2878	∞	1.54e-10	∞	1.46e-07	∞	0	0	43.4	29.56	71.28
Ss_lncRNA_2879	-5.63	0	-∞	0	-∞	0	164.18	29.17	0	0
Ss_lncRNA_2880	1	1	1	1	∞	1.27e-07	0	0	0	29.81
Ss_lncRNA_2881	1.6	0.00369	-∞	5.61e-16	-1.14	0.68	69.79	111.6	0	61.1
Ss_lncRNA_2882	-5.63	0	-16.53	0	-4.57	0	281.31	49.98	17.02	61.56
Ss_lncRNA_2883	∞	0	∞	1.87e-09	∞	3.64e-11	0	168.97	38.36	46.25
Ss_lncRNA_2884	∞	9.86e-05	1	1	1	1	0	16.65	0	0
Ss_lncRNA_2885	∞	2.61e-09	1	1	1	1	0	37.67	0	0
Ss_lncRNA_2887	∞	1.11e-07	∞	1.32e-05	∞	1.6e-06	0	30.1	20.5	24.72
Ss_lncRNA_2888	4.8	0	1.82	0.01	3.5	5.69e-10	29.29	140.49	53.16	102.55
Ss_lncRNA_2889	∞	1.32e-07	∞	1.48e-05	∞	1.84e-06	0	29.75	20.26	24.43
Ss_lncRNA_2890	∞	1.49e-06	∞	1.68e-08	∞	4.46e-07	0	24.91	33.93	27.27
Ss_lncRNA_2891	-∞	1.69e-12	-∞	1.64e-12	-∞	1.6e-12	52.59	0	0	0
Ss_lncRNA_2893	-1.88	0.00499	-1.38	0.15	-∞	7.34e-15	63.61	33.9	46.18	0
Ss_lncRNA_2894	∞	1.32e-07	∞	0	∞	1.84e-06	0	29.75	81.05	24.43
Ss_lncRNA_2895	-1.88	0.000128	-∞	0	-∞	0	113.5	60.5	0	0
Ss_lncRNA_2897	-3.13	0	-4.59	0	-1.9	3.97e-12	343.29	109.78	74.78	180.31
Ss_lncRNA_2901	-1.99	4.46e-14	-5.2	0	-1.85	6.68e-12	362.71	181.95	69.71	196.11
Ss_lncRNA_2903	1.33	0.07	-5.51	3.63e-12	2.63	2.17e-15	89.9	119.78	16.32	236.08
Ss_lncRNA_2904	∞	0.00133	∞	0.000138	∞	0.00365	0	11.61	15.81	9.53
Ss_lncRNA_2905	-2.6	0	-4.13	0	-3.43	0	1805.93	695.17	437.08	526.97
Ss_lncRNA_2906	∞	1.18e-15	∞	4.56e-11	1	1	0	67.29	45.84	0
Ss_lncRNA_2910	-∞	0	-2.75	3.64e-07	-∞	0	93.12	0	33.81	0
Ss_lncRNA_2911	1.07	1	-∞	5.85e-12	-∞	5.67e-12	50.02	53.32	0	0
Ss_lncRNA_2912	∞	0	∞	3.86e-11	1	1	0	203.4	46.18	0
Ss_lncRNA_2915	-1.88	0.04	-∞	9.21e-09	1.31	0.35	35.15	18.74	0	46.16
Ss_lncRNA_2916	∞	8.91e-10	∞	0	∞	2.17e-15	0	39.84	81.41	65.43
Ss_lncRNA_2917	1.24	0.18	-8.26	1.1e-15	-3.43	2.1e-09	98.09	121.99	11.87	28.62
Ss_lncRNA_2920	-1.25	0.47	-∞	9.68e-12	-2.28	0.0019	49	39.17	0	21.45
Ss_lncRNA_2921	-∞	0	-∞	0	1.09	0.71	122.58	0	0	134.14
Ss_lncRNA_2923	1.33	0.03	-5.51	5.61e-16	-1.14	0.49	123.03	163.94	22.33	107.7
Ss_lncRNA_2924	-6	0	-4.01	0	-4.06	0	1029.34	171.44	256.91	253.43
Ss_lncRNA_2925	-∞	2.35e-14	-5.51	1.12e-08	-∞	2.22e-14	61.29	0	11.13	0
Ss_lncRNA_2929	∞	4.97e-06	1	1	1	1	0	22.52	0	0
Ss_lncRNA_2935	∞	5.56e-05	∞	0.000933	∞	0.000264	0	17.77	12.11	14.59
Ss_lncRNA_2937	-∞	0	-∞	0	-2.28	8.6e-05	76.44	0	0	33.46
Ss_lncRNA_2938	∞	2.95e-10	∞	2.29e-07	∞	1.21e-08	0	42.08	28.66	34.56
Ss_lncRNA_2939	-3.09	0	-4.06	0	-3.76	0	998.84	323.22	246.06	265.43
Ss_lncRNA_2941	-3.75	0	-2.2	1.96e-10	-4.57	0	209.06	55.71	94.87	45.75
Ss_lncRNA_2942	1	1	∞	4.53e-08	∞	1.73e-09	0	0	31.91	38.47
Ss_lncRNA_2944	-1.25	0.23	-1.84	0.000576	-4.57	1.16e-11	97.01	77.56	52.83	21.23
Ss_lncRNA_2948	∞	0.00566	∞	0.02	∞	0.000283	0	8.8	6	14.46
Ss_lncRNA_2949	-∞	0	-∞	0	-∞	0	80.26	0	0	0
Ss_lncRNA_2950	-7.5	0	-∞	0	-3.05	2.04e-09	112.28	14.96	0	36.86
Ss_lncRNA_2951	∞	1.85e-11	∞	2.18e-05	∞	0.00898	0	47.71	19.5	7.84
Ss_lncRNA_2952	-∞	0	-∞	0	-∞	0	106.68	0	0	0
Ss_lncRNA_2953	∞	0.00299	∞	0.02	∞	2.63e-08	0	10.04	6.84	32.99
Ss_lncRNA_2954	∞	1.2e-06	∞	1.25e-08	1	1	0	25.34	34.52	0
Ss_lncRNA_2956	1	1	1	1	∞	6.15e-12	0	0	0	49.85
Ss_lncRNA_2957	-1.88	0.09	-2.75	0.01	-∞	1.04e-06	25.58	13.63	9.29	0
Ss_lncRNA_2958	-∞	0	-∞	0	-∞	0	89.3	0	0	0
Ss_lncRNA_2961	∞	0	1	1	1	1	0	132.6	0	0
Ss_lncRNA_2964	∞	0	1	1	∞	2.21e-06	0	87.93	0	24.07
Ss_lncRNA_2965	1	1	1	1	∞	1.51e-13	0	0	0	57.41
Ss_lncRNA_2967	-5.63	0	-4.13	0	-2.28	3e-12	233.29	41.45	56.46	102.11
Ss_lncRNA_2969	∞	0	∞	0	1	1	0	101.7	69.27	0
Ss_lncRNA_2970	-2.81	1.88e-08	-4.13	3.97e-12	-6.85	5.67e-16	109.81	39.02	26.58	16.02
Ss_lncRNA_2971	-1.25	0.13	-2.2	2.44e-07	-4.57	5.67e-16	139.01	111.14	63.08	30.42
Ss_lncRNA_2972	-∞	0	-5.51	0	-∞	0	126.73	0	23	0
Ss_lncRNA_2974	∞	4.48e-07	∞	0	∞	1.11e-15	0	27.31	74.4	67.27
Ss_lncRNA_2976	-∞	0	-∞	0	-1.14	0.61	85.78	0	0	75.09
Ss_lncRNA_2979	-2.81	8.46e-06	-8.26	1.41e-11	-2.28	0.000176	69.99	24.87	8.47	30.63
Ss_lncRNA_2980	1	1	∞	0.00034	1	1	0	0	14.05	0
Ss_lncRNA_2981	1	1	∞	6.48e-14	∞	7.06e-09	0	0	59.12	35.64
Ss_lncRNA_2982	3.3	0	5.59	0	5.78	0	407.13	1345.38	2276.21	2352.25
Ss_lncRNA_2983	∞	6.68e-15	∞	1.03e-08	∞	0	0	64.08	34.92	73.67
Ss_lncRNA_2985	∞	5.76e-08	1	1	∞	9.34e-07	0	31.41	0	25.8
Ss_lncRNA_2986	84.21	0	110.73	0	72.22	0	86.88	7316.62	9620.35	6274.7
Ss_lncRNA_2987	-1.88	0.001	-1.84	0.00129	-4.57	2.04e-10	85.45	45.54	46.53	18.7
Ss_lncRNA_2988	-∞	2.81e-12	-1.38	0.21	-∞	2.68e-12	51.55	0	37.43	0
Ss_lncRNA_2991	-∞	0	-4.13	5.61e-16	-3.43	1.04e-13	149.83	0	36.26	43.72
Ss_lncRNA_2992	∞	7.54e-07	∞	0.00493	∞	3.59e-08	0	26.27	8.95	32.36
Ss_lncRNA_2995	-∞	3.53e-12	-∞	3.45e-12	-∞	3.37e-12	51.08	0	0	0
Ss_lncRNA_2996	-1.25	0.28	-1.84	0.00164	-∞	0	82.12	65.65	44.72	0
Ss_lncRNA_2997	-∞	3.94e-06	-∞	3.82e-06	-∞	3.81e-06	22.98	0	0	0
Ss_lncRNA_2998	-∞	0	-4.59	0	-∞	0	193.3	0	42.1	0
Ss_lncRNA_2999	1	1	∞	2.59e-10	1	1	0	0	42.35	0
Ss_lncRNA_3001	-∞	0	-∞	0	-2.28	2.3e-05	88.25	0	0	38.63
Ss_lncRNA_3002	∞	0	∞	0	∞	0	0	116.17	316.51	190.8
Ss_lncRNA_3003	∞	3.17e-08	1	1	1	1	0	32.61	0	0
Ss_lncRNA_3004	∞	8.78e-12	∞	0	∞	6.58e-10	0	49.23	100.59	40.42
Ss_lncRNA_3007	∞	1.98e-10	∞	1.74e-07	∞	0	0	42.88	29.21	105.64
Ss_lncRNA_3008	-∞	0	-1.38	0.09	-∞	0	86.66	0	62.92	0
Ss_lncRNA_3009	-4.38	0	-4.82	0	-∞	0	315.9	72.16	65.53	0
Ss_lncRNA_3012	-1.88	0.00207	-2.75	4.85e-06	-∞	0	75.58	40.29	27.44	0
Ss_lncRNA_3015	-1.88	0.00018	-∞	0	-∞	0	108.74	57.96	0	0
Ss_lncRNA_3016	∞	1.58e-10	1	1	1	1	0	43.35	0	0
Ss_lncRNA_3018	1	1	∞	3.24e-13	1	1	0	0	55.88	0
Ss_lncRNA_3019	∞	6.83e-13	1	1	∞	5.22e-06	0	54.45	0	22.36
Ss_lncRNA_3021	-3.75	2.88e-11	-∞	0	-4.57	4.55e-13	110.17	29.36	0	24.11
Ss_lncRNA_3022	1	1	∞	1.19e-05	∞	1.41e-06	0	0	20.71	24.97
Ss_lncRNA_3025	1	1	1	1	∞	4.14e-07	0	0	0	27.43
Ss_lncRNA_3026	1	1	∞	5.46e-12	1	1	0	0	50.16	0
Ss_lncRNA_3027	-5.63	8.83e-15	-8.26	0	-6.85	0	110.29	19.59	13.35	16.09
Ss_lncRNA_3028	∞	0	∞	2.91e-08	1	1	0	96.34	32.81	0
Ss_lncRNA_3029	1.6	0.01	-1.38	0.2	-∞	8.3e-13	53.94	86.24	39.16	0
Ss_lncRNA_3030	-∞	4.3e-14	1.09	0.93	-1.14	0.72	60.09	0	65.45	52.6
Ss_lncRNA_3032	∞	5.39e-07	∞	3.87e-05	1	1	0	26.94	18.35	0
Ss_lncRNA_3033	-∞	4.5e-14	-∞	4.27e-14	-∞	4.25e-14	59.98	0	0	0
Ss_lncRNA_3034	1	1	∞	1.11e-09	1	1	0	0	39.41	0
Ss_lncRNA_3036	-1.25	0.11	-5.51	0	-4.57	0	151.85	121.4	27.56	33.23
Ss_lncRNA_3037	1	1	∞	6.48e-14	∞	0	0	0	59.12	71.28
Ss_lncRNA_3038	-∞	3.27e-12	1.45	0.06	-∞	3.12e-12	51.23	0	74.4	0
Ss_lncRNA_3039	∞	0	∞	1.45e-06	1	1	0	73.19	24.93	0
Ss_lncRNA_3040	1	1	1	1	∞	9.04e-08	0	0	0	30.49
Ss_lncRNA_3041	-∞	3.47e-07	-∞	3.48e-07	-1.14	0.93	27.81	0	0	24.35
Ss_lncRNA_3042	1	1	∞	6.16e-07	1	1	0	0	26.66	0
Ss_lncRNA_3043	∞	8.16e-08	∞	1.07e-05	1	1	0	30.71	20.92	0
Ss_lncRNA_3044	1.07	1	-∞	2.1e-09	-2.28	0.00671	38.13	40.65	0	16.69
Ss_lncRNA_3045	-1.88	0.00499	-2.75	2.89e-05	-∞	7.34e-15	63.61	33.9	23.09	0
Ss_lncRNA_3046	-∞	1.12e-13	-∞	1.07e-13	-2.28	0.000669	58.12	0	0	25.44
Ss_lncRNA_3047	∞	2.23e-09	1	1	∞	1.23e-14	0	37.99	0	62.39
Ss_lncRNA_3048	1	1	∞	3e-05	∞	4.31e-06	0	0	18.86	22.74
Ss_lncRNA_3050	1.24	0.03	-4.13	0	-1.37	0.00357	226.25	281.37	54.76	165.05
Ss_lncRNA_3053	-∞	1.18e-15	-2.75	1.67e-05	-2.28	0.000238	67.29	0	24.43	29.45
Ss_lncRNA_3054	-∞	0	-8.26	0	-6.85	0	274.07	0	33.17	39.99
Ss_lncRNA_3057	1	1	∞	0.000165	1	1	0	0	15.47	0
Ss_lncRNA_3059	-1.88	0.000697	-∞	0	-∞	0	90.38	48.17	0	0
Ss_lncRNA_3062	∞	0	∞	1.89e-12	1	1	0	115.18	52.3	0
Ss_lncRNA_3063	-1.88	5.36e-08	-2.75	2.15e-15	-4.57	0	221.78	118.21	80.52	48.54
Ss_lncRNA_3064	-7.5	0	-∞	0	-3.05	0	292.5	38.97	0	96.02
Ss_lncRNA_3065	-3.75	2.63e-13	-2.75	1.06e-09	-∞	0	132.72	35.37	48.18	0
Ss_lncRNA_3066	∞	0.00105	∞	1.66e-06	1	1	0	12.07	24.66	0
Ss_lncRNA_3067	-∞	0	-∞	0	-∞	0	108.39	0	0	0
Ss_lncRNA_3068	∞	0	∞	1.23e-08	1	1	0	101.51	34.57	0
Ss_lncRNA_3072	-3.75	0	-∞	0	-∞	0	212.02	56.5	0	0
Ss_lncRNA_3074	1.07	1	-∞	0	2.19	5.28e-08	71.27	75.97	0	155.97
Ss_lncRNA_3076	1	1	1	1	∞	8.35e-09	0	0	0	35.3
Ss_lncRNA_3077	∞	5.48e-12	1	1	1	1	0	50.19	0	0
Ss_lncRNA_3078	∞	0	1	1	1	1	0	137.68	0	0
Ss_lncRNA_3079	-1.5	0.000265	-2.75	2.67e-15	-4.57	0	220.33	146.79	79.99	48.22
Ss_lncRNA_3080	∞	1.48e-06	1	1	∞	1.35e-05	0	24.92	0	20.46
Ss_lncRNA_3082	-∞	0	-1.38	0.05	-2.28	1.67e-06	112	0	81.32	49.02
Ss_lncRNA_3083	∞	1.65e-10	∞	0.0031	∞	2.68e-06	0	43.26	9.82	23.68
Ss_lncRNA_3084	-∞	0	-1.84	0.00192	-2.28	5.85e-05	79.88	0	43.5	34.96
Ss_lncRNA_3086	∞	2.77e-06	1	1	1	1	0	23.67	0	0
Ss_lncRNA_3087	2.13	4.15e-06	-∞	3.21e-13	-1.14	0.75	55.91	119.19	0	48.94
Ss_lncRNA_3088	-2.81	2.3e-15	-2.75	6.28e-15	-6.85	0	214.72	76.29	77.95	31.33
Ss_lncRNA_3089	-3.75	2.6e-07	-5.51	2.36e-09	-4.57	2.1e-08	66.82	17.81	12.13	14.62
Ss_lncRNA_3090	∞	1.11e-07	∞	5.05e-10	1	1	0	30.1	41	0
Ss_lncRNA_3091	-1.88	7.76e-08	-∞	0	-6.85	0	216.56	115.42	0	31.6
Ss_lncRNA_3093	-1.88	0.000152	-2.75	2.57e-08	-4.57	3.66e-13	111.07	59.2	40.32	24.31
Ss_lncRNA_3094	-7.5	0	-∞	0	-∞	0	133.77	17.82	0	0
Ss_lncRNA_3095	∞	1.88e-10	1	1	∞	8.35e-09	0	42.98	0	35.3
Ss_lncRNA_3099	∞	1e-11	∞	2.24e-08	1	1	0	48.96	33.35	0
Ss_lncRNA_3100	-1.41	0.03	-4.13	7.64e-13	-∞	0	117.05	83.18	28.33	0
Ss_lncRNA_3101	1	1	∞	7.45e-09	∞	1.93e-10	0	0	35.58	42.89
Ss_lncRNA_3102	∞	9.39e-13	1	1	1	1	0	53.79	0	0
Ss_lncRNA_3103	-1.88	2.2e-07	-8.26	0	-6.85	0	201.86	107.59	24.43	29.45
Ss_lncRNA_3107	-3.75	7.05e-10	-11.02	0	-∞	0	94.89	25.29	8.61	0
Ss_lncRNA_3108	-1.88	9.74e-08	-∞	0	-6.85	0	213.36	113.72	0	31.13
Ss_lncRNA_3113	-1.61	0.00074	-4.13	1.63e-15	-3.43	2.89e-13	144.47	89.84	34.97	42.16
Ss_lncRNA_3115	∞	1.2e-05	∞	0.000324	∞	7.6e-05	0	20.77	14.15	17.06
Ss_lncRNA_3116	∞	5.18e-07	1	1	1	1	0	27.02	0	0
Ss_lncRNA_3117	-3.75	1.18e-15	-1.84	9.02e-06	-4.57	0	158.27	42.18	86.19	34.64
Ss_lncRNA_3118	1	1	∞	5.04e-05	∞	0.00194	0	0	17.81	10.74
Ss_lncRNA_3120	-∞	1.7e-11	-1.38	0.23	-∞	1.63e-11	47.88	0	34.77	0
Ss_lncRNA_3121	∞	4.12e-07	1	1	∞	0	0	27.47	0	90.24
Ss_lncRNA_3124	∞	0	∞	0	1	1	0	101.51	103.71	0
Ss_lncRNA_3125	-3.75	0.00108	-∞	2.79e-07	-2.28	0.02	28.26	7.53	0	12.37
Ss_lncRNA_3126	-1.88	5.23e-06	-5.51	0	-6.85	0	157.53	83.96	28.59	22.98
Ss_lncRNA_3128	∞	0	∞	1.04e-06	∞	0	0	75.18	25.6	123.47
Ss_lncRNA_3129	-1.04	0.94	-1.53	3.22e-06	-5.71	0	321.06	308.01	209.8	56.21
Ss_lncRNA_3130	1	1	∞	0	∞	8.35e-09	0	0	117.11	35.3
Ss_lncRNA_3131	-3.75	1.33e-11	-5.51	4.23e-15	-4.57	1.83e-13	113.89	30.35	20.67	24.92
Ss_lncRNA_3132	∞	1.06e-05	∞	0.000296	∞	0.00588	0	21.03	14.32	8.63
Ss_lncRNA_3137	-3.75	9.58e-12	-∞	0	-∞	0	115.45	30.77	0	0
Ss_lncRNA_3139	1	1	1	1	∞	7.84e-11	0	0	0	44.71
Ss_lncRNA_3140	-1.13	0.67	-8.26	1.63e-15	-2.28	8.66e-06	97.06	86.22	11.75	42.48
Ss_lncRNA_3144	∞	2.3e-15	∞	5.15e-06	1	1	0	65.69	22.37	0
Ss_lncRNA_3145	∞	8.23e-06	∞	0.01	∞	5.56e-05	0	21.52	7.33	17.67
Ss_lncRNA_3146	-1.41	0.02	-∞	0	-1.14	0.47	128.18	91.09	0	112.21
Ss_lncRNA_3153	∞	5.67e-12	∞	7.36e-05	∞	0	0	50.12	17.07	82.32
Ss_lncRNA_3157	1	1	1	1	∞	1.8e-08	0	0	0	33.76
Ss_lncRNA_3159	-∞	6.02e-16	-∞	5.61e-16	-∞	5.67e-16	69.22	0	0	0
Ss_lncRNA_3160	-5.63	0	-8.26	0	-2.28	1.75e-11	217.02	38.56	26.26	94.99
Ss_lncRNA_3162	-1.25	0.2	-5.51	3.16e-14	-4.57	1.03e-12	106.85	85.42	19.4	23.38
Ss_lncRNA_3163	-5.63	0	-5.51	0	-4.57	0	146.89	26.1	26.66	32.15
Ss_lncRNA_3165	-1.25	0.24	-1.84	0.000703	-4.57	2.34e-11	94.16	75.28	51.28	20.61
Ss_lncRNA_3167	∞	6.68e-15	1	1	∞	1.11e-09	0	63.94	0	39.38
Ss_lncRNA_3169	∞	1.94e-06	∞	9.27e-05	∞	7.99e-10	0	24.38	16.61	40.04
Ss_lncRNA_3171	∞	0.000129	∞	2.7e-08	∞	0	0	16.13	32.96	105.96
Ss_lncRNA_3172	1	1	1	1	∞	4.2e-10	0	0	0	41.33
Ss_lncRNA_3175	-∞	0	-∞	0	-2.28	0.000104	74.75	0	0	32.72
Ss_lncRNA_3176	2.13	0.00215	-∞	8.08e-07	1.31	0.46	26.11	55.67	0	34.29
Ss_lncRNA_3178	1	1	∞	1.04e-12	∞	4.26e-15	0	0	53.52	64.53
Ss_lncRNA_3179	∞	1.14e-07	1	1	1	1	0	30.05	0	0
Ss_lncRNA_3180	1	1	1	1	∞	1.26e-08	0	0	0	34.47
Ss_lncRNA_3182	∞	2.78e-08	∞	5.1e-06	1	1	0	32.88	22.39	0
Ss_lncRNA_3183	-∞	3.85e-14	-2.75	4.71e-05	-∞	3.63e-14	60.31	0	21.89	0
Ss_lncRNA_3184	-3.75	0	-5.51	0	-∞	0	175.12	46.67	31.79	0
Ss_lncRNA_3185	∞	2.61e-12	∞	0.00531	∞	9.18e-06	0	51.7	8.8	21.23
Ss_lncRNA_3186	-∞	1.75e-15	-∞	1.63e-15	-∞	1.65e-15	66.75	0	0	0
Ss_lncRNA_3187	∞	8.37e-08	1	1	∞	1.27e-06	0	30.66	0	25.18
Ss_lncRNA_3190	-∞	0	-8.26	0	-∞	0	156.07	0	18.89	0
Ss_lncRNA_3191	1	1	1	1	∞	1.65e-10	0	0	0	43.21
Ss_lncRNA_3192	-1.25	0.06	-1.84	6.49e-07	-4.57	0	197.72	158.07	107.67	43.27
Ss_lncRNA_3194	-1.88	0.00114	-5.51	2.08e-11	-2.28	3.84e-05	83.65	44.58	15.18	36.61
Ss_lncRNA_3195	1	1	∞	0	1	1	0	0	71.57	0
Ss_lncRNA_3196	∞	1.85e-06	1	1	1	1	0	24.48	0	0
Ss_lncRNA_3197	1	1	∞	0.00292	∞	0.00101	0	0	9.93	11.98
Ss_lncRNA_3201	-1.41	0.02	-4.13	4.23e-15	-1.71	0.000185	139.69	99.27	33.81	81.52
Ss_lncRNA_3204	-2.25	0	-2.75	0	-5.87	0	961.64	427.12	349.11	163.69
Ss_lncRNA_3205	-1.88	0.03	-2.75	0.00126	-∞	1.51e-09	38.75	20.65	14.07	0
Ss_lncRNA_3206	∞	6.42e-08	∞	9.06e-06	∞	1.02e-06	0	31.19	21.25	25.62
Ss_lncRNA_3209	-3.75	7.82e-08	-2.75	7.67e-06	-4.57	5.11e-09	72.5	19.32	26.32	15.87
Ss_lncRNA_3212	-1.88	0.00045	-2.75	2.28e-07	-∞	0	96.32	51.34	34.97	0
Ss_lncRNA_3215	-4.69	0	-3.44	0	-5.71	0	337.78	72.01	98.1	59.14
Ss_lncRNA_3216	-1.88	0.01	-11.02	1.47e-09	-4.57	9.99e-07	51.25	27.32	4.65	11.22
Ss_lncRNA_3217	-∞	0	-∞	0	-6.85	6.4e-11	70.87	0	0	10.34
Ss_lncRNA_3218	-3.75	0	-2.75	1.92e-12	-∞	0	175.58	46.79	63.74	0
Ss_lncRNA_3220	-∞	0	-1.84	0.000243	-∞	0	109.45	0	59.6	0
Ss_lncRNA_3221	-∞	0	-∞	0	-∞	0	122.14	0	0	0
Ss_lncRNA_3222	∞	2.42e-05	∞	0.000522	∞	0.000134	0	19.4	13.22	15.93
Ss_lncRNA_3223	-∞	0	-∞	0	-1.14	0.48	125.79	0	0	110.11
Ss_lncRNA_3224	-2.35	0	-6.89	0	-2.86	0	365.63	155.9	53.09	128.03
Ss_lncRNA_3225	1	1	1	1	∞	0	0	0	0	86.04
Ss_lncRNA_3226	∞	2.23e-08	∞	0.01	∞	0.00452	0	33.33	7.57	9.12
Ss_lncRNA_3230	-∞	9.14e-13	-∞	8.83e-13	-∞	8.65e-13	53.85	0	0	0
Ss_lncRNA_3232	∞	1.31e-09	∞	6.33e-07	1	1	0	39.06	26.61	0
Ss_lncRNA_3235	2.13	8.66e-06	-∞	1.85e-12	1.31	0.22	52.35	111.6	0	68.73
Ss_lncRNA_3237	-7.5	0	-22.04	0	-2.03	0	684.48	91.21	31.06	337.04
Ss_lncRNA_3238	-∞	0	-5.51	0	-∞	0	139.01	0	25.23	0
Ss_lncRNA_3240	-3.75	0	-5.51	0	-4.57	0	212.02	56.5	38.49	46.4
Ss_lncRNA_3241	-∞	0	-∞	0	-∞	0	100.93	0	0	0
Ss_lncRNA_3242	1.07	1	-2.75	7.59e-05	-∞	1.73e-13	57.14	60.91	20.74	0
Ss_lncRNA_3243	∞	5.31e-08	∞	1.86e-10	∞	8.73e-07	0	31.58	43.02	25.93
Ss_lncRNA_3244	∞	9.38e-12	1	1	1	1	0	49.09	0	0
Ss_lncRNA_3246	∞	5.79e-13	1	1	1	1	0	54.78	0	0
Ss_lncRNA_3247	∞	4.77e-09	1	1	1	1	0	36.45	0	0
Ss_lncRNA_3251	∞	0	1	1	∞	1.07e-06	0	93.26	0	25.53
Ss_lncRNA_3254	1.07	1	-∞	0	-2.28	5.26e-05	80.84	86.17	0	35.38
Ss_lncRNA_3257	1	1	∞	9.81e-08	∞	4.38e-09	0	0	30.37	36.61
Ss_lncRNA_3258	1.07	1	-∞	0	-2.28	0.000104	74.75	79.68	0	32.72
Ss_lncRNA_3259	∞	6.37e-11	∞	0.000171	∞	3.54e-05	0	45.2	15.39	18.56
Ss_lncRNA_3260	∞	1.78e-11	∞	3.31e-08	1	1	0	47.79	32.55	0
Ss_lncRNA_3262	1	1	∞	1.47e-10	∞	1.75e-12	0	0	43.48	52.42
Ss_lncRNA_3263	-3.75	1.59e-11	-11.02	0	-2.28	1.49e-06	113.03	30.12	10.26	49.47
Ss_lncRNA_3264	∞	1.4e-05	∞	0.00036	1	1	0	20.46	13.94	0
Ss_lncRNA_3265	∞	1.23e-12	∞	4.3e-05	1	1	0	53.24	18.13	0
Ss_lncRNA_3266	∞	0.00121	1	1	∞	1.51e-09	0	11.8	0	38.75
Ss_lncRNA_3267	-5.63	1.13e-07	-2.07	0.00388	-6.85	2.23e-08	52.35	9.3	25.34	7.64
Ss_lncRNA_3268	-3.75	3.03e-08	-5.51	1.36e-10	-4.57	1.68e-09	76.97	20.51	13.97	16.84
Ss_lncRNA_3269	∞	0	∞	0	1	1	0	109.89	74.85	0
Ss_lncRNA_3270	1.07	1	-∞	0	-∞	0	100.63	107.27	0	0
Ss_lncRNA_3271	∞	3.09e-13	∞	2.67e-05	∞	3.74e-06	0	56.06	19.09	23.02
Ss_lncRNA_3272	-7.5	0	-3.67	0	-2.28	1.46e-09	176.5	23.52	48.06	77.25
Ss_lncRNA_3273	∞	1.82e-05	1	1	∞	0.000106	0	19.96	0	16.39
Ss_lncRNA_3274	-1.88	0.000109	-11.02	0	-3.05	1.16e-09	115.65	61.64	10.5	37.96
Ss_lncRNA_3276	∞	2.58e-05	∞	0.000546	∞	0.000141	0	19.28	13.13	15.83
Ss_lncRNA_3278	-4.69	0	-6.89	0	-11.42	0	342.59	73.04	49.75	29.99
Ss_lncRNA_3279	1.07	1	-5.51	1.1e-08	-4.57	8.09e-08	61.35	65.4	11.14	13.43
Ss_lncRNA_3282	∞	0	∞	2.75e-05	1	1	0	111.77	19.03	0
Ss_lncRNA_3283	1	1	∞	6.28e-15	1	1	0	0	64.08	0
Ss_lncRNA_3285	∞	9.31e-10	∞	7.63e-13	1	1	0	39.75	54.15	0
Ss_lncRNA_3286	-∞	0	-∞	0	-∞	0	132.2	0	0	0
Ss_lncRNA_3288	∞	3.09e-09	∞	0.00633	∞	0.00254	0	37.33	8.48	10.22
Ss_lncRNA_3289	∞	5.84e-07	∞	4.08e-05	∞	6.27e-06	0	26.78	18.24	21.99
Ss_lncRNA_3290	-∞	0	-5.51	0	-4.57	7.34e-15	126.97	0	23.05	27.79
Ss_lncRNA_3291	-1.25	0.49	-2.75	0.000374	-4.57	3.2e-06	46.59	37.25	16.92	10.2
Ss_lncRNA_3295	∞	1.55e-09	1	1	1	1	0	38.72	0	0
Ss_lncRNA_3300	1	1	∞	3.17e-08	∞	1.12e-09	0	0	32.64	39.35
Ss_lncRNA_3301	-∞	0	-2.75	1.21e-08	-∞	0	116.24	0	42.2	0
Ss_lncRNA_3302	-1.25	0.28	-1.38	0.09	-∞	0	83.44	66.71	60.59	0
Ss_lncRNA_3304	1	1	∞	1.41e-05	1	1	0	0	20.36	0
Ss_lncRNA_3306	∞	1.36e-05	1	1	∞	1.83e-08	0	20.53	0	33.73
Ss_lncRNA_3307	∞	5.22e-05	∞	0.000892	∞	0.000251	0	17.9	12.19	14.7
Ss_lncRNA_3308	-∞	0	-5.51	1.15e-12	-4.57	2.41e-11	94.03	0	17.07	20.58
Ss_lncRNA_3309	∞	0	1	1	1	1	0	104.46	0	0
Ss_lncRNA_3310	∞	6.21e-06	1	1	∞	4.41e-05	0	22.07	0	18.13
Ss_lncRNA_3311	-7.5	1.14e-12	-3.67	2.04e-08	-9.14	1.38e-13	80.55	10.73	21.93	8.81
Ss_lncRNA_3315	∞	5.6e-07	∞	5.3e-13	∞	2.51e-08	0	26.86	54.88	33.08
Ss_lncRNA_3317	1.6	0.02	-∞	1.52e-11	-2.28	0.00211	48.09	76.89	0	21.05
Ss_lncRNA_3318	∞	3.74e-10	1	1	1	1	0	41.59	0	0
Ss_lncRNA_3319	∞	5.91e-09	1	1	1	1	0	36.01	0	0
Ss_lncRNA_3320	-3.75	0	-5.51	0	-3.05	0	254.42	67.8	46.18	83.52
Ss_lncRNA_3321	1	1	1	1	∞	0	0	0	0	118.04
Ss_lncRNA_3323	∞	4.7e-14	1	1	∞	8.54e-12	0	59.89	0	49.18
Ss_lncRNA_3328	-1.88	0.01	-2.75	0.000182	-∞	3.01e-12	51.31	27.35	18.63	0
Ss_lncRNA_3329	-1.88	0.00116	-∞	0	-2.28	3.93e-05	83.44	44.47	0	36.52
Ss_lncRNA_3330	∞	0	∞	8.77e-05	∞	1.57e-05	0	73.64	16.72	20.16
Ss_lncRNA_3331	1	1	1	1	∞	7.06e-09	0	0	0	35.64
Ss_lncRNA_3332	∞	0	∞	9.38e-05	1	1	0	73.04	16.58	0
Ss_lncRNA_3337	∞	0	∞	0.00063	∞	0.000167	0	75.49	12.86	15.5
Ss_lncRNA_3338	-∞	3.27e-12	-∞	3.2e-12	-∞	3.12e-12	51.23	0	0	0
Ss_lncRNA_3339	∞	5.6e-07	∞	3.97e-05	1	1	0	26.86	18.29	0
Ss_lncRNA_3342	-1.88	0.00646	-∞	4.08e-14	-∞	4.06e-14	60.09	32.03	0	0
Ss_lncRNA_3343	1.07	0.84	-∞	0	-∞	0	182.71	194.77	0	0
Ss_lncRNA_3344	-1.88	0.00076	-1.38	0.08	-∞	0	89.18	47.53	64.75	0
Ss_lncRNA_3345	∞	1.43e-06	∞	1.59e-08	∞	1.31e-05	0	24.99	34.04	20.52
Ss_lncRNA_3346	-∞	1.86e-09	-5.51	7.05e-06	-4.57	2.55e-05	38.35	0	6.96	8.39
Ss_lncRNA_3348	-1.88	0.00133	-5.51	3.67e-11	-4.57	5.28e-10	81.62	43.5	14.82	17.86
Ss_lncRNA_3349	-∞	0	-5.51	3.29e-11	-4.57	4.79e-10	82.02	0	14.89	17.95
Ss_lncRNA_3350	1	1	∞	4.2e-11	1	1	0	0	46.01	0
Ss_lncRNA_3352	-2.08	3.49e-08	-5.51	0	-2.86	4.03e-13	177.15	84.97	32.16	62.03
Ss_lncRNA_3353	-∞	1.84e-07	-1.38	0.4	-∞	1.83e-07	29.09	0	21.12	0
Ss_lncRNA_3354	-3.75	0.000681	-1.38	0.38	-4.57	0.000194	30.37	8.09	22.05	6.65
Ss_lncRNA_3357	-∞	1.15e-14	-5.51	7.39e-09	-1.52	0.06	62.78	0	11.4	41.22
Ss_lncRNA_3358	1	1	1	1	∞	1.09e-10	0	0	0	44.04
Ss_lncRNA_3360	1	1	∞	4.23e-15	∞	2.58e-11	0	0	64.89	46.94
Ss_lncRNA_3361	∞	0.000409	∞	2.64e-07	∞	4.16e-06	0	13.89	28.37	22.81
Ss_lncRNA_3363	-∞	1.18e-15	-∞	1.1e-15	-∞	1.11e-15	67.02	0	0	0
Ss_lncRNA_3364	-∞	0	-∞	0	-6.85	4.42e-13	86.73	0	0	12.65
Ss_lncRNA_3365	1.6	0.00122	-∞	0	-∞	0	85.34	136.46	0	0
Ss_lncRNA_3366	1	1	∞	1.1e-06	∞	7.98e-08	0	0	25.5	30.74
Ss_lncRNA_3367	1.33	0.06	-5.51	7.08e-13	-2.28	9.98e-06	95.77	127.61	17.38	41.92
Ss_lncRNA_3368	∞	1.46e-06	∞	7.62e-05	1	1	0	24.95	17	0
Ss_lncRNA_3369	∞	0	∞	1.25e-06	1	1	0	74.09	25.23	0
Ss_lncRNA_3371	1	1	1	1	∞	0.000412	0	0	0	13.73
Ss_lncRNA_3372	∞	0	∞	1.13e-06	∞	2.22e-14	0	74.71	25.44	61.35
Ss_lncRNA_3374	1	1	1	1	∞	1.87e-11	0	0	0	47.6
Ss_lncRNA_3376	-1.88	0.0022	-∞	0	1.31	0.12	74.75	39.84	0	98.15
Ss_lncRNA_3377	∞	0	1	1	∞	2.26e-07	0	69.78	0	28.65
Ss_lncRNA_3378	∞	1.13e-10	∞	1.18e-07	1	1	0	44.04	30	0
Ss_lncRNA_3379	∞	0	∞	0	∞	2.17e-15	0	79.94	95.29	65.65
Ss_lncRNA_3381	∞	3.42e-15	1	1	1	1	0	65.1	0	0
Ss_lncRNA_3382	-3.75	1.82e-11	-∞	0	-∞	0	112.37	29.95	0	0
Ss_lncRNA_3383	1	1	1	1	∞	0	0	0	0	68
Ss_lncRNA_3384	-3.75	8.48e-14	-5.51	0	-∞	0	138.16	36.82	25.08	0
Ss_lncRNA_3387	-∞	7.89e-10	-2.75	0.00102	-∞	7.82e-10	40.08	0	14.55	0
Ss_lncRNA_3391	1	1	1	1	∞	2.94e-06	0	0	0	23.5
Ss_lncRNA_3392	-∞	2.51e-11	-∞	2.47e-11	-∞	2.41e-11	47.08	0	0	0
Ss_lncRNA_3394	∞	2.19e-10	1	1	1	1	0	42.68	0	0
Ss_lncRNA_3395	-∞	6.68e-15	-1.84	0.00598	-1.52	0.05	63.91	0	34.8	41.96
Ss_lncRNA_3396	-7.5	0	-5.51	0	-2.28	2.37e-13	256.84	34.22	46.62	112.42
Ss_lncRNA_3397	∞	0	∞	1.66e-09	1	1	0	283.4	38.61	0
Ss_lncRNA_3399	-1.25	0.12	-∞	0	-4.57	0	146.25	116.92	0	32.01
Ss_lncRNA_3400	-3.28	6.58e-08	-∞	0	-5.33	2.93e-11	84.01	25.59	0	15.76
Ss_lncRNA_3403	-∞	8.83e-15	-4.13	1.7e-07	-2.28	0.000375	63.25	0	15.31	27.68
Ss_lncRNA_3404	1	1	∞	0.000192	1	1	0	0	15.17	0
Ss_lncRNA_3408	-∞	1.9e-12	1.09	0.96	-1.14	0.76	52.35	0	57.01	45.82
Ss_lncRNA_3409	1	1	∞	4.02e-05	1	1	0	0	18.27	0
Ss_lncRNA_3411	-1.88	0.00294	-1.38	0.13	-∞	0	70.82	37.75	51.42	0
Ss_lncRNA_3412	-∞	0	-∞	0	-2.28	0.000166	70.52	0	0	30.87
Ss_lncRNA_3413	-∞	7.02e-10	1.45	0.11	-2.28	0.00519	40.32	0	58.56	17.65
Ss_lncRNA_3414	1	1	∞	0	∞	7.33e-11	0	0	74.4	44.85
Ss_lncRNA_3415	∞	0	∞	1.51e-12	∞	4.73e-08	0	77.45	52.75	31.8
Ss_lncRNA_3416	-7.5	0	-∞	0	-∞	0	323.36	43.09	0	0
Ss_lncRNA_3417	-3.75	2.48e-11	-1.84	0.00022	-4.57	3.82e-13	110.89	29.55	60.39	24.27
Ss_lncRNA_3419	-5.63	0	-2.75	0	-3.43	0	243.69	43.29	88.47	71.11
Ss_lncRNA_3420	-13.13	0	-6.43	0	-5.33	0	490.59	37.35	76.33	92.03
Ss_lncRNA_3421	1	1	∞	3.7e-14	∞	4.99e-09	0	0	60.29	36.34
Ss_lncRNA_3422	-1.88	0.09	-∞	9.29e-07	-2.28	0.03	25.83	13.77	0	11.31
Ss_lncRNA_3423	1	1	1	1	∞	5.22e-09	0	0	0	36.25
Ss_lncRNA_3427	-1.88	1.14e-06	-5.51	0	1.09	0.59	178.84	95.32	32.46	195.69
Ss_lncRNA_3428	-∞	0	-1.38	0.09	-4.57	3.55e-10	83.24	0	60.44	18.22
Ss_lncRNA_3434	-9.38	0	-13.77	0	-5.71	0	217.21	23.15	15.77	38.03
Ss_lncRNA_3435	-∞	7.36e-10	-∞	7.44e-10	-2.28	0.00525	40.23	0	0	17.61
Ss_lncRNA_3436	∞	1.3e-08	∞	2.72e-11	∞	2.74e-07	0	34.42	46.89	28.27
Ss_lncRNA_3437	1	1	∞	5.3e-13	∞	2.51e-08	0	0	54.88	33.08
Ss_lncRNA_3438	-1.88	0.00499	-∞	7.3e-15	-∞	7.34e-15	63.61	33.9	0	0
Ss_lncRNA_3440	2.13	0.0022	-∞	8.58e-07	-∞	8.47e-07	25.99	55.41	0	0
Ss_lncRNA_3441	∞	1.67e-11	∞	3.17e-08	∞	1.12e-09	0	47.91	32.64	39.35
Ss_lncRNA_3442	∞	1.1e-08	∞	2.71e-06	∞	0	0	34.75	23.67	85.62
Ss_lncRNA_3446	1	1	∞	2.37e-07	1	1	0	0	28.59	0
Ss_lncRNA_3447	18.12	0	33.94	0	41.58	0	180.75	3275.56	6135.58	7515.97
Ss_lncRNA_3450	1	1	1	1	∞	8.65e-10	0	0	0	39.88
Ss_lncRNA_3452	-∞	9.21e-14	-∞	8.75e-14	-∞	8.76e-14	58.53	0	0	0
Ss_lncRNA_3453	∞	8.11e-09	1	1	1	1	0	35.37	0	0
Ss_lncRNA_3454	1	1	∞	0.000116	∞	2.2e-05	0	0	16.17	19.49
Ss_lncRNA_3455	1	1	∞	4.17e-13	1	1	0	0	55.38	0
Ss_lncRNA_3458	1	1	1	1	∞	7.37e-09	0	0	0	35.55
Ss_lncRNA_3459	-2.63	0	-2.75	0	-4	0	421.38	160.42	152.98	105.39
Ss_lncRNA_3460	∞	2.09e-06	∞	2.64e-08	1	1	0	24.23	33.01	0
Ss_lncRNA_3462	-9.38	0	-3.44	0	-11.42	0	322.28	34.35	93.6	28.21
Ss_lncRNA_3464	∞	1.04e-05	1	1	1	1	0	21.06	0	0
Ss_lncRNA_3465	1	1	∞	6.05e-09	∞	1.5e-10	0	0	36	43.4
Ss_lncRNA_3466	1	1	∞	4.61e-09	1	1	0	0	36.53	0
Ss_lncRNA_3467	-∞	0	-8.26	0	-6.85	0	201.86	0	24.43	29.45
Ss_lncRNA_3468	∞	0	1	1	1	1	0	105.69	0	0
Ss_lncRNA_3469	∞	4.51e-15	1	1	1	1	0	64.4	0	0
Ss_lncRNA_3471	-∞	0	-5.51	0	-∞	0	171.56	0	31.14	0
Ss_lncRNA_3472	-3.75	0	-2.75	1.19e-12	-4.57	0	178.84	47.66	64.92	39.14
Ss_lncRNA_3473	∞	0	1	1	∞	3.2e-13	0	68.06	0	55.89
Ss_lncRNA_3474	∞	1.72e-09	∞	1.15e-09	∞	5.15e-08	0	38.52	39.35	31.63
Ss_lncRNA_3477	∞	0	∞	0	∞	0	0	71.87	73.43	88.53
Ss_lncRNA_3478	-∞	0	-2.75	4.4e-06	-5.71	1.03e-10	76.23	0	27.68	13.35
Ss_lncRNA_3479	-1.88	0.000255	-∞	0	-1.71	0.00137	104.05	55.45	0	60.72
Ss_lncRNA_3484	∞	0	1	1	1	1	0	77.67	0	0
Ss_lncRNA_3486	1	1	∞	5.9e-08	1	1	0	0	31.38	0
Ss_lncRNA_3487	∞	6.13e-09	1	1	∞	6.85e-14	0	35.93	0	59.02
Ss_lncRNA_3488	∞	2.47e-13	∞	3.07e-12	∞	1.63e-14	0	56.5	51.31	61.87
Ss_lncRNA_3489	-1.88	0.000992	-∞	0	-∞	0	85.56	45.6	0	0
Ss_lncRNA_3490	-3.75	4.16e-09	-5.51	9.63e-12	-2.28	2.81e-05	86.44	23.04	15.69	37.83
Ss_lncRNA_3491	-2.19	0	-6.43	0	-3.2	0	369.29	168.71	57.46	115.45
Ss_lncRNA_3492	∞	2.54e-07	∞	2.33e-05	∞	3.17e-06	0	28.43	19.36	23.35
Ss_lncRNA_3493	∞	3.09e-06	∞	4.44e-08	∞	2.47e-05	0	23.46	31.95	19.26
Ss_lncRNA_3494	-∞	2.72e-10	-1.38	0.27	-2.28	0.00414	42.24	0	30.67	18.49
Ss_lncRNA_3498	1.87	4.12e-06	-1.38	0.08	-4.57	1.21e-10	87.56	163.34	63.58	19.16
Ss_lncRNA_3499	1	1	∞	0.000617	1	1	0	0	12.9	0
Ss_lncRNA_3501	∞	4.44e-12	∞	1.28e-08	1	1	0	50.61	34.47	0
Ss_lncRNA_3503	-∞	4.78e-12	-1.38	0.22	-2.28	0.0016	50.47	0	36.64	22.09
Ss_lncRNA_3506	-1.88	0.04	-1.38	0.32	-∞	4.67e-09	36.48	19.45	26.49	0
Ss_lncRNA_3507	1.6	0.00433	-∞	1.1e-15	-2.28	0.000231	67.56	108.02	0	29.57
Ss_lncRNA_3508	1.07	1	-∞	2.8e-09	-∞	2.75e-09	37.54	40.02	0	0
Ss_lncRNA_3509	1	1	1	1	∞	6.39e-11	0	0	0	45.12
Ss_lncRNA_3510	∞	7.56e-09	1	1	1	1	0	35.51	0	0
Ss_lncRNA_3514	∞	1.68e-07	1	1	∞	2.25e-06	0	29.26	0	24.03
Ss_lncRNA_3517	∞	3.61e-06	∞	5.44e-08	∞	1.81e-13	0	23.15	31.54	57.04
Ss_lncRNA_3518	-∞	2e-07	-2.75	0.00591	-∞	1.99e-07	28.91	0	10.5	0
Ss_lncRNA_3519	∞	0.000354	∞	0.00339	1	1	0	14.17	9.65	0
Ss_lncRNA_3522	-1.88	6.16e-05	-1.97	1.87e-05	-5.71	0	123.48	65.81	62.76	21.62
Ss_lncRNA_3523	∞	1.7e-06	∞	4.93e-12	∞	1.51e-05	0	24.65	50.36	20.24
Ss_lncRNA_3524	-5.63	0	-8.26	0	-1.37	0.00394	221.78	39.4	26.84	161.79
Ss_lncRNA_3526	∞	7.81e-10	∞	0	∞	0	0	40.11	109.27	131.74
Ss_lncRNA_3527	∞	3.36e-08	1	1	1	1	0	32.49	0	0
Ss_lncRNA_3528	∞	1.1e-12	∞	4.13e-05	∞	1.16e-10	0	53.47	18.21	43.91
Ss_lncRNA_3530	-3.75	8.83e-15	-∞	0	-9.14	0	149	39.71	0	16.3
[truncated: 1,297 more rows]
