# Supplementary material for: Long noncoding RNAs (lncRNAs) dynamics evidence immunomodulation during ISAV-Infected Atlantic salmon (Salmo salar)
Source: Sci Rep. 2016 Mar 4;6:22698. doi: 10.1038/srep22698 (PMC4778034; doi:10.1038/srep22698)
Supplement: Supplementary Dataset 3 [file srep22698-s4.xls]

## Sheet: Sheet1
Liver				Head-kidney				Gills
	Fold Change				Fold Change			Fold Change
Query	T1 vs T0	T2 vs T0	T3 vs T0	Query	T1 vs T0	T2 vs T0	T3 vs T0	Query	T1 vs T0	T2 vs T0	T3 vs T0
contig_100671	10.08	8.08	6.85	contig_10039	-1.83	-4.32	-1.77	contig_11688	-1.89	-3.15	-4.03
contig_1015	1.76	10.41	4.39	contig_101825	-1.43	-20.36	-4.75	contig_11879	-2.53	-3.48	-5.15
contig_10620	49.13	54.77	20.1	contig_102425	-1.73	-8.37	-3.07	contig_123547	-3.42	-3.72	-5.75
contig_10667	6.17	11.09	4.02	contig_104579	-3.13	-1.31	-22.35	contig_185139	-3.06	-2.61	-8.84
contig_107702	3.1	8.22	6.19	contig_104980	-1.12	-8.09	-3.48	contig_24924	-3.05	-3.06	-4.26
contig_107955	2.52	-2.92	8.19	contig_105184	-5.03	-2.45	1.13	contig_28614	-3.33	-6.39	-6.04
contig_10841	8.03	7.62	7.91	contig_105570	-4.07	-4.2	-6.03	contig_49129	-1.12	-3.69	-5.86
contig_109488	7.56	80.78	69.99	contig_106574	-1.82	-4.01	-1.75	contig_49130	1.18	-4.11	-3.28
contig_11149	64.24	107.82	28.29	contig_10725	-1.78	-4.12	-2.96	contig_86725	-5.34	-5.28	-5.59
contig_112700	1.07	4.63	3.78	contig_11043	-3.57	-6.41	-9.22	contig_96019	-6.72	-1.6	-4.65
contig_114953	11.34	12.66	15.26	contig_11062	-2.17	-8.58	-9.29	contig_106688	-5.01	-4.57	-3.82
contig_12244	3.78	13.01	5.96	contig_111473	-2.18	-4.21	-3.83	contig_108779	-5.37	-4.57	-3.53
contig_124521	1.89	7.19	4.1	contig_112025	-2.06	-4.13	-2.45	contig_115377	-1.95	-2.29	-11.47
contig_12469	1.95	6.16	2.03	contig_114036	-2.21	-1.9	-4.07	contig_119891	-3.47	-3.48	-6.79
contig_12470	3.78	34.91	11.17	contig_115536	-1.35	-9.29	-4.33	contig_120155	-4.87	-2.77	-6.24
contig_12471	3.78	27.73	6.7	contig_115989	-1.88	-4.96	-2.06	contig_122223	-1.83	-2.77	-5.1
contig_12472	13.44	82.61	11.17	contig_11688	-1.47	-4.15	-6.99	contig_122385	-4.2	-4.02	-3.67
contig_127445	1.26	27.73	23.45	contig_116994	1.19	-1.74	-5.67	contig_123059	-5.76	1.56	-1.54
contig_130113	4.76	12.63	10.26	contig_118097	-1.9	-5.09	-23.73	contig_123201	-17.89	-15.24	-19.11
contig_130790	-1.49	5.25	3.08	contig_118683	-9.15	-16.82	-6.53	contig_125086	-1.23	-1.52	-4.39
contig_132356	5.54	6.71	7.97	contig_120845	-3.11	-6.2	-2.41	contig_128618	1.13	-3.3	-5.52
contig_13635	2.28	5.31	2.66	contig_123547	-5.21	-9.01	-8.92	contig_131371	-1.97	-3.87	-4.2
contig_13680	3.59	1.61	6.92	contig_124279	-1.73	-5.12	-2.53	contig_133124	-4.77	-3.81	-6.37
contig_13714	4.76	6.92	2.9	contig_125018	-1.36	-3.36	-4.73	contig_140256	-3.88	-19.81	-16.56
contig_137178	3.78	12.49	10.8	contig_125022	-2.14	-5.31	-6.19	contig_140756	-3.22	-2.57	-6.88
contig_137503	6.93	30.81	23.45	contig_129847	-1.44	-2.12	-5.31	contig_142688	-5.17	-9.9	-33.13
contig_1377	7.09	13.69	5.83	contig_131371	1.54	-1.01	-5.29	contig_143400	-6.33	-3.5	-9.77
contig_14560	8.1	15.16	6.7	contig_133787	-2.3	-9.15	-2.91	contig_144702	-3.73	-5.44	-3.98
contig_145650	1.51	2.6	9.98	contig_133877	-33.71	-15.49	-6.02	contig_150009	-4.77	-3.36	-10.19
contig_1473	7.36	1.32	1.8	contig_13571	-1.78	-5.31	-2.17	contig_150160	-3.71	-42.66	-2.74
contig_14770	4.49	3.89	2.89	contig_139507	-13	-15.93	-3.71	contig_15166	-3.42	-5.14	-2.55
contig_15055	5.29	9.86	3.72	contig_140106	-1.58	-5.64	-1.88	contig_155350	-5.59	-5.65	-3.24
contig_15056	2.05	8.3	2.79	contig_141495	-2.81	-33.64	-4.9	contig_16748	-3.58	-2.02	-7.17
contig_15179	2.36	5.22	2.42	contig_145476	-15.09	-5.94	-6.93	contig_173061	-7.75	-19.81	-6.21
contig_15354	2.76	3.94	2.06	contig_155398	-3.95	-9.9	-10.58	contig_17567	-1.84	-6.26	-2.62
contig_15369	4.98	10.82	6.18	contig_155681	-3.81	-7.17	-4.74	contig_175934	-5.07	-25.9	-7.22
contig_15617	4.94	3.34	-1.66	contig_1559	-1.83	-24.34	-2.36	contig_175970	-4.9	-2.17	-2.48
contig_1563	4.01	14.38	-2.46	contig_1592	-2.2	-6.99	-2.9	contig_181109	-4.93	-28.95	-2.81
contig_15835	1.1	1.15	4.1	contig_159879	-2.15	-7.26	-11.54	contig_183046	-6.01	-25.9	-6.19
contig_159987	4.68	9.29	7.34	contig_1600	-1.3	-6.39	-2.58	contig_184753	-3.94	-5.59	-3.5
contig_16148	1.26	-2.92	9.62	contig_161009	-1.21	-4.02	-18.74	contig_185108	-2.04	-3.9	-8.71
contig_16233	2.77	4.24	8.19	contig_16220	-1.95	-4.15	-1.93	contig_185138	-10.9	-24.38	-5.1
contig_16311	9.8	17.88	7.69	contig_16267	-1.5	-4	-2.29	contig_185163	-4.02	-4.33	-12.51
contig_16393	336.32	382	83.39	contig_163492	-1.67	-1.38	-4.73	contig_185180	-2.42	-2.24	-10.99
contig_164760	30.23	10.95	20.85	contig_16748	-1.37	-7.23	-6.74	contig_185375	-5.61	-15.24	-14.56
contig_16580	8.82	56.48	505.95	contig_20037	-2.24	-6.16	-4.37	contig_185457	-3.58	-6.09	-3.4
contig_16810	2.94	4.07	1.78	contig_20183	-1.81	-6.51	-3.16	contig_185469	-10.14	-25.9	-7.22
contig_1689	3.95	2.65	5.31	contig_21684	-2	-4.43	-1.99	contig_185603	-3.23	-11.68	-1.36
contig_16986	3.15	6.85	1.61	contig_21696	-1.73	-4.47	1.05	contig_185669	-7.95	-6.09	-5.1
contig_170361	8.5	18.66	16.01	contig_21709	-2.51	-5.67	-2.11	contig_185762	-1.48	-2.48	-6.63
contig_17294	21.83	15.52	8.69	contig_22606	-1.76	-5.1	-2.29	contig_185949	-9.84	-20.11	-12.01
contig_17552	3.57	4.79	2.73	contig_22638	-1.25	-4.19	-2.15	contig_185993	-5.45	-8.13	-20.38
contig_178816	6.3	19.17	9.68	contig_23223	-1.85	-2.21	-8.6	contig_18666	-8.94	-2.08	-2.12
contig_185026	7.85	5.8	5.39	contig_23516	-2.15	-6.25	-1.96	contig_188442	-1.19	-2.7	-5.86
contig_18671	10.08	12.44	7.32	contig_24074	-2.71	-3.32	-11.61	contig_190458	-7.75	-1.65	-4.73
contig_19302	3.15	11.94	1.35	contig_2408	-2.36	-7.97	-4.29	contig_20652	-5.56	-4.92	-2.82
contig_194654	3.78	5.73	5.12	contig_24081	-2.68	-4.32	-4.47	contig_21603	-5.37	-3.05	-3.82
contig_194950	18.89	28.75	26.81	contig_24987	-2.39	-10.21	-2.44	contig_22678	-2.17	-5.9	-2.47
contig_196661	25.19	65.72	23.08	contig_25161	-3.29	-29.21	-17.02	contig_23169	-5.52	-37.58	-6.29
contig_2017	2.42	5.63	2.62	contig_25707	-1.41	-5.2	-4.85	contig_24006	-5.86	-2.28	-1.83
contig_20757	6.3	44.5	7.45	contig_26281	-3.13	-11.51	-2.24	contig_26879	-1.72	-1.37	-6.63
contig_20960	6.02	5.02	9.93	contig_27418	-2.58	-8.7	-3.38	contig_29151	-1.76	-1.63	-6.73
contig_21005	32.12	21.56	18.99	contig_28349	-1.27	-25.67	-1.76	contig_29713	-4.71	-2.6	-1.87
contig_21675	3.46	3.42	5.58	contig_28409	-1.7	-8.85	-10.32	contig_32905	-9.54	-8.13	-5.82
contig_22338	10.44	8.12	4.15	contig_28614	-6.16	-28.33	-33.01	contig_35022	-3.28	-2.79	-4.67
contig_22339	8.19	7.63	2.87	contig_28810	-1.5	-4.92	-1.78	contig_36497	-3.16	-1.98	-5.98
contig_22678	13.38	4.11	3.72	contig_29688	-3.85	-53.11	-7.74	contig_42329	-7.15	-9.14	-3.82
contig_23170	2.02	2.51	6.85	contig_31080	-3.18	-12.06	-2.74	contig_43713	-2.2	-4.06	-1.61
contig_23301	5.18	7.93	3.69	contig_31953	-2.36	-8.09	-2.32	contig_44701	-8.35	-8	-1.49
contig_23624	36.53	8.9	15.64	contig_32142	-1.41	-4.38	-3.58	contig_51355	-5.85	-3.02	-6.25
contig_23681	3.23	4.71	4.37	contig_34835	-2.89	-17.93	-8.36	contig_52648	-5.96	-22.85	-6.37
contig_24370	11.84	4.93	5.96	contig_35193	-5.9	-8.68	-2.66	contig_5471	-4.68	-6.48	-1.18
contig_24846	1.72	5.76	5.96	contig_38323	-1.75	-4.16	-1.69	contig_55979	-3.18	-2.44	-7.64
contig_2496	8.73	12.96	7.03	contig_38673	-1.42	-5.53	1.25	contig_56322	-2.65	-3.81	-12.74
contig_25082	7.29	5.38	3.08	contig_41117	-2.3	-4	-2.1	contig_58935	-3.68	-7.05	-3.14
contig_25096	8.82	27.04	4.84	contig_414	-2.11	-5.67	-2.95	contig_5911	-3.75	-4.79	-2.55
contig_2525	3.22	4.18	1.57	contig_41462	-2.11	-5.82	-7.91	contig_60897	-4.77	-6.09	-16.99
contig_2566	1.89	1.75	4.98	contig_41671	-3.74	-6.13	-3.13	contig_62251	-2.53	-3.45	-14.44
contig_25957	73.06	34.91	10.42	contig_41793	-1.5	-4.24	-1.69	contig_64324	-3.58	-8.13	-2.55
contig_26027	11.76	4.34	7.94	contig_42414	-2.13	-27.44	-2.46	contig_64426	-1.22	-1.08	-9.34
contig_26280	5.67	5.99	5.58	contig_44053	-5.18	-38.06	-14.79	contig_67242	-4.77	-4.27	-1.88
contig_27331	17.63	37.65	12.91	contig_47603	-2.61	-4.2	-2.58	contig_6849	-4.37	-2.19	-3
contig_27332	36.53	54.08	14.15	contig_47977	-1.93	-1.31	-5.27	contig_71698	-1.34	-4.99	-1.83
contig_27361	14.7	21.68	12.16	contig_49129	-1.27	-8.56	-29.92	contig_7531	-4.83	-2.61	-2
contig_27388	5.04	9.93	20.48	contig_49130	-1.05	-5.46	-7.63	contig_76372	-2.73	-12.19	-5.1
contig_27681	51.02	44.5	13.78	contig_49813	-3.31	-4.06	-2.7	contig_77540	-5.27	-7.13	-5.06
contig_28	3.87	4.86	2.72	contig_5011	-1.98	-6.99	-2.62	contig_78576	-2.38	-2.57	-6.79
contig_28998	69.28	78.73	23.83	contig_5207	-1.78	-4.12	-1.96	contig_78803	-4.64	-3.33	-7.43
contig_29096	8.82	17.11	21.59	contig_52851	-3.27	-8.21	-5.69	contig_80696	-4.77	-4.06	-2.35
contig_29325	6.3	3.42	11.81	contig_52901	-2.42	-15.25	-4.16	contig_81536	-27.43	-4.57	-2.25
contig_29872	1.14	3.23	7.06	contig_53288	-1.57	-5.16	-1.68	contig_85374	-2.58	-4.24	-2.1
contig_30789	3.04	4.35	1.93	contig_53761	-2.89	-23.9	-6.96	contig_87200	-4	-1.59	-4.28
contig_30887	2.39	4.11	1.67	contig_5471	-1.16	-2.41	4.85	contig_89823	-5.17	-3.96	-8.28
contig_30993	6.23	10.09	5.13	contig_55735	-2.67	-5.08	-3.05	contig_93848	-3.58	-3.92	-11.47
contig_31206	8.31	4.04	3.13	contig_55887	-2.67	-2.9	-4.64	contig_95610	-4.97	-7.62	-7.96
contig_31425	2.52	20.13	11.91	contig_56322	-2.35	-34.52	-6.71	contig_95913	-3.84	-4.02	-2.31
contig_32074	5.83	5.31	3.07	contig_56598	-1.66	-2.91	-7.91	contig_98000	-17.49	-5.59	-4.31
contig_3223	13.97	9.15	6.97	contig_56774	-1.96	-46.92	-7.81	contig_99942	-3.05	-3.15	-5.82
contig_32247	1.26	8.86	3.58	contig_57699	-3.85	-7.59	-4.42	contig_11788	245.44	257.72	112.24
contig_32902	2.52	1.88	11.02	contig_57917	-2.49	-5.25	-4.52	contig_118427	34.22	66.16	54.79
contig_33439	1.07	4.69	2.98	contig_58289	-2.17	-25.97	-3.03	contig_118653	15.43	69.31	88.22
contig_33758	4.09	6.73	2.11	contig_58755	-2.85	-8.19	-5.09	contig_1340	6.18	8.14	7.06
contig_34047	11.7	7.63	8.3	contig_60449	-4.24	-19.48	-3.24	contig_147580	12.75	19.43	14.44
contig_34068	22.67	45.87	14.89	contig_6144	-1.77	-5.65	-2.03	contig_158473	-1.29	-1.88	-7.55
contig_3463	7.56	12.55	2.61	contig_61928	-2.25	-4.13	-7.22	contig_16151	4.63	4.1	3.64
contig_34709	7.14	18.03	60.31	contig_63085	-7.27	-3.67	-4.76	contig_1748	8.69	7.38	3.99
contig_34870	4.11	6.71	2.73	contig_64006	-5.6	-2.7	-2.87	contig_185043	-1.57	-2.68	-4.49
contig_3497	4.05	3.6	1.42	contig_64456	1.42	-4.3	-1.4	contig_185100	-1.65	-2.43	-7.16
contig_35717	22.99	33.89	9.87	contig_65048	-3.37	-8.58	-2.77	contig_194654	4.6	5.62	2.88
contig_35922	5.79	10.54	8.49	contig_65199	-1.17	-24.79	-2.41	contig_194662	21.8	74.16	80.45
contig_36321	18.05	31.26	23.33	contig_65373	-3.27	-6.9	-7.32	contig_196470	2.97	4.18	2.72
contig_36410	5.98	5.18	5.12	contig_65936	-2.28	-6.29	-5.36	contig_34047	4.33	5.12	2.98
contig_3693	4.41	4.93	2.72	contig_65943	-2.89	-8.63	-20.12	contig_36410	3.83	4.15	2.47
contig_37431	3.96	6.75	12.98	contig_6841	-1.81	-3.77	-4.4	contig_37755	5.39	4.97	4.22
contig_37730	2.52	16.43	11.17	contig_68730	-1.11	-4.3	-1.46	contig_38391	5.55	1.06	3.07
contig_37755	3.57	8.33	2.85	contig_69355	-4.09	-7.52	-17.54	contig_42560	22.43	36.59	47.68
contig_37787	-1.46	4.05	-1.34	contig_6954	-1.11	-15.05	-2.58	contig_55932	3.16	3.76	5.46
contig_39423	-21.04	-1.68	-1.42	contig_70369	-2.04	-7.82	-4.56	contig_58211	13.81	8.68	14.69
contig_39554	4.53	22.45	7.45	contig_71660	-2.13	-6.09	-3.78	contig_74506	2.46	2.75	4.15
contig_39584	5.85	3.83	4.51	contig_7254	-1.59	-7.61	-7.39	contig_75496	3.33	4.77	2.81
contig_39616	3.44	5.94	3.42	contig_72601	-2.58	-13.91	-7.09	contig_76724	4.08	3.78	3.15
contig_39898	2.42	2.82	4.02	contig_72732	-2.18	-5.11	-5.36	contig_8169	5.5	6.6	4.46
contig_39932	5.79	8.69	5.88	contig_79163	-2.4	-15.43	-3	contig_88077	52.41	110.59	94.19
contig_4020	12.99	25.84	13.73	contig_80233	-1.78	-16.38	-5.45	contig_102024	3.35	3.61	13.74
contig_4166	5.04	10.61	4.68	contig_8147	-8.67	-2.39	-2.14	contig_10603	3.77	7.88	4.71
contig_41996	8.82	34.91	17.87	contig_82813	-1.12	-1.25	-5.98	contig_107588	2.9	3.16	4.92
contig_42159	4.41	16.77	3.35	contig_83077	-5.78	-8.85	-3.87	contig_108184	16.77	5.91	2.35
contig_42395	-16.27	2.7	-1.9	contig_8313	-2.96	-9.52	-6.34	contig_11106	16.98	18.54	13.34
contig_43637	12.91	14.72	3.35	contig_8315	-1.82	-4.9	-2.5	contig_11123	42.77	24.28	51.8
contig_43716	2.15	2.4	4.75	contig_84561	-2.57	-9.44	-2.54	contig_113359	7.97	4.59	3.34
contig_442	18.44	18.67	10.49	contig_86951	-5.54	-4.07	-5.93	contig_11344	4.01	4.45	2.56
contig_44544	5.04	11.64	20.1	contig_88157	-1.52	-4.82	-10.11	contig_11554	51.99	77.45	26.69
contig_4509	3.64	4.56	2.56	contig_88227	-1.44	-6.97	-3.42	contig_117755	5.93	3.99	8.42
contig_46011	2.52	6.16	-1.79	contig_8859	-1.59	-5.44	-4.44	contig_12095	10.66	10.03	10.2
contig_4642	10.88	-2.01	-1.64	contig_92976	-1.76	-8.62	-1.86	contig_12218	121.6	112.89	48.66
contig_46438	2.77	7.39	4.02	contig_95788	-1.41	-8.66	-5.04	contig_123721	2.94	10.5	4.51
contig_46748	2.73	6.56	5.09	contig_96043	-5.68	-26.11	-6.09	contig_125863	81.35	74.82	69.86
contig_47255	7.87	11.64	5.58	contig_96345	-3.01	-2.77	-25.79	contig_127971	2.94	5.69	3.27
contig_48540	25.19	21.22	7.45	contig_98183	-2.21	-5.09	-4.45	contig_128007	7.72	5.51	2.35
contig_48889	3.36	13.92	2.73	contig_98930	-2.15	-7.84	-6.56	contig_129167	5.45	6.24	2.16
contig_4904	4.9	6.01	4.21	contig_9899	-2.3	-7.84	-5.33	contig_12965	29.35	11.16	43.95
contig_4924	3.78	5.78	3.61	contig_9911	-1.93	-12.39	-14.44	contig_132672	22.64	6.56	3.92
contig_4979	1.86	1.16	5.28	contig_101799	104.88	189.78	13.57	contig_133049	3.35	5.41	7.06
contig_5039	3.24	5.11	3.64	contig_105046	3.81	12.05	8.4	contig_1341	3.3	5.63	2.71
contig_5040	3.26	7.06	4.91	contig_10545	12.76	19.2	18.69	contig_135099	5.24	5.5	1.28
contig_50847	10.08	33.55	5.96	contig_10667	4.64	6.38	5.42	contig_13631	4.52	3.79	2.62
contig_5463	10.31	4.36	4.2	contig_106835	6.75	8.66	2.91	contig_141355	7.83	3.72	2.49
contig_5471	1.47	-2.5	6.2	contig_10822	1.85	4.03	3.32	contig_150426	2.7	4.23	1.92
contig_5474	62.48	72.98	33.21	contig_108815	7.11	17.12	5.07	contig_15272	5.33	4.97	4.99
contig_55036	3.21	7.03	5.96	contig_110879	6.75	7.58	5.33	contig_15617	10.48	8.31	7.85
contig_55228	3.78	15.06	11.42	contig_11092	5.54	4.9	4.04	contig_157614	11.32	9.19	4.71
contig_5586	4.2	5.84	1.56	contig_11106	6.91	10.79	5.38	contig_16284	8.12	6.26	5.24
contig_56066	4.28	1.23	-2.01	contig_114953	4.78	6.33	2.33	contig_164674	5.03	4.59	14.91
contig_56854	5.04	1.37	18.61	contig_115313	6.23	3.26	6.03	contig_167201	7.3	5.97	4.63
contig_5733	14.28	12.32	5.46	contig_11554	12.98	37.84	13.57	contig_167236	3.63	2.55	7.85
contig_5944	67.39	93.1	35.37	contig_11796	16.61	36.9	17.12	contig_16986	7.04	5.18	3.69
contig_59561	1.64	5.96	4.02	contig_12095	15.75	8.1	10.34	contig_17294	13.7	11.16	7.59
contig_5982	3.41	4.84	2.1	contig_123182	3.3	4.21	2.03	contig_17806	10.06	8.79	6.91
contig_61568	6.64	6.22	5.89	contig_12468	8.31	56.48	3.88	contig_185373	-1.99	1.58	5.49
contig_6357	-1.91	4.16	3.29	contig_125340	2.94	4.99	3.23	contig_196466	1.26	1.97	31.79
contig_63603	2.24	5.86	2.56	contig_127445	3.71	6.7	2.63	contig_19928	9.35	7.77	1.73
contig_64831	11.97	7.19	18.61	contig_127971	6.44	7.23	1.55	contig_20757	7.97	11.16	5.89
contig_66565	5.83	4.45	26.99	contig_133049	4.01	8.39	3.88	contig_22712	4.04	3.51	1.99
contig_6692	10.81	7.36	5.27	contig_1340	31.67	33.89	41.19	contig_2292	64.29	73.73	28.52
contig_67242	3	-2.49	9.27	contig_135099	4.86	4.42	1.45	contig_2496	4.14	4.08	3.02
contig_78506	7.56	38.34	23.08	contig_13749	3.71	7.26	1.52	contig_25493	3.35	2.43	4.63
contig_7913	9.49	13.49	5.91	contig_14158	8.31	21.46	3.88	contig_25957	21.38	7.06	7.46
contig_812	5.65	3.85	5.52	contig_144263	1.62	4.27	2.48	contig_2618	2.76	4.78	4.26
contig_8659	1.95	7	13.34	contig_155047	7.04	11.55	3.23	contig_28439	-1.02	2.19	6.54
contig_89016	2.31	4.79	1.99	contig_15536	1.38	4.74	2.78	contig_28998	5.72	4.3	2.35
contig_9012	6.12	6.26	2.64	contig_161623	8.13	5.84	3.39	contig_29150	18.03	3.94	4.32
contig_91185	7.87	20.71	13.78	contig_16311	3.98	5.46	3.02	contig_30047	4.64	3.43	2.93
contig_94225	2.02	6.3	2.53	contig_1689	6.02	11.07	16.28	contig_30422	16.77	14	7.85
contig_10027	-2.19	-5.46	-1.59	contig_16986	4.93	1.69	2.26	contig_305	24.6	19.69	14.65
contig_10482	-1.24	-2.06	-5.02	contig_17294	6.96	5.42	6.49	contig_31425	3.58	4.68	5.23
contig_120144	-6.39	-1.79	2.26	contig_18672	3.15	4.79	2.84	contig_34068	19.29	34.13	18.05
contig_12836	-1.46	-3.48	-6.54	contig_19513	3.74	10.17	11.05	contig_34870	4.19	3.47	1.46
contig_136	-1.92	-6.6	-9.44	contig_196607	4.15	5.39	4.32	contig_35324	13.42	1.31	3.14
contig_1549	-2.89	-3.55	-5.22	contig_20331	13.5	24.85	12.6	contig_36469	13	8.2	5.49
contig_25684	1.55	-5.39	-5.86	contig_20415	3.18	5.98	2.68	contig_36622	10.54	10.45	5.1
contig_26293	-4.17	-6.18	-5.28	contig_2099	6.01	8.5	8.21	contig_37984	2.35	4.43	2.32
contig_34426	1.31	-4.01	-3.21	contig_21573	10.73	3.95	3.55	contig_39554	3.26	4.94	1.71
contig_43551	-2.04	-5.77	-4.4	contig_21704	3.54	3.62	5.11	contig_3976	3.35	4.59	1.31
contig_528	-1.56	-6.38	-4.81	contig_21945	5.19	6.53	5.06	contig_40061	176.95	183.11	106.75
contig_5518	-1.24	1.16	-4.4	contig_22111	3.53	6.21	4.85	contig_41996	3.35	5.53	5.72
contig_56347	-7.81	-1.21	-1.2	contig_22159	16.71	10.68	17.53	contig_4281	18.03	23.3	16.09
contig_7209	-2.48	-4.3	-2.76	contig_22338	4.46	4.81	4.06	contig_442	4.25	5.49	3.84
contig_9335	-1.8	-2.06	-5.11	contig_22680	14.54	33.89	55.25	contig_4424	11.32	11.81	7.06
contig_945	1.92	1.19	-4.03	contig_2347	8.77	9.41	8.08	contig_4559	8.42	8.85	5.73
contig_10027	-2.19	-5.46	-1.59	contig_23759	13.5	14.31	2.58	contig_46741	1.96	4.59	1.57
contig_101924	1.37	5.28	3.53	contig_2497	7.16	9.12	6.75	contig_47255	4.25	3.73	3.83
contig_105044	21.83	185.75	79.55	contig_25251	1.52	4.29	-1.72	contig_4790	56.19	100.42	94.19
contig_10898	2.54	4.04	2.64	contig_25608	4.98	1.13	9.01	contig_5008	19.29	7.22	12.56
contig_11397	7.04	6.48	4.65	contig_2613	6.23	19.2	2.91	contig_5025	1.68	18.71	12.56
contig_11788	437.09	701.71	171.26	contig_26343	13.76	3.95	3.15	contig_50533	4.19	8.86	7.06
contig_118427	45.35	307.38	175.23	contig_27361	10.73	16.57	14.86	contig_50942	4.82	3.83	6.93
contig_118653	41.57	165.67	250.18	contig_27388	5.79	-1.29	1.28	contig_52070	4.28	3.87	2.43
contig_12218	54.16	72.11	22.34	contig_27681	5.41	2.02	2.03	contig_54644	5.2	4.59	5.97
contig_125494	482.57	1268.9	373.04	contig_28119	2.19	4.64	2.37	contig_5474	45.29	37.41	19.71
contig_130475	3.98	9.15	9.11	contig_28499	2.64	5.24	2.64	contig_54864	18.45	14.44	9.42
contig_132983	4.56	12.26	11.49	contig_29096	5.49	6.94	2.49	contig_55972	71.7	33.8	88.3
contig_134552	3.18	5.95	3.68	contig_29367	3.58	6.15	6.14	contig_5944	18.87	19.53	13.93
contig_13628	8.87	9.41	1.46	contig_29435	10.73	5.9	9.05	contig_59941	8.39	8.86	9.42
contig_139425	20.15	184.84	112.93	contig_2988	16.92	24.52	13.17	contig_62615	2.94	4.69	2.1
contig_147317	-1.24	5.49	3.4	contig_30422	8.1	1.13	3.1	contig_6286	3.11	1.85	4.62
contig_15157	2.37	4.03	2.39	contig_305	22.84	91.5	51.86	contig_64006	19.29	17.06	8.63
contig_160305	4.08	2.19	1.77	contig_31138	7.27	13.56	5.82	contig_64679	-1.02	-1.14	4.84
contig_1637	236.92	244	92.08	contig_31425	3.33	11.77	5.66	contig_66636	4.89	5.31	5.04
contig_165960	8.19	18.44	15.3	contig_32055	7.44	13.18	7.43	contig_69730	4.61	6.56	2.94
contig_169782	4.86	7.14	4.89	contig_32470	7.01	12.14	10.9	contig_70504	4.75	8.75	2.09
contig_1748	121.48	135.09	54.69	contig_3255	18.35	36.9	27.14	contig_71703	1.15	1.89	4.71
contig_1790	9.37	7.79	3.77	contig_32727	28.87	9.26	8.92	contig_75423	3.77	3.28	21.58
contig_189555	5.75	8.85	6.72	contig_34047	4.02	2.17	3.03	contig_80830	1.26	1.15	5.1
contig_194662	27.71	86.26	90.59	contig_34295	2.27	4.01	2.64	contig_81027	8.39	17.39	3.53
contig_196470	9.13	17.71	13.59	contig_34437	4.5	6.12	3.23	contig_82370	2.29	3.18	4.41
contig_196603	-1.15	4.09	3.51	contig_3463	5.78	5.94	4.47	contig_83744	3.56	6.56	34.54
contig_196725	4.85	3.83	3.04	contig_35324	10.04	2.26	-1.03	contig_83745	-3.18	1.03	6.72
contig_19977	2.08	4.09	1.91	contig_35422	3.72	7.25	3.31	contig_9100	6.01	1.97	2.22
contig_2103	5.76	4.45	11.92	contig_35546	4.91	4.62	3.7	contig_91770	18.73	10.28	3.66
contig_2170	10.4	16.15	6.46	contig_36469	14.08	5.4	3.98	contig_94030	10.9	13.13	11.38
contig_2234	6.92	4.96	1.71	contig_37117	1.27	3.02	4.05	contig_94803	9.22	21.99	17.66
contig_2294	121.19	254.18	124.4	contig_39554	6.33	7.57	3	contig_97851	26.84	7.55	19.62
contig_23163	6.3	13.24	28.71	contig_39898	1.3	1.69	6.66	contig_99606	8.35	7.75	1.38
contig_2353	16.69	19.51	8.62	contig_41543	3.56	7.26	3.6
contig_2531	2.61	7.85	5.03	contig_42028	2.08	5.55	4.58
contig_25314	6.16	3.37	4.72	contig_4243	6.23	8.59	5.23
contig_2613	4.93	6.9	3.04	contig_4281	69.57	117.48	92.08
contig_2622	2.89	6.73	3.6	contig_4282	21.81	22.59	13.57
contig_28439	1.77	6.47	3.29	contig_45188	4.85	6.02	3.12
contig_2896	156.47	31.11	12.99	contig_45924	3.2	4.95	3.58
contig_305	12.45	15.87	5.61	contig_45989	6.23	3.39	3.08
contig_34419	4.45	10.63	4.94	contig_46073	7.79	5.84	6.14
contig_3559	2.54	5.06	3.17	contig_46748	2.34	8.19	3.63
contig_37171	37.79	512.62	175.87	contig_48540	20.42	24.48	20.35
contig_3976	7.42	8.75	2.23	contig_50296	10.04	14.69	15.51
contig_4124	7.36	10.01	13.63	contig_50434	5.71	-3.54	10.18
contig_4559	12.47	17.99	10.63	contig_50503	5.34	8.23	5.35
contig_47371	1.13	4.1	2.66	contig_50533	7.57	7.1	5.54
contig_47885	1.02	4.31	3.66	contig_51724	5.88	-1.99	3.23
contig_4823	28.57	4.93	1.85	contig_51984	3.12	5.87	3.1
contig_4965	4.25	4.92	6.15	contig_52517	13.5	6.02	5.49
contig_580	25.61	139.43	47.41	contig_5297	2.74	4.52	6.59
contig_5994	-1.25	5.23	8.79	contig_5386	4.27	5.06	3.33
contig_66168	1.68	4.68	3.13	contig_54229	16.96	26.74	20.68
contig_6743	7.44	19.54	14.37	contig_54644	3.29	6.97	4.04
contig_70041	147.18	558.71	184.05	contig_54864	3.12	7.42	1.52
contig_7049	3	3.56	4.98	contig_57438	60.75	34.45	13.57
contig_75496	6.07	2.36	2.57	contig_58304	2.17	6.26	-1.03
contig_75836	3.04	13.86	10.8	contig_58869	5.82	8.13	2.91
contig_7631	54.58	82.49	36.36	contig_58870	4.15	22.59	4.85
contig_76520	1.44	7.7	4.49	contig_5944	6.12	7.06	5.54
contig_7665	5.49	15.75	9.73	contig_5994	1.59	3.85	4.22
contig_76724	11.57	11.64	9.48	contig_60974	10.73	17.32	4.85
contig_7702	1.23	3.18	4.74	contig_60975	8.51	13.33	10.47
contig_81053	84.4	260.15	135.52	contig_61355	8.31	18.64	39.74
contig_8169	11.27	21.41	11.58	contig_61568	2.45	3.18	6.08
contig_82297	1.77	4.38	3.7	contig_62615	4.55	3.5	3.42
contig_82558	-1.06	10.71	7.58	contig_6289	1.79	4.25	2.25
contig_88378	-1.4	4.09	3	contig_63616	1.56	9.04	-4.13
contig_8883	1.18	4.09	3.26	contig_6452	20.25	24.85	7.27
contig_8929	2.7	4.26	1.64	contig_65977	2.01	4.07	2.33
contig_9070	4.86	3.1	1.93	contig_67624	2.91	4.24	3.54
contig_92079	6.23	6.14	3.06	contig_68431	3.25	9.53	3.71
contig_9283	10.59	12.11	5.78	contig_70248	1.47	5.88	3.41
contig_9287	4.93	4.78	6.71	contig_72935	11.42	32.76	3.88
contig_9745	3.78	7.51	3.4	contig_73187	31.15	39.54	5.82
contig_9805	4.69	20.8	24.49	contig_74043	8.31	12.99	4.85
contig_9867	3.11	4.38	1.64	contig_75168	1.7	4.03	2.29
contig_98696	4.47	11.26	8.53	contig_75613	10.38	8.47	3.88
contig_98999	1.2	4.12	1.85	contig_77090	5.97	7.06	33.68
contig_102046	1.42	-2.34	-17.91	contig_77547	1.25	4.97	3.59
contig_10324	-5.42	-3.28	-5.46	contig_78074	11.42	28.24	18.42
contig_10778	1.18	-6.11	-4.41	contig_78318	3.32	8.7	10.47
contig_11043	-3.84	-3.48	-5.44	contig_79287	4.27	5.27	3.12
contig_11062	-3.85	-3.76	-4.7	contig_821	3.27	5.74	3.58
contig_115438	-1.4	-4.8	-2.57	contig_83023	2.77	6.34	2.96
contig_11752	-1.74	-6.4	-5.33	contig_83744	1.52	2.22	9.38
contig_125850	-29.37	-18.02	-16.56	contig_83745	1.04	6.78	14.35
contig_128004	-2.21	-3.16	-4.03	contig_86169	6.92	17.7	6.46
contig_12842	-6.21	-2.33	-3.12	contig_86817	8.48	9.6	3.07
contig_132273	-9.39	-51.86	-4.33	contig_89902	1.04	22.97	1.62
contig_13528	-1.84	-4.94	-9.85	contig_9021	1.61	4.07	4.6
contig_136798	-1.91	-4.78	-9.67	contig_90357	2.94	4.71	3.15
contig_1381	-1.42	-19.59	-99.05	contig_9100	20.77	15.82	13.81
contig_14058	-1.63	-3.38	-4.55	contig_91770	6.14	1.44	1.76
contig_141877	-23.15	-17.04	-5.6	contig_92601	2.46	5.59	8.06
contig_151991	-2.06	-9.49	-8.73	contig_92602	2.7	7	4.07
contig_15437	1.26	-6.09	-4.48	contig_94225	3.35	6.65	2.26
contig_16133	1.26	-1.52	-6.19	contig_94803	30.11	67.4	7.75
contig_163955	-7.67	-3.53	-5.56	contig_95543	1.11	6.46	1.45
contig_183852	-7.28	-10.04	-4.1	contig_98975	3.35	5.65	3.21
contig_185864	-1.86	-2.63	-5.18	contig_9963	26.11	6.46	3.32
contig_19188	-3.4	-8.76	-20.15	contig_133053	-3.82	-4.91	-5.45
contig_193	-1.69	-2.11	-4.15	contig_142688	-3.02	-5.44	-4.51
contig_20652	-4.63	-3.41	-3.36	contig_144702	-3.94	-5.86	-4.03
contig_21060	1.05	-10.23	-3.53	contig_146529	-2.18	-4.2	-5.77
contig_21273	-2.95	-10.85	-8.73	contig_1486	-2.36	-4.61	-1.89
contig_21440	9.24	1.32	-2.52	contig_150009	-1.44	-4.69	-7.4
contig_23074	-3.18	-9.74	-4.3	contig_159945	-1.82	-4.19	-4.26
contig_23332	-1.87	-3.61	-4.93	contig_16658	-1.95	-5.68	-1.04
contig_23629	12.18	1.14	6.7	contig_19452	-2.75	-10.72	-8.47
contig_2397	-2.57	-4.27	-5.11	contig_21344	-1.32	-4.09	-2.04
contig_25501	-2.46	-2.83	-13.88	contig_21867	-2.01	-9.47	-1.98
contig_25774	-1.84	-4.91	-6.21	contig_28439	-1.08	-2.64	-4.77
contig_25966	-1.59	-4.05	-6.08	contig_30187	-3.79	-4.91	-2.73
contig_26135	-1.74	-5.22	-5.11	contig_33917	-1.51	-7.2	-9.04
contig_26166	1.03	-2.53	-6.98	contig_38672	-2.15	-4.22	-1.09
contig_27589	-1.29	-2.08	-7.66	contig_41382	-2.23	-6.2	-3.68
contig_27661	-4.87	-2.19	-3.18	contig_41586	-1.75	-4.82	-3.56
contig_28614	-1.46	-1.58	-4.73	contig_55070	-1.52	-4.12	-1.78
contig_29075	-1.98	-3.48	-6.72	contig_65684	-2.4	-1.22	-5.92
contig_29667	-10.59	-14.61	-7.67	contig_67402	-1.7	-4.82	-1.75
contig_29703	-2.63	-6.98	-28.87	contig_8268	-2.22	-6.73	-1.6
contig_31091	-1.48	-4.84	-5.27	contig_84699	1.16	1.15	-4.46
contig_32142	-1.23	-2.59	-19.07	contig_105997	69.57	3231.94	342.15
contig_3430	-2.06	-4.16	-4.78	contig_107230	14.02	578.95	63
contig_3546	-8.6	-1.76	-5.82	contig_11086	2.22	3.94	3.38
contig_355	-1.88	-3.26	-4.55	contig_11149	8.05	8.73	7.21
contig_36330	-1.88	-4.18	-5.31	contig_11344	19.07	22.28	15.2
contig_3704	-3.32	-4.03	-5.62	contig_11397	4.8	5.43	3.37
contig_37880	-2.72	-17.53	-2.48	contig_11522	4.55	4.21	3.07
contig_3832	-1.51	-4.24	-10.92	contig_118653	25.09	73.8	11.63
contig_3833	-3.18	-3.55	-5.07	contig_125196	4.94	6.02	1.85
contig_39402	-1.7	-4.42	-11.26	contig_128007	6.34	8.15	2.35
contig_40369	-23.55	-6.19	-9.96	contig_1287	4.17	4.43	1.13
contig_4067	22.04	2.22	-1.07	contig_137503	4.54	4.63	3.05
contig_40761	-1.53	-2.34	-7.28	contig_139425	19.53	54.36	13.63
contig_40847	-3.46	-5.39	-6.61	contig_14280	91.38	2074.04	267.52
contig_41092	-1.76	-3.14	-5.6	contig_14560	15.22	20.62	15.57
contig_41211	-28.58	-2.39	-1.79	contig_147580	24.58	99.03	25.69
contig_43904	-3	-4.51	-4.15	contig_14925	3	4.59	2.46
contig_46055	-2.31	-15.58	-3.31	contig_15157	2.86	4.83	2.7
contig_47845	-4.66	-4.29	-5.26	contig_15170	4.23	6.78	3.13
contig_524	-4.66	-1.04	1.24	contig_1748	11.45	17.69	11.5
contig_5307	15.75	2.05	1.86	contig_17603	9.61	19.63	8.84
contig_5508	26.45	16.89	1.74	contig_178816	14.12	13.44	4.85
contig_57889	-9	-9.93	-22.83	contig_1903	35.45	1826.33	228.33
contig_58755	-2.29	-4.47	-1.78	contig_1920	3.9	8.68	5.78
contig_60619	1.19	-4.91	-6.21	contig_194662	38.42	109.58	14.05
contig_61968	1.42	-20.08	-73.87	contig_194950	4.31	3.73	2.47
contig_65676	-7.14	-3.51	-24.17	contig_1968	5.1	11.01	7.58
contig_67064	-1.55	-19.96	-6.88	contig_22339	3.62	4.25	2.74
contig_67453	-5.82	-1.89	-3.28	contig_2292	63.69	93.38	55.09
contig_67760	13.23	3.42	1.49	contig_23301	5	10.42	7.07
contig_68661	-7.71	-2.11	-1.52	contig_2353	3.61	4.03	2.75
contig_70013	-3.01	-4.78	-6.45	contig_23798	7.84	24.5	8.43
contig_72373	-7.14	-2.43	-2.32	contig_2496	3.77	4.68	4.55
contig_72436	-5.11	-8.85	-2.66	contig_25913	5.19	555.79	901.42
contig_7451	10.71	1.14	1.12	contig_25957	10.96	7.34	5.38
contig_75148	-5.32	-6.12	-5.29	contig_2618	25.44	57.8	18.74
contig_75468	-5.47	-45.28	-33.31	contig_27331	10.62	19.99	12.68
contig_7725	-3.07	-4.45	-8.71	contig_28498	2.54	4.26	2.89
contig_7939	-2.68	-16.27	-6.92	contig_29325	1.98	1.86	4.66
contig_8545	-4	-66.9	-47.32	contig_31285	9.31	11.3	4.62
contig_87	-2.21	-3.81	-14.56	contig_34870	2.63	4.2	3.75
contig_87023	-4.96	-1.4	-2.69	contig_35717	6.89	9.96	8.11
				contig_36622	10.81	10.92	6.42
				contig_37669	2.26	5.05	3.08
				contig_37729	7.27	9.32	3.76
				contig_37755	4.31	4.95	2.4
				contig_39932	5.16	7.57	4.69
				contig_40061	143.3	199.95	117.28
				contig_4020	5.54	7.6	4.91
				contig_42158	3.18	4.97	1.62
				contig_43637	4.53	5.24	4.16
				contig_442	6.11	7.54	5.88
				contig_4482	9.09	18.45	7.37
				contig_45220	2.08	581.77	126
				contig_4559	8.97	14.12	6.96
				contig_47255	3.85	6.55	1.77
				contig_4790	17.8	30.18	9.83
				contig_4818	2.81	4.05	2.89
				contig_5025	14.12	20.11	12.6
				contig_5474	44.96	51.85	41.48
				contig_5829	4.04	7.11	4.38
				contig_59844	2.51	4.8	3.41
				contig_60780	2.45	5.21	3.54
				contig_639	35.31	1542.94	96.51
				contig_6743	9.27	10.74	4.57
				contig_70504	7.67	8.79	3.31
				contig_76132	1.63	5.28	3.01
				contig_7665	8.75	17.75	7.17
				contig_76724	4.04	2.6	2.98
				contig_77691	29.08	1247.14	134.08
				contig_78506	43.2	171.48	75.99
				contig_81053	28.82	59.87	33.68
				contig_8169	4.1	7.74	4.22
				contig_82370	2.44	5.2	5.12
				contig_82745	37.9	1838.23	237.47
				contig_88077	12.79	31.99	10.1
				contig_8907	34.27	806.57	184.16
				contig_9012	4.32	3.26	3.06
				contig_9099	20.25	9.6	13.09
				contig_9287	3.76	4.73	3.05
				contig_94030	12.16	19.53	12.46
				contig_95833	1.23	11.04	6.4
				contig_9670	64.12	2601.03	297.32
				contig_9805	1.93	3.68	4.1
