# Supplementary material for: Long noncoding RNAs (lncRNAs) dynamics evidence immunomodulation during ISAV-Infected Atlantic salmon (Salmo salar)
Source: Sci Rep. 2016 Mar 4;6:22698. doi: 10.1038/srep22698 (PMC4778034; doi:10.1038/srep22698)
Supplement: Supplementary Dataset 4 [file srep22698-s5.xls]

## Sheet: S4 Table
Fold Change qPCR	FC RNA-Seq		Pearson r	0.8319
1.29866	8.31336		95% confidence interval	0.7358 to 0.8952
1.32819	7.36832		R squared	0.6921
0.883246	4.41386
0.0907194	0.365251		P value
1.97614	7.15163		P (two-tailed)	< 0.0001
0.856683	2.77665		P value summary	****
0.857733	2.76776		Significant? (alpha = 0.05)	Yes
1.47046	4.24764
0.430091	1.19652		Number of XY Pairs	63
0.363278	0.971751
12.3369	28.57
1.51922	3.3366
0.480806	0.979697
0.319074	0.634274
0.54887	1.04634
0.669831	1.2618
21.9851	40.5793
2.78754	4.83198
1.43072	2.44066
0.783045	1.32395
0.409783	0.634274
1.27228	1.95446
1.33045	1.9928
0.879083	1.30469
70.5736	104.526
0.839749	1.22086
1.08943	1.45626
0.623489	0.829545
0.7027	0.934048
0.501226	0.647834
13.5758	17.092
0.332949	0.413213
1.1219	1.32852
0.239075	0.279094
1.1333	1.28451
4.74818	5.28617
12.804	13.9951
0.380327	0.409783
9.80104	10.4603
85.3768	85.4172
15.5522	15.5522
2.95494	2.93072
0.655873	0.630452
2.24233	2.10947
0.791651	0.742235
2.45327	2.23402
2.03798	1.84437
237.775	205.228
13.3266	11.3599
1.16972	0.876926
0.611038	0.449869
1.58759	1.16018
0.834519	0.607249
0.706271	0.511673
1.1352	0.815017
1.94321	1.3508
110.808	76.4488
5.10043	3.36085
0.409574	0.266979
7.56296	4.79692
1.86725	1.18076
2.5468	1.3508
6.93984	3.64148
2.15803	1.1122
29.0932	14.9291
8.81706	4.10395
0.280149	0.106906
29.976	10.9653
6.80001	2.40899
26.0228	7.88428
7.02882	1.76395
